# Supplementary material for: A Primer Genetic Toolkit for Exploring Mitochondrial Biology and Disease Using Zebrafish
Source: Genes (Basel). 2022 Jul 23;13(8):1317. doi: 10.3390/genes13081317 (PMC9331066; doi:10.3390/genes13081317)
Supplement: Supplementary file 1 [file genes-13-01317-s001.zip]

Archive with 5 entries (5 files):
- Supplementary figure s1.pdf
- Supplementary file S1_MT respiratory chain human and zebrafish orthologs.xlsx
- Supplementary file S2_coq2.xls
- Supplementary file S3_uqcrq.xls
- Supplementary file S4_mcu.xls
