# Supplementary material for: A Primer Genetic Toolkit for Exploring Mitochondrial Biology and Disease Using Zebrafish
Source: Genes (Basel). 2022 Jul 23;13(8):1317. doi: 10.3390/genes13081317 (PMC9331066; doi:10.3390/genes13081317)
Supplement: Supplementary file 1 [file genes-13-01317-s001.zip › Supplementary file S1_MT respiratory chain human and zebrafish orthologs.xlsx]

## Sheet: Sheet1
Mitochondrial Respiratory Chain Complex Genes
Complex 1- NADH ubiquinone oxidoreductase subunits
Approved Symbol	Approved Name	Chromosome	Gene family description	Zebrafish orthologs	Zebrafish chromosome	Mouse orthologs	Mouse chromosome	Clinical Manifestations observed in humans	Disease	OMIM ID
NDUFS1	NADH:ubiquinone oxidoreductase core subunit S1	2	NADH:ubiquinone oxidoreductase core subunits	ndufs1	6	Ndufs1	1	Growth retardation, Psychomotor retardation with hypotonia, microcephaly, nystagmus, bilateral optic atrophy, leukodystrophy, leukoencephalopathy hyperlactatemia and hyperlactatorachia	Mitochondrial complex-I deficiency	157655
NDUFV1	NADH:ubiquinone oxidoreductase core subunit V1	11	NADH:ubiquinone oxidoreductase core subunits	ndufv1	19	Ndufv1	19	Encephalopathy, ataxia, bilateral ptosis, and ophthalmoplegia, lactic acidosis, leukodystrophy,	Mitochondrial complex-I deficiency	161015
NDUFS2	NADH:ubiquinone oxidoreductase core subunit S2	1	NADH:ubiquinone oxidoreductase core subunits	ndufs2	7	Ndufs2	1	Nystagmus, bilateral optic atrophy, hyotonia, axial hyperlactemia, neurological regression, optic atrophy, epilepsy, psychomotor delay, dystonia and leukoencephalopathy	Mitochondrial complex-I deficiency	602985
NDUFS3	NADH:ubiquinone oxidoreductase core subunit S3	11	NADH:ubiquinone oxidoreductase core subunits	ndufs3	7	Ndufs3	2	Mitochondrial encephalopathy,mitochondrial myopathy,developmental delay, muscular hypotonia and lactic acidosis	Leigh syndrome; Mitochondrial complex-I deficiency	603846
NDUFV2	NADH:ubiquinone oxidoreductase core subunit V2	18	NADH:ubiquinone oxidoreductase core subunits	ndufv2	2	Ndufv2	17	Hypertrophic cardiomyopathy, trunkal hypotonia, growth retardation, hyperlactatemia, encephalomyopathy, epilepsy, progressive spasticity and nystagmus	Mitochondrial complex-I deficiency	600532
NDUFS7	NADH:ubiquinone oxidoreductase core subunit S7	19	NADH:ubiquinone oxidoreductase core subunits	ndufs7	11	Ndufs7	10	Haemorrhagic diathesis, ataxia, muscular hypotonia, nystagmus, hepatic and renal failure, multifocal hyperechogenisity,hypotonia neurological regression and muscular weakness	Leigh syndrome	601825
NDUFS8	NADH:ubiquinone oxidoreductase core subunit S8	11	NADH:ubiquinone oxidoreductase core subunits	ndufs8a ndufs8b	1 14	Ndufs8	19	Muscular hypotonia, delayed motor milestones, mild ptosis, muscle weakness, dysarthia, ataxic gait, nystagmus and balance impairment	Leigh syndrome; Mitochondrial complex-I deficiency	602141
MT-ND1	Mitochondrially encoded NADH:ubiquinone oxidoreductase core subunit 1	MT	NADH:ubiquinone oxidoreductase core subunits	mt-nd1	MT	mt-Nd1	MT	Optic atrophy, alzheimer, sudden infant death, execrise intolerance, dystonia, lactic acidosis and sensorineural deafness	Mitochondrial complex-1 deficiency; Leber optic atrophy; MELAS; Sudden death infant syndrome; Dystonia	516000
MT-ND2	Mitochondrially encoded NADH:ubiquinone oxidoreductase core subunit 2	MT	NADH:ubiquinone oxidoreductase core subunits	mt-nd2	MT	mt-Nd2	MT	Optic atrophy, exercise intolerance, encephalomyopathy and lactic acidosis	Mitochondrial complex-1 deficiency; Leber optic atrophy; Leigh syndrome	516001
MT-ND3	Mitochondrially encoded NADH:ubiquinone oxidoreductase core subunit 3	MT	NADH:ubiquinone oxidoreductase core subunits	mt-nd3	MT	mt-Nd3	MT	Myoclonus, seizures, cognitive decline, ataxia, peripheral neuropathy, eye movement abnormalities, encephalopathy and optic atrophy	Mitochondrial complex-1 deficiency; Leigh syndrome	516002
MT-ND4	Mitochondrially encoded NADH:ubiquinone oxidoreductase core subunit 4	MT	NADH:ubiquinone oxidoreductase core subunits	mt-nd4	MT	mt-Nd4	MT	Optic atrophy, cardiomyopathy, dystonia, intermittent migraines, sensorineural hearing loss, bilateral cataracts, grand mal seizures, stroke-like episodes, lactic acidosis, and ragged-red muscle fibers	Leber optic atrophy; MELAS; Dystonia	516003
MT-ND4L	Mitochondrially encoded NADH:ubiquinone oxidoreductase core subunit 4L	MT	NADH:ubiquinone oxidoreductase core subunits	mt-nd4l	MT	mt-Nd4l	MT	Optic atrophy and colorectal cacer	Leber optic atrophy; Colorectal cancer	516004
MT-ND5	Mitochondrially encoded NADH:ubiquinone oxidoreductase core subunit 5	MT	NADH:ubiquinone oxidoreductase core subunits	mt-nd5	MT	mt-Nd5	MT	Ataxia, facial weakness, impaired hearing, ophthalmoplegia, exercise intolerance, developmental delay, myoclonus and neurological dysfunction	Mitochondrial complex-1 deficiency; Leber optic atrophy; Leigh syndrome; MELAS	516005
MT-ND6	Mitochondrially encoded NADH:ubiquinone oxidoreductase core subunit 6	MT	NADH:ubiquinone oxidoreductase core subunits	mt-nd6	MT	mt-Nd6	MT	Optic atrophy, dystonia, narthria, spasticity, motor retardation, motor retardation, mild encephalopathy and oncocytoma	Mitochondrial complex-1 deficiency; Leber optic atrophy; Leigh syndrome; MELAS; Oncocytoma	516006
Approved Symbol	Approved Name	Chromosome	Gene family description	Zebrafish orthologs	Zebrafish chromosome	Mouse orthologs	Mouse chromosome	Clinical Manifestations observed in humans	Disease	OMIM ID
NDUFA1	NADH:ubiquinone oxidoreductase subunit A1	X	NADH:ubiquinone oxidoreductase supernumerary subunits	ndufa1	14	Ndufa1	X	Hypotonia, nystagmus, epilepsy, lactic acidosis, neurodegenration, developmental delay and ataxiaHypotonia, nystagmus, epilepsy, lactic acidosis, neurodegenration, developmental delay and ataxia	Mitochondrial complex-1 deficiency	300078
NDUFA10	NADH:ubiquinone oxidoreductase subunit A10	2	NADH:ubiquinone oxidoreductase supernumerary subunits	ndufa10	9	Ndufa10	1	Hypotonia, muscular hypotrophy, gait ataxia, growth retardation and lactic acidosis	Leigh syndrome	603835
NDUFA11	NADH:ubiquinone oxidoreductase subunit A11	19	NADH:ubiquinone oxidoreductase supernumerary subunits	ndufa11	11	Ndufa11	17	Hyperlactatemia, impaired psychomotor development, microcephaly, hypotonia, muscl weakness and nystagmus	Mitochondrial complex-I deficiency	612638
NDUFA12	NADH:ubiquinone oxidoreductase subunit A12	12	NADH:ubiquinone oxidoreductase supernumerary subunits	ndufa12	4	Ndufa12	10	Dealyed early motor development, balance impairment, scoliosis, dystonia, growth retardation, muscular atrophy and hypotonia	Mitochondrial complex-I deficiency	614530
NDUFA13	NADH:ubiquinone oxidoreductase subunit A13	19	NADH:ubiquinone oxidoreductase supernumerary subunits	ndufa13	1	Ndufa13	8	Papillary thyroid carcinoma	Thyroid carcinoma	609435
NDUFA2	NADH:ubiquinone oxidoreductase subunit A2	5	NADH:ubiquinone oxidoreductase supernumerary subunits	ndufa2	21	Ndufa2	18	Developmental delay, cardiomyopathy, cerebral atrophy and encephalopathy	Leigh syndrome	602137
NDUFA3	NADH:ubiquinone oxidoreductase subunit A3	19	NADH:ubiquinone oxidoreductase supernumerary subunits	ndufa3	16	Ndufa3	7	_________	_________	603832
NDUFA5	NADH:ubiquinone oxidoreductase subunit A5	7	NADH:ubiquinone oxidoreductase supernumerary subunits	ndufa5	4	Ndufa5	6	_________	_________	601677
NDUFA6	NADH:ubiquinone oxidoreductase subunit A6	22	NADH:ubiquinone oxidoreductase supernumerary subunits	ndufa6	3	Ndufa6	15	Impaired complex I assembly, decreased cellular respiratory activity	Mitochondrial complex I deficiency	602138
NDUFA7	NADH:ubiquinone oxidoreductase subunit A7	19	NADH:ubiquinone oxidoreductase supernumerary subunits	ndufa7	8	Ndufa7	17	_________	_________	602139
NDUFA8	NADH:ubiquinone oxidoreductase subunit A8	9	NADH:ubiquinone oxidoreductase supernumerary subunits	ndufa8	10	Ndufa8	2	Neonatal hypotonia, dysmorphic features, epilepsy and lactic acidosis in plasma	Mitochondrial complex-1 deficiency	603359
NDUFA9	NADH:ubiquinone oxidoreductase subunit A9	12	NADH:ubiquinone oxidoreductase supernumerary subunits	ndufa9a ndufa9b	25 10	Ndufa9	6	Metabolic acidosis, dystonia, dysphagia, speech disturbance and dysarthia	Leigh syndrome	603834
NDUFAB1	NADH:ubiquinone oxidoreductase subunit AB1	16	NADH:ubiquinone oxidoreductase supernumerary subunits	ndufab1a ndufab1b	1 3	Ndufab1	7	_________	_________	603836
NDUFB1	NADH:ubiquinone oxidoreductase subunit B1	14	NADH:ubiquinone oxidoreductase supernumerary subunits	ndufb1	20	Ndufb1	12	_________	_________	603837
NDUFB10	NADH:ubiquinone oxidoreductase subunit B10	16	NADH:ubiquinone oxidoreductase supernumerary subunits	ndufb10	3	Ndufb10	17	Lethal mitochondrial complex I deficiency	Mitochondrial complex I deficiency	603843
NDUFB11	NADH:ubiquinone oxidoreductase subunit B11	X	NADH:ubiquinone oxidoreductase supernumerary subunits	ndufb11	8	Ndufb11	X	Histiocytoid cardiomyopathy and microphthalmia with linear skin defects syndrome and axial hypotonia	Linear skin defects with multiple congenital anomalies; Mitochondrial complex-I deficiency	300403
NDUFB2	NADH:ubiquinone oxidoreductase subunit B2	7	NADH:ubiquinone oxidoreductase supernumerary subunits	ndufb2	4	Ndufb2	6	_________	_________	603838
NDUFB3	NADH:ubiquinone oxidoreductase subunit B3	2	NADH:ubiquinone oxidoreductase supernumerary subunits	ndufb3	9	Ndufb3	1	Hypoglycaemia, intrauterine growth restriction, hypertrophic cardiomyopathy, failure to thrive, muscular hypotonia and lactic acidosis	Mitochondrial complex-I deficiency	603839
NDUFB4	NADH:ubiquinone oxidoreductase subunit B4	3	NADH:ubiquinone oxidoreductase supernumerary subunits	ndufb4	24	Ndufb4	16	_________	_________	603840
NDUFB5	NADH:ubiquinone oxidoreductase subunit B5	3	NADH:ubiquinone oxidoreductase supernumerary subunits	ndufb5	6	Ndufb5	3	_________	_________	603841
NDUFB6	NADH:ubiquinone oxidoreductase subunit B6	9	NADH:ubiquinone oxidoreductase supernumerary subunits	ndufb6	1	Ndufb6	4	_________	_________	603322
NDUFB7	NADH:ubiquinone oxidoreductase subunit B7	19	NADH:ubiquinone oxidoreductase supernumerary subunits	ndufb7	1	Ndufb7	8	_________	_________	603842
NDUFB8	NADH:ubiquinone oxidoreductase subunit B8	10	NADH:ubiquinone oxidoreductase supernumerary subunits	ndufb8	12	Ndufb8	19	Hypotonia, failure to thrive, delayed psychomotor development, seizures and lactic acidosis	Mitochondrial complex-I deficiency	602140
NDUFB9	NADH:ubiquinone oxidoreductase subunit B9	8	NADH:ubiquinone oxidoreductase supernumerary subunits	ndufb9	16	Ndufb9	15	Progressive hypotonia	Mitochondrial complex-I deficiency	601445
NDUFC1	NADH:ubiquinone oxidoreductase subunit C1	4	NADH:ubiquinone oxidoreductase supernumerary subunits	______	______	Ndufc1	3	_________	_________	603844
NDUFC2	NADH:ubiquinone oxidoreductase subunit C2	11	NADH:ubiquinone oxidoreductase supernumerary subunits	ndufc2	15	Ndufc2	7	Complex I deficiency	Mitochondrial complex I deficiency	603845
NDUFV3	NADH:ubiquinone oxidoreductase subunit V3	21	NADH:ubiquinone oxidoreductase supernumerary subunits	ndufv3	9	Ndufv3	17	_________	_________	602184
NDUFS4	NADH:ubiquinone oxidoreductase subunit S4	5	NADH:ubiquinone oxidoreductase supernumerary subunits	ndufs4	5	Ndufs4	13	Mitochondrial complex I deficiency	Mitochondrial complex-I deficiency	602694
NDUFS5	NADH:ubiquinone oxidoreductase subunit S5	1	NADH:ubiquinone oxidoreductase supernumerary subunits	ndufs5	19	Ndufs5	4	_________	_________	603847
NDUFS6	NADH:ubiquinone oxidoreductase subunit S6	5	NADH:ubiquinone oxidoreductase supernumerary subunits	ndufs6	19	Ndufs6	13	Encephalopathy, lactic acidosis, metabolic acdosis, hypotonia and infant death	Mitochondrial complex-I deficiency	603848
Complex 2- Succinate dehydrogenase subunits
Approved Symbol	Approved Name	Chromosome	Gene family description	Zebrafish orthologs	Zebrafish chromosome	Mouse orthologs	Mouse chromosome	Clinical Manifestations observed in humans	Disease	OMIM ID
SDHA	Succinate dehydrogenase complex flavoprotein subunit A	5	Mitochondrial complex II: succinate dehydrogenase subunits	sdha	19	Sdha	13	Dyspnoea, cardiomegaly, cardiomyopathy, nystagmus, hypotonia, gastrointestinal stromal tumors, paragangliomas, pheochromocytoma, psychomotor regression, severe hyperandrogenism	Mitochondrial complex-II deficiency; Cardiomyopathy; Leigh syndrome; Paraganglioma	600857
SDHB	Succinate dehydrogenase complex iron sulfur subunit B	1	Mitochondrial complex II: succinate dehydrogenase subunits	sdhb	22	Sdhb	4	Pheochromocytom, paraganglioma, dysphonia, dysphagia and cardiomyopathy	Cowden syndrome; Gastrointestinal stromal tumor; Paraganglioma; Gastric stromal sarcoma; Pheochromocytoma	185470
SDHC	Succinate dehydrogenase complex subunit C	1	Mitochondrial complex II: succinate dehydrogenase subunits	sdhc	2	Sdhc	1	Paraganglioma, prolactinoma and pituitary gangliocytoma	Gastrointestinal stromal tumor; Paraganglioma and gastric stromal sarcoma	602413
SDHD	succinate dehydrogenase complex subunit D	11	Mitochondrial complex II: succinate dehydrogenase subunits	sdhda sdhdb	5 15	Sdhd	9	Primary renal paragangliomas, renal neoplasia, pheochromocytomas, head-neck parangangliomas and sensorineural hearing loss	Mitochondrial complex-II deficiency; Cowden syndrome 3; Paraganglioma 1 with or without deafness; Gastric stromal sarcoma; Pheochromocytoma; Merkel cell carcinoma somatic; Carcinoid intestinal tumors	602690
Complex 3- Ubiquinol cytochrome c reductase complex subunits
Approved Symbol	Approved Name	Chromosome	Gene family description	Zebrafish orthologs	Zebrafish chromosome	Mouse orthologs	Mouse chromosome	Clinical Manifestations observed in humans	Disease	OMIM ID
CYC1	cytochrome c1	8	Mitochondrial complex III: ubiquinol-cytochrome c reductase complex subunits	cyc1	6	Cyc1	15	Ketoacidosis, hyperlactatemia, hyperammonemia, mild growth retardation and congenital left ptosis, hyperlactatemia and insulin-responsive hyperglycemia	Mitochondrial complex III deficiency	123980
UQCR10	ubiquinol-cytochrome c reductase, complex III subunit X	22	Mitochondrial complex III: ubiquinol-cytochrome c reductase complex subunits	uqcr10	21	Uqcr10	11	_________	_________	610843
UQCR11	ubiquinol-cytochrome c reductase, complex III subunit XI	19	Mitochondrial complex III: ubiquinol-cytochrome c reductase complex subunits	_______	_________	Uqcr11	10	_________	_________	609711
UQCRB	ubiquinol-cytochrome c reductase binding protein	8	Mitochondrial complex III: ubiquinol-cytochrome c reductase complex subunits	uqcrb	19	Uqcrb	13	Hepatomegaly, hypoglycaemia, metabolic acidosis, hyperlactatemia and hyperlactateaemia	Mitochondrial complex III deficiency	191330
UQCRC1	ubiquinol-cytochrome c reductase core protein 1	3	Mitochondrial complex III: ubiquinol-cytochrome c reductase complex subunits	uqcrc1	6	Uqcrc1	9	Reduced maximal respiration activity and ATP production, increased reactive oxygen species, reduced neurites	Parkinsonism with polyneuropathy	191328
UQCRC2	ubiquinol-cytochrome c reductase core protein 2	16	Mitochondrial complex III: ubiquinol-cytochrome c reductase complex subunits	uqcrc2a uqcrc2b	3 12	Uqcrc2	7	Lactic acidosis, hypoglycemia, ketosis and hyperammonemia	Mitochondrial complex III deficiency	191329
UQCRFS1	ubiquinol-cytochrome c reductase, Rieske iron-sulfur polypeptide 1	19	Mitochondrial complex III: ubiquinol-cytochrome c reductase complex subunits	uqcrfs1	7	Uqcrfs1	13	Isolated complex III deficiency, impaired mitochodrial respiration	Mitochondrial complex III deficiency	191327
UQCRH	ubiquinol-cytochrome c reductase hinge protein	1	Mitochondrial complex III: ubiquinol-cytochrome c reductase complex subunits	uqcrh	6	Uqcrh	4	_________	_________	613844
UQCRQ	ubiquinol-cytochrome c reductase complex III subunit VII	5	Mitochondrial complex III: ubiquinol-cytochrome c reductase complex subunits	uqcrq	14	Uqcrq	11	Severe psychomotor retardation and extrapyramidal signs, dystonia, athetosis and ataxia, mild axial hypotonia and marked global dementia	Mitochondrial complex III deficiency	612080
MT-CYB	mitochondrially encoded cytochrome b	MT	Mitochondrial complex III: ubiquinol-cytochrome c reductase complex subunits	mt-cyb	MT	mt-Cyb	MT	Optic atrophy, colorectal cancer, exercise intolerance, encephalomyopathy, lactic acidosis, cardiomyopathy and septooptic dysplasia	Leber optic atrophy; Colorectal cancer; Exercise intolerance; Encephalomyopahty; Infantile histiocytoid cardiomyopathy; Septooptic dysplasia; MELAS	516020
Complex 4- Cytochrome c oxidase subunits
Approved Symbol	Approved Name	Chromosome	Gene family description	Zebrafish orthologs	Zebrafish chromosome	Mouse orthologs	Mouse chromosome	Clinical Manifestations observed in humans	Disease	OMIM ID
COX4I1	cytochrome c oxidase subunit 4I1	16	Mitochondrial complex IV: cytochrome c oxidase subunits	cox4i1	18	Cox4i1	8	Decreased complex IV activity, impaired ATP production and increased levels of reactive oxygen species	Mitochondrial complex IV deficiency	123864
COX4I2	cytochrome c oxidase subunit 4I2	20	Mitochondrial complex IV: cytochrome c oxidase subunits	cox4i2	23	Cox4i2	2	Congenital exocrine pancreatic insufficiency, dyserythropoeitic anemia, calvarial hyperostosis and intellectal disability	Exocrine pancreatic insufficiency, dyserythropoietic anemia, and calvarial hyperostosis	607976
COX5A	cytochrome c oxidase subunit 5A	15	Mitochondrial complex IV: cytochrome c oxidase subunits	cox5aa cox5ab	25 18	Cox5a	9	Isolated complex IV deficiency	Mitochondrial complex IV deficiency	603773
COX5B	cytochrome c oxidase subunit 5B	2	Mitochondrial complex IV: cytochrome c oxidase subunits	cox5b	10	Cox5b	1	_________	_________	123866
COX6A1	cytochrome c oxidase subunit 6A1	12	Mitochondrial complex IV: cytochrome c oxidase subunits	cox6a1	8	Cox6a1	5	Axonal hereditary motor and sensory neuropathy	Charcot-Marie-Tooth disease, recessive intermediate	602072
COX6A2	cytochrome c oxidase subunit 6A2	16	Mitochondrial complex IV: cytochrome c oxidase subunits	cox6a2	3	Cox6a2	7	Specific deficiency of mitochondrial complex IV activity, and impaired assembly of complex IV.	Mitochondrial complex IV deficiency	602009
COX6B1	cytochrome c oxidase subunit 6B1	19	Mitochondrial complex IV: cytochrome c oxidase subunits	cox6b1	24	Cox6b1	7	Leukodystrophy, muscle weakness, cognitive deterioration, visual loss, metabolic acidosis and lactic acidosis	Mitochondrial complex IV deficiency	124089
COX6B2	cytochrome c oxidase subunit 6B2	19	Mitochondrial complex IV: cytochrome c oxidase subunits	cox6b2	16	Cox6b2	7	_________	_________	618127
COX6C	cytochrome c oxidase subunit 6C	8	Mitochondrial complex IV: cytochrome c oxidase subunits	cox6c	6	Cox6c	15	_________	_________	124090
COX7A1	cytochrome c oxidase subunit 7A1	19	Mitochondrial complex IV: cytochrome c oxidase subunits	cox7a1	15	Cox7a1	7	_________	_________	123995
COX7A2	cytochrome c oxidase subunit 7A2	6	Mitochondrial complex IV: cytochrome c oxidase subunits	cox7a2a cox7a2b	17 20	Cox7a2	9	_________	_________	605771
COX7B	cytochrome c oxidase subunit 7B	X	Mitochondrial complex IV: cytochrome c oxidase subunits	cox7b	21	Cox7b	X	Linear skin lesions, facial dysorphisms, short stature, microcephaly, poor vision and intellectual disabilities	Linear skin defects with multiple congenital anomalie	300885
COX7B2	cytochrome c oxidase subunit 7B2	4	Mitochondrial complex IV: cytochrome c oxidase subunits	_______	________	Cox7b2	5	_________	_________	609811
COX7C	cytochrome c oxidase subunit 7C	5	Mitochondrial complex IV: cytochrome c oxidase subunits	cox7c	5	Cox7c	13	_________	_________	603774
COX8A	cytochrome c oxidase subunit 8A	11	Mitochondrial complex IV: cytochrome c oxidase subunits	cox8a	21	Cox8a	19	Developmental delay, seizures, lactic acidosis, pshycomotor psychomotor retardation, a short stature, microcephalus, enophthalmus, proximal muscular hypotonia, distal spasticity, pigmentary retinopathy and metabolic encephalopathy	Mitochondrial complex IV deficiency	123870
COX8C	cytochrome c oxidase subunit 8C	14	Mitochondrial complex IV: cytochrome c oxidase subunits	cox8a	21	Cox8c	12	_________	_________	616855
MT-CO1	mitochondrially encoded cytochrome c oxidase I	MT	Mitochondrial complex IV: cytochrome c oxidase subunits	mt-co1	MT	mt-Co1	MT	Optic atrophy, sensorinural deafness, sideroblastic anemia, ataxia, myoclonic epilepsy, mental retardation, olorectal cancer and myoglobinuria	Leber optic atrophy; Acquired idiopathic sideroblastic anemia; Cytochrome c oxidase deficiency; Colorectal cancer; Myoglobinuria	516030
MT-CO2	mitochondrially encoded cytochrome c oxidase II	MT	Mitochondrial complex IV: cytochrome c oxidase subunits	mt-co2	MT	mt-Co2	MT	Optic atrophy, ataxia, lactic acidosis and colorectal cancer	Cytochrome c oxidase deficiency	516040
MT-CO3	mitochondrially encoded cytochrome c oxidase III	MT	Mitochondrial complex IV: cytochrome c oxidase subunits	mt-co3	MT	mt-Co3	MT	Optic atrophy, seizures, lactic acidosis, myopathy, exercise intolerance, delayed growth and myoglobinuria	Leber optic atrophy; Mitochondrial complex-IV deficiency	516050
Complex 5- ATP synthase subunits
Approved Symbol	Approved Name	Chromosome	Gene family description	Zebrafish orthologs	Zebrafish chromosome	Mouse orthologs	Muse chromosome	Clinical Manifestations observed in humans	Disease	OMIM ID
ATP5F1A	ATP synthase F1 subunit alpha	18	Mitochondrial complex V: ATP synthase subunits	atp5f1a	21	Atp5f1a	18	Encephalopathy	Mitochondrial complex (ATP synthase) deficiency	164360
ATP5F1B	ATP synthase F1 subunit beta	12	Mitochondrial complex V: ATP synthase subunits	atp5f1b	11	Atp5f1b	10	_________	_________	102910
ATP5F1C	ATP synthase F1 subunit gamma	10	Mitochondrial complex V: ATP synthase subunits	atp5f1c	4	Atp5f1c	2	_________	_________	108729
ATP5F1D	ATP synthase F1 subunit delta	19	Mitochondrial complex V: ATP synthase subunits	atp5f1d	22	Atp5f1d	10	Reduced assemly of complex V	Mitochondrial complex (ATP synthase) deficiency	603150
ATP5F1E	ATP synthase F1 subunit epsilon	20	Mitochondrial complex V: ATP synthase subunits	atp5f1e	6	Atp5f1e	2	Neonatal-onset lactic acidosis, 3-methylglutaconic aciduria, mild mental retardation, and peripheral neuropathy	Mitochondrial complex (ATP synthase) deficiency	606153
ATP5IF1	ATP synthase inhibitory factor subunit 1	1	Mitochondrial complex V: ATP synthase subunits	atp5if1a atp5if1b	19 17	Atp5if1	4	_________	_________	614981
ATP5MC1	ATP synthase membrane subunit c locus 1	17	Mitochondrial complex V: ATP synthase subunits	atp5mc1	3	Atp5mc1	11	_________	_________	603192
ATP5MC2	ATP synthase membrane subunit c locus 2	12	Mitochondrial complex V: ATP synthase subunits	_________	_________	Atp5mc2	15	_________	_________	603193
ATP5MC3	ATP synthase membrane subunit c locus 3	2	Mitochondrial complex V: ATP synthase subunits	atp5mc3a atp5mc3b	9 6	Atp5mc3	2	Decreased cellular ATP levels, early onset dystonia	Dystonia, early-onset, and/or spastic paraplegia	602736
ATP5MD	ATP synthase membrane subunit DAPIT	10	Mitochondrial complex V: ATP synthase subunits	atp5md	1	Atp5md	19	Mitochondrial complex V (ATP synthase) deficiency	Mitochondrial complex V (ATP synthase) deficiency	615204
ATP5ME	ATP synthase membrane subunit e	4	Mitochondrial complex V: ATP synthase subunits	atp5mea atp5meb	21 5	Atp5me	5	_________	_________	601519
ATP5MF	ATP synthase membrane subunit f	7	Mitochondrial complex V: ATP synthase subunits	atp5mf	3	Atp5mf	5	_________	_________	619792
ATP5MG	ATP synthase membrane subunit g	11	Mitochondrial complex V: ATP synthase subunits	atp5l	5	Atp5mg	9	_________	_________	617473
ATP5MPL	ATP synthase membrane subunit 6.8PL	14	Mitochondrial complex V: ATP synthase subunits	_________	_________	Atp5mpl	12	_________	_________	604573
ATP5PB	ATP synthase peripheral stalk-membrane subunit b	1	Mitochondrial complex V: ATP synthase subunits	atp5pb	8	Atp5pb	3	_________	_________	603270
ATP5PD	ATP synthase peripheral stalk subunit d	17	Mitochondrial complex V: ATP synthase subunits	atp5pd	3	Atp5pd	11	_________	_________	618121
ATP5PF	ATP synthase peripheral stalk subunit F6	21	Mitochondrial complex V: ATP synthase subunits	atp5pf	1	Atp5pf	16	_________	_________	603152
ATP5PO	ATP synthase peripheral stalk subunit OSCP	21	Mitochondrial complex V: ATP synthase subunits	atp5po	9	Atp5po	16	_________	_________	600828
MT-ATP6	mitochondrially encoded ATP synthase membrane subunit 6	MT	Mitochondrial complex V: ATP synthase subunits	mt-atp6	MT	mt-Atp6	MT	Neurogenic muscle weakness, ataxia, and retinitis pigmentosa, lactic acidemia, hypotonia, neurodegenerative disease, mental retardation, infantile caridac hypertrophy, sideroblastic anemia, delayed development, seizures and bilateral striatal necrosis	Leigh syndrome; Leber optic atrophy; Infantile mitochondrial bilateral striatal necrosis; Infantile hypertrophic cardiomyopathy; Narp syndrome	516060
MT-ATP8	mitochondrially encoded ATP synthase membrane subunit 8	MT	Mitochondrial complex V: ATP synthase subunits	mt-atp8	MT	mt-Atp8	MT	Caridac hypertrophy, neuropathy, dysarthric speech and ataxic gait	Hypertrophic cardiomyopathy	516070
	No Zebrafish ortholog
	Mitochondrial encoded
_________	No information available
