# Supplementary material for: A Primer Genetic Toolkit for Exploring Mitochondrial Biology and Disease Using Zebrafish
Source: Genes (Basel). 2022 Jul 23;13(8):1317. doi: 10.3390/genes13081317 (PMC9331066; doi:10.3390/genes13081317)
Supplement: Supplementary file 1 [file genes-13-01317-s001.zip › Supplementary file S2_coq2.xls]

## Sheet: Upregulated genes
List of upregulated genes in coq2 mutants
GeneId	GeneName	Description	coq2 (CPM)	WT (CPM)	baseMean	log2FoldChange	lfcSE	pvalue
ENSDARG00000102032.1	CABZ01063601.1	NA	514	0	183.433	10.4748	6.76674	0.121628
ENSDARG00000068283.5	cyp2x10.2	cytochrome_P450,_family_2,_subfamily_X,_polypeptide_10.2_[Source:ZFIN;Acc:ZDB-GENE-060818-12]	298	0	106.348	9.68834	6.76695	0.152226
ENSDARG00000091235.2	CABZ01015525.1	NA	227	0	81.0102	9.29574	6.76712	0.169546
ENSDARG00000093347.1	si:ch211-239f4.6	si:ch211-239f4.6_[Source:ZFIN;Acc:ZDB-GENE-061009-18]	204	0	72.8021	9.14162	6.76719	0.176736
ENSDARG00000070845.3	si:dkey-56d12.4	si:dkey-56d12.4_[Source:ZFIN;Acc:ZDB-GENE-060531-147]	202	0	72.0884	9.12741	6.7672	0.17741
ENSDARG00000094235.2	or115-14	odorant_receptor,_family_F,_subfamily115,_member_14_[Source:ZFIN;Acc:ZDB-GENE-010309-1]	168	0	59.9547	8.86152	6.76735	0.190381
ENSDARG00000079079.4	sult1st7	sulfotransferase_family_1,_cytosolic_sulfotransferase_7_[Source:ZFIN;Acc:ZDB-GENE-081112-3]	161	0	57.4566	8.80013	6.76739	0.193474
ENSDARG00000100540.1	CABZ01114105.1	NA	148	0	52.8172	8.67867	6.76748	0.199699
ENSDARG00000103649.1	BX005399.8	NA	146	0	52.1035	8.65904	6.76749	0.200719
ENSDARG00000094387.1	si:dkeyp-30e7.2	si:dkeyp-30e7.2_[Source:ZFIN;Acc:ZDB-GENE-081104-498]	120	0	42.8248	8.37612	6.76772	0.215843
ENSDARG00000098351.1	si:ch211-66c13.1	si:ch211-66c13.1_[Source:ZFIN;Acc:ZDB-GENE-081103-50]	102	0	36.4011	8.14201	2.85943	0.0044074
ENSDARG00000043089.7	alox5b.2	arachidonate_5-lipoxygenase_b,_tandem_duplicate_2_[Source:ZFIN;Acc:ZDB-GENE-060623-19]	1397	4	501.354	7.47497	4.22556	0.0768955
ENSDARG00000077045.2	scg5	secretogranin_V_[Source:ZFIN;Acc:ZDB-GENE-040426-1687]	5699	17	2045.73	7.41591	4.13909	0.073185
ENSDARG00000086842.2	dap1b	death_associated_protein_1b_[Source:ZFIN;Acc:ZDB-GENE-000511-4]	2969	10	1066.56	7.24071	4.10113	0.0774733
ENSDARG00000071644.6	si:dkey-19a16.7	si:dkey-19a16.7_[Source:ZFIN;Acc:ZDB-GENE-060503-903]	1651	7	594.101	6.90865	4.01407	0.0852308
ENSDARG00000089806.2	si:dkey-239j18.3	si:dkey-239j18.3_[Source:ZFIN;Acc:ZDB-GENE-121214-39]	638	5	231.188	6.02239	3.74453	0.107766
ENSDARG00000100964.1	si:ch211-57b15.2	si:ch211-57b15.2_[Source:ZFIN;Acc:ZDB-GENE-141219-31]	319	3	115.944	5.7594	1.67997	0.000607434
ENSDARG00000043085.5	alox5b.1	arachidonate_5-lipoxygenase_b,_tandem_duplicate_1_[Source:ZFIN;Acc:ZDB-GENE-131219-3]	605	6	220.111	5.68274	3.61216	0.115667
ENSDARG00000104524.1	CR391991.4	NA	194	2	70.6345	5.62686	1.88	0.00276242
ENSDARG00000096579.2	si:dkey-9c18.3	si:dkey-9c18.3_[Source:ZFIN;Acc:ZDB-GENE-121214-321]	97	1	35.3172	5.62685	2.35038	0.0166649
ENSDARG00000093852.2	si:dkey-19a16.1	si:dkey-19a16.1_[Source:ZFIN;Acc:ZDB-GENE-050208-333]	89	1	32.4622	5.50267	2.37761	0.0206474
ENSDARG00000036876.6	zgc:153284	zgc:153284_[Source:ZFIN;Acc:ZDB-GENE-060825-317]	744	9	271.818	5.39616	3.48545	0.121575
ENSDARG00000077068.5	si:ch211-11p18.6	si:ch211-11p18.6_[Source:ZFIN;Acc:ZDB-GENE-070912-24]	671	10	246.467	5.09517	3.36597	0.130094
ENSDARG00000101807.2	si:ch211-120c15.3	si:ch211-120c15.3_[Source:ZFIN;Acc:ZDB-GENE-110913-99]	133	2	48.8652	5.08223	1.95402	0.0092976
ENSDARG00000019122.10	he1b	hatching_enzyme_1b_[Source:ZFIN;Acc:ZDB-GENE-030131-2100]	816	13	300.315	4.99892	3.31892	0.132019
ENSDARG00000027381.9	ccdc171	coiled-coil_domain_containing_171_[Source:ZFIN;Acc:ZDB-GENE-110411-270]	256	5	94.8622	4.70503	1.55256	0.00244157
ENSDARG00000040130.7	si:ch211-215k15.4	si:ch211-215k15.4_[Source:ZFIN;Acc:ZDB-GENE-131127-215]	101	2	37.4453	4.68516	2.02674	0.0207958
ENSDARG00000023656.9	he1a	hatching_enzyme_1a_[Source:ZFIN;Acc:ZDB-GENE-021211-3]	1373	28	509.602	4.64271	3.15747	0.141456
ENSDARG00000076126.3	CU695215.1	NA	24531	545	9136.25	4.51918	3.09143	0.143786
ENSDARG00000101374.1	si:dkey-11n14.1	si:dkey-11n14.1_[Source:ZFIN;Acc:ZDB-GENE-060503-332]	177	4	65.9687	4.49456	1.66494	0.00694363
ENSDARG00000101598.1	si:ch211-215p11.1	si:ch211-215p11.1_[Source:ZFIN;Acc:ZDB-GENE-060531-33]	157	4	58.8312	4.32158	1.6859	0.010366
ENSDARG00000052779.6	zgc:153932	zgc:153932_[Source:ZFIN;Acc:ZDB-GENE-070209-223]	2091	55	784.751	4.27557	2.99263	0.15309
ENSDARG00000035438.8	myhc4	myosin_heavy_chain_4_[Source:ZFIN;Acc:ZDB-GENE-030131-6206]	8414	223	3158.95	4.26464	2.98207	0.152689
ENSDARG00000038248.4	ggact.2	gamma-glutamylamine_cyclotransferase,_tandem_duplicate_2_[Source:ZFIN;Acc:ZDB-GENE-040912-8]	584	16	219.622	4.21679	1.24378	0.000698142
ENSDARG00000076819.6	si:dkey-121n8.4	si:dkey-121n8.4_[Source:ZFIN;Acc:ZDB-GENE-070912-363]	351	10	132.268	4.16036	1.35434	0.00212716
ENSDARG00000102364.1	si:dkey-202l22.6	si:dkey-202l22.6_[Source:ZFIN;Acc:ZDB-GENE-131121-181]	3931	119	1486.23	4.07283	2.89748	0.15983
ENSDARG00000101484.1	si:dkey-264f17.2	si:dkey-264f17.2_[Source:ZFIN;Acc:ZDB-GENE-110913-14]	130	4	49.1956	4.04933	1.72453	0.018871
ENSDARG00000092404.3	NA	NA	5055	159	1915.38	4.01758	2.87125	0.16174
ENSDARG00000039687.6	zgc:194221	zgc:194221_[Source:ZFIN;Acc:ZDB-GENE-081022-77]	85	3	32.4358	3.85139	1.93532	0.0465849
ENSDARG00000042094.7	eef2a.1	eukaryotic_translation_elongation_factor_2a,_tandem_duplicate_1_[Source:ZFIN;Acc:ZDB-GENE-050522-500]	641	24	245.568	3.76618	1.15874	0.00115307
ENSDARG00000053525.4	enpp7.2	ectonucleotide_pyrophosphatase/phosphodiesterase_7,_tandem_duplicate_2_[Source:ZFIN;Acc:ZDB-GENE-130531-2]	133	5	50.9668	3.76032	1.65237	0.022863
ENSDARG00000071103.5	si:dkey-222p3.1	si:dkey-222p3.1_[Source:ZFIN;Acc:ZDB-GENE-050208-374]	286	11	109.772	3.7274	1.34084	0.00543757
ENSDARG00000100405.1	BX957252.3	NA	128	5	49.1824	3.70503	1.66063	0.0256744
ENSDARG00000098754.1	si:ch211-156p11.1	si:ch211-156p11.1_[Source:ZFIN;Acc:ZDB-GENE-070912-120]	354	14	136.141	3.68722	1.27359	0.00379002
ENSDARG00000094045.1	si:dkeyp-73d8.8	si:dkeyp-73d8.8_[Source:ZFIN;Acc:ZDB-GENE-070912-684]	1484	60	571.632	3.65535	2.70349	0.176348
ENSDARG00000021681.8	asrgl1	asparaginase_like_1_[Source:ZFIN;Acc:ZDB-GENE-050320-102]	749	32	289.715	3.57579	1.10497	0.00121183
ENSDARG00000069559.6	muc13a	mucin_13a,_cell_surface_associated_[Source:ZFIN;Acc:ZDB-GENE-061207-26]	889	38	343.88	3.57508	1.08083	0.000940623
ENSDARG00000005221.7	desmb	desmin_b_[Source:ZFIN;Acc:ZDB-GENE-061027-102]	2395	104	927.566	3.55234	2.64949	0.179998
ENSDARG00000087345.2	zmp:0000000906	zmp:0000000906_[Source:ZFIN;Acc:ZDB-GENE-130530-909]	1424	62	551.62	3.5485	1.02556	0.000540051
ENSDARG00000093708.2	arhgap20b	Rho_GTPase_activating_protein_20b_[Source:ZFIN;Acc:ZDB-GENE-060526-383]	108	5	42.045	3.45992	1.70096	0.041942
ENSDARG00000076309.4	mxra5b	matrix-remodelling_associated_5b_[Source:ZFIN;Acc:ZDB-GENE-081104-119]	336	16	131.118	3.41928	1.2426	0.00592827
ENSDARG00000104400.1	socs3a	suppressor_of_cytokine_signaling_3a_[Source:ZFIN;Acc:ZDB-GENE-030131-7349]	1956	96	765.295	3.3757	2.56014	0.187317
ENSDARG00000079166.3	ace	angiotensin_I_converting_enzyme_(peptidyl-dipeptidase_A)_1_[Source:ZFIN;Acc:ZDB-GENE-030131-1826]	30929	1529	12108.8	3.36528	2.37506	0.156506
ENSDARG00000052288.5	zmp:0000000634	zmp:0000000634_[Source:ZFIN;Acc:ZDB-GENE-130530-637]	384	19	150.349	3.364	1.19963	0.00504425
ENSDARG00000099216.1	atp8b2	ATPase,_aminophospholipid_transporter,_class_I,_type_8B,_member_2_[Source:ZFIN;Acc:ZDB-GENE-030131-2474]	158	8	61.9902	3.33074	1.48646	0.0250445
ENSDARG00000101857.1	CR847893.2	NA	88	5	34.9075	3.16447	1.75866	0.0719619
ENSDARG00000104125.1	ttc6	tetratricopeptide_repeat_domain_6_[Source:ZFIN;Acc:ZDB-GENE-090429-2]	175	10	69.4581	3.15625	1.41054	0.0252459
ENSDARG00000099346.2	znf1079	zinc_finger_protein_1079_[Source:ZFIN;Acc:ZDB-GENE-110913-68]	364	21	144.613	3.14244	1.17559	0.00751582
ENSDARG00000043982.8	tube1	tubulin,_epsilon_1_[Source:ZFIN;Acc:ZDB-GENE-040426-1174]	86	5	34.1937	3.1313	1.76573	0.0761676
ENSDARG00000087873.2	eevs	2-epi-5-epi-valiolone_synthase_[Source:ZFIN;Acc:ZDB-GENE-131121-365]	3243	192	1291.84	3.10512	2.41462	0.198454
ENSDARG00000068374.5	si:ch211-132b12.7	si:ch211-132b12.7_[Source:ZFIN;Acc:ZDB-GENE-050419-250]	14670	869	5844.09	3.10435	2.2845	0.174186
ENSDARG00000077688.3	cpo	carboxypeptidase_O_[Source:ZFIN;Acc:ZDB-GENE-070619-6]	3659	218	1458.51	3.09602	2.4094	0.1988
ENSDARG00000062508.7	cplx3a	complexin_3a_[Source:ZFIN;Acc:ZDB-GENE-090313-349]	201	12	80.1379	3.09305	1.3457	0.0215353
ENSDARG00000014624.8	si:dkeyp-94g1.1	si:dkeyp-94g1.1_[Source:ZFIN;Acc:ZDB-GENE-030131-7910]	165	10	65.8894	3.07136	1.41851	0.030372
ENSDARG00000101671.1	zgc:158417	zgc:158417_[Source:ZFIN;Acc:ZDB-GENE-061201-36]	263	16	105.066	3.06589	1.25114	0.0142665
ENSDARG00000076554.4	cdkn1a	cyclin-dependent_kinase_inhibitor_1A_[Source:ZFIN;Acc:ZDB-GENE-070705-7]	1801	110	719.787	3.06019	0.93596	0.00107709
ENSDARG00000088589.4	ponzr3	plac8_onzin_related_protein_3_[Source:ZFIN;Acc:ZDB-GENE-050506-38]	567	35	226.866	3.04489	1.06717	0.00432777
ENSDARG00000053774.7	alpi.2	alkaline_phosphatase,_intestinal,_tandem_duplicate_2_[Source:ZFIN;Acc:ZDB-GENE-050626-142]	8942	558	3582.06	3.02924	2.256	0.179353
ENSDARG00000092361.3	si:dkey-79f11.7	si:dkey-79f11.7_[Source:ZFIN;Acc:ZDB-GENE-090313-338]	254	16	101.854	3.01565	1.25285	0.016083
ENSDARG00000016290.9	clca1	chloride_channel_accessory_1_[Source:ZFIN;Acc:ZDB-GENE-030131-6221]	309	20	124.284	2.9765	1.18922	0.0123179
ENSDARG00000102207.1	CABZ01102578.1	NA	246	16	98.9993	2.96948	1.25463	0.0179415
ENSDARG00000062707.6	plat	plasminogen_activator,_tissue_[Source:ZFIN;Acc:ZDB-GENE-081104-181]	292	19	117.517	2.96886	1.20347	0.0136283
ENSDARG00000078167.5	si:dkeyp-100h4.1	si:dkeyp-100h4.1_[Source:ZFIN;Acc:ZDB-GENE-081103-7]	105	7	42.3754	2.93385	1.6073	0.0679504
ENSDARG00000093024.4	si:ch211-213a13.2	si:ch211-213a13.2_[Source:ZFIN;Acc:ZDB-GENE-050208-551]	760	51	306.951	2.9244	1.00194	0.00351462
ENSDARG00000055784.6	ptpn3	protein_tyrosine_phosphatase,_non-receptor_type_3_[Source:ZFIN;Acc:ZDB-GENE-030131-2934]	1681	113	679.064	2.92189	0.9201	0.00149514
ENSDARG00000078844.3	BX571839.1	NA	324	22	131.039	2.90739	1.16464	0.0125466
ENSDARG00000097481.2	si:dkey-77f5.11	si:dkey-77f5.11_[Source:ZFIN;Acc:ZDB-GENE-131118-31]	300	21	121.773	2.86347	1.17748	0.0150215
ENSDARG00000058218.5	fam151a	family_with_sequence_similarity_151,_member_A_[Source:ZFIN;Acc:ZDB-GENE-070705-105]	952	68	387.379	2.83432	0.959119	0.00312537
ENSDARG00000100621.1	CABZ01080550.1	NA	136	10	55.54	2.7925	1.44878	0.0539196
ENSDARG00000060926.6	rnf19b	ring_finger_protein_19B_[Source:ZFIN;Acc:ZDB-GENE-060503-281]	201	15	82.2394	2.77113	1.28621	0.0312012
ENSDARG00000093044.1	si:ch211-161h7.5	si:ch211-161h7.5_[Source:ZFIN;Acc:ZDB-GENE-091204-265]	18843	1419	7718.61	2.75805	0.825141	0.000830209
ENSDARG00000079361.4	abcg2b	ATP-binding_cassette,_sub-family_G_(WHITE),_member_2b_[Source:ZFIN;Acc:ZDB-GENE-050517-36]	2634	203	1082.21	2.72467	0.863474	0.00160237
ENSDARG00000090699.3	nlrb5	NOD-like_receptor_family_B,_member_5_[Source:ZFIN;Acc:ZDB-GENE-081015-5]	142	11	58.3818	2.71728	1.41449	0.0547278
ENSDARG00000101653.1	zgc:110171	zgc:110171_[Source:ZFIN;Acc:ZDB-GENE-050417-391]	90	7	37.0223	2.71146	1.64798	0.0999024
ENSDARG00000024771.7	slc24a5	solute_carrier_family_24_(sodium/potassium/calcium_exchanger),_member_5_[Source:ZFIN;Acc:ZDB-GENE-031210-1]	192	15	79.0276	2.70504	1.29041	0.0360586
ENSDARG00000054448.6	kif1c	kinesin_family_member_1C_[Source:ZFIN;Acc:ZDB-GENE-090312-119]	114	9	46.9883	2.68993	1.51393	0.0756032
ENSDARG00000022951.6	pth2	parathyroid_hormone_2_[Source:ZFIN;Acc:ZDB-GENE-041102-1]	443	35	182.613	2.68885	1.0547	0.0107909
ENSDARG00000079986.5	BX927329.1	NA	88	7	36.3085	2.67904	1.65433	0.105358
ENSDARG00000076139.4	si:dkey-71p21.13	si:dkey-71p21.13_[Source:ZFIN;Acc:ZDB-GENE-090313-327]	87	7	35.9517	2.66255	1.65764	0.108223
ENSDARG00000101160.1	apoa4a	apolipoprotein_A-IV_a_[Source:ZFIN;Acc:ZDB-GENE-050417-469]	1611	130	665.992	2.65834	0.882613	0.00259619
ENSDARG00000060671.7	lct	lactase_[Source:ZFIN;Acc:ZDB-GENE-081104-434]	7763	627	3209.64	2.65705	0.820606	0.00120409
ENSDARG00000045089.6	si:ch211-270n8.1	si:ch211-270n8.1_[Source:ZFIN;Acc:ZDB-GENE-081107-34]	2101	172	870.282	2.63756	0.862034	0.0022156
ENSDARG00000011573.11	abcb11a	ATP-binding_cassette,_sub-family_B_(MDR/TAP),_member_11a_[Source:ZFIN;Acc:ZDB-GENE-050517-13]	1719	142	712.94	2.62457	0.872718	0.00263531
ENSDARG00000101312.1	si:dkey-31n13.4	si:dkey-31n13.4_[Source:ZFIN;Acc:ZDB-GENE-071008-3]	360	30	149.49	2.61193	1.087	0.0162662
ENSDARG00000041691.4	bhlhe41	basic_helix-loop-helix_family,_member_e41_[Source:ZFIN;Acc:ZDB-GENE-050419-146]	13803	1168	5744.14	2.58984	0.80292	0.00125742
ENSDARG00000091560.2	slc6a19a.2	solute_carrier_family_6_(neutral_amino_acid_transporter),_member_19a,_tandem_duplicate_2_[Source:ZFIN;Acc:ZDB-GENE-141210-16]	9072	769	3776.26	2.58733	0.807653	0.00135757
ENSDARG00000056885.7	per1a	period_circadian_clock_1a_[Source:ZFIN;Acc:ZDB-GENE-011220-1]	3763	324	1569.89	2.56479	0.824598	0.00186869
ENSDARG00000087285.2	tmem182b	transmembrane_protein_182b_[Source:ZFIN;Acc:ZDB-GENE-131121-565]	102	9	42.7058	2.52947	1.53919	0.100306
ENSDARG00000101322.1	tfr1a	transferrin_receptor_1a_[Source:ZFIN;Acc:ZDB-GENE-041220-1]	770	69	323.129	2.50716	0.932261	0.00715957
ENSDARG00000097551.2	si:dkey-7i4.15	si:dkey-7i4.15_[Source:ZFIN;Acc:ZDB-GENE-131127-129]	89	8	37.3659	2.5027	1.6101	0.120095
ENSDARG00000086266.2	CU467905.1	NA	177	16	74.375	2.49457	1.28077	0.0514501
ENSDARG00000098063.2	alp3	alkaline_phosphatase_3_[Source:ZFIN;Acc:ZDB-GENE-120919-1]	4378	404	1845.4	2.46481	0.804444	0.00218402
ENSDARG00000003203.8	rhcga	Rh_family,_C_glycoprotein_a_[Source:ZFIN;Acc:ZDB-GENE-070424-81]	19730	1824	8318.87	2.46218	0.780737	0.00161234
ENSDARG00000093629.2	si:ch211-106h4.4	si:ch211-106h4.4_[Source:ZFIN;Acc:ZDB-GENE-070705-14]	454	42	191.443	2.4612	1.01058	0.0148743
ENSDARG00000059370.7	nr1d4b	nuclear_receptor_subfamily_1,_group_D,_member_4b_[Source:ZFIN;Acc:ZDB-GENE-080403-6]	506	47	213.503	2.45537	0.98903	0.0130425
ENSDARG00000040246.4	rap2ab	RAP2A,_member_of_RAS_oncogene_family_b_[Source:ZFIN;Acc:ZDB-GENE-090312-116]	86	8	36.2953	2.45323	1.61975	0.12988
ENSDARG00000087398.2	fbn2b	fibrillin_2b_[Source:ZFIN;Acc:ZDB-GENE-090112-3]	107	10	45.1907	2.44651	1.49666	0.102124
ENSDARG00000027497.6	mast1a	microtubule_associated_serine/threonine_kinase_1a_[Source:ZFIN;Acc:ZDB-GENE-121214-221]	265	25	112.085	2.43296	1.13506	0.0320764
ENSDARG00000103063.1	si:dkey-156c23.1	si:dkey-156c23.1_[Source:ZFIN;Acc:ZDB-GENE-141210-8]	169	16	71.52	2.42785	1.28576	0.0589916
ENSDARG00000074120.3	usp2b	ubiquitin_specific_peptidase_2b_[Source:ZFIN;Acc:ZDB-GENE-100208-2]	880	84	372.893	2.41601	0.90043	0.00729267
ENSDARG00000086224.3	FAM155A	family_with_sequence_similarity_155_member_A_[Source:HGNC_Symbol;Acc:HGNC:33877]	154	15	65.4664	2.38686	1.3152	0.0695493
ENSDARG00000100449.1	BX322631.1	NA	698	68	296.733	2.38659	0.925521	0.00991893
ENSDARG00000015731.9	ano5a	anoctamin_5a_[Source:ZFIN;Acc:ZDB-GENE-091013-2]	758	74	322.349	2.38357	0.913699	0.00908863
ENSDARG00000053526.5	enpp7.1	ectonucleotide_pyrophosphatase/phosphodiesterase_7,_tandem_duplicate_1_[Source:ZFIN;Acc:ZDB-GENE-040724-13]	9966	979	4242.42	2.3746	0.773954	0.00215393
ENSDARG00000102403.1	cry2	cryptochrome_circadian_clock_2_[Source:ZFIN;Acc:ZDB-GENE-010426-6]	9856	969	4196.15	2.3734	0.773916	0.00216405
ENSDARG00000076361.3	NA	NA	1546	154	659.607	2.35451	0.837242	0.00492012
ENSDARG00000069966.3	alox5b.3	arachidonate_5-lipoxygenase_b,_tandem_duplicate_3_[Source:ZFIN;Acc:ZDB-GENE-050522-330]	130	13	55.5004	2.34889	1.38158	0.0891029
ENSDARG00000087190.2	si:ch73-105b23.6	si:ch73-105b23.6_[Source:ZFIN;Acc:ZDB-GENE-081107-42]	139	14	59.4128	2.33855	1.34948	0.0831073
ENSDARG00000069560.5	kcnh3	potassium_voltage-gated_channel,_subfamily_H_(eag-related),_member_3_[Source:ZFIN;Acc:ZDB-GENE-070912-23]	137	14	58.699	2.31764	1.3517	0.0864162
ENSDARG00000088171.3	ciartb	circadian_associated_repressor_of_transcription_b_[Source:ZFIN;Acc:ZDB-GENE-131127-285]	1793	184	768.771	2.31157	0.820096	0.00482257
ENSDARG00000099864.2	si:ch73-170d6.2	si:ch73-170d6.2_[Source:ZFIN;Acc:ZDB-GENE-030131-7225]	194	20	83.244	2.30495	1.21113	0.0570225
ENSDARG00000100315.2	slc15a1a	solute_carrier_family_15_(oligopeptide_transporter),_member_1a_[Source:ZFIN;Acc:ZDB-GENE-091204-9]	11102	1162	4776.02	2.28311	0.758456	0.00261073
ENSDARG00000096264.2	or124-4	odorant_receptor,_family_E,_subfamily_124,_member_4_[Source:ZFIN;Acc:ZDB-GENE-070806-90]	256	27	110.274	2.27208	1.11552	0.0416703
ENSDARG00000031683.7	fosab	v-fos_FBJ_murine_osteosarcoma_viral_oncogene_homolog_Ab_[Source:ZFIN;Acc:ZDB-GENE-031222-4]	5471	579	2358.06	2.26714	0.767842	0.003151
ENSDARG00000104563.1	kcnk9	potassium_channel,_subfamily_K,_member_9_[Source:ZFIN;Acc:ZDB-GENE-070705-260]	122	13	52.6454	2.25726	1.39271	0.105067
ENSDARG00000039077.6	tyr	tyrosinase_[Source:ZFIN;Acc:ZDB-GENE-991026-3]	504	54	217.693	2.24936	0.954012	0.0183841
ENSDARG00000087359.4	c3a.2	complement_component_c3a,_duplicate_2_[Source:ZFIN;Acc:ZDB-GENE-990415-36]	2163	232	934.439	2.24781	0.798711	0.00488848
ENSDARG00000093998.1	si:ch73-7i4.2	si:ch73-7i4.2_[Source:ZFIN;Acc:ZDB-GENE-060810-137]	409	44	176.784	2.24349	0.993537	0.0239403
ENSDARG00000092077.1	si:dkey-147f3.4	si:dkey-147f3.4_[Source:ZFIN;Acc:ZDB-GENE-061009-29]	111	12	48.0193	2.23642	1.43456	0.119007
ENSDARG00000095522.2	si:dkey-71b5.3	si:dkey-71b5.3_[Source:ZFIN;Acc:ZDB-GENE-100922-91]	405	44	175.357	2.22931	0.993084	0.0247785
ENSDARG00000041848.4	rh50	Rh50-like_protein_[Source:ZFIN;Acc:ZDB-GENE-000427-1]	1384	151	599.692	2.22319	0.824242	0.00699134
ENSDARG00000093640.3	ugt5a2	UDP_glucuronosyltransferase_5_family,_polypeptide_A2_[Source:ZFIN;Acc:ZDB-GENE-061103-373]	458	50	198.474	2.22232	0.96703	0.021557
ENSDARG00000012829.8	asah2	N-acylsphingosine_amidohydrolase_2_[Source:ZFIN;Acc:ZDB-GENE-041112-1]	13397	1463	5805.9	2.22188	0.746912	0.00293228
ENSDARG00000106989.1	NA	NA	137	15	59.3996	2.21811	1.33183	0.0958203
ENSDARG00000070581.4	ggact.1	gamma-glutamylamine_cyclotransferase,_tandem_duplicate_1_[Source:ZFIN;Acc:ZDB-GENE-061103-94]	802	88	347.859	2.21499	0.87801	0.0116443
ENSDARG00000062278.5	C1GALT1	(1_of_many)_core_1_synthase,_glycoprotein-N-acetylgalactosamine_3-beta-galactosyltransferase_1_[Source:HGNC_Symbol;Acc:HGNC:24337]	254	28	110.261	2.2083	1.10593	0.045849
ENSDARG00000103887.1	lrrc16a	leucine_rich_repeat_containing_16A_[Source:ZFIN;Acc:ZDB-GENE-081104-77]	117	13	50.861	2.19689	1.40046	0.116719
ENSDARG00000090814.3	si:dkey-18a10.3	si:dkey-18a10.3_[Source:ZFIN;Acc:ZDB-GENE-091204-174]	1604	180	698.52	2.18257	0.806574	0.00681031
ENSDARG00000087985.3	znf365	zinc_finger_protein_365_[Source:ZFIN;Acc:ZDB-GENE-131121-260]	115	13	50.1473	2.17202	1.40377	0.121798
ENSDARG00000105091.1	zgc:174944	zgc:174944_[Source:ZFIN;Acc:ZDB-GENE-080207-2]	123	14	53.7028	2.16213	1.3695	0.11439
ENSDARG00000028784.9	si:dkey-24p1.6	si:dkey-24p1.6_[Source:ZFIN;Acc:ZDB-GENE-060503-67]	535	61	233.659	2.15963	0.927859	0.0199367
ENSDARG00000030896.6	foxq1a	forkhead_box_Q1a_[Source:ZFIN;Acc:ZDB-GENE-070424-74]	3535	404	1544.56	2.15625	0.762621	0.00469247
ENSDARG00000087249.4	znf1011	zinc_finger_protein_1011_[Source:ZFIN;Acc:ZDB-GENE-131120-89]	218	25	95.3116	2.1513	1.14227	0.0596525
ENSDARG00000079385.3	si:ch211-235m3.5	si:ch211-235m3.5_[Source:ZFIN;Acc:ZDB-GENE-131121-233]	226	26	98.8671	2.14671	1.13002	0.0574705
ENSDARG00000006978.11	zak	sterile_alpha_motif_and_leucine_zipper_containing_kinase_AZK_[Source:ZFIN;Acc:ZDB-GENE-070912-386]	130	15	56.9015	2.14244	1.33999	0.109854
ENSDARG00000020744.2	bdkrb1	bradykinin_receptor_B1_[Source:ZFIN;Acc:ZDB-GENE-030814-1]	344	40	150.786	2.1313	1.01187	0.0351786
ENSDARG00000071029.5	si:dkey-147f3.4	si:dkey-147f3.4_[Source:ZFIN;Acc:ZDB-GENE-061009-29]	249	29	109.177	2.12899	1.09697	0.0522832
ENSDARG00000076137.1	CLDN22	claudin_22_[Source:HGNC_Symbol;Acc:HGNC:2044]	103	12	45.1643	2.12851	1.45051	0.142262
ENSDARG00000071083.7	si:dkeyp-34c12.1	si:dkeyp-34c12.1_[Source:ZFIN;Acc:ZDB-GENE-030131-5347]	154	18	67.568	2.12383	1.26363	0.0928146
ENSDARG00000070672.4	slc2a9l1	solute_carrier_family_2_(facilitated_glucose_transporter),_member_9-like_1_[Source:ZFIN;Acc:ZDB-GENE-090915-3]	94	11	41.2519	2.12212	1.49823	0.156653
ENSDARG00000101586.1	si:ch73-389b16.1	si:ch73-389b16.1_[Source:ZFIN;Acc:ZDB-GENE-120215-152]	417	49	183.142	2.11616	0.966784	0.0286065
ENSDARG00000071588.4	BX539307.1	NA	85	10	37.3395	2.11443	1.55375	0.17356
ENSDARG00000094704.2	bcl2a	B-cell_CLL/lymphoma_2a_[Source:ZFIN;Acc:ZDB-GENE-051012-1]	416	49	182.785	2.1127	0.966659	0.0288473
ENSDARG00000104256.1	bco1	beta-carotene_oxygenase_1_[Source:ZFIN;Acc:ZDB-GENE-010508-1]	6333	748	2784.07	2.10875	0.739656	0.00435842
ENSDARG00000104540.1	cyp2aa4	cytochrome_P450,_family_2,_subfamily_AA,_polypeptide_4_[Source:ZFIN;Acc:ZDB-GENE-040625-72]	793	94	348.85	2.10356	0.860368	0.0144873
ENSDARG00000102395.1	NA	NA	362	43	159.311	2.10055	0.994498	0.0346719
ENSDARG00000032639.5	cd36	CD36_molecule_(thrombospondin_receptor)_[Source:ZFIN;Acc:ZDB-GENE-040718-55]	32874	3913	14473	2.09757	0.721694	0.00365551
ENSDARG00000040683.7	NA	NA	4370	524	1926.61	2.08696	0.744896	0.00508365
ENSDARG00000039750.6	ldlrap1b	low_density_lipoprotein_receptor_adaptor_protein_1b_[Source:ZFIN;Acc:ZDB-GENE-070112-1012]	99	12	43.7368	2.07136	1.45941	0.155808
ENSDARG00000101452.1	CABZ01088700.1	NA	436	53	192.725	2.06723	0.949072	0.029394
ENSDARG00000008592.6	mtmr8	myotubularin_related_protein_8_[Source:ZFIN;Acc:ZDB-GENE-040426-1016]	855	104	377.982	2.06631	0.844875	0.0144572
ENSDARG00000051970.4	smu1b	smu-1_suppressor_of_mec-8_and_unc-52_homolog_b_(C._elegans)_[Source:ZFIN;Acc:ZDB-GENE-130530-635]	2286	279	1011.26	2.06146	0.765532	0.00708456
ENSDARG00000059026.6	zgc:123217	zgc:123217_[Source:ZFIN;Acc:ZDB-GENE-051113-188]	532	65	235.391	2.05988	0.911255	0.0237908
ENSDARG00000023316.7	sim1a	single-minded_family_bHLH_transcription_factor_1a_[Source:ZFIN;Acc:ZDB-GENE-020829-1]	90	11	39.8244	2.05939	1.5091	0.172363
ENSDARG00000105085.1	BX649622.2	NA	98	12	43.3799	2.05671	1.46175	0.159419
ENSDARG00000013050.11	abcc12	ATP-binding_cassette,_sub-family_C_(CFTR/MRP),_member_12_[Source:ZFIN;Acc:ZDB-GENE-050517-25]	3594	444	1593.64	2.04393	0.743938	0.00600619
ENSDARG00000033160.7	nr1d1	nuclear_receptor_subfamily_1,_group_d,_member_1_[Source:ZFIN;Acc:ZDB-GENE-050105-1]	24893	3095	11051.8	2.0347	0.713018	0.00432214
ENSDARG00000102309.1	si:ch211-106j21.6	si:ch211-106j21.6_[Source:ZFIN;Acc:ZDB-GENE-081103-22]	201	25	89.2447	2.03416	1.14699	0.0761487
ENSDARG00000054323.7	pparab	peroxisome_proliferator-activated_receptor_alpha_b_[Source:ZFIN;Acc:ZDB-GENE-990415-211]	217	27	96.3558	2.03363	1.1215	0.0697831
ENSDARG00000069377.5	si:dkey-242g16.2	si:dkey-242g16.2_[Source:ZFIN;Acc:ZDB-GENE-030131-8324]	2690	335	1194.67	2.03234	0.753131	0.0069648
ENSDARG00000100797.1	NPNT	(1_of_many)_nephronectin_[Source:HGNC_Symbol;Acc:HGNC:27405]	634	79	281.599	2.03153	0.878423	0.0207393
ENSDARG00000010023.7	CU856539.1	NA	2295	287	1020.08	2.02634	0.759533	0.00763328
ENSDARG00000101791.1	ccbl2	cysteine_conjugate-beta_lyase_2_[Source:ZFIN;Acc:ZDB-GENE-040426-1299]	3241	406	1441.04	2.02386	0.744299	0.00654511
ENSDARG00000034503.9	per2	period_circadian_clock_2_[Source:ZFIN;Acc:ZDB-GENE-011220-2]	14508	1819	6451.78	2.0226	0.714757	0.0046581
ENSDARG00000099097.1	CABZ01055017.1	NA	95	12	42.3093	2.01186	1.46903	0.170837
ENSDARG00000100128.1	CU861477.1	NA	609	77	271.277	2.01048	0.880757	0.0224496
ENSDARG00000074320.3	NA	NA	197	25	87.8172	2.00516	1.14841	0.0808049
ENSDARG00000109113.1	NA	NA	172	22	76.7938	1.9938	1.19491	0.0952021
ENSDARG00000071217.6	hs6st3a	heparan_sulfate_6-O-sulfotransferase_3a_[Source:ZFIN;Acc:ZDB-GENE-120215-57]	125	16	55.8176	1.99275	1.32759	0.133347
ENSDARG00000098849.2	SLC25A29	solute_carrier_family_25_member_29_[Source:HGNC_Symbol;Acc:HGNC:20116]	335	43	149.675	1.98872	0.99216	0.0450234
ENSDARG00000013072.6	mmp15b	matrix_metallopeptidase_15b_[Source:ZFIN;Acc:ZDB-GENE-070817-6]	349	45	156.073	1.9822	0.981359	0.0433988
ENSDARG00000100007.1	CABZ01087448.1	NA	206	27	92.4302	1.95858	1.12436	0.0815158
ENSDARG00000086458.3	hdac10	histone_deacetylase_10_[Source:ZFIN;Acc:ZDB-GENE-030131-5464]	945	124	424.111	1.95694	0.814927	0.0163338
ENSDARG00000060879.6	slc28a1	solute_carrier_family_28_(concentrative_nucleoside_transporter),_member_1_[Source:ZFIN;Acc:ZDB-GENE-050419-117]	4351	573	1954.16	1.95171	0.723173	0.00695875
ENSDARG00000004282.6	zgc:77375	zgc:77375_[Source:ZFIN;Acc:ZDB-GENE-040426-1827]	895	118	402.064	1.95007	0.8197	0.0173595
ENSDARG00000070497.6	bicc1b	BicC_family_RNA_binding_protein_1b_[Source:ZFIN;Acc:ZDB-GENE-080522-3]	506	67	227.513	1.94387	0.899335	0.0306602
ENSDARG00000037813.4	zgc:113278	zgc:113278_[Source:ZFIN;Acc:ZDB-GENE-050327-66]	166	22	74.6526	1.94258	1.19832	0.105
ENSDARG00000053896.5	slc30a1b	solute_carrier_family_30_(zinc_transporter),_member_1b_[Source:ZFIN;Acc:ZDB-GENE-070424-43]	98	13	44.0805	1.94124	1.43734	0.176831
ENSDARG00000099311.1	CR927215.1	NA	98	13	44.0805	1.94124	1.43734	0.176831
ENSDARG00000056781.5	zanl	zonadhesin,_like_[Source:ZFIN;Acc:ZDB-GENE-060131-2]	33214	4427	14954.4	1.93436	0.695773	0.00543325
ENSDARG00000101551.2	si:dkey-261j11.2	si:dkey-261j11.2_[Source:ZFIN;Acc:ZDB-GENE-131121-647]	157	21	70.7402	1.92927	1.21737	0.113015
ENSDARG00000099327.1	zgc:174944	zgc:174944_[Source:ZFIN;Acc:ZDB-GENE-080207-2]	276	37	124.417	1.92604	1.02998	0.0614864
ENSDARG00000070794.6	greb1	growth_regulation_by_estrogen_in_breast_cancer_1_[Source:ZFIN;Acc:ZDB-GENE-070112-332]	333	45	150.363	1.91449	0.979932	0.0507366
ENSDARG00000007480.9	rpe65a	retinal_pigment_epithelium-specific_protein_65a_[Source:ZFIN;Acc:ZDB-GENE-040426-1717]	1781	241	804.419	1.91255	0.754897	0.0112921
ENSDARG00000105734.1	CABZ01103841.1	NA	536	73	242.423	1.90323	0.882245	0.0309853
ENSDARG00000069029.4	acss2l	acyl-CoA_synthetase_short-chain_family_member_2_like_[Source:ZFIN;Acc:ZDB-GENE-130530-723]	555	76	251.305	1.89538	0.875095	0.0303175
ENSDARG00000055093.5	cdh27	cadherin_27_[Source:ZFIN;Acc:ZDB-GENE-141215-13]	525	72	237.797	1.89322	0.88397	0.0322159
ENSDARG00000079064.3	NA	NA	400	55	181.278	1.88946	0.934545	0.0431968
ENSDARG00000031161.7	nr1d4a	nuclear_receptor_subfamily_1,_group_D,_member_4a_[Source:ZFIN;Acc:ZDB-GENE-080403-5]	349	48	158.174	1.88909	0.964287	0.0501065
ENSDARG00000077872.3	CR626907.1	NA	3999	552	1813.83	1.88387	0.714492	0.00837284
ENSDARG00000052734.7	hmgcra	3-hydroxy-3-methylglutaryl-CoA_reductase_a_[Source:ZFIN;Acc:ZDB-GENE-040401-2]	5712	790	2591.88	1.88104	0.705092	0.00763511
ENSDARG00000077473.3	mych	myelocytomatosis_oncogene_homolog_[Source:ZFIN;Acc:ZDB-GENE-030219-51]	21037	2919	9552.39	1.87635	0.688653	0.0064366
ENSDARG00000078087.5	CNNM1	cyclin_and_CBS_domain_divalent_metal_cation_transport_mediator_1_[Source:HGNC_Symbol;Acc:HGNC:102]	683	95	310.295	1.87285	0.839974	0.0257702
ENSDARG00000030254.5	cbln9	cerebellin_9_[Source:ZFIN;Acc:ZDB-GENE-040724-34]	301	42	136.841	1.86827	0.996341	0.0607746
ENSDARG00000051925.5	cyb5r2	cytochrome_b5_reductase_2_[Source:ZFIN;Acc:ZDB-GENE-060825-83]	1929	270	877.551	1.86379	0.741979	0.0120077
ENSDARG00000100747.1	NA	NA	727	102	330.901	1.86035	0.829366	0.0248901
ENSDARG00000034907.7	paqr7b	progestin_and_adipoQ_receptor_family_member_VII,_b_[Source:ZFIN;Acc:ZDB-GENE-030728-2]	904	127	411.581	1.85846	0.802804	0.0206149
ENSDARG00000101405.1	NA	NA	135	19	61.4879	1.85586	1.26542	0.142488
ENSDARG00000104569.1	CABZ01088484.1	NA	4508	636	2054.32	1.85236	0.705988	0.008696
ENSDARG00000100084.1	CABZ01084603.1	NA	722	102	329.116	1.8504	0.828538	0.0255273
ENSDARG00000063435.5	trpm4b.2	transient_receptor_potential_cation_channel,_subfamily_M,_member_4b,_transient_receptor_potential_cation_channel,_subfamily_M,_member_4b,_tandem_duplicate_2_[Source:ZFIN;Acc:ZDB-GENE-061214-2]	1919	272	875.384	1.84564	0.739249	0.0125374
ENSDARG00000089318.5	BX088538.1	NA	169	24	77.1243	1.84289	1.17189	0.115817
ENSDARG00000079348.3	NA	NA	450	64	205.427	1.84075	0.902297	0.0413433
ENSDARG00000011190.10	fgfr1b	fibroblast_growth_factor_receptor_1b_[Source:ZFIN;Acc:ZDB-GENE-060503-14]	322	46	147.138	1.83432	0.97322	0.059457
ENSDARG00000042492.6	si:dkey-250d21.1	si:dkey-250d21.1_[Source:ZFIN;Acc:ZDB-GENE-030131-8276]	280	40	127.946	1.83432	1.00883	0.0690238
ENSDARG00000093342.2	si:ch211-13f8.1	si:ch211-13f8.1_[Source:ZFIN;Acc:ZDB-GENE-061207-4]	1502	215	686.637	1.83144	0.752657	0.0149617
ENSDARG00000070396.3	serpinb1l2	serpin_peptidase_inhibitor,_clade_B_(ovalbumin),_member_1,_like_2_[Source:ZFIN;Acc:ZDB-GENE-041001-117]	439	63	200.801	1.82777	0.904704	0.0433533
ENSDARG00000015025.10	nadl1.1	neural_adhesion_molecule_L1.1_[Source:ZFIN;Acc:ZDB-GENE-980526-512]	904	130	413.682	1.82478	0.796984	0.0220441
ENSDARG00000094433.2	caspbl	caspase_b,_like_[Source:ZFIN;Acc:ZDB-GENE-090311-53]	132	19	60.4173	1.82343	1.26869	0.150643
ENSDARG00000098700.1	il1b	interleukin_1,_beta_[Source:ZFIN;Acc:ZDB-GENE-040702-2]	132	19	60.4173	1.82343	1.26869	0.150643
ENSDARG00000069186.5	cyp27a1.2	cytochrome_P450,_family_27,_subfamily_A,_polypeptide_1,_gene_2_[Source:ZFIN;Acc:ZDB-GENE-081104-511]	118	17	54.02	1.82215	1.31947	0.167288
ENSDARG00000063014.5	dbpa	D_site_albumin_promoter_binding_protein_a_[Source:ZFIN;Acc:ZDB-GENE-060503-802]	5168	745	2366.21	1.82126	0.697531	0.00902748
ENSDARG00000088377.4	rp1l1b	retinitis_pigmentosa_1-like_1b_[Source:ZFIN;Acc:ZDB-GENE-091204-67]	1845	266	844.772	1.82109	0.737453	0.0135327
ENSDARG00000023484.5	fam101a	family_with_sequence_similarity_101,_member_A_[Source:ZFIN;Acc:ZDB-GENE-030616-80]	173	25	79.2523	1.81774	1.15823	0.116551
ENSDARG00000105722.1	or126-2	odorant_receptor,_family_E,_subfamily_126,_member_2_[Source:ZFIN;Acc:ZDB-GENE-070806-100]	200	29	91.69	1.81284	1.10614	0.101236
ENSDARG00000037748.8	slc43a1b	solute_carrier_family_43_(amino_acid_system_L_transporter),_member_1b_[Source:ZFIN;Acc:ZDB-GENE-070209-173]	1756	255	805.304	1.81069	0.738748	0.0142449
ENSDARG00000071891.3	pcdh2g6	protocadherin_2_gamma_6_[Source:ZFIN;Acc:ZDB-GENE-050610-28]	179	26	82.0941	1.81034	1.1443	0.113637
ENSDARG00000104166.2	si:ch211-232d10.1	si:ch211-232d10.1_[Source:ZFIN;Acc:ZDB-GENE-081103-11]	399	58	183.023	1.80923	0.920449	0.0493452
ENSDARG00000076487.3	haao	3-hydroxyanthranilate_3,4-dioxygenase_[Source:ZFIN;Acc:ZDB-GENE-041114-89]	818	119	375.285	1.80811	0.805495	0.0247864
ENSDARG00000100473.1	kndc1	kinase_non-catalytic_C-lobe_domain_containing_1_[Source:ZFIN;Acc:ZDB-GENE-170327-1]	103	15	47.2659	1.80658	1.38298	0.191453
ENSDARG00000104450.1	CR855996.2	NA	741	108	340.1	1.80541	0.817287	0.0271727
ENSDARG00000070227.4	nhsa	Nance-Horan_syndrome_a_(congenital_cataracts_and_dental_anomalies)_[Source:ZFIN;Acc:ZDB-GENE-090617-1]	432	63	198.303	1.80458	0.903644	0.0458252
ENSDARG00000098612.1	chrm2a	cholinergic_receptor,_muscarinic_2a_[Source:ZFIN;Acc:ZDB-GENE-030314-1]	130	19	59.7036	1.80141	1.27095	0.156376
ENSDARG00000103174.1	CABZ01075191.1	NA	130	19	59.7036	1.80141	1.27095	0.156376
ENSDARG00000099151.1	NA	NA	560	82	257.292	1.7987	0.85648	0.0357195
ENSDARG00000103878.1	anpepb	alanyl_(membrane)_aminopeptidase_b_[Source:ZFIN;Acc:ZDB-GENE-030131-1253]	49972	7336	22972.7	1.79502	0.67213	0.0075705
ENSDARG00000079276.4	ube2ql1	ubiquitin-conjugating_enzyme_E2Q_family-like_1_[Source:ZFIN;Acc:ZDB-GENE-030131-8137]	2585	380	1188.72	1.79306	0.715403	0.0121979
ENSDARG00000099101.1	gch2	GTP_cyclohydrolase_2_[Source:ZFIN;Acc:ZDB-GENE-001205-3]	1236	182	568.592	1.79064	0.760893	0.0186058
ENSDARG00000075685.3	tlr7	toll-like_receptor_7_[Source:ZFIN;Acc:ZDB-GENE-040219-11]	914	135	420.754	1.7862	0.789108	0.0236004
ENSDARG00000012499.8	per1b	period_circadian_clock_1b_[Source:ZFIN;Acc:ZDB-GENE-040419-1]	12429	1836	5721.75	1.78604	0.678154	0.00844648
ENSDARG00000090738.5	mylka	myosin,_light_chain_kinase_a_[Source:ZFIN;Acc:ZDB-GENE-030131-8207]	88	13	40.5117	1.78596	1.46288	0.222141
ENSDARG00000004782.12	fgfr3	fibroblast_growth_factor_receptor_3_[Source:ZFIN;Acc:ZDB-GENE-000816-1]	1340	198	616.915	1.78563	0.753457	0.0177922
ENSDARG00000017047.9	slc27a4	solute_carrier_family_27_(fatty_acid_transporter),_member_4_[Source:ZFIN;Acc:ZDB-GENE-050417-248]	798	118	367.447	1.78457	0.804378	0.0265159
ENSDARG00000042641.4	cyp51	cytochrome_P450,_family_51_[Source:ZFIN;Acc:ZDB-GENE-040625-2]	8818	1311	4065.3	1.77675	0.680628	0.00904203
ENSDARG00000086870.2	slc12a2	solute_carrier_family_12_(sodium/potassium/chloride_transporter),_member_2_[Source:ZFIN;Acc:ZDB-GENE-040625-53]	531	79	244.841	1.77576	0.861117	0.039193
ENSDARG00000068398.5	cep126	centrosomal_protein_126_[Source:ZFIN;Acc:ZDB-GENE-050419-24]	215	32	99.1447	1.77516	1.07518	0.0987313
ENSDARG00000098669.1	exd1	exonuclease_3'-5'_domain_containing_1_[Source:ZFIN;Acc:ZDB-GENE-060825-267]	94	14	43.3535	1.7742	1.4241	0.212824
ENSDARG00000088013.4	CYP27A1	(1_of_many)_cytochrome_P450_family_27_subfamily_A_member_1_[Source:HGNC_Symbol;Acc:HGNC:2605]	798	119	368.148	1.7724	0.802258	0.0271566
ENSDARG00000098860.1	NA	NA	361	54	166.66	1.76794	0.93436	0.058473
ENSDARG00000090164.3	si:ch73-362m14.2	si:ch73-362m14.2_[Source:ZFIN;Acc:ZDB-GENE-120215-235]	394	59	181.939	1.76638	0.915297	0.0536265
ENSDARG00000070386.2	krtcap2	keratinocyte_associated_protein_2_[Source:ZFIN;Acc:ZDB-GENE-060825-91]	1693	254	782.121	1.76365	0.733099	0.0161395
ENSDARG00000098420.2	SNTA1	syntrophin_alpha_1_[Source:HGNC_Symbol;Acc:HGNC:11167]	326	49	150.667	1.76099	0.956631	0.0656478
ENSDARG00000100302.1	si:dkey-237g15.2	si:dkey-237g15.2_[Source:ZFIN;Acc:ZDB-GENE-060503-157]	272	41	125.791	1.75688	1.0022	0.0795979
ENSDARG00000100497.1	hic2	hypermethylated_in_cancer_2_[Source:ZFIN;Acc:ZDB-GENE-030619-1]	1214	183	561.441	1.75682	0.756641	0.0202399
ENSDARG00000079946.4	sqlea	squalene_epoxidase_a_[Source:ZFIN;Acc:ZDB-GENE-071004-98]	650	98	300.619	1.75655	0.826464	0.0335544
ENSDARG00000018393.9	kank2	KN_motif_and_ankyrin_repeat_domains_2_[Source:ZFIN;Acc:ZDB-GENE-040724-121]	665	101	308.074	1.74597	0.821374	0.033531
ENSDARG00000014651.10	svilb	supervillin_b_[Source:ZFIN;Acc:ZDB-GENE-081104-411]	158	24	73.1987	1.74579	1.17855	0.138526
ENSDARG00000103659.1	bco1l	beta-carotene_oxygenase_1,_like_[Source:ZFIN;Acc:ZDB-GENE-040426-1191]	1655	252	767.158	1.7423	0.730961	0.0171452
ENSDARG00000100424.1	si:ch73-233f7.8	si:ch73-233f7.8_[Source:ZFIN;Acc:ZDB-GENE-141215-62]	348	53	161.32	1.74199	0.938011	0.0632952
ENSDARG00000079328.3	pgbd4	piggyBac_transposable_element_derived_4_[Source:ZFIN;Acc:ZDB-GENE-091204-417]	315	48	146.04	1.74121	0.96132	0.0700985
ENSDARG00000039069.5	slx4ip	SLX4_interacting_protein_[Source:ZFIN;Acc:ZDB-GENE-040426-1365]	131	20	60.761	1.73846	1.25478	0.165908
ENSDARG00000060766.5	pxnb	paxillin_b_[Source:ZFIN;Acc:ZDB-GENE-130530-697]	144	22	66.8014	1.73746	1.21421	0.152448
ENSDARG00000099841.1	NA	NA	170	26	78.8822	1.73592	1.14868	0.130728
ENSDARG00000103069.1	CABZ01099795.1	NA	196	30	90.963	1.73479	1.09782	0.114059
ENSDARG00000079741.3	CABZ01075131.1	NA	222	34	103.044	1.73392	1.05716	0.100971
ENSDARG00000002510.8	dmbx1b	diencephalon/mesencephalon_homeobox_1b_[Source:ZFIN;Acc:ZDB-GENE-050417-97]	111	17	51.5219	1.73392	1.33047	0.192494
ENSDARG00000101393.1	si:dkey-31g6.6	si:dkey-31g6.6_[Source:ZFIN;Acc:ZDB-GENE-110209-1]	613	94	284.613	1.73212	0.830682	0.0370527
ENSDARG00000052279.5	osgn1	oxidative_stress_induced_growth_inhibitor_1_[Source:ZFIN;Acc:ZDB-GENE-040426-864]	2696	414	1252.15	1.73009	0.703129	0.0138723
ENSDARG00000055186.3	ccr9a	chemokine_(C-C_motif)_receptor_9a_[Source:ZFIN;Acc:ZDB-GENE-060130-125]	273	42	126.849	1.72741	0.995795	0.0827934
ENSDARG00000010936.11	abcb4	ATP-binding_cassette,_sub-family_B_(MDR/TAP),_member_4_[Source:ZFIN;Acc:ZDB-GENE-080204-52]	13567	2092	6307.21	1.72412	0.667245	0.00976805
ENSDARG00000021895.7	disc1	disrupted_in_schizophrenia_1_[Source:ZFIN;Acc:ZDB-GENE-090122-1]	162	25	75.3267	1.72296	1.16435	0.138936
ENSDARG00000055752.5	npas4a	neuronal_PAS_domain_protein_4a_[Source:ZFIN;Acc:ZDB-GENE-060616-396]	3330	514	1548.46	1.72265	0.693824	0.0130342
ENSDARG00000059361.5	slc39a4	solute_carrier_family_39_(zinc_transporter),_member_4_[Source:ZFIN;Acc:ZDB-GENE-060315-8]	317	49	147.455	1.7206	0.955963	0.071883
ENSDARG00000046091.6	si:ch211-283g2.1	si:ch211-283g2.1_[Source:ZFIN;Acc:ZDB-GENE-060531-57]	1067	165	496.371	1.71999	0.761948	0.0239856
ENSDARG00000061196.6	emilin2a	elastin_microfibril_interfacer_2a_[Source:ZFIN;Acc:ZDB-GENE-060503-247]	2638	408	1227.25	1.71977	0.702335	0.0143393
ENSDARG00000078024.3	CU570881.1	NA	168	26	78.1685	1.71885	1.14974	0.134918
ENSDARG00000011076.7	NA	NA	1331	206	619.307	1.71876	0.742596	0.0206386
ENSDARG00000102796.1	si:ch1073-83b15.1	si:ch1073-83b15.1_[Source:ZFIN;Acc:ZDB-GENE-091204-461]	142	22	66.0876	1.71728	1.21597	0.15787
ENSDARG00000077799.2	egr4	early_growth_response_4_[Source:ZFIN;Acc:ZDB-GENE-080204-90]	2909	451	1354.08	1.71629	0.697749	0.0139031
ENSDARG00000098742.1	lrtm1	leucine_rich_repeats_and_transmembrane_domains_1_[Source:ZFIN;Acc:ZDB-GENE-161221-2]	258	40	120.094	1.71627	1.00927	0.0890374
ENSDARG00000057583.7	prrc2c	proline-rich_coiled-coil_2C_[Source:ZFIN;Acc:ZDB-GENE-081104-156]	1791	278	833.907	1.71458	0.72131	0.0174525
ENSDARG00000099558.1	NPC1L1	NPC1_like_intracellular_cholesterol_transporter_1_[Source:HGNC_Symbol;Acc:HGNC:7898]	3729	579	1736.39	1.71412	0.6887	0.012813
ENSDARG00000036546.6	pdxkb	pyridoxal_(pyridoxine,_vitamin_B6)_kinase_b_[Source:ZFIN;Acc:ZDB-GENE-030616-521]	180	28	83.852	1.71147	1.123	0.127506
ENSDARG00000067725.4	CLDN20	(1_of_many)_claudin_20_[Source:HGNC_Symbol;Acc:HGNC:2042]	90	14	41.926	1.71147	1.43431	0.232778
ENSDARG00000059574.5	fscn2a	fascin_actin-bundling_protein_2a,_retinal_[Source:ZFIN;Acc:ZDB-GENE-110901-1]	199	31	92.7342	1.7094	1.08779	0.116081
ENSDARG00000076964.3	cables2a	Cdk5_and_Abl_enzyme_substrate_2a_[Source:ZFIN;Acc:ZDB-GENE-091118-58]	661	103	308.048	1.70897	0.815669	0.036155
ENSDARG00000003615.10	slc26a3.2	solute_carrier_family_26_(anion_exchanger),_member_3,_tandem_duplicate_2_[Source:ZFIN;Acc:ZDB-GENE-041210-179]	5598	875	2610.74	1.70453	0.676621	0.011763
ENSDARG00000076075.4	myh7ba	myosin,_heavy_chain_7B,_cardiac_muscle,_beta_a_[Source:ZFIN;Acc:ZDB-GENE-100914-2]	619	97	288.856	1.70085	0.823703	0.0389339
ENSDARG00000069912.6	hmga2	high_mobility_group_AT-hook_2_[Source:ZFIN;Acc:ZDB-GENE-030131-3148]	1670	262	779.517	1.69918	0.723082	0.0187779
ENSDARG00000036560.6	gpr185b	G_protein-coupled_receptor_185_b_[Source:ZFIN;Acc:ZDB-GENE-081104-390]	191	30	89.1787	1.69751	1.09944	0.122596
ENSDARG00000076697.3	NA	NA	381	60	178	1.69372	0.909138	0.0624621
ENSDARG00000003909.10	ftr01	finTRIM_family,_member_1_[Source:ZFIN;Acc:ZDB-GENE-070705-491]	228	36	106.586	1.68993	1.04052	0.10435
ENSDARG00000093366.1	acer3	alkaline_ceramidase_3_[Source:ZFIN;Acc:ZDB-GENE-091204-155]	120	19	56.1348	1.68593	1.28357	0.189025
ENSDARG00000029381.8	aldh3a2b	aldehyde_dehydrogenase_3_family,_member_A2b_[Source:ZFIN;Acc:ZDB-GENE-040912-103]	688	109	321.886	1.68505	0.805932	0.0365454
ENSDARG00000075159.5	mfi2	antigen_p97_(melanoma_associated)_identified_by_monoclonal_antibodies_133.2_and_96.5_[Source:ZFIN;Acc:ZDB-GENE-050309-40]	3708	589	1735.9	1.68127	0.683445	0.013894
ENSDARG00000058953.4	abcc4	ATP-binding_cassette,_sub-family_C_(CFTR/MRP),_member_4_[Source:ZFIN;Acc:ZDB-GENE-030616-511]	3030	482	1418.98	1.67918	0.690043	0.0149559
ENSDARG00000098890.2	cyp2aa9	cytochrome_P450,_family_2,_subfamily_AA,_polypeptide_9_[Source:ZFIN;Acc:ZDB-GENE-080724-3]	421	67	197.179	1.67856	0.885828	0.0581056
ENSDARG00000009402.9	si:ch211-210b2.2	si:ch211-210b2.2_[Source:ZFIN;Acc:ZDB-GENE-131118-33]	333	53	155.967	1.67843	0.936393	0.0730629
ENSDARG00000019588.6	chico	chico_[Source:ZFIN;Acc:ZDB-GENE-000210-28]	251	40	117.596	1.67658	1.00957	0.0967749
ENSDARG00000071592.3	aqp8a.2	aquaporin_8a,_tandem_duplicate_2_[Source:ZFIN;Acc:ZDB-GENE-070112-1802]	4887	779	2289.75	1.67622	0.67504	0.0130227
ENSDARG00000053345.4	si:dkey-56i24.1	si:dkey-56i24.1_[Source:ZFIN;Acc:ZDB-GENE-081105-8]	94	15	44.054	1.67467	1.40281	0.232558
ENSDARG00000074626.4	pidd1	p53-induced_death_domain_protein_1_[Source:ZFIN;Acc:ZDB-GENE-081104-353]	119	19	55.778	1.67386	1.28496	0.192693
ENSDARG00000104269.1	si:ch211-271d10.2	si:ch211-271d10.2_[Source:ZFIN;Acc:ZDB-GENE-141212-343]	144	23	67.5019	1.67333	1.20134	0.163656
ENSDARG00000094518.1	si:ch211-125e6.8	si:ch211-125e6.8_[Source:ZFIN;Acc:ZDB-GENE-070912-42]	219	35	102.674	1.67247	1.04966	0.111081
ENSDARG00000062106.6	klf5b	Kruppel-like_factor_5b_[Source:ZFIN;Acc:ZDB-GENE-080424-4]	269	43	126.122	1.67217	0.989403	0.0910135
ENSDARG00000100927.1	NA	NA	150	24	70.3437	1.67082	1.18422	0.158274
ENSDARG00000102447.1	gdpd4a	glycerophosphodiester_phosphodiesterase_domain_containing_4a_[Source:ZFIN;Acc:ZDB-GENE-091204-436]	275	44	128.963	1.67082	0.983188	0.0892449
ENSDARG00000026500.7	xkr9	XK,_Kell_blood_group_complex_subunit-related_family,_member_9_[Source:ZFIN;Acc:ZDB-GENE-060421-6224]	231	37	108.357	1.66926	1.03261	0.105974
ENSDARG00000013491.10	map3k9	mitogen-activated_protein_kinase_kinase_kinase_9_[Source:ZFIN;Acc:ZDB-GENE-081113-5]	237	38	111.199	1.66778	1.02463	0.103591
ENSDARG00000044094.5	gfpt2	glutamine-fructose-6-phosphate_transaminase_2_[Source:ZFIN;Acc:ZDB-GENE-071113-1]	1240	199	581.928	1.66647	0.739387	0.0242055
ENSDARG00000058015.7	ano3	anoctamin_3_[Source:ZFIN;Acc:ZDB-GENE-111031-3]	355	57	166.62	1.66575	0.919375	0.070012
ENSDARG00000052465.4	dusp10	dual_specificity_phosphatase_10_[Source:ZFIN;Acc:ZDB-GENE-041014-271]	143	23	67.145	1.66328	1.20221	0.166505
ENSDARG00000070228.6	cdk6	cyclin-dependent_kinase_6_[Source:ZFIN;Acc:ZDB-GENE-060503-786]	323	52	151.698	1.66192	0.94059	0.0772467
ENSDARG00000086033.3	tspan5a	tetraspanin_5a_[Source:ZFIN;Acc:ZDB-GENE-041010-145]	941	152	442.298	1.65709	0.763606	0.0300001
ENSDARG00000095106.4	si:dkey-28k24.2	si:dkey-28k24.2_[Source:ZFIN;Acc:ZDB-GENE-121213-4]	130	21	61.1046	1.65702	1.24159	0.182008
ENSDARG00000063078.4	abcg5	ATP-binding_cassette,_sub-family_G_(WHITE),_member_5_[Source:ZFIN;Acc:ZDB-GENE-050517-40]	656	106	308.365	1.6566	0.807516	0.0402206
ENSDARG00000070775.2	cyp2x9	cytochrome_P450,_family_2,_subfamily_X,_polypeptide_9_[Source:ZFIN;Acc:ZDB-GENE-061027-109]	4251	687	1998.33	1.65639	0.675342	0.0141802
ENSDARG00000006585.8	DMWD	DM1_locus,_WD_repeat_containing_[Source:HGNC_Symbol;Acc:HGNC:2936]	203	33	95.5627	1.64791	1.06932	0.123296
ENSDARG00000063621.4	aadac	arylacetamide_deacetylase_[Source:ZFIN;Acc:ZDB-GENE-130530-713]	123	20	57.906	1.64755	1.26437	0.192554
ENSDARG00000025189.7	cpne8	copine_VIII_[Source:ZFIN;Acc:ZDB-GENE-100809-1]	258	42	121.496	1.64588	0.995981	0.0984287
ENSDARG00000103607.1	wtip	WT1_interacting_protein_[Source:ZFIN;Acc:ZDB-GENE-050419-261]	86	14	40.4985	1.64588	1.44502	0.254702
ENSDARG00000077648.4	NA	NA	884	144	416.352	1.64495	0.76818	0.0322454
ENSDARG00000090962.3	nat14	N-acetyltransferase_14_(GCN5-related,_putative)_[Source:ZFIN;Acc:ZDB-GENE-060825-15]	233	38	109.772	1.64323	1.02505	0.108918
ENSDARG00000098906.1	herc7	hect_domain_and_RLD_7_[Source:ZFIN;Acc:ZDB-GENE-091204-164]	251	41	118.297	1.64096	1.00283	0.10177
ENSDARG00000076030.5	cacnb3b	calcium_channel,_voltage-dependent,_beta_3b_[Source:ZFIN;Acc:ZDB-GENE-090127-1]	257	42	121.139	1.64028	0.996012	0.0995904
ENSDARG00000055154.6	slc8a4a	solute_carrier_family_8_(sodium/calcium_exchanger),_member_4a_[Source:ZFIN;Acc:ZDB-GENE-060110-2]	1241	203	585.087	1.63892	0.734562	0.025671
ENSDARG00000086849.2	si:dkey-187k19.2	si:dkey-187k19.2_[Source:ZFIN;Acc:ZDB-GENE-131121-68]	110	18	51.8656	1.6384	1.31496	0.212776
ENSDARG00000056926.5	drd2a	dopamine_receptor_D2a_[Source:ZFIN;Acc:ZDB-GENE-021119-2]	171	28	80.6401	1.63747	1.12716	0.146297
ENSDARG00000040137.6	jdp2a	Jun_dimerization_protein_2a_[Source:ZFIN;Acc:ZDB-GENE-131127-459]	238	39	112.256	1.63638	1.01742	0.107754
ENSDARG00000057652.6	dbpb	D_site_albumin_promoter_binding_protein_b_[Source:ZFIN;Acc:ZDB-GENE-100922-6]	10504	1723	4955.61	1.63491	0.65528	0.0125964
ENSDARG00000043835.7	rab3ab	RAB3A,_member_RAS_oncogene_family,_b_[Source:ZFIN;Acc:ZDB-GENE-041210-268]	1133	186	534.636	1.63374	0.741535	0.0275813
ENSDARG00000073741.3	RAP1GDS1	Rap1_GTPase-GDP_dissociation_stimulator_1_[Source:HGNC_Symbol;Acc:HGNC:9859]	225	37	106.216	1.6313	1.03335	0.114415
ENSDARG00000098751.1	lzts3a	leucine_zipper,_putative_tumor_suppressor_family_member_3a_[Source:ZFIN;Acc:ZDB-GENE-060313-2]	869	143	410.298	1.63031	0.767546	0.0336657
ENSDARG00000100163.2	tox4b	TOX_high_mobility_group_box_family_member_4_b_[Source:ZFIN;Acc:ZDB-GENE-080220-49]	139	23	65.7175	1.62235	1.2058	0.17848
ENSDARG00000025428.4	socs3a	suppressor_of_cytokine_signaling_3a_[Source:ZFIN;Acc:ZDB-GENE-030131-7349]	2893	479	1367.99	1.62144	0.682151	0.0174565
ENSDARG00000105300.1	BX927081.1	NA	561	93	265.355	1.61967	0.824276	0.0494192
ENSDARG00000097650.1	atg2b	autophagy_related_2B_[Source:ZFIN;Acc:ZDB-GENE-131121-626]	138	23	65.3607	1.61193	1.20674	0.181624
ENSDARG00000003145.7	NA	NA	156	26	73.886	1.61193	1.15696	0.163546
ENSDARG00000092071.2	NA	NA	174	29	82.4113	1.61193	1.11578	0.148551
ENSDARG00000102857.1	BX276081.1	NA	264	44	125.038	1.61193	0.9832	0.101115
ENSDARG00000102380.1	CNNM4	cyclin_and_CBS_domain_divalent_metal_cation_transport_mediator_4_[Source:HGNC_Symbol;Acc:HGNC:105]	90	15	42.6265	1.61193	1.41281	0.253894
ENSDARG00000100515.1	dusp1	dual_specificity_phosphatase_1_[Source:ZFIN;Acc:ZDB-GENE-040426-2018]	9421	1571	4462.63	1.61117	0.652711	0.013571
ENSDARG00000086853.3	dpyda.3	dihydropyrimidine_dehydrogenase_a,_tandem_duplicate_3_[Source:ZFIN;Acc:ZDB-GENE-131121-37]	371	62	175.833	1.60805	0.899114	0.0736985
ENSDARG00000101645.1	MYRFL	myelin_regulatory_factor-like_[Source:HGNC_Symbol;Acc:HGNC:26316]	706	118	334.615	1.60785	0.788911	0.0415438
ENSDARG00000042231.6	stx11b.2	syntaxin_11b,_tandem_duplicate_2_[Source:ZFIN;Acc:ZDB-GENE-050417-148]	263	44	124.681	1.60646	0.983215	0.102284
ENSDARG00000038429.6	csrnp1b	cysteine-serine-rich_nuclear_protein_1b_[Source:ZFIN;Acc:ZDB-GENE-030131-1515]	3650	611	1730.61	1.60562	0.671382	0.016779
ENSDARG00000013871.8	slc5a1	solute_carrier_family_5_(sodium/glucose_cotransporter),_member_1_[Source:ZFIN;Acc:ZDB-GENE-040426-1524]	12286	2057	5825.53	1.60537	0.6488	0.0133472
ENSDARG00000090682.2	si:ch211-108c6.2	si:ch211-108c6.2_[Source:ZFIN;Acc:ZDB-GENE-040724-7]	155	26	73.5291	1.60265	1.15763	0.16623
ENSDARG00000062086.6	kiaa1549lb	KIAA1549-like_b_[Source:ZFIN;Acc:ZDB-GENE-050419-18]	250	42	118.641	1.60044	0.996304	0.108192
ENSDARG00000038398.6	NA	NA	220	37	104.432	1.59887	1.03412	0.122077
ENSDARG00000091748.4	tbx22	T-box_22_[Source:ZFIN;Acc:ZDB-GENE-090626-2]	101	17	47.9532	1.59772	1.34891	0.236236
ENSDARG00000079468.3	rhobtb1	Rho-related_BTB_domain_containing_1_[Source:ZFIN;Acc:ZDB-GENE-130530-871]	291	49	138.176	1.59713	0.954539	0.0942882
ENSDARG00000058229.8	acot11a	acyl-CoA_thioesterase_11a_[Source:ZFIN;Acc:ZDB-GENE-050522-538]	1686	284	800.638	1.59661	0.705093	0.0235498
ENSDARG00000069017.6	elnb	elastin_b_[Source:ZFIN;Acc:ZDB-GENE-061212-2]	528	89	250.776	1.59563	0.829837	0.0545024
ENSDARG00000058473.6	st6galnac3	ST6_(alpha-N-acetyl-neuraminyl-2,3-beta-galactosyl-1,3)-N-acetylgalactosaminide_alpha-2,6-sialyltransferase_3_[Source:ZFIN;Acc:ZDB-GENE-030131-1329]	284	48	134.977	1.59175	0.959838	0.0972456
ENSDARG00000007151.10	kcnk2b	potassium_channel,_subfamily_K,_member_2b_[Source:ZFIN;Acc:ZDB-GENE-051120-69]	130	22	61.8052	1.5899	1.22793	0.195395
ENSDARG00000042106.2	mnx2a	motor_neuron_and_pancreas_homeobox_2a_[Source:ZFIN;Acc:ZDB-GENE-040415-1]	130	22	61.8052	1.5899	1.22793	0.195395
ENSDARG00000100792.2	zgc:154142	zgc:154142_[Source:ZFIN;Acc:ZDB-GENE-070615-2]	8054	1364	3829.78	1.58883	0.651193	0.0146922
ENSDARG00000105341.1	si:dkey-9l20.3	si:dkey-9l20.3_[Source:ZFIN;Acc:ZDB-GENE-090313-369]	9020	1528	4289.4	1.58845	0.649553	0.014467
ENSDARG00000056151.3	tyrp1b	tyrosinase-related_protein_1b_[Source:ZFIN;Acc:ZDB-GENE-040718-249]	4805	814	2285.01	1.5884	0.660974	0.0162556
ENSDARG00000054534.5	ACOT12	acyl-CoA_thioesterase_12_[Source:HGNC_Symbol;Acc:HGNC:24436]	956	162	454.656	1.58799	0.74995	0.0342213
ENSDARG00000098107.1	hs3st1l1	heparan_sulfate_(glucosamine)_3-O-sulfotransferase_1-like1_[Source:ZFIN;Acc:ZDB-GENE-070202-2]	230	39	109.401	1.58706	1.01823	0.11908
ENSDARG00000098816.1	kcnc3b	potassium_voltage-gated_channel,_Shaw-related_subfamily,_member_3b_[Source:ZFIN;Acc:ZDB-GENE-100901-2]	159	27	75.6571	1.58496	1.14423	0.165997
ENSDARG00000028862.7	rdh20	retinol_dehydrogenase_20_[Source:ZFIN;Acc:ZDB-GENE-131127-122]	106	18	50.4381	1.58496	1.32195	0.230543
ENSDARG00000088432.3	si:dkey-162h11.3	si:dkey-162h11.3_[Source:ZFIN;Acc:ZDB-GENE-121214-324]	1130	192	537.768	1.58411	0.733239	0.0307393
ENSDARG00000088549.2	si:ch1073-390k14.1	si:ch1073-390k14.1_[Source:ZFIN;Acc:ZDB-GENE-141215-14]	800	136	380.771	1.58336	0.768921	0.0394752
ENSDARG00000093570.2	si:dkey-25o1.7	si:dkey-25o1.7_[Source:ZFIN;Acc:ZDB-GENE-091204-375]	147	25	69.9736	1.58278	1.17478	0.177882
ENSDARG00000068468.6	dnah3	dynein_axonemal_heavy_chain_3_[Source:ZFIN;Acc:ZDB-GENE-091112-7]	94	16	44.7545	1.58156	1.38287	0.252757
ENSDARG00000033411.9	cabp1b	calcium_binding_protein_1b_[Source:ZFIN;Acc:ZDB-GENE-040718-111]	223	38	106.203	1.57994	1.02631	0.123698
ENSDARG00000005670.7	ttbk2a	tau_tubulin_kinase_2a_[Source:ZFIN;Acc:ZDB-GENE-120928-3]	416	71	198.197	1.57766	0.869842	0.0697188
ENSDARG00000079618.4	sik2a	salt-inducible_kinase_2a_[Source:ZFIN;Acc:ZDB-GENE-070705-451]	486	83	231.584	1.57674	0.840623	0.060699
ENSDARG00000077572.5	si:ch211-193k19.2	si:ch211-193k19.2_[Source:ZFIN;Acc:ZDB-GENE-060503-203]	228	39	108.688	1.57446	1.01848	0.122131
ENSDARG00000102556.1	nfat5b	nuclear_factor_of_activated_T-cells_5,_tonicity-responsive_b_[Source:ZFIN;Acc:ZDB-GENE-140106-7]	327	56	155.927	1.57276	0.921291	0.0877984
ENSDARG00000103750.1	si:ch211-246m6.5	si:ch211-246m6.5_[Source:ZFIN;Acc:ZDB-GENE-050208-577]	280	48	133.55	1.57129	0.959728	0.101584
ENSDARG00000037533.5	mep1b	meprin_A,_beta_[Source:ZFIN;Acc:ZDB-GENE-041014-209]	3628	622	1730.46	1.57116	0.665843	0.0182922
ENSDARG00000100486.1	si:dkey-11f5.5	si:dkey-11f5.5_[Source:ZFIN;Acc:ZDB-GENE-110914-126]	134	23	63.9332	1.5695	1.21067	0.194843
ENSDARG00000087745.2	lrrc38b	leucine_rich_repeat_containing_38b_[Source:ZFIN;Acc:ZDB-GENE-141216-65]	599	103	285.922	1.56688	0.804789	0.0515413
ENSDARG00000007398.9	lrrk1	leucine-rich_repeat_kinase_1_[Source:ZFIN;Acc:ZDB-GENE-101019-2]	215	37	102.647	1.56571	1.035	0.13034
ENSDARG00000011855.8	aak1a	AP2_associated_kinase_1a_[Source:ZFIN;Acc:ZDB-GENE-081105-101]	296	51	141.361	1.564	0.944012	0.0975691
ENSDARG00000098599.1	CABZ01072810.1	NA	620	107	296.218	1.56163	0.798752	0.0505733
ENSDARG00000102180.1	shroom3	shroom_family_member_3_[Source:ZFIN;Acc:ZDB-GENE-120817-1]	562	97	268.514	1.56148	0.813653	0.0549718
ENSDARG00000102845.1	dclk2b	doublecortin-like_kinase_2b_[Source:ZFIN;Acc:ZDB-GENE-110411-1]	498	86	237.968	1.56071	0.833418	0.0611159
ENSDARG00000101257.1	CABZ01080229.1	NA	243	42	116.142	1.55946	0.996697	0.117669
ENSDARG00000017266.7	scml4	sex_comb_on_midleg-like_4_(Drosophila)_[Source:ZFIN;Acc:ZDB-GENE-041210-338]	237	41	113.301	1.55816	1.00378	0.120593
ENSDARG00000037873.6	cyp3c3	cytochrome_P450,_family_3,_subfamily_c,_polypeptide_3_[Source:ZFIN;Acc:ZDB-GENE-041114-102]	7494	1299	3584.39	1.5553	0.646802	0.0161899
ENSDARG00000089943.3	npy2rl	neuropeptide_Y_receptor_Y2,_like_[Source:ZFIN;Acc:ZDB-GENE-111115-4]	98	17	46.8826	1.55422	1.35518	0.251434
ENSDARG00000075397.4	cipca	CLOCK-interacting_pacemaker_a_[Source:ZFIN;Acc:ZDB-GENE-120928-5]	1735	301	830.034	1.55407	0.696094	0.0255782
ENSDARG00000063732.6	pde11a	phosphodiesterase_11a_[Source:ZFIN;Acc:ZDB-GENE-070912-207]	121	21	57.8928	1.55351	1.25252	0.214862
ENSDARG00000062934.5	gpr12	G_protein-coupled_receptor_12_[Source:ZFIN;Acc:ZDB-GENE-100209-3]	311	54	148.816	1.55285	0.929643	0.0948454
ENSDARG00000039501.9	ugt2a6	UDP_glucuronosyltransferase_2_family,_polypeptide_A6_[Source:ZFIN;Acc:ZDB-GENE-081104-3]	132	23	63.2194	1.5478	1.21274	0.201856
ENSDARG00000076292.5	tns2a	tensin_2a_[Source:ZFIN;Acc:ZDB-GENE-090312-163]	654	114	313.255	1.54723	0.788629	0.0497722
ENSDARG00000096739.2	si:dkey-219e21.2	si:dkey-219e21.2_[Source:ZFIN;Acc:ZDB-GENE-141215-26]	2701	471	1293.86	1.54666	0.6724	0.0214361
ENSDARG00000010047.8	neu3.2	sialidase_3_(membrane_sialidase),_tandem_duplicate_2_[Source:ZFIN;Acc:ZDB-GENE-040801-262]	1273	222	609.817	1.54657	0.716669	0.0309281
ENSDARG00000061699.6	sipa1l3	signal-induced_proliferation-associated_1_like_3_[Source:ZFIN;Acc:ZDB-GENE-050420-109]	539	94	258.204	1.54652	0.817637	0.0585641
ENSDARG00000020863.8	trim25l	tripartite_motif_containing_25,_like_[Source:ZFIN;Acc:ZDB-GENE-040914-87]	171	30	82.0412	1.53793	1.10762	0.164985
ENSDARG00000059455.5	dqx1	DEAQ_box_RNA-dependent_ATPase_1_[Source:ZFIN;Acc:ZDB-GENE-150224-1]	689	121	330.65	1.53647	0.779594	0.0487405
ENSDARG00000039682.7	si:ch211-121a2.2	si:ch211-121a2.2_[Source:ZFIN;Acc:ZDB-GENE-070705-21]	6880	1210	3302.93	1.53437	0.644739	0.0173206
ENSDARG00000099187.1	purg	purine-rich_element_binding_protein_G_[Source:ZFIN;Acc:ZDB-GENE-070702-3]	159	28	76.3577	1.5325	1.13384	0.176504
ENSDARG00000087633.3	si:dkey-11o18.5	si:dkey-11o18.5_[Source:ZFIN;Acc:ZDB-GENE-091204-110]	863	152	414.462	1.53226	0.751256	0.0413907
ENSDARG00000103792.1	CABZ01076737.1	NA	102	18	49.0106	1.52947	1.32949	0.249972
ENSDARG00000036826.5	ankrd52a	ankyrin_repeat_domain_52a_[Source:ZFIN;Acc:ZDB-GENE-050522-247]	385	68	185.032	1.52822	0.87668	0.0813004
ENSDARG00000079771.3	pea15	phosphoprotein_enriched_in_astrocytes_15_[Source:ZFIN;Acc:ZDB-GENE-170119-2]	300	53	144.19	1.52787	0.933907	0.101841
ENSDARG00000042982.4	cyp2p8	cytochrome_P450,_family_2,_subfamily_P,_polypeptide_8_[Source:ZFIN;Acc:ZDB-GENE-061030-1]	4549	804	2186.64	1.52725	0.652174	0.0191919
ENSDARG00000044528.6	slc15a1b	solute_carrier_family_15_(oligopeptide_transporter),_member_1b_[Source:ZFIN;Acc:ZDB-GENE-030131-4661]	16798	2981	8083.03	1.52139	0.632458	0.0161495
ENSDARG00000099634.1	elna	elastin_a_[Source:ZFIN;Acc:ZDB-GENE-061212-1]	315	56	151.645	1.51882	0.920227	0.0988436
ENSDARG00000002394.9	ugt5d1	UDP_glucuronosyltransferase_5_family,_polypeptide_D1_[Source:ZFIN;Acc:ZDB-GENE-091118-36]	652	116	313.943	1.51772	0.783806	0.052826
ENSDARG00000079065.3	zgc:172215	zgc:172215_[Source:ZFIN;Acc:ZDB-GENE-080204-63]	101	18	48.6537	1.51526	1.33147	0.255107
ENSDARG00000058094.4	ciarta	circadian_associated_repressor_of_transcription_a_[Source:ZFIN;Acc:ZDB-GENE-030131-7016]	15347	2738	7394.98	1.51373	0.631898	0.0165962
ENSDARG00000080021.3	zmat3	zinc_finger,_matrin-type_3_[Source:ZFIN;Acc:ZDB-GENE-130530-881]	84	15	40.4853	1.5124	1.42938	0.29002
ENSDARG00000025206.9	syt2a	synaptotagmin_IIa_[Source:ZFIN;Acc:ZDB-GENE-060503-315]	616	110	296.892	1.5124	0.791005	0.0558772
ENSDARG00000098171.2	zgc:162193	zgc:162193_[Source:ZFIN;Acc:ZDB-GENE-030131-2035]	1125	201	542.289	1.51163	0.721139	0.0360676
ENSDARG00000076960.3	paqr4a	progestin_and_adipoQ_receptor_family_member_IVa_[Source:ZFIN;Acc:ZDB-GENE-131127-110]	123	22	59.307	1.51005	1.23618	0.22188
ENSDARG00000103391.1	rab9b	RAB9B,_member_RAS_oncogene_family_[Source:ZFIN;Acc:ZDB-GENE-091118-112]	162	29	78.1288	1.50884	1.12204	0.178713
ENSDARG00000103459.2	NA	NA	26676	4776	12865.7	1.50864	0.627736	0.016248
ENSDARG00000074372.3	elfn1b	extracellular_leucine-rich_repeat_and_fibronectin_type_III_domain_containing_1b_[Source:ZFIN;Acc:ZDB-GENE-080327-21]	564	101	272.03	1.50831	0.803611	0.0605299
ENSDARG00000087753.3	npas4b	neuronal_PAS_domain_protein_4b_[Source:ZFIN;Acc:ZDB-GENE-091117-33]	279	50	134.594	1.50723	0.948691	0.112117
ENSDARG00000091234.3	si:ch73-335l21.4	si:ch73-335l21.4_[Source:ZFIN;Acc:ZDB-GENE-160728-105]	902	162	435.385	1.5041	0.74152	0.0425189
ENSDARG00000087440.3	ponzr4	plac8_onzin_related_protein_4_[Source:ZFIN;Acc:ZDB-GENE-050411-6]	89	16	42.9702	1.5027	1.3954	0.281528
ENSDARG00000095304.3	si:ch211-207c6.2	si:ch211-207c6.2_[Source:ZFIN;Acc:ZDB-GENE-060526-90]	89	16	42.9702	1.5027	1.3954	0.281528
ENSDARG00000101722.1	larp1	La_ribonucleoprotein_domain_family,_member_1_[Source:ZFIN;Acc:ZDB-GENE-030131-5386]	1988	358	960.253	1.50025	0.679095	0.0271608
ENSDARG00000078775.3	NA	NA	172	31	83.0986	1.49904	1.09787	0.172125
ENSDARG00000060116.6	camk1a	calcium/calmodulin-dependent_protein_kinase_Ia_[Source:ZFIN;Acc:ZDB-GENE-131120-147]	227	41	109.732	1.49597	1.00489	0.136571
ENSDARG00000018773.7	hivep2b	human_immunodeficiency_virus_type_I_enhancer_binding_protein_2b_[Source:ZFIN;Acc:ZDB-GENE-130530-562]	536	97	259.235	1.49314	0.809079	0.0649669
ENSDARG00000102102.1	NA	NA	127	23	61.4351	1.49209	1.21826	0.220661
ENSDARG00000069830.4	GJA9	(1_of_many)_gap_junction_protein_alpha_9_[Source:HGNC_Symbol;Acc:HGNC:19155]	149	27	72.0884	1.49125	1.15107	0.195136
ENSDARG00000102302.1	NA	NA	149	27	72.0884	1.49125	1.15107	0.195136
ENSDARG00000002968.10	a1cf	apobec1_complementation_factor_[Source:ZFIN;Acc:ZDB-GENE-060824-3]	2228	404	1078.13	1.49029	0.671584	0.0264822
ENSDARG00000103715.1	BX510949.1	NA	143	26	69.2466	1.4864	1.16671	0.202658
ENSDARG00000061644.6	ensab	endosulfine_alpha_b_[Source:ZFIN;Acc:ZDB-GENE-060526-294]	286	52	138.493	1.4864	0.938343	0.113178
ENSDARG00000001769.10	ptpra	protein_tyrosine_phosphatase,_receptor_type,_A_[Source:ZFIN;Acc:ZDB-GENE-020107-1]	1397	254	676.486	1.4864	0.699159	0.0335047
ENSDARG00000102442.2	IZUMO1R	IZUMO1_receptor,_JUNO_[Source:HGNC_Symbol;Acc:HGNC:32565]	3547	645	1717.67	1.4862	0.652419	0.0227279
ENSDARG00000103186.1	si:ch73-389k6.1	si:ch73-389k6.1_[Source:ZFIN;Acc:ZDB-GENE-091204-408]	478	87	231.531	1.48489	0.82702	0.0725783
ENSDARG00000076639.4	esamb	endothelial_cell_adhesion_molecule_b_[Source:ZFIN;Acc:ZDB-GENE-090916-1]	230	42	111.503	1.48014	0.997928	0.138018
ENSDARG00000100307.1	adamts5	ADAM_metallopeptidase_with_thrombospondin_type_1_motif_5_[Source:NCBI_gene;Acc:565053]	312	57	151.275	1.47948	0.915262	0.105996
ENSDARG00000105428.1	si:zfos-1837d3.1	si:zfos-1837d3.1_[Source:ZFIN;Acc:ZDB-GENE-030131-410]	301	55	145.948	1.47923	0.924043	0.109416
ENSDARG00000020952.9	NA	NA	2906	531	1409.05	1.47922	0.658215	0.0246196
ENSDARG00000103052.1	pcyox1	prenylcysteine_oxidase_1_[Source:ZFIN;Acc:ZDB-GENE-050417-98]	454	83	220.164	1.47848	0.835217	0.0766984
ENSDARG00000042259.6	tgfbr1b	transforming_growth_factor,_beta_receptor_1_b_[Source:ZFIN;Acc:ZDB-GENE-091027-1]	388	71	188.204	1.47713	0.865865	0.0880147
ENSDARG00000013997.12	ern1	endoplasmic_reticulum_to_nucleus_signaling_1_[Source:ZFIN;Acc:ZDB-GENE-050522-431]	2221	407	1077.73	1.47508	0.669145	0.0274948
ENSDARG00000055552.6	dvl1b	dishevelled_segment_polarity_protein_1b_[Source:ZFIN;Acc:ZDB-GENE-071004-1]	398	73	193.174	1.47377	0.86003	0.0865978
ENSDARG00000056367.3	mpv17l2	MPV17_mitochondrial_membrane_protein-like_2_[Source:ZFIN;Acc:ZDB-GENE-040718-306]	654	120	317.459	1.47322	0.775551	0.0574877
ENSDARG00000052654.8	thrab	thyroid_hormone_receptor_alpha_b_[Source:ZFIN;Acc:ZDB-GENE-060613-1]	642	118	311.775	1.47075	0.777716	0.0586081
ENSDARG00000074740.3	ARHGAP18	Rho_GTPase_activating_protein_18_[Source:HGNC_Symbol;Acc:HGNC:21035]	446	82	216.609	1.47032	0.837059	0.0789985
ENSDARG00000091834.3	si:ch211-198m17.1	si:ch211-198m17.1_[Source:ZFIN;Acc:ZDB-GENE-131127-451]	2860	526	1389.14	1.46985	0.657263	0.0253309
ENSDARG00000020718.9	SLC25A22	solute_carrier_family_25_member_22_[Source:HGNC_Symbol;Acc:HGNC:19954]	315	58	153.046	1.4682	0.910861	0.106989
ENSDARG00000103689.1	znf1148	zinc_finger_protein_1148_[Source:ZFIN;Acc:ZDB-GENE-141219-26]	114	21	55.3947	1.46754	1.26237	0.245021
ENSDARG00000007412.10	slc2a1b	solute_carrier_family_2_(facilitated_glucose_transporter),_member_1b_[Source:ZFIN;Acc:ZDB-GENE-090915-1]	1178	217	572.411	1.46754	0.709505	0.0386023
ENSDARG00000060319.5	scn4bb	sodium_channel,_voltage-gated,_type_IV,_beta_b_[Source:ZFIN;Acc:ZDB-GENE-031116-71]	445	82	216.252	1.46708	0.836898	0.0796027
ENSDARG00000019442.8	NA	NA	141	26	68.5329	1.46608	1.16842	0.209566
ENSDARG00000060308.6	urb1	URB1_ribosome_biogenesis_1_homolog_(S._cerevisiae)_[Source:ZFIN;Acc:ZDB-GENE-030131-5181]	1811	334	880.274	1.46583	0.678554	0.0307545
ENSDARG00000102074.1	CR388416.1	NA	103	19	50.068	1.46554	1.31083	0.263557
ENSDARG00000059233.8	runx2b	runt-related_transcription_factor_2b_[Source:ZFIN;Acc:ZDB-GENE-040629-4]	157	29	76.3444	1.46361	1.12508	0.193294
ENSDARG00000008398.10	cacna1c	calcium_channel,_voltage-dependent,_L_type,_alpha_1C_subunit_[Source:ZFIN;Acc:ZDB-GENE-020129-1]	828	153	402.672	1.46307	0.743901	0.0492119
ENSDARG00000075905.4	si:ch211-266g18.9	si:ch211-266g18.9_[Source:ZFIN;Acc:ZDB-GENE-131127-382]	146	27	71.0178	1.46191	1.15337	0.204974
ENSDARG00000025920.8	tiam1b	T-cell_lymphoma_invasion_and_metastasis_1b_[Source:ZFIN;Acc:ZDB-GENE-120221-1]	638	118	310.348	1.46174	0.776962	0.0599242
ENSDARG00000098200.1	CR847526.1	NA	173	32	84.156	1.4616	1.08844	0.179324
ENSDARG00000006760.9	slc24a3	solute_carrier_family_24_(sodium/potassium/calcium_exchanger),_member_3_[Source:ZFIN;Acc:ZDB-GENE-090312-67]	1708	316	830.907	1.46128	0.681316	0.0319695
ENSDARG00000074698.4	sdsl	serine_dehydratase-like_[Source:ZFIN;Acc:ZDB-GENE-131121-410]	1016	188	494.283	1.46106	0.721915	0.0429833
ENSDARG00000001881.10	cacnb3a	calcium_channel,_voltage-dependent,_beta_3a_[Source:ZFIN;Acc:ZDB-GENE-060221-2]	108	20	52.5529	1.45993	1.2866	0.256494
ENSDARG00000044319.7	fstl4	follistatin-like_4_[Source:ZFIN;Acc:ZDB-GENE-070127-3]	297	55	144.52	1.45993	0.923809	0.11403
ENSDARG00000080675.5	si:dkey-71b5.7	si:dkey-71b5.7_[Source:ZFIN;Acc:ZDB-GENE-100922-124]	2700	501	1314.52	1.45705	0.657412	0.0266687
ENSDARG00000101281.1	corin	corin,_serine_peptidase_[Source:ZFIN;Acc:ZDB-GENE-060224-3]	625	116	304.307	1.4567	0.779035	0.0615008
ENSDARG00000105625.1	si:cabz01007812.1	si:cabz01007812.1_[Source:ZFIN;Acc:ZDB-GENE-160728-152]	113	21	55.0378	1.45483	1.26388	0.2497
ENSDARG00000041926.6	dlg4a	discs,_large_homolog_4a_(Drosophila)_[Source:ZFIN;Acc:ZDB-GENE-130530-613]	226	42	110.076	1.45483	0.998421	0.14508
ENSDARG00000094120.2	BX548047.3	NA	226	42	110.076	1.45483	0.998421	0.14508
ENSDARG00000078940.2	pcdh2g12	protocadherin_2_gamma_12_[Source:ZFIN;Acc:ZDB-GENE-030131-3588]	156	29	75.9876	1.45439	1.12572	0.196369
ENSDARG00000003421.10	igf2bp2a	insulin-like_growth_factor_2_mRNA_binding_protein_2a_[Source:ZFIN;Acc:ZDB-GENE-070912-44]	763	142	371.769	1.45276	0.751775	0.053305
ENSDARG00000098805.1	vwa11	von_Willebrand_factor_A_domain_containing_11_[Source:ZFIN;Acc:ZDB-GENE-141211-58]	2369	441	1154.37	1.4524	0.662275	0.0283045
ENSDARG00000071640.1	drd1a	dopamine_receptor_D1a_[Source:ZFIN;Acc:ZDB-GENE-130522-1]	145	27	70.6609	1.45199	1.15417	0.208377
ENSDARG00000008637.9	mtp	microsomal_triglyceride_transfer_protein_[Source:ZFIN;Acc:ZDB-GENE-040419-2]	7991	1488	3894.16	1.45197	0.628791	0.0209355
ENSDARG00000062550.6	rc3h1a	ring_finger_and_CCCH-type_domains_1a_[Source:ZFIN;Acc:ZDB-GENE-050208-702]	472	88	230.091	1.45018	0.823073	0.0780848
ENSDARG00000079860.4	ppp1r16b	protein_phosphatase_1,_regulatory_subunit_16B_[Source:ZFIN;Acc:ZDB-GENE-131127-294]	209	39	101.907	1.44893	1.02164	0.156124
ENSDARG00000101634.1	si:ch211-209j12.1	si:ch211-209j12.1_[Source:ZFIN;Acc:ZDB-GENE-120709-44]	150	28	73.1458	1.44843	1.13988	0.203841
ENSDARG00000036463.5	cldn15a	claudin_15a_[Source:ZFIN;Acc:ZDB-GENE-040426-1305]	4044	755	1972.09	1.4482	0.64219	0.0241271
ENSDARG00000070919.7	cpne5b	copine_Vb_[Source:ZFIN;Acc:ZDB-GENE-040426-1398]	144	27	70.304	1.44201	1.15498	0.211843
ENSDARG00000076856.5	frem2a	Fras1_related_extracellular_matrix_protein_2a_[Source:ZFIN;Acc:ZDB-GENE-081119-3]	576	108	281.216	1.44201	0.788653	0.0674833
ENSDARG00000059965.6	camsap2b	calmodulin_regulated_spectrin-associated_protein_family,_member_2b_[Source:ZFIN;Acc:ZDB-GENE-070912-80]	954	179	465.852	1.441	0.724715	0.0467714
ENSDARG00000057352.7	slc25a29	solute_carrier_family_25_(mitochondrial_carnitine/acylcarnitine_carrier),_member_29_[Source:ZFIN;Acc:ZDB-GENE-050913-70]	1411	265	689.188	1.43962	0.690477	0.0370722
ENSDARG00000026787.9	aqp7	aquaporin_7_[Source:ZFIN;Acc:ZDB-GENE-030131-6461]	580	109	283.344	1.43869	0.787007	0.0675411
ENSDARG00000087188.2	nfil3-6	nuclear_factor,_interleukin_3_regulated,_member_6_[Source:ZFIN;Acc:ZDB-GENE-040704-63]	5455	1027	2666.19	1.43611	0.632901	0.0232625
ENSDARG00000007709.9	adamts8a	ADAM_metallopeptidase_with_thrombospondin_type_1_motif,_8a_[Source:ZFIN;Acc:ZDB-GENE-060526-202]	393	74	192.09	1.4359	0.855717	0.0933453
ENSDARG00000090033.4	si:dkey-16p6.1	si:dkey-16p6.1_[Source:ZFIN;Acc:ZDB-GENE-081103-43]	154	29	75.2738	1.43577	1.12704	0.202686
ENSDARG00000102064.1	kcna2b	potassium_voltage-gated_channel,_shaker-related_subfamily,_member_2b_[Source:ZFIN;Acc:ZDB-GENE-080204-89]	329	62	160.844	1.43472	0.894382	0.108683
ENSDARG00000089334.2	ednrba	endothelin_receptor_Ba_[Source:ZFIN;Acc:ZDB-GENE-980526-16]	191	36	93.3818	1.43447	1.0485	0.171276
ENSDARG00000086419.3	si:ch211-282j17.13	si:ch211-282j17.13_[Source:ZFIN;Acc:ZDB-GENE-160113-4]	180	34	88.0552	1.43136	1.06839	0.18033
ENSDARG00000098803.1	cyp2aa8	cytochrome_P450,_family_2,_subfamily_AA,_polypeptide_8_[Source:ZFIN;Acc:ZDB-GENE-041010-183]	1805	341	883.037	1.43112	0.672886	0.033433
ENSDARG00000052905.5	zgc:165423	zgc:165423_[Source:ZFIN;Acc:ZDB-GENE-070720-11]	11671	2207	5711.13	1.42974	0.620525	0.0212183
ENSDARG00000015110.9	slc18a2	solute_carrier_family_18_(vesicular_monoamine_transporter),_member_2_[Source:ZFIN;Acc:ZDB-GENE-080514-1]	111	21	54.324	1.42907	1.26665	0.259223
ENSDARG00000042221.9	mthfd1l	methylenetetrahydrofolate_dehydrogenase_(NADP+_dependent)_1-like_[Source:ZFIN;Acc:ZDB-GENE-041001-133]	1263	239	618.157	1.42874	0.697101	0.0404087
ENSDARG00000099262.1	si:dkey-16p6.1	si:dkey-16p6.1_[Source:ZFIN;Acc:ZDB-GENE-081103-43]	190	36	93.025	1.4269	1.04882	0.173678
ENSDARG00000056395.5	onecut3a	one_cut_homeobox_3a_[Source:ZFIN;Acc:ZDB-GENE-050208-744]	116	22	56.8089	1.42552	1.24557	0.252427
ENSDARG00000036999.8	DISP3	dispatched_RND_transporter_family_member_3_[Source:HGNC_Symbol;Acc:HGNC:29251]	221	42	108.291	1.42255	0.999124	0.154504
ENSDARG00000104480.1	hcn1	hyperpolarization_activated_cyclic_nucleotide-gated_potassium_channel_1_[Source:ZFIN;Acc:ZDB-GENE-110520-1]	773	147	378.841	1.42162	0.744762	0.0562845
ENSDARG00000071013.5	arl6ip6	ADP-ribosylation_factor-like_6_interacting_protein_6_[Source:ZFIN;Acc:ZDB-GENE-070410-117]	126	24	61.7787	1.41929	1.20691	0.239608
ENSDARG00000059914.6	sdr42e2	short_chain_dehydrogenase/reductase_family_42E,_member_2_[Source:ZFIN;Acc:ZDB-GENE-101203-3]	236	45	115.746	1.41776	0.97848	0.147354
ENSDARG00000074839.4	impg1b	interphotoreceptor_matrix_proteoglycan_1b_[Source:ZFIN;Acc:ZDB-GENE-101007-1]	1463	279	717.553	1.41756	0.684128	0.0382588
ENSDARG00000077087.4	si:ch211-196g2.4	si:ch211-196g2.4_[Source:ZFIN;Acc:ZDB-GENE-081104-160]	519	99	254.57	1.4172	0.800802	0.0767722
ENSDARG00000068729.5	eif2ak2	eukaryotic_translation_initiation_factor_2-alpha_kinase_2_[Source:ZFIN;Acc:ZDB-GENE-080422-1]	183	35	89.8263	1.41339	1.05911	0.18204
ENSDARG00000096505.1	si:ch73-103l1.2	si:ch73-103l1.2_[Source:ZFIN;Acc:ZDB-GENE-121214-226]	575	110	282.26	1.41303	0.783667	0.0713732
ENSDARG00000039220.8	st6galnac5a	ST6_(alpha-N-acetyl-neuraminyl-2,3-beta-galactosyl-1,3)-N-acetylgalactosaminide_alpha-2,6-sialyltransferase_5a_[Source:ZFIN;Acc:ZDB-GENE-070705-488]	94	18	46.1556	1.41163	1.34633	0.294406
ENSDARG00000027744.7	gadd45ba	growth_arrest_and_DNA-damage-inducible,_beta_a_[Source:ZFIN;Acc:ZDB-GENE-040426-1971]	8503	1629	4175.65	1.41095	0.621168	0.0231196
ENSDARG00000079424.2	CT573264.3	NA	120	23	58.937	1.4103	1.22689	0.250353
ENSDARG00000044622.5	polq	polymerase_(DNA_directed),_theta_[Source:ZFIN;Acc:ZDB-GENE-040724-232]	370	71	181.781	1.4086	0.86337	0.102781
ENSDARG00000087258.3	ypel2b	yippee-like_2b_[Source:ZFIN;Acc:ZDB-GENE-110419-2]	250	48	122.844	1.40779	0.960001	0.142527
ENSDARG00000058537.7	si:dkey-102c8.2	si:dkey-102c8.2_[Source:ZFIN;Acc:ZDB-GENE-050208-329]	104	20	51.1254	1.40548	1.29383	0.277349
ENSDARG00000074480.4	cnksr2a	connector_enhancer_of_kinase_suppressor_of_Ras_2a_[Source:ZFIN;Acc:ZDB-GENE-060228-5]	234	45	115.032	1.40548	0.978671	0.150971
ENSDARG00000058475.5	ern2	endoplasmic_reticulum_to_nucleus_signaling_2_[Source:ZFIN;Acc:ZDB-GENE-090312-15]	400	77	196.69	1.40404	0.846345	0.0971273
ENSDARG00000038121.7	si:ch211-13k12.2	si:ch211-13k12.2_[Source:ZFIN;Acc:ZDB-GENE-061207-5]	509	98	250.3	1.40378	0.801678	0.0799368
ENSDARG00000088083.2	sik3	SIK_family_kinase_3_[Source:ZFIN;Acc:ZDB-GENE-140106-203]	1319	254	648.65	1.40351	0.689388	0.0417621
ENSDARG00000071643.4	zgc:171490	zgc:171490_[Source:ZFIN;Acc:ZDB-GENE-080204-29]	467	90	229.707	1.40239	0.816442	0.0858531
ENSDARG00000086980.3	mbd6	methyl-CpG_binding_domain_protein_6_[Source:ZFIN;Acc:ZDB-GENE-041027-3]	524	101	257.755	1.40218	0.796549	0.0783537
ENSDARG00000102125.1	iqsec2a	IQ_motif_and_Sec7_domain_2a_[Source:ZFIN;Acc:ZDB-GENE-170302-3]	741	143	364.619	1.40043	0.746237	0.0605658
ENSDARG00000074389.3	gpr26	G_protein-coupled_receptor_26_[Source:ZFIN;Acc:ZDB-GENE-131121-131]	88	17	43.3138	1.39894	1.37928	0.310464
ENSDARG00000098620.1	si:ch211-188p14.2	si:ch211-188p14.2_[Source:ZFIN;Acc:ZDB-GENE-121214-329]	119	23	58.5801	1.39822	1.22821	0.254944
ENSDARG00000040747.5	tm4sf4	transmembrane_4_L_six_family_member_4_[Source:ZFIN;Acc:ZDB-GENE-040801-231]	25212	4873	12411.2	1.3982	0.60994	0.0218854
ENSDARG00000101752.1	NA	NA	739	143	363.905	1.39653	0.745902	0.0611697
ENSDARG00000043317.8	kita	v-kit_Hardy-Zuckerman_4_feline_sarcoma_viral_oncogene_homolog_a_[Source:ZFIN;Acc:ZDB-GENE-980526-464]	785	152	386.626	1.39559	0.738381	0.058749
ENSDARG00000044642.5	sc5d	sterol-C5-desaturase_[Source:ZFIN;Acc:ZDB-GENE-040912-56]	505	98	248.873	1.3924	0.80099	0.0821498
ENSDARG00000090598.3	pkp1a	plakophilin_1a_[Source:ZFIN;Acc:ZDB-GENE-110411-77]	103	20	50.7685	1.39154	1.29542	0.282732
ENSDARG00000088307.4	mkl2a	MKL/myocardin-like_2a_[Source:ZFIN;Acc:ZDB-GENE-130531-36]	381	74	187.808	1.39116	0.854005	0.103316
ENSDARG00000073769.3	magi2b	membrane_associated_guanylate_kinase,_WW_and_PDZ_domain_containing_2b_[Source:ZFIN;Acc:ZDB-GENE-141211-6]	180	35	88.7557	1.38954	1.06027	0.190008
ENSDARG00000010515.11	dvl1a	dishevelled_segment_polarity_protein_1a_[Source:ZFIN;Acc:ZDB-GENE-090312-40]	360	70	177.511	1.38954	0.865812	0.108517
ENSDARG00000005894.12	slc7a9	solute_carrier_family_7_(amino_acid_transporter_light_chain,_bo,+_system),_member_9_[Source:ZFIN;Acc:ZDB-GENE-080116-2]	1409	274	694.779	1.38939	0.682026	0.0416346
ENSDARG00000053625.7	anxa2b	annexin_A2b_[Source:ZFIN;Acc:ZDB-GENE-030131-1089]	6911	1344	3407.86	1.38933	0.620745	0.0252103
ENSDARG00000078095.5	cipcb	CLOCK-interacting_pacemaker_b_[Source:ZFIN;Acc:ZDB-GENE-091204-292]	7391	1438	3645.01	1.38867	0.619553	0.0249994
ENSDARG00000058874.4	zgc:113227	zgc:113227_[Source:ZFIN;Acc:ZDB-GENE-050327-32]	221	43	108.992	1.38861	0.992682	0.16186
ENSDARG00000097826.2	si:dkey-239b22.2	si:dkey-239b22.2_[Source:ZFIN;Acc:ZDB-GENE-131120-8]	3056	595	1507.42	1.38765	0.641034	0.0304101
ENSDARG00000087822.2	agap3	ArfGAP_with_GTPase_domain,_ankyrin_repeat_and_PH_domain_3_[Source:ZFIN;Acc:ZDB-GENE-110927-1]	811	158	400.108	1.38675	0.733	0.0585075
ENSDARG00000075539.4	snphb	syntaphilin_b_[Source:ZFIN;Acc:ZDB-GENE-090313-92]	544	106	268.395	1.38651	0.787688	0.0783691
ENSDARG00000068428.7	si:ch211-153j24.3	si:ch211-153j24.3_[Source:ZFIN;Acc:ZDB-GENE-041014-38]	118	23	58.2232	1.38605	1.22954	0.259618
ENSDARG00000078767.5	yeats2	YEATS_domain_containing_2_[Source:ZFIN;Acc:ZDB-GENE-081104-292]	963	188	475.368	1.38377	0.713884	0.052578
ENSDARG00000039272.7	pls1	plastin_1_(I_isoform)_[Source:ZFIN;Acc:ZDB-GENE-030131-6205]	2986	583	1474.03	1.38361	0.64121	0.030942
ENSDARG00000020298.6	btg2	B-cell_translocation_gene_2_[Source:ZFIN;Acc:ZDB-GENE-000210-15]	9080	1773	4482.45	1.38347	0.615785	0.0246607
ENSDARG00000102003.1	CU695215.3	NA	133	26	65.6779	1.38181	1.17591	0.239957
ENSDARG00000008029.9	mep1a.2	meprin_A,_alpha_(PABA_peptide_hydrolase),_tandem_duplicate_2_[Source:ZFIN;Acc:ZDB-GENE-041001-208]	7381	1443	3644.94	1.38171	0.61843	0.025468
ENSDARG00000091086.2	alx3	ALX_homeobox_3_[Source:ZFIN;Acc:ZDB-GENE-120221-3]	1268	248	626.246	1.38111	0.688669	0.0449119
ENSDARG00000038278.6	ptgir	prostaglandin_I2_(prostacyclin)_receptor_(IP)_[Source:ZFIN;Acc:ZDB-GENE-120511-1]	92	18	45.4419	1.38061	1.35139	0.306962
ENSDARG00000093317.2	si:ch211-209j10.6	si:ch211-209j10.6_[Source:ZFIN;Acc:ZDB-GENE-090311-44]	184	36	90.8837	1.38061	1.05088	0.188926
ENSDARG00000104492.1	CABZ01113061.1	NA	245	48	121.059	1.37864	0.960275	0.151095
ENSDARG00000097543.2	cbx6b	chromobox_homolog_6b_[Source:ZFIN;Acc:ZDB-GENE-110613-1]	199	39	98.3384	1.37819	1.02399	0.178333
ENSDARG00000075178.3	lpcat3	lysophosphatidylcholine_acyltransferase_3_[Source:ZFIN;Acc:ZDB-GENE-041111-232]	4392	861	2170.54	1.37776	0.628264	0.0283098
ENSDARG00000104938.2	ftsj3	FtsJ_homolog_3_(E._coli)_[Source:ZFIN;Acc:ZDB-GENE-030131-9828]	3518	690	1738.84	1.37706	0.634499	0.0299837
ENSDARG00000078190.2	pcdh2g13	protocadherin_2_gamma_13_[Source:ZFIN;Acc:ZDB-GENE-050610-3]	209	41	103.308	1.37678	1.00787	0.17193
ENSDARG00000092931.1	si:ch211-114c12.5	si:ch211-114c12.5_[Source:ZFIN;Acc:ZDB-GENE-060526-13]	107	21	52.8965	1.37612	1.27373	0.279969
ENSDARG00000103260.1	si:ch211-57b15.1	si:ch211-57b15.1_[Source:ZFIN;Acc:ZDB-GENE-141210-17]	321	63	158.69	1.37612	0.889375	0.121794
ENSDARG00000078324.4	PRDM16	PR/SET_domain_16_[Source:HGNC_Symbol;Acc:HGNC:14000]	621	122	307.083	1.37468	0.765466	0.0725146
ENSDARG00000003865.8	pard6b	par-6_partitioning_defective_6_homolog_beta_(C._elegans)_[Source:ZFIN;Acc:ZDB-GENE-090312-133]	117	23	57.8663	1.37377	1.23065	0.264296
ENSDARG00000027584.9	ttpa	tocopherol_(alpha)_transfer_protein_[Source:ZFIN;Acc:ZDB-GENE-030131-4631]	1424	280	704.336	1.37342	0.678557	0.0429672
ENSDARG00000070272.4	casp8l2	caspase_8,_apoptosis-related_cysteine_peptidase,_like_2_[Source:ZFIN;Acc:ZDB-GENE-070608-2]	183	36	90.5268	1.37274	1.05125	0.191612
ENSDARG00000002816.9	rasgrf2b	Ras_protein-specific_guanine_nucleotide-releasing_factor_2b_[Source:ZFIN;Acc:ZDB-GENE-060504-1]	244	48	120.702	1.37274	0.960339	0.152879
ENSDARG00000105544.1	si:ch1073-363c19.3	si:ch1073-363c19.3_[Source:ZFIN;Acc:ZDB-GENE-160728-133]	188	37	93.0117	1.3721	1.04185	0.187843
ENSDARG00000013763.11	rrbp1a	ribosome_binding_protein_1a_[Source:ZFIN;Acc:ZDB-GENE-030131-9795]	2636	519	1304.29	1.37151	0.644078	0.0332196
ENSDARG00000078404.4	cdh26.1	cadherin_26,_tandem_duplicate_1_[Source:ZFIN;Acc:ZDB-GENE-100922-193]	848	167	419.617	1.37118	0.725209	0.0586586
ENSDARG00000021855.9	arnt	aryl_hydrocarbon_receptor_nuclear_translocator_[Source:ZFIN;Acc:ZDB-GENE-060126-7]	1010	199	499.847	1.37048	0.706887	0.0525307
ENSDARG00000062780.4	aifm3	apoptosis-inducing_factor,_mitochondrion-associated,_3_[Source:ZFIN;Acc:ZDB-GENE-140619-2]	203	40	100.466	1.37038	1.016	0.177402
ENSDARG00000101706.3	csrp3	cysteine_and_glycine-rich_protein_3_(cardiac_LIM_protein)_[Source:ZFIN;Acc:ZDB-GENE-041010-119]	274	54	135.612	1.37011	0.927916	0.139797
ENSDARG00000102277.1	lama1	laminin,_alpha_1_[Source:ZFIN;Acc:ZDB-GENE-060118-1]	411	81	203.418	1.37011	0.834798	0.100745
ENSDARG00000101502.1	CR753816.1	NA	208	41	102.951	1.36986	1.00808	0.174185
ENSDARG00000016490.8	rab11fip3	RAB11_family_interacting_protein_3_(class_II)_[Source:ZFIN;Acc:ZDB-GENE-040724-138]	918	181	454.405	1.36947	0.716304	0.0558942
ENSDARG00000105806.1	CABZ01069020.1	NA	228	45	112.891	1.36801	0.979329	0.16245
ENSDARG00000002231.8	plpp2a	phospholipid_phosphatase_2a_[Source:ZFIN;Acc:ZDB-GENE-140703-2]	380	75	188.151	1.36801	0.850355	0.107672
ENSDARG00000045946.5	sec24d	SEC24_homolog_D,_COPII_coat_complex_component_[Source:ZFIN;Acc:ZDB-GENE-070117-2501]	2911	575	1441.66	1.36685	0.639371	0.0325327
ENSDARG00000018032.10	scn8ab	sodium_channel,_voltage_gated,_type_VIII,_alpha_subunit_b_[Source:ZFIN;Acc:ZDB-GENE-060906-2]	1426	282	706.45	1.36518	0.677053	0.0437636
ENSDARG00000100847.1	esrrb	estrogen-related_receptor_beta_[Source:ZFIN;Acc:ZDB-GENE-040616-2]	187	37	92.6549	1.36441	1.04219	0.190475
ENSDARG00000029747.8	mep1a.1	meprin_A,_alpha_(PABA_peptide_hydrolase),_tandem_duplicate_1_[Source:ZFIN;Acc:ZDB-GENE-041001-209]	5190	1027	2571.62	1.36427	0.622068	0.028299
ENSDARG00000078227.3	cspg4	chondroitin_sulfate_proteoglycan_4_[Source:ZFIN;Acc:ZDB-GENE-050519-1]	697	138	345.414	1.36346	0.747714	0.0682272
ENSDARG00000040869.9	upp1	uridine_phosphorylase_1_[Source:ZFIN;Acc:ZDB-GENE-050306-2]	227	45	112.534	1.36166	0.979452	0.164459
ENSDARG00000018342.10	ggt1b	gamma-glutamyltransferase_1b_[Source:ZFIN;Acc:ZDB-GENE-110408-13]	1044	207	517.585	1.36139	0.702164	0.0525203
ENSDARG00000099005.1	palm2	paralemmin_2_[Source:ZFIN;Acc:ZDB-GENE-050208-62]	126	25	62.4792	1.36039	1.19493	0.254923
ENSDARG00000038445.6	spire1b	spire-type_actin_nucleation_factor_1b_[Source:ZFIN;Acc:ZDB-GENE-120608-4]	272	54	134.898	1.35954	0.927897	0.14287
ENSDARG00000103868.1	NA	NA	156	31	77.3886	1.35817	1.10671	0.219743
ENSDARG00000062696.6	dgkg	diacylglycerol_kinase,_gamma_[Source:ZFIN;Acc:ZDB-GENE-081105-39]	312	62	154.777	1.35817	0.892887	0.128234
ENSDARG00000039218.5	gpr101	G_protein-coupled_receptor_101_[Source:ZFIN;Acc:ZDB-GENE-070914-1]	171	34	84.8433	1.35736	1.07231	0.205574
ENSDARG00000019498.6	cry5	cryptochrome_circadian_clock_5_[Source:ZFIN;Acc:ZDB-GENE-010426-8]	3753	747	1862.64	1.35583	0.628994	0.0311182
ENSDARG00000075555.4	adamts17	ADAM_metallopeptidase_with_thrombospondin_type_1_motif,_17_[Source:ZFIN;Acc:ZDB-GENE-121030-7]	231	46	114.662	1.35516	0.973005	0.163695
ENSDARG00000079805.4	tagln3a	transgelin_3a_[Source:ZFIN;Acc:ZDB-GENE-060531-53]	532	106	264.113	1.35433	0.785602	0.0847187
ENSDARG00000098868.1	XPO5	exportin_5_[Source:HGNC_Symbol;Acc:HGNC:17675]	547	109	271.567	1.35418	0.781104	0.0829755
ENSDARG00000036998.3	arf3b	ADP-ribosylation_factor_3b_[Source:ZFIN;Acc:ZDB-GENE-030616-356]	572	114	283.992	1.35395	0.774076	0.0802707
ENSDARG00000053890.6	tmem62	transmembrane_protein_62_[Source:ZFIN;Acc:ZDB-GENE-040426-1837]	376	75	186.724	1.35274	0.849811	0.111427
ENSDARG00000015033.7	slc23a1	solute_carrier_family_23_(ascorbic_acid_transporter),_member_1_[Source:ZFIN;Acc:ZDB-GENE-080804-2]	1529	305	759.32	1.35268	0.670074	0.0435187
ENSDARG00000078066.3	elk1	ELK1,_member_of_ETS_oncogene_family_[Source:ZFIN;Acc:ZDB-GENE-090529-5]	772	154	383.388	1.35264	0.732863	0.0649371
ENSDARG00000036227.6	npvf	neuropeptide_VF_precursor_[Source:ZFIN;Acc:ZDB-GENE-070424-226]	646	129	320.908	1.35113	0.755747	0.0738066
ENSDARG00000062177.7	dcbld2	discoidin,_CUB_and_LCCL_domain_containing_2_[Source:ZFIN;Acc:ZDB-GENE-070112-1822]	681	136	338.303	1.35102	0.748505	0.0710819
ENSDARG00000052881.6	dnajb5	DnaJ_(Hsp40)_homolog,_subfamily_B,_member_5_[Source:ZFIN;Acc:ZDB-GENE-070705-308]	90	18	44.7281	1.3489	1.35638	0.319988
ENSDARG00000004633.10	epn3b	epsin_3b_[Source:ZFIN;Acc:ZDB-GENE-121214-173]	105	21	52.1828	1.3489	1.27721	0.290909
ENSDARG00000062884.6	map3k2	mitogen-activated_protein_kinase_kinase_kinase_2_[Source:ZFIN;Acc:ZDB-GENE-120215-96]	105	21	52.1828	1.3489	1.27721	0.290909
ENSDARG00000100086.1	adipoqb	adiponectin,_C1Q_and_collagen_domain_containing,_b_[Source:ZFIN;Acc:ZDB-GENE-060825-220]	105	21	52.1828	1.3489	1.27721	0.290909
ENSDARG00000101188.1	CABZ01048053.1	NA	110	22	54.6677	1.3489	1.25474	0.282358
ENSDARG00000102691.1	BX649556.3	NA	110	22	54.6677	1.3489	1.25474	0.282358
ENSDARG00000061940.6	htr4	5-hydroxytryptamine_receptor_4_[Source:ZFIN;Acc:ZDB-GENE-160114-31]	120	24	59.6375	1.3489	1.21404	0.266534
ENSDARG00000077440.3	SYDE1	synapse_defective_Rho_GTPase_homolog_1_[Source:HGNC_Symbol;Acc:HGNC:25824]	200	40	99.3958	1.3489	1.01674	0.184612
ENSDARG00000019932.7	slc5a11	solute_carrier_family_5_(sodium/inositol_cotransporter),_member_11_[Source:ZFIN;Acc:ZDB-GENE-041114-9]	900	180	447.281	1.3489	0.714858	0.0591681
ENSDARG00000061248.5	xylt1	xylosyltransferase_I_[Source:ZFIN;Acc:ZDB-GENE-111017-2]	339	68	168.616	1.34465	0.870978	0.122628
ENSDARG00000098377.1	tnfrsf11b	tumor_necrosis_factor_receptor_superfamily,_member_11b_[Source:ZFIN;Acc:ZDB-GENE-081104-76]	219	44	108.979	1.34232	0.986708	0.173701
ENSDARG00000105000.1	c2cd2	C2_calcium-dependent_domain_containing_2_[Source:ZFIN;Acc:ZDB-GENE-110728-1]	552	111	274.753	1.34108	0.777353	0.0844943
ENSDARG00000043963.7	si:ch211-241j12.3	si:ch211-241j12.3_[Source:ZFIN;Acc:ZDB-GENE-040724-72]	765	154	380.889	1.3395	0.731739	0.0671649
ENSDARG00000094860.2	gpr186	G_protein-coupled_receptor_186_[Source:ZFIN;Acc:ZDB-GENE-060503-489]	1693	341	843.067	1.33871	0.661119	0.0428766
ENSDARG00000043241.7	arrb1	arrestin,_beta_1_[Source:ZFIN;Acc:ZDB-GENE-060824-1]	551	111	274.396	1.33846	0.777179	0.0850323
ENSDARG00000104045.1	tlr22	toll-like_receptor_22_[Source:ZFIN;Acc:ZDB-GENE-040220-5]	124	25	61.7655	1.33731	1.19698	0.263894
ENSDARG00000077236.3	hspb6	heat_shock_protein,_alpha-crystallin-related,_b6_[Source:ZFIN;Acc:ZDB-GENE-080214-7]	1745	352	869.33	1.33655	0.658909	0.0425167
ENSDARG00000020178.10	nova1	neuro-oncological_ventral_antigen_1_[Source:ZFIN;Acc:ZDB-GENE-060526-113]	2260	456	1125.97	1.33619	0.644991	0.0382994
ENSDARG00000059043.4	ntf3	neurotrophin_3_[Source:ZFIN;Acc:ZDB-GENE-031118-66]	109	22	54.3108	1.33572	1.25631	0.287686
ENSDARG00000098663.1	fgf19	fibroblast_growth_factor_19_[Source:ZFIN;Acc:ZDB-GENE-030729-32]	208	42	103.652	1.33509	1.00146	0.182484
ENSDARG00000020057.9	bmpr2b	bone_morphogenetic_protein_receptor,_type_II_b_(serine/threonine_kinase)_[Source:ZFIN;Acc:ZDB-GENE-070618-2]	841	170	419.22	1.33354	0.71961	0.063862
ENSDARG00000096445.1	si:ch211-214p16.3	si:ch211-214p16.3_[Source:ZFIN;Acc:ZDB-GENE-120709-93]	12800	2588	6380.95	1.3332	0.603828	0.02725
ENSDARG00000023914.9	mark4a	MAP/microtubule_affinity-regulating_kinase_4a_[Source:ZFIN;Acc:ZDB-GENE-060531-156]	707	143	352.485	1.33266	0.740377	0.0718639
ENSDARG00000087492.2	FO704810.1	NA	336	68	167.545	1.33182	0.870672	0.126104
ENSDARG00000105447.1	si:ch211-129p13.1	si:ch211-129p13.1_[Source:ZFIN;Acc:ZDB-GENE-160113-47]	662	134	330.121	1.33157	0.748957	0.075421
ENSDARG00000103347.1	cyp2aa3	cytochrome_P450,_family_2,_subfamily_AA,_polypeptide_3_[Source:ZFIN;Acc:ZDB-GENE-031030-8]	158	32	78.8029	1.33075	1.09645	0.224867
ENSDARG00000054253.6	sobpa	sine_oculis_binding_protein_homolog_(Drosophila)_a_[Source:ZFIN;Acc:ZDB-GENE-090313-313]	316	64	157.606	1.33075	0.884812	0.132584
ENSDARG00000076268.3	zmp:0000000794	zmp:0000000794_[Source:ZFIN;Acc:ZDB-GENE-130530-797]	696	141	347.158	1.33036	0.742028	0.0729934
ENSDARG00000104064.1	si:rp71-5o12.3	si:rp71-5o12.3_[Source:ZFIN;Acc:ZDB-GENE-070424-283]	301	61	150.151	1.32985	0.896458	0.137955
ENSDARG00000091249.3	CR381686.1	NA	143	29	71.3482	1.32886	1.13522	0.241772
ENSDARG00000100717.1	socs5a	suppressor_of_cytokine_signaling_5a_[Source:ZFIN;Acc:ZDB-GENE-061013-408]	1040	211	518.96	1.32824	0.696809	0.0566279
ENSDARG00000104793.1	dgke	diacylglycerol_kinase,_epsilon_[Source:ZFIN;Acc:ZDB-GENE-090512-7]	202	41	100.81	1.32763	1.00944	0.188439
ENSDARG00000105052.1	cfhl5	complement_factor_H_like_5_[Source:ZFIN;Acc:ZDB-GENE-050208-782]	453	92	226.112	1.32677	0.808514	0.100797
ENSDARG00000060096.6	tbc1d10ab	TBC1_domain_family,_member_10Ab_[Source:ZFIN;Acc:ZDB-GENE-081105-145]	305	62	152.279	1.32544	0.892403	0.137479
ENSDARG00000088739.2	CR382327.1	NA	118	24	58.9237	1.32465	1.21717	0.27646
ENSDARG00000094929.2	apoa4b.3	apolipoprotein_A-IV_b,_tandem_duplicate_3_[Source:ZFIN;Acc:ZDB-GENE-100921-47]	2060	419	1028.68	1.32459	0.647615	0.0408218
ENSDARG00000039500.7	LRFN3	leucine_rich_repeat_and_fibronectin_type_III_domain_containing_3_[Source:HGNC_Symbol;Acc:HGNC:28370]	570	116	284.679	1.32381	0.769318	0.0852958
ENSDARG00000088842.4	KCNB2	potassium_voltage-gated_channel_subfamily_B_member_2_[Source:HGNC_Symbol;Acc:HGNC:6232]	113	23	56.4388	1.32359	1.23659	0.284461
ENSDARG00000055835.7	slc26a6	solute_carrier_family_26,_member_6_[Source:ZFIN;Acc:ZDB-GENE-081105-83]	1345	274	671.939	1.32233	0.674096	0.0498055
ENSDARG00000104937.1	NA	NA	4187	853	2091.78	1.32227	0.620354	0.0330502
ENSDARG00000078752.5	rubcn	RUN_domain_and_cysteine-rich_domain_containing,_Beclin_1-interacting_protein_[Source:ZFIN;Acc:ZDB-GENE-100922-142]	373	76	186.354	1.32207	0.845916	0.118079
ENSDARG00000074488.4	ifngr1	interferon_gamma_receptor_1_[Source:ZFIN;Acc:ZDB-GENE-071120-8]	638	130	318.754	1.32201	0.752418	0.0789146
ENSDARG00000032072.7	cdk16	cyclin-dependent_kinase_16_[Source:ZFIN;Acc:ZDB-GENE-030131-2939]	1099	224	549.122	1.32159	0.690592	0.0556578
ENSDARG00000086603.3	FUT9	(1_of_many)_zgc:136963_[Source:ZFIN;Acc:ZDB-GENE-060312-8]	98	20	48.9842	1.31975	1.30561	0.312098
ENSDARG00000002508.8	ankrd33ab	ankyrin_repeat_domain_33Ab_[Source:ZFIN;Acc:ZDB-GENE-100729-1]	700	143	349.987	1.31831	0.739188	0.0745123
ENSDARG00000102331.1	TMEM164	transmembrane_protein_164_[Source:HGNC_Symbol;Acc:HGNC:26217]	93	19	46.4993	1.3182	1.33241	0.322499
ENSDARG00000090381.2	CABZ01072157.1	NA	274	56	137.013	1.31765	0.918201	0.151279
ENSDARG00000012388.7	cox4i1l	cytochrome_c_oxidase_subunit_IV_isoform_1,_like_[Source:ZFIN;Acc:ZDB-GENE-130814-2]	548	112	274.026	1.31765	0.774472	0.0888778
ENSDARG00000078327.6	CEP170B	centrosomal_protein_170B_[Source:HGNC_Symbol;Acc:HGNC:20362]	719	147	359.57	1.31714	0.735521	0.0733315
ENSDARG00000086027.3	si:ch211-168d23.3	si:ch211-168d23.3_[Source:ZFIN;Acc:ZDB-GENE-131127-572]	401	82	200.55	1.31687	0.83011	0.112652
ENSDARG00000069739.5	fndc5a	fibronectin_type_III_domain_containing_5a_[Source:ZFIN;Acc:ZDB-GENE-061207-40]	88	18	44.0144	1.31648	1.36122	0.333479
ENSDARG00000096065.1	si:dkey-156k2.7	si:dkey-156k2.7_[Source:ZFIN;Acc:ZDB-GENE-110914-110]	132	27	66.0215	1.31648	1.16595	0.258857
ENSDARG00000078650.3	kcna4	potassium_voltage-gated_channel,_shaker-related_subfamily,_member_4_[Source:ZFIN;Acc:ZDB-GENE-121127-2]	220	45	110.036	1.31648	0.980426	0.17935
ENSDARG00000088069.2	CR759879.1	interferon-induced_protein_with_tetratricopeptide_repeats_5__[Source:RefSeq_peptide;Acc:NP_001289169]	264	54	132.043	1.31648	0.927912	0.155972
ENSDARG00000075425.2	CR376723.1	NA	249	51	124.588	1.31455	0.943696	0.163627
ENSDARG00000038672.8	tcf7	transcription_factor_7_(T-cell_specific,_HMG-box)_[Source:ZFIN;Acc:ZDB-GENE-050222-4]	122	25	61.0518	1.31385	1.19955	0.273391
ENSDARG00000037607.5	nol4lb	nucleolar_protein_4-like_b_[Source:ZFIN;Acc:ZDB-GENE-070112-1702]	488	100	244.207	1.31385	0.79297	0.0975455
ENSDARG00000101142.1	si:ch211-182a13.1	si:ch211-182a13.1_[Source:ZFIN;Acc:ZDB-GENE-141212-271]	161	33	80.574	1.31349	1.08596	0.226464
ENSDARG00000045638.4	slc13a1	solute_carrier_family_13_member_1_[Source:ZFIN;Acc:ZDB-GENE-031222-3]	1917	393	959.434	1.31322	0.64958	0.0432135
ENSDARG00000079420.3	dpp4	dipeptidyl-peptidase_4_[Source:ZFIN;Acc:ZDB-GENE-081104-277]	4516	926	2260.33	1.31293	0.616861	0.0333035
ENSDARG00000057035.6	stoml3b	stomatin_(EPB72)-like_3b_[Source:ZFIN;Acc:ZDB-GENE-050417-366]	7987	1638	3997.81	1.31269	0.605882	0.0302674
ENSDARG00000034165.6	lingo1a	leucine_rich_repeat_and_Ig_domain_containing_1a_[Source:ZFIN;Acc:ZDB-GENE-080327-16]	590	121	295.319	1.31268	0.762138	0.0850041
ENSDARG00000069954.5	kcnq5a	potassium_voltage-gated_channel,_KQT-like_subfamily,_member_5a_[Source:ZFIN;Acc:ZDB-GENE-090312-185]	229	47	114.649	1.31158	0.967395	0.175166
ENSDARG00000041098.6	barx2	BARX_homeobox_2_[Source:ZFIN;Acc:ZDB-GENE-081120-4]	190	39	95.1265	1.31142	1.0266	0.201446
ENSDARG00000058961.6	ngfa	nerve_growth_factor_a_(beta_polypeptide)_[Source:ZFIN;Acc:ZDB-GENE-990415-176]	190	39	95.1265	1.31142	1.0266	0.201446
ENSDARG00000099111.2	zgc:175280	zgc:175280_[Source:ZFIN;Acc:ZDB-GENE-080219-39]	5441	1117	2724.24	1.31121	0.612328	0.0322454
ENSDARG00000059738.7	ptprsa	protein_tyrosine_phosphatase,_receptor_type,_s,_a_[Source:ZFIN;Acc:ZDB-GENE-020107-3]	2430	499	1216.77	1.31081	0.637425	0.0397422
ENSDARG00000103609.1	CABZ01090216.1	NA	146	30	73.1194	1.3099	1.12311	0.243487
ENSDARG00000044954.7	slit1a	slit_homolog_1a_(Drosophila)_[Source:ZFIN;Acc:ZDB-GENE-030722-3]	2506	515	1255.1	1.30971	0.635891	0.0394323
ENSDARG00000086866.3	gfpt1	glutamine--fructose-6-phosphate_transaminase_1_[Source:ZFIN;Acc:ZDB-GENE-070423-1]	506	104	253.433	1.30952	0.786029	0.0957138
ENSDARG00000086678.3	ascc3	activating_signal_cointegrator_1_complex_subunit_3_[Source:ZFIN;Acc:ZDB-GENE-130214-2]	1362	280	682.209	1.3092	0.670928	0.0510189
ENSDARG00000042123.4	nudt3b	nudix_(nucleoside_diphosphate_linked_moiety_X)-type_motif_3b_[Source:ZFIN;Acc:ZDB-GENE-041010-128]	175	36	87.6719	1.30825	1.05447	0.214728
ENSDARG00000027087.5	tgfb2	transforming_growth_factor,_beta_2_[Source:ZFIN;Acc:ZDB-GENE-030723-3]	311	64	155.821	1.30774	0.884435	0.139243
ENSDARG00000041787.5	cx32.3	connexin_32.3_[Source:ZFIN;Acc:ZDB-GENE-030131-1337]	5359	1103	2685.17	1.3075	0.612037	0.0326542
ENSDARG00000044010.7	loxl2a	lysyl_oxidase-like_2a_[Source:ZFIN;Acc:ZDB-GENE-070818-1]	2404	495	1204.69	1.3069	0.637256	0.0402834
ENSDARG00000102888.2	gpr39	G_protein-coupled_receptor_39_[Source:ZFIN;Acc:ZDB-GENE-040426-1395]	2947	607	1476.93	1.30645	0.628837	0.0377499
ENSDARG00000056386.6	tmc1	transmembrane_channel-like_1_[Source:ZFIN;Acc:ZDB-GENE-060526-261]	529	109	265.144	1.30591	0.778046	0.0932603
ENSDARG00000076991.2	dolk	dolichol_kinase_[Source:ZFIN;Acc:ZDB-GENE-070410-59]	97	20	48.6273	1.30495	1.30775	0.318346
ENSDARG00000043856.7	amd1	adenosylmethionine_decarboxylase_1_[Source:ZFIN;Acc:ZDB-GENE-040426-760]	20411	4210	10233.4	1.30442	0.595734	0.0285526
ENSDARG00000103651.1	map3k12	mitogen-activated_protein_kinase_kinase_kinase_12_[Source:ZFIN;Acc:ZDB-GENE-040426-2436]	567	117	284.309	1.30381	0.766715	0.0890345
ENSDARG00000042033.7	mettl11b	methyltransferase_like_11B_[Source:ZFIN;Acc:ZDB-GENE-081104-175]	155	32	77.7323	1.30309	1.09834	0.235458
ENSDARG00000036293.5	gnb1l	guanine_nucleotide_binding_protein_(G_protein),_beta_polypeptide_1-like_[Source:ZFIN;Acc:ZDB-GENE-050320-77]	92	19	46.1424	1.3026	1.33448	0.32901
ENSDARG00000013576.6	gadd45bb	growth_arrest_and_DNA-damage-inducible,_beta_b_[Source:ZFIN;Acc:ZDB-GENE-050223-1]	1326	274	665.159	1.3018	0.671697	0.0526138
ENSDARG00000076011.4	NA	NA	3652	755	1832.2	1.30111	0.620763	0.0360841
ENSDARG00000104672.1	CABZ01074397.1	NA	556	115	278.982	1.30042	0.769153	0.0908908
ENSDARG00000036897.6	NA	NA	116	24	58.21	1.29999	1.21963	0.286474
ENSDARG00000056833.6	svopa	SV2_related_protein_a_[Source:ZFIN;Acc:ZDB-GENE-060526-336]	314	65	157.593	1.29922	0.880575	0.140098
ENSDARG00000029894.6	slc2a15a	solute_carrier_family_2_(facilitated_glucose_transporter),_member_15a_[Source:ZFIN;Acc:ZDB-GENE-060531-109]	507	105	254.49	1.29856	0.783755	0.0975498
ENSDARG00000097314.1	si:zfos-1714f5.3	si:zfos-1714f5.3_[Source:ZFIN;Acc:ZDB-GENE-131127-148]	193	40	96.8977	1.2975	1.01868	0.202768
ENSDARG00000057408.4	CABZ01067232.1	NA	3802	788	1908.85	1.29746	0.61896	0.0360652
ENSDARG00000059581.4	mbd5	methyl-CpG_binding_domain_protein_5_[Source:ZFIN;Acc:ZDB-GENE-070209-125]	468	97	234.968	1.29742	0.797397	0.103722
ENSDARG00000101863.1	CR382337.3	NA	357	74	179.243	1.2973	0.850878	0.127345
ENSDARG00000092141.2	si:dkeyp-100a1.6	si:dkeyp-100a1.6_[Source:ZFIN;Acc:ZDB-GENE-081104-448]	270	56	135.585	1.29643	0.918175	0.157961
ENSDARG00000071049.6	si:dkey-119m7.4	si:dkey-119m7.4_[Source:ZFIN;Acc:ZDB-GENE-040724-70]	1152	239	578.544	1.29603	0.682097	0.057425
ENSDARG00000102815.1	NA	NA	106	22	53.2402	1.29546	1.2611	0.304307
ENSDARG00000039936.2	GFRA1	(1_of_many)_zmp:0000001075_[Source:ZFIN;Acc:ZDB-GENE-140106-35]	154	32	77.3754	1.29376	1.099	0.239111
ENSDARG00000076638.3	MEX3A	mex-3_RNA_binding_family_member_A_[Source:HGNC_Symbol;Acc:HGNC:33482]	154	32	77.3754	1.29376	1.099	0.239111
ENSDARG00000077349.4	NA	NA	539	112	270.814	1.29376	0.772882	0.0941431
ENSDARG00000100185.1	elovl7b	ELOVL_fatty_acid_elongase_7b_[Source:ZFIN;Acc:ZDB-GENE-030131-5485]	505	105	253.777	1.29286	0.783409	0.0988811
ENSDARG00000102087.1	pop1	POP1_homolog,_ribonuclease_P/MRP_subunit_[Source:ZFIN;Acc:ZDB-GENE-120911-1]	149	31	74.8905	1.29194	1.1115	0.245096
ENSDARG00000039661.7	slc36a4	solute_carrier_family_36_(proton/amino_acid_symporter),_member_4_[Source:ZFIN;Acc:ZDB-GENE-050309-239]	889	185	446.858	1.29163	0.706295	0.0674393
ENSDARG00000000068.8	slc9a3r1a	solute_carrier_family_9,_subfamily_A_(NHE3,_cation_proton_antiporter_3),_member_3_regulator_1a_[Source:ZFIN;Acc:ZDB-GENE-031006-7]	6195	1290	3114.51	1.2907	0.606422	0.0333049
ENSDARG00000059841.5	exosc1	exosome_component_1_[Source:ZFIN;Acc:ZDB-GENE-080926-3]	2574	536	1294.08	1.29068	0.63154	0.0409837
ENSDARG00000105140.1	si:dkey-205h23.1	si:dkey-205h23.1_[Source:ZFIN;Acc:ZDB-GENE-120215-163]	240	50	120.676	1.29	0.949605	0.174317
ENSDARG00000103454.1	NA	NA	768	160	386.163	1.29	0.722631	0.0742375
ENSDARG00000104429.1	CABZ01083501.1	NA	1507	314	757.774	1.28981	0.660436	0.0508232
ENSDARG00000026149.5	slc46a1	solute_carrier_family_46_(folate_transporter),_member_1_[Source:ZFIN;Acc:ZDB-GENE-040426-1012]	331	69	166.462	1.28913	0.86636	0.136754
ENSDARG00000068624.4	si:dkey-27p18.5	si:dkey-27p18.5_[Source:ZFIN;Acc:ZDB-GENE-060531-133]	1415	295	711.632	1.28898	0.664712	0.0524817
ENSDARG00000061311.6	znf438	zinc_finger_protein_438_[Source:ZFIN;Acc:ZDB-GENE-060929-868]	892	186	448.629	1.28871	0.70544	0.0677272
ENSDARG00000016918.10	ace2	angiotensin_I_converting_enzyme_2_[Source:ZFIN;Acc:ZDB-GENE-041114-6]	36071	7522	18142.2	1.28862	0.590672	0.0291378
ENSDARG00000105522.1	si:ch211-196f2.3	si:ch211-196f2.3_[Source:ZFIN;Acc:ZDB-GENE-160728-62]	5126	1069	2578.2	1.28854	0.609881	0.0346201
ENSDARG00000012610.9	saga	S-antigen;_retina_and_pineal_gland_(arrestin)_a_[Source:ZFIN;Acc:ZDB-GENE-040426-1538]	7003	1461	3522.66	1.28799	0.603855	0.0329297
ENSDARG00000094197.1	si:ch211-196c10.11	si:ch211-196c10.11_[Source:ZFIN;Acc:ZDB-GENE-081104-493]	335	70	168.59	1.2857	0.862983	0.136268
ENSDARG00000095360.1	si:ch211-213b8.4	si:ch211-213b8.4_[Source:ZFIN;Acc:ZDB-GENE-090313-82]	1100	230	553.682	1.28477	0.684247	0.0604313
ENSDARG00000060372.6	plxna2	plexin_A2_[Source:ZFIN;Acc:ZDB-GENE-090311-6]	1296	271	652.351	1.28467	0.670517	0.0553729
ENSDARG00000102023.2	phf13	PHD_finger_protein_13_[Source:ZFIN;Acc:ZDB-GENE-121113-2]	435	91	218.988	1.28405	0.808417	0.112208
ENSDARG00000009459.7	slc35e4	solute_carrier_family_35,_member_E4_[Source:ZFIN;Acc:ZDB-GENE-050417-407]	239	50	120.319	1.28398	0.949685	0.176374
ENSDARG00000061030.4	vezf1b	vascular_endothelial_zinc_finger_1b_[Source:ZFIN;Acc:ZDB-GENE-060825-121]	411	86	206.92	1.2837	0.819273	0.117144
ENSDARG00000079231.1	slc7a14b	solute_carrier_family_7,_member_14b_[Source:ZFIN;Acc:ZDB-GENE-091113-47]	86	18	43.3006	1.28331	1.36651	0.347671
ENSDARG00000079095.4	rin1a	Ras_and_Rab_interactor_1a_[Source:ZFIN;Acc:ZDB-GENE-091204-129]	1198	251	603.367	1.28184	0.676373	0.0580709
ENSDARG00000019457.7	tfe3b	transcription_factor_binding_to_IGHM_enhancer_3b_[Source:ZFIN;Acc:ZDB-GENE-010919-3]	315	66	158.65	1.28178	0.876638	0.143698
ENSDARG00000052604.5	cpeb2	cytoplasmic_polyadenylation_element_binding_protein_2_[Source:ZFIN;Acc:ZDB-GENE-130530-639]	434	91	218.631	1.28073	0.808259	0.113069
ENSDARG00000055493.5	hic1	hypermethylated_in_cancer_1_[Source:ZFIN;Acc:ZDB-GENE-040713-2]	577	121	290.68	1.28053	0.759948	0.0919834
ENSDARG00000004836.9	dnajc5ab	DnaJ_(Hsp40)_homolog,_subfamily_C,_member_5ab_[Source:ZFIN;Acc:ZDB-GENE-081021-2]	901	189	453.943	1.28011	0.702913	0.0685841
ENSDARG00000063307.7	sgsm2	small_G_protein_signaling_modulator_2_[Source:ZFIN;Acc:ZDB-GENE-131119-52]	429	90	216.146	1.27995	0.810316	0.114206
ENSDARG00000061274.5	lss	lanosterol_synthase_(2,3-oxidosqualene-lanosterol_cyclase)_[Source:ZFIN;Acc:ZDB-GENE-050119-7]	367	77	184.913	1.27982	0.841764	0.12841
ENSDARG00000100679.2	lrch3	leucine-rich_repeats_and_calponin_homology_(CH)_domain_containing_3_[Source:ZFIN;Acc:ZDB-GENE-071004-44]	548	115	276.127	1.27951	0.767741	0.0955957
ENSDARG00000077293.4	synpo2la	synaptopodin_2-like_a_[Source:ZFIN;Acc:ZDB-GENE-090828-4]	4484	941	2259.42	1.27949	0.611534	0.0364151
ENSDARG00000070021.6	cyp3c4	cytochrome_P450,_family_3,_subfamily_C,_polypeptide_4_[Source:ZFIN;Acc:ZDB-GENE-060929-96]	2611	548	1315.69	1.27932	0.62907	0.0419847
ENSDARG00000061363.5	GFOD1	glucose-fructose_oxidoreductase_domain_containing_1_[Source:HGNC_Symbol;Acc:HGNC:21096]	281	59	141.613	1.27875	0.90445	0.157407
ENSDARG00000089920.2	mlip	muscular_LMNA-interacting_protein_[Source:ZFIN;Acc:ZDB-GENE-041111-277]	2914	612	1468.65	1.27837	0.624615	0.0406929
ENSDARG00000053987.2	htr1b	5-hydroxytryptamine_(serotonin)_receptor_1B_[Source:ZFIN;Acc:ZDB-GENE-081022-141]	295	62	148.71	1.27734	0.891839	0.15207
ENSDARG00000089467.3	fam161b	family_with_sequence_similarity_161,_member_B_[Source:ZFIN;Acc:ZDB-GENE-120928-1]	214	45	107.895	1.27658	0.981432	0.193349
ENSDARG00000070516.6	si:dkeyp-52c3.2	si:dkeyp-52c3.2_[Source:ZFIN;Acc:ZDB-GENE-110411-46]	233	49	117.477	1.27645	0.955686	0.181669
ENSDARG00000057680.5	foxj2	forkhead_box_J2_[Source:ZFIN;Acc:ZDB-GENE-100922-240]	580	122	292.451	1.27614	0.758392	0.0924349
ENSDARG00000063264.7	pcdh9	protocadherin_9_[Source:ZFIN;Acc:ZDB-GENE-091015-1]	1064	224	536.632	1.2749	0.685546	0.0629309
ENSDARG00000057062.5	si:dkey-157g16.6	si:dkey-157g16.6_[Source:ZFIN;Acc:ZDB-GENE-090313-189]	907	191	457.485	1.2745	0.701261	0.06915
ENSDARG00000104014.1	mark1	MAP/microtubule_affinity-regulating_kinase_1_[Source:ZFIN;Acc:ZDB-GENE-070626-2]	275	58	138.771	1.27228	0.908877	0.161563
ENSDARG00000040700.4	nab1b	NGFI-A_binding_protein_1b_(EGR1_binding_protein_1)_[Source:ZFIN;Acc:ZDB-GENE-081105-85]	90	19	45.4286	1.27089	1.33933	0.342669
ENSDARG00000054941.6	ldlrad4b	low_density_lipoprotein_receptor_class_A_domain_containing_4b_[Source:ZFIN;Acc:ZDB-GENE-091230-3]	142	30	71.6919	1.26983	1.12633	0.259572
ENSDARG00000094890.2	si:ch211-163b2.4	si:ch211-163b2.4_[Source:ZFIN;Acc:ZDB-GENE-081104-502]	932	197	470.61	1.2691	0.697498	0.0688341
ENSDARG00000100375.1	timm23b	translocase_of_inner_mitochondrial_membrane_23_homolog_b_(yeast)_[Source:ZFIN;Acc:ZDB-GENE-141212-76]	123	26	62.1092	1.26904	1.18707	0.285045
ENSDARG00000029955.5	glb1l	galactosidase,_beta_1-like_[Source:ZFIN;Acc:ZDB-GENE-050309-196]	520	110	262.632	1.26798	0.774147	0.101442
ENSDARG00000075931.5	acsl5	acyl-CoA_synthetase_long-chain_family_member_5_[Source:ZFIN;Acc:ZDB-GENE-040912-169]	16537	3501	8354.16	1.26683	0.590923	0.032048
ENSDARG00000099873.1	zgc:163083	zgc:163083_[Source:ZFIN;Acc:ZDB-GENE-070424-53]	1038	220	524.551	1.2652	0.686219	0.065223
ENSDARG00000077668.3	FO681287.1	NA	184	39	92.9853	1.26513	1.02864	0.218734
ENSDARG00000003977.11	zgc:153896	zgc:153896_[Source:ZFIN;Acc:ZDB-GENE-060825-119]	2692	571	1360.7	1.26408	0.625307	0.0432236
ENSDARG00000099265.1	slc7a5	solute_carrier_family_7_(amino_acid_transporter_light_chain,_L_system),_member_5_[Source:ZFIN;Acc:ZDB-GENE-080818-4]	853	181	431.209	1.26352	0.705921	0.0734708
ENSDARG00000093494.3	si:ch211-217k17.9	si:ch211-217k17.9_[Source:ZFIN;Acc:ZDB-GENE-061207-21]	3333	708	1685.43	1.26197	0.617176	0.0408798
ENSDARG00000061243.5	ubash3ba	ubiquitin_associated_and_SH3_domain_containing_Ba_[Source:ZFIN;Acc:ZDB-GENE-060526-172]	273	58	138.057	1.26174	0.908858	0.165053
ENSDARG00000103307.1	znf1117	zinc_finger_protein_1117_[Source:ZFIN;Acc:ZDB-GENE-110914-52]	127	27	64.2372	1.26077	1.17144	0.281814
ENSDARG00000002794.7	NA	NA	522	111	264.047	1.26046	0.772194	0.102614
ENSDARG00000062208.5	prrt1	proline-rich_transmembrane_protein_1_[Source:ZFIN;Acc:ZDB-GENE-060503-686]	757	161	382.938	1.2602	0.719264	0.0797618
ENSDARG00000020242.10	fermt2	fermitin_family_member_2_[Source:ZFIN;Acc:ZDB-GENE-050506-132]	1067	227	539.804	1.25976	0.682733	0.0650115
ENSDARG00000105391.1	si:cabz01059983.1	si:cabz01059983.1_[Source:ZFIN;Acc:ZDB-GENE-160114-58]	188	40	95.1133	1.25963	1.02026	0.216973
ENSDARG00000060484.5	SELENOI	selenoprotein_I_[Source:HGNC_Symbol;Acc:HGNC:29361]	282	60	142.67	1.25963	0.900023	0.161648
ENSDARG00000102432.1	si:dkey-261j11.3	si:dkey-261j11.3_[Source:ZFIN;Acc:ZDB-GENE-131122-1]	329	70	166.448	1.25963	0.862412	0.144128
ENSDARG00000097934.2	si:dkey-221l4.10	si:dkey-221l4.10_[Source:ZFIN;Acc:ZDB-GENE-131121-493]	498	106	251.979	1.25905	0.77979	0.106397
ENSDARG00000086445.4	adgrf7	adhesion_G_protein-coupled_receptor_F7_[Source:ZFIN;Acc:ZDB-GENE-041001-214]	108	23	54.6545	1.25829	1.24478	0.312086
ENSDARG00000063180.7	dock3	dedicator_of_cytokinesis_3_[Source:ZFIN;Acc:ZDB-GENE-100624-1]	892	190	451.431	1.25801	0.700112	0.0723555
ENSDARG00000003290.11	dab1b	Dab,_reelin_signal_transducer,_homolog_1b_(Drosophila)_[Source:ZFIN;Acc:ZDB-GENE-060421-7958]	244	52	123.505	1.25727	0.938776	0.180486
ENSDARG00000037603.5	zgc:162144	zgc:162144_[Source:ZFIN;Acc:ZDB-GENE-030131-7630]	244	52	123.505	1.25727	0.938776	0.180486
ENSDARG00000104906.1	mtr	5-methyltetrahydrofolate-homocysteine_methyltransferase_[Source:ZFIN;Acc:ZDB-GENE-031001-5]	1562	333	790.712	1.25677	0.652476	0.0540853
ENSDARG00000099525.2	si:ch1073-13h15.3	si:ch1073-13h15.3_[Source:ZFIN;Acc:ZDB-GENE-121214-245]	1045	223	529.15	1.25536	0.683868	0.0664065
ENSDARG00000075296.3	fam83c	family_with_sequence_similarity_83,_member_C_[Source:ZFIN;Acc:ZDB-GENE-120201-3]	89	19	45.0718	1.25478	1.34178	0.349708
ENSDARG00000086762.3	dfna5a	deafness,_autosomal_dominant_5_a_[Source:ZFIN;Acc:ZDB-GENE-120215-186]	103	22	52.1696	1.25404	1.26694	0.322264
ENSDARG00000008247.11	vezf1a	vascular_endothelial_zinc_finger_1a_[Source:ZFIN;Acc:ZDB-GENE-040108-4]	421	90	213.291	1.25279	0.80905	0.121509
ENSDARG00000046098.5	ebp	emopamil_binding_protein_(sterol_isomerase)_[Source:ZFIN;Acc:ZDB-GENE-040718-12]	711	152	360.217	1.25275	0.725838	0.0843597
ENSDARG00000069095.5	gls2a	glutaminase_2a_(liver,_mitochondrial)_[Source:ZFIN;Acc:ZDB-GENE-081105-57]	1646	352	833.999	1.25229	0.648352	0.0534227
ENSDARG00000002483.7	wnt7ab	wingless-type_MMTV_integration_site_family,_member_7Ab_[Source:ZFIN;Acc:ZDB-GENE-100922-44]	243	52	123.148	1.25134	0.938845	0.18258
ENSDARG00000103123.1	NA	NA	383	82	194.126	1.25062	0.82756	0.130735
ENSDARG00000103766.2	cyp2aa7	cytochrome_P450,_family_2,_subfamily_AA,_polypeptide_7_[Source:ZFIN;Acc:ZDB-GENE-071004-48]	411	88	208.321	1.25053	0.813327	0.124159
ENSDARG00000062168.5	tmem168b	transmembrane_protein_168b_[Source:ZFIN;Acc:ZDB-GENE-090406-3]	84	18	42.5869	1.24936	1.37207	0.362522
ENSDARG00000077240.4	cd247l	CD247_antigen_like_[Source:ZFIN;Acc:ZDB-GENE-070508-2]	84	18	42.5869	1.24936	1.37207	0.362522
ENSDARG00000057531.5	pgap3	post-GPI_attachment_to_proteins_3_[Source:ZFIN;Acc:ZDB-GENE-080204-27]	112	24	56.7825	1.24936	1.22571	0.308064
ENSDARG00000103935.1	rab27a	RAB27A,_member_RAS_oncogene_family_[Source:ZFIN;Acc:ZDB-GENE-050913-46]	443	95	224.645	1.24828	0.798652	0.118058
ENSDARG00000036619.6	mgat3b	mannosyl_(beta-1,4-)-glycoprotein_beta-1,4-N-acetylglucosaminyltransferase_b_[Source:ZFIN;Acc:ZDB-GENE-130820-2]	526	113	266.875	1.24571	0.768355	0.104961
ENSDARG00000060025.7	nsmfa	NMDA_receptor_synaptonuclear_signaling_and_neuronal_migration_factor_a_[Source:ZFIN;Acc:ZDB-GENE-091204-32]	121	26	61.3954	1.24539	1.18957	0.295135
ENSDARG00000026294.8	erbb2	erb-b2_receptor_tyrosine_kinase_2_[Source:ZFIN;Acc:ZDB-GENE-031118-121]	712	153	361.275	1.24531	0.724377	0.0855868
ENSDARG00000077201.5	myo7bb	myosin_VIIBb_[Source:ZFIN;Acc:ZDB-GENE-070912-482]	1987	427	1008.23	1.24525	0.636285	0.0503397
ENSDARG00000077372.4	tfr1b	transferrin_receptor_1b_[Source:ZFIN;Acc:ZDB-GENE-041220-2]	6178	1328	3135.07	1.24485	0.598928	0.0376663
ENSDARG00000099195.1	ier2a	immediate_early_response_2a_[Source:ZFIN;Acc:ZDB-GENE-030131-9126]	3911	841	1984.88	1.24433	0.609373	0.0411535
ENSDARG00000035765.5	CU633984.1	NA	93	20	47.1998	1.2442	1.31634	0.344557
ENSDARG00000017931.9	ddx26b	DEAD/H_(Asp-Glu-Ala-Asp/His)_box_polypeptide_26B_[Source:ZFIN;Acc:ZDB-GENE-040426-1150]	544	117	276.101	1.24407	0.762668	0.102848
ENSDARG00000017220.10	otud7b	OTU_deubiquitinase_7B_[Source:ZFIN;Acc:ZDB-GENE-060616-1]	609	131	309.105	1.24384	0.745525	0.0952339
ENSDARG00000058248.5	si:dkeyp-77h1.4	si:dkeyp-77h1.4_[Source:ZFIN;Acc:ZDB-GENE-050208-18]	395	85	200.51	1.24329	0.819947	0.129443
ENSDARG00000100243.1	pcdh2g8	protocadherin_2_gamma_8_[Source:ZFIN;Acc:ZDB-GENE-050610-30]	181	39	91.9147	1.24141	1.02976	0.227998
ENSDARG00000068971.4	mex3c	mex-3_RNA_binding_family_member_C_[Source:ZFIN;Acc:ZDB-GENE-130925-2]	297	64	150.825	1.24129	0.883576	0.160067
ENSDARG00000075754.4	mri1	methylthioribose-1-phosphate_isomerase_1_[Source:ZFIN;Acc:ZDB-GENE-080204-109]	626	135	317.974	1.24017	0.74094	0.0941735
ENSDARG00000045851.9	galnt8b.1	polypeptide_N-acetylgalactosaminyltransferase_8b,_tandem_duplicate_1_[Source:ZFIN;Acc:ZDB-GENE-041210-83]	102	22	51.8127	1.23996	1.26883	0.328447
ENSDARG00000104615.1	CABZ01087568.1	NA	1321	285	671.08	1.23957	0.661448	0.0609281
ENSDARG00000014232.8	si:dkey-121j17.5	si:dkey-121j17.5_[Source:ZFIN;Acc:ZDB-GENE-030131-4745]	732	158	371.915	1.23889	0.719759	0.0852048
ENSDARG00000095136.2	si:ch211-130m23.2	si:ch211-130m23.2_[Source:ZFIN;Acc:ZDB-GENE-060531-13]	597	129	303.422	1.23733	0.747294	0.0977737
ENSDARG00000035606.5	aldh3b2	aldehyde_dehydrogenase_3_family,_member_B2_[Source:ZFIN;Acc:ZDB-GENE-060531-79]	111	24	56.4256	1.23642	1.22728	0.313721
ENSDARG00000042249.7	FRMD4A	FERM_domain_containing_4A_[Source:HGNC_Symbol;Acc:HGNC:25491]	615	133	312.647	1.23613	0.742765	0.0960675
ENSDARG00000071325.5	cbarpb	calcium_channel,_voltage-dependent,_beta_subunit_associated_regulatory_protein_b_[Source:ZFIN;Acc:ZDB-GENE-050208-507]	453	98	230.315	1.23563	0.792311	0.118873
ENSDARG00000069654.6	ppp6r2b	protein_phosphatase_6,_regulatory_subunit_2b_[Source:ZFIN;Acc:ZDB-GENE-070705-441]	707	153	359.49	1.23515	0.723533	0.0878023
ENSDARG00000102471.1	trak2	trafficking_protein,_kinesin_binding_2_[Source:ZFIN;Acc:ZDB-GENE-030131-7496]	1242	269	631.679	1.23396	0.66529	0.0636301
ENSDARG00000093303.1	ifitm1	interferon_induced_transmembrane_protein_1_[Source:ZFIN;Acc:ZDB-GENE-060526-259]	3338	723	1697.73	1.23388	0.612479	0.0439491
ENSDARG00000079912.4	rapgefl1	Rap_guanine_nucleotide_exchange_factor_(GEF)-like_1_[Source:ZFIN;Acc:ZDB-GENE-131121-404]	594	129	302.351	1.23006	0.74677	0.0995221
ENSDARG00000068572.3	slc16a1b	solute_carrier_family_16_(monocarboxylate_transporter),_member_1b_[Source:ZFIN;Acc:ZDB-GENE-030515-5]	1943	422	989.028	1.22994	0.634936	0.0527321
ENSDARG00000078567.4	lonrf1l	LON_peptidase_N-terminal_domain_and_ring_finger_1,_like_[Source:ZFIN;Acc:ZDB-GENE-081104-397]	9722	2112	4949.04	1.22961	0.589765	0.0370767
ENSDARG00000035147.7	lrwd1	leucine-rich_repeats_and_WD_repeat_domain_containing_1_[Source:ZFIN;Acc:ZDB-GENE-030131-5335]	336	73	171.048	1.22946	0.852146	0.149082
ENSDARG00000074827.4	si:ch73-184c24.1	si:ch73-184c24.1_[Source:ZFIN;Acc:ZDB-GENE-100922-80]	138	30	70.2644	1.2286	1.12964	0.276767
ENSDARG00000024619.6	si:ch211-206a7.2	si:ch211-206a7.2_[Source:ZFIN;Acc:ZDB-GENE-060503-776]	777	169	395.68	1.22786	0.710569	0.083989
ENSDARG00000075747.4	zfyve16	zinc_finger,_FYVE_domain_containing_16_[Source:ZFIN;Acc:ZDB-GENE-091116-62]	873	190	444.651	1.22695	0.697149	0.0784153
ENSDARG00000008141.8	rbl1	retinoblastoma-like_1_(p107)_[Source:ZFIN;Acc:ZDB-GENE-030131-8179]	1263	275	643.376	1.22632	0.662671	0.0642312
ENSDARG00000042379.5	NA	NA	1235	269	629.181	1.2258	0.664384	0.0650349
ENSDARG00000100288.1	impg2b	interphotoreceptor_matrix_proteoglycan_2b_[Source:ZFIN;Acc:ZDB-GENE-081031-56]	1377	300	701.573	1.22546	0.655972	0.0617392
ENSDARG00000059857.5	blvra	biliverdin_reductase_A_[Source:ZFIN;Acc:ZDB-GENE-060929-312]	257	56	130.946	1.22524	0.918361	0.182152
ENSDARG00000063040.6	btbd11b	BTB_(POZ)_domain_containing_11b_[Source:ZFIN;Acc:ZDB-GENE-050419-99]	211	46	107.525	1.22451	0.97603	0.209632
ENSDARG00000086057.2	CABZ01112317.1	NA	344	75	175.304	1.22441	0.845942	0.147786
ENSDARG00000079251.3	nlgn2b	neuroligin_2b_[Source:ZFIN;Acc:ZDB-GENE-090918-3]	724	158	369.06	1.22303	0.718419	0.0886809
ENSDARG00000104656.1	si:dkeyp-97a10.3	si:dkeyp-97a10.3_[Source:ZFIN;Acc:ZDB-GENE-131127-642]	820	179	418.031	1.22263	0.703387	0.0821741
ENSDARG00000074852.4	myo15b	myosin_XVB_[Source:ZFIN;Acc:ZDB-GENE-030131-4797]	2409	526	1228.19	1.22227	0.6231	0.04981
ENSDARG00000089697.3	nfe2l2b	nuclear_factor,_erythroid_2-like_2b_[Source:ZFIN;Acc:ZDB-GENE-120320-3]	838	183	427.257	1.22208	0.700834	0.0812037
ENSDARG00000062949.5	nt5dc3	5'-nucleotidase_domain_containing_3_[Source:ZFIN;Acc:ZDB-GENE-080523-3]	174	38	88.716	1.22198	1.03986	0.239939
ENSDARG00000078770.7	NA	NA	421	92	214.692	1.22108	0.803434	0.128554
ENSDARG00000100869.1	adcy9	adenylate_cyclase_9_[Source:ZFIN;Acc:ZDB-GENE-050208-455]	782	171	398.865	1.22014	0.708485	0.0850365
ENSDARG00000027602.8	lrfn1	leucine_rich_repeat_and_fibronectin_type_III_domain_containing_1_[Source:ZFIN;Acc:ZDB-GENE-040426-1227]	329	72	167.849	1.21899	0.855073	0.153986
ENSDARG00000091408.2	mtcl1	microtubule_crosslinking_factor_1_[Source:ZFIN;Acc:ZDB-GENE-120508-3]	726	159	370.474	1.21791	0.717191	0.0894761
ENSDARG00000053853.4	slc13a2	solute_carrier_family_13_(sodium-dependent_dicarboxylate_transporter),_member_2_[Source:ZFIN;Acc:ZDB-GENE-040426-2389]	19915	4362	10162.8	1.21776	0.581777	0.0363333
ENSDARG00000035990.5	cited4a	Cbp/p300-interacting_transactivator,_with_Glu/Asp-rich_carboxy-terminal_domain,_4a_[Source:ZFIN;Acc:ZDB-GENE-030131-7661]	11875	2601	6059.95	1.21776	0.5857	0.0376037
ENSDARG00000101641.1	trpm2	transient_receptor_potential_cation_channel,_subfamily_M,_member_2_[Source:ZFIN;Acc:ZDB-GENE-061214-4]	356	78	181.688	1.2173	0.83711	0.1459
ENSDARG00000074064.3	rem2	RAS_(RAD_and_GEM)-like_GTP_binding_2_[Source:ZFIN;Acc:ZDB-GENE-081110-1]	324	71	165.364	1.21707	0.858274	0.156178
ENSDARG00000042277.7	efnb3b	ephrin-B3b_[Source:ZFIN;Acc:ZDB-GENE-010618-3]	1200	263	612.487	1.21687	0.665197	0.0673493
ENSDARG00000014340.7	rab11al	RAB11a,_member_RAS_oncogene_family,_like_[Source:ZFIN;Acc:ZDB-GENE-031118-188]	834	183	425.829	1.21517	0.700196	0.0826569
ENSDARG00000061738.6	2019-03-02	membrane-associated_ring_finger_(C3HC4)_2_[Source:ZFIN;Acc:ZDB-GENE-050208-777]	492	108	251.239	1.2146	0.774033	0.116606
ENSDARG00000076867.4	mkl2b	MKL/myocardin-like_2b_[Source:ZFIN;Acc:ZDB-GENE-030619-16]	756	166	386.084	1.21417	0.711532	0.08793
ENSDARG00000107989.1	FAM163B	(1_of_many)_family_with_sequence_similarity_163_member_B_[Source:HGNC_Symbol;Acc:HGNC:33277]	91	20	46.486	1.21284	1.32098	0.358549
ENSDARG00000074086.4	tecpr1b	tectonin_beta-propeller_repeat_containing_1b_[Source:ZFIN;Acc:ZDB-GENE-100812-12]	364	80	185.944	1.21284	0.831516	0.14468
ENSDARG00000002299.11	arsh	arylsulfatase_H_[Source:ZFIN;Acc:ZDB-GENE-081104-120]	291	64	148.684	1.21184	0.883309	0.170083
ENSDARG00000060393.5	fibcd1	fibrinogen_C_domain_containing_1_[Source:ZFIN;Acc:ZDB-GENE-070424-245]	341	75	174.233	1.21178	0.845633	0.151863
ENSDARG00000032197.6	klf12b	Kruppel-like_factor_12b_[Source:ZFIN;Acc:ZDB-GENE-071004-22]	200	44	102.198	1.21139	0.990607	0.221375
ENSDARG00000043410.5	xkr6b	XK,_Kell_blood_group_complex_subunit-related_family,_member_6b_[Source:ZFIN;Acc:ZDB-GENE-040724-153]	309	68	157.91	1.21097	0.868394	0.163169
ENSDARG00000060303.7	slc4a10b	solute_carrier_family_4,_sodium_bicarbonate_transporter,_member_10b_[Source:ZFIN;Acc:ZDB-GENE-081105-62]	754	166	385.37	1.21035	0.711201	0.0887855
ENSDARG00000069101.5	napbb	N-ethylmaleimide-sensitive_factor_attachment_protein,_beta_b_[Source:ZFIN;Acc:ZDB-GENE-070112-2132]	926	204	473.372	1.20941	0.687935	0.0787422
ENSDARG00000007723.5	efnb1	ephrin-B1_[Source:ZFIN;Acc:ZDB-GENE-010618-2]	535	118	273.59	1.20772	0.758967	0.111549
ENSDARG00000079752.5	col6a4a	collagen,_type_VI,_alpha_4a_[Source:ZFIN;Acc:ZDB-GENE-041111-303]	5717	1261	2923.61	1.20766	0.594352	0.0421647
ENSDARG00000060865.5	scai	suppressor_of_cancer_cell_invasion_[Source:ZFIN;Acc:ZDB-GENE-060526-57]	204	45	104.326	1.20754	0.983508	0.219526
ENSDARG00000093498.2	zgc:194281	zgc:194281_[Source:ZFIN;Acc:ZDB-GENE-081022-94]	145	32	74.1635	1.20688	1.1053	0.274879
ENSDARG00000044191.5	gxylt2	glucoside_xylosyltransferase_2_[Source:ZFIN;Acc:ZDB-GENE-070424-64]	734	162	375.431	1.20675	0.713993	0.0909994
ENSDARG00000060435.5	bnipl	BCL2/adenovirus_E1B_19kD_interacting_protein,_like_[Source:ZFIN;Acc:ZDB-GENE-060503-81]	643	142	328.945	1.2059	0.731233	0.0991216
ENSDARG00000101629.1	NA	NA	24588	5432	12580.1	1.20537	0.578667	0.0372505
ENSDARG00000092766.1	si:dkeyp-68b7.7	si:dkeyp-68b7.7_[Source:ZFIN;Acc:ZDB-GENE-070912-672]	86	19	44.0011	1.20531	1.34959	0.37181
ENSDARG00000102668.1	slc16a5b	solute_carrier_family_16_(monocarboxylate_transporter),_member_5b_[Source:ZFIN;Acc:ZDB-GENE-131120-181]	104	23	53.227	1.20385	1.25151	0.33609
ENSDARG00000043210.7	nfic	nuclear_factor_I/C_[Source:ZFIN;Acc:ZDB-GENE-080305-2]	113	25	57.8399	1.20329	1.21218	0.320872
ENSDARG00000094551.3	BX855614.1	NA	235	52	120.293	1.20305	0.939521	0.200373
ENSDARG00000004406.7	spra	sepiapterin_reductase_a_[Source:ZFIN;Acc:ZDB-GENE-050522-412]	668	148	342.07	1.20122	0.725222	0.0976516
ENSDARG00000041378.4	sh2d4a	SH2_domain_containing_4A_[Source:ZFIN;Acc:ZDB-GENE-040426-932]	713	158	365.134	1.20095	0.716647	0.0937802
ENSDARG00000017193.6	cnn1a	calponin_1,_basic,_smooth_muscle,_a_[Source:ZFIN;Acc:ZDB-GENE-090312-141]	194	43	99.3561	1.20062	0.998531	0.229215
ENSDARG00000005834.11	gatad2b	GATA_zinc_finger_domain_containing_2B_[Source:ZFIN;Acc:ZDB-GENE-060503-655]	582	129	298.068	1.20062	0.744684	0.106907
ENSDARG00000028793.8	nlk2	nemo-like_kinase,_type_2_[Source:ZFIN;Acc:ZDB-GENE-080320-1]	1772	393	907.687	1.19975	0.63507	0.0588711
ENSDARG00000105498.1	TSC22D3	TSC22_domain_family_member_3_[Source:HGNC_Symbol;Acc:HGNC:3051]	266	59	136.259	1.19961	0.904344	0.184676
ENSDARG00000026759.10	ldlrb	low_density_lipoprotein_receptor_b_[Source:ZFIN;Acc:ZDB-GENE-040426-1254]	843	187	431.843	1.19946	0.696322	0.0849665
ENSDARG00000097790.1	si:dkey-234i14.6	si:dkey-234i14.6_[Source:ZFIN;Acc:ZDB-GENE-131121-173]	284	63	145.485	1.19944	0.887216	0.176404
ENSDARG00000100958.1	si:ch211-188f17.1	si:ch211-188f17.1_[Source:ZFIN;Acc:ZDB-GENE-131120-111]	302	67	154.711	1.19928	0.871838	0.168951
ENSDARG00000057227.7	si:dkey-222b8.4	si:dkey-222b8.4_[Source:ZFIN;Acc:ZDB-GENE-060503-438]	455	101	233.131	1.19848	0.784941	0.1268
ENSDARG00000063001.5	atp8a1	ATPase,_aminophospholipid_transporter_(APLT),_class_I,_type_8A,_member_1_[Source:ZFIN;Acc:ZDB-GENE-060929-36]	99	22	50.7421	1.19689	1.27438	0.347628
ENSDARG00000102078.1	NA	NA	396	88	202.968	1.19689	0.811197	0.140087
ENSDARG00000040982.4	fgf14	fibroblast_growth_factor_14_[Source:ZFIN;Acc:ZDB-GENE-060506-1]	450	100	230.646	1.19689	0.786674	0.128144
ENSDARG00000054036.5	rnf34b	ring_finger_protein_34b_[Source:ZFIN;Acc:ZDB-GENE-071004-31]	612	136	313.678	1.19689	0.736652	0.10421
ENSDARG00000061687.6	atxn1a	ataxin_1a_[Source:ZFIN;Acc:ZDB-GENE-060503-759]	571	127	292.742	1.19563	0.746697	0.109327
ENSDARG00000007869.7	ehd3	EH-domain_containing_3_[Source:ZFIN;Acc:ZDB-GENE-041014-352]	1088	242	557.806	1.19557	0.670042	0.0743721
ENSDARG00000021242.11	mvp	major_vault_protein_[Source:ZFIN;Acc:ZDB-GENE-030826-33]	12388	2756	6351.6	1.19526	0.581624	0.0398744
ENSDARG00000100635.1	chia.1	chitinase,_acidic.1_[Source:ZFIN;Acc:ZDB-GENE-040426-1994]	40612	9038	20824.7	1.1948	0.575098	0.03775
ENSDARG00000091298.3	pmela	premelanosome_protein_a_[Source:ZFIN;Acc:ZDB-GENE-030131-9818]	5712	1272	2929.53	1.19387	0.592091	0.0437627
ENSDARG00000079651.4	si:ch1073-174d20.2	si:ch1073-174d20.2_[Source:ZFIN;Acc:ZDB-GENE-121214-51]	1697	378	870.414	1.1935	0.636623	0.0608296
ENSDARG00000055638.6	ankrd33aa	ankyrin_repeat_domain_33Aa_[Source:ZFIN;Acc:ZDB-GENE-080520-2]	1552	346	796.25	1.19225	0.642087	0.0633338
ENSDARG00000032959.6	kcnc1b	potassium_voltage-gated_channel,_Shaw-related_subfamily,_member_1b_[Source:ZFIN;Acc:ZDB-GENE-080414-3]	542	121	278.189	1.19025	0.753852	0.11436
ENSDARG00000059729.5	sec14l8	SEC14-like_lipid_binding_8_[Source:ZFIN;Acc:ZDB-GENE-060526-180]	2141	478	1098.92	1.19017	0.623321	0.0562103
ENSDARG00000075886.4	vwa5b2	von_Willebrand_factor_A_domain_containing_5B2_[Source:ZFIN;Acc:ZDB-GENE-070912-216]	103	23	52.8701	1.18991	1.25331	0.342413
ENSDARG00000074414.5	sema4ba	sema_domain,_immunoglobulin_domain_(Ig),_transmembrane_domain_(TM)_and_short_cytoplasmic_domain,_(semaphorin)_4Ba_[Source:ZFIN;Acc:ZDB-GENE-070705-31]	394	88	202.255	1.18959	0.810923	0.142388
ENSDARG00000017953.9	tp73	tumor_protein_p73_[Source:ZFIN;Acc:ZDB-GENE-030814-2]	94	21	48.2572	1.18924	1.29905	0.359945
ENSDARG00000056750.6	si:ch211-254p10.2	si:ch211-254p10.2_[Source:ZFIN;Acc:ZDB-GENE-100922-17]	85	19	43.6443	1.18843	1.35231	0.379501
ENSDARG00000061268.5	ago2	argonaute_RISC_catalytic_component_2_[Source:ZFIN;Acc:ZDB-GENE-110606-6]	389	87	199.77	1.18765	0.813168	0.144146
ENSDARG00000096687.2	rgs7b	regulator_of_G_protein_signaling_7b_[Source:ZFIN;Acc:ZDB-GENE-130531-78]	389	87	199.77	1.18765	0.813168	0.144146
ENSDARG00000058960.5	otol1b	otolin_1b_[Source:ZFIN;Acc:ZDB-GENE-080416-3]	143	32	73.4498	1.18684	1.10722	0.283762
ENSDARG00000013020.8	dtnbb	dystrobrevin,_beta_b_[Source:ZFIN;Acc:ZDB-GENE-070117-3]	594	133	305.153	1.18601	0.739116	0.108576
ENSDARG00000091607.3	si:ch211-272b8.6	si:ch211-272b8.6_[Source:ZFIN;Acc:ZDB-GENE-131121-157]	116	26	59.611	1.18451	1.19631	0.322105
ENSDARG00000031848.6	pparg	peroxisome_proliferator-activated_receptor_gamma_[Source:ZFIN;Acc:ZDB-GENE-990415-213]	696	156	357.666	1.18451	0.71692	0.0984897
ENSDARG00000060539.6	shank1	SH3_and_multiple_ankyrin_repeat_domains_1_[Source:ZFIN;Acc:ZDB-GENE-130530-691]	223	50	114.609	1.18401	0.951488	0.21336
ENSDARG00000018743.8	scamp5a	secretory_carrier_membrane_protein_5a_[Source:ZFIN;Acc:ZDB-GENE-030131-3188]	936	210	481.144	1.18309	0.682384	0.0829615
ENSDARG00000037421.5	egr1	early_growth_response_1_[Source:ZFIN;Acc:ZDB-GENE-980526-320]	16894	3792	8685.42	1.18245	0.577078	0.0404596
ENSDARG00000061195.5	cnnm2a	cyclin_and_CBS_domain_divalent_metal_cation_transport_mediator_2a_[Source:ZFIN;Acc:ZDB-GENE-050208-36]	196	44	100.77	1.18225	0.991686	0.233199
ENSDARG00000061718.5	znf704	zinc_finger_protein_704_[Source:ZFIN;Acc:ZDB-GENE-060503-775]	196	44	100.77	1.18225	0.991686	0.233199
ENSDARG00000003449.9	pde10a	phosphodiesterase_10A_[Source:ZFIN;Acc:ZDB-GENE-040426-1115]	245	55	125.963	1.18225	0.92374	0.200599
ENSDARG00000103739.1	bahcc1a	BAH_domain_and_coiled-coil_containing_1a_[Source:ZFIN;Acc:ZDB-GENE-170301-1]	539	121	277.119	1.18225	0.753341	0.116569
ENSDARG00000043843.6	akap7	A_kinase_(PRKA)_anchor_protein_7_[Source:ZFIN;Acc:ZDB-GENE-040724-128]	953	214	490.013	1.18183	0.68035	0.0823699
ENSDARG00000017386.8	sobpb	sine_oculis_binding_protein_homolog_(Drosophila)_b_[Source:ZFIN;Acc:ZDB-GENE-041210-8]	503	113	258.667	1.1812	0.764417	0.122289
ENSDARG00000092483.2	iqcc	IQ_motif_containing_C_[Source:ZFIN;Acc:ZDB-GENE-090313-325]	316	71	162.509	1.181	0.857644	0.168503
ENSDARG00000024167.6	kcnh1a	potassium_voltage-gated_channel,_subfamily_H_(eag-related),_member_1a_[Source:ZFIN;Acc:ZDB-GENE-061226-1]	89	20	45.7723	1.18077	1.32587	0.373161
ENSDARG00000105333.1	fbn1	fibrillin_1_[Source:ZFIN;Acc:ZDB-GENE-091204-466]	307	69	157.897	1.18054	0.864463	0.172054
ENSDARG00000053068.4	cyp8b1	cytochrome_P450,_family_8,_subfamily_B,_polypeptide_1_[Source:ZFIN;Acc:ZDB-GENE-040808-53]	2539	571	1306.1	1.17967	0.613794	0.0546153
ENSDARG00000069026.4	adcy1a	adenylate_cyclase_1a_[Source:ZFIN;Acc:ZDB-GENE-070705-302]	120	27	61.7391	1.17897	1.17987	0.31768
ENSDARG00000055271.4	nkd2b	naked_cuticle_homolog_2b_[Source:ZFIN;Acc:ZDB-GENE-081013-6]	311	70	160.025	1.17846	0.860978	0.17108
ENSDARG00000059558.6	tecta	tectorin_alpha_[Source:ZFIN;Acc:ZDB-GENE-110411-120]	533	120	274.277	1.17807	0.754402	0.118384
ENSDARG00000020984.9	slc16a10	solute_carrier_family_16_(aromatic_amino_acid_transporter),_member_10_[Source:ZFIN;Acc:ZDB-GENE-040724-214]	3048	687	1569.01	1.17645	0.606171	0.0522838
ENSDARG00000040135.5	fosaa	v-fos_FBJ_murine_osteosarcoma_viral_oncogene_homolog_Aa_[Source:ZFIN;Acc:ZDB-GENE-131121-552]	315	71	162.153	1.17643	0.857572	0.170121
ENSDARG00000016866.11	fam102ab	family_with_sequence_similarity_102,_member_Ab_[Source:ZFIN;Acc:ZDB-GENE-060929-412]	1353	305	696.511	1.17625	0.649009	0.0699281
ENSDARG00000099708.1	cacna1hb	calcium_channel,_voltage-dependent,_T_type,_alpha_1H_subunit_b_[Source:ZFIN;Acc:ZDB-GENE-090312-128]	102	23	52.5132	1.17583	1.25516	0.348862
ENSDARG00000105178.2	erc2	ELKS/RAB6-interacting/CAST_family_member_2_[Source:ZFIN;Acc:ZDB-GENE-130530-700]	337	76	173.506	1.17565	0.841815	0.162546
ENSDARG00000094952.2	si:ch211-74m13.1	si:ch211-74m13.1_[Source:ZFIN;Acc:ZDB-GENE-081104-12]	133	30	68.48	1.17536	1.13442	0.30016
ENSDARG00000044047.6	slc18b1	solute_carrier_family_18,_subfamily_B,_member_1_[Source:ZFIN;Acc:ZDB-GENE-050417-386]	687	155	353.754	1.17501	0.716985	0.101251
ENSDARG00000063059.8	abcg8	ATP-binding_cassette,_sub-family_G_(WHITE),_member_8_[Source:ZFIN;Acc:ZDB-GENE-050517-41]	616	139	317.207	1.17481	0.731901	0.10846
ENSDARG00000102467.1	CABZ01056516.1	NA	124	28	63.8671	1.17381	1.16433	0.313384
ENSDARG00000042659.4	thyn1	thymocyte_nuclear_protein_1_[Source:ZFIN;Acc:ZDB-GENE-040426-1585]	248	56	127.734	1.17381	0.918769	0.201394
ENSDARG00000099199.2	itchb	itchy_E3_ubiquitin_protein_ligase_b_[Source:ZFIN;Acc:ZDB-GENE-131024-2]	341	77	175.634	1.17381	0.838835	0.161713
ENSDARG00000068493.3	si:zfos-411a11.2	si:zfos-411a11.2_[Source:ZFIN;Acc:ZDB-GENE-131119-33]	651	147	335.302	1.17381	0.723992	0.104953
ENSDARG00000029751.5	wbp1lb	WW_domain_binding_protein_1-like_b_[Source:ZFIN;Acc:ZDB-GENE-050522-112]	602	136	310.11	1.17313	0.734929	0.110435
ENSDARG00000062082.7	hipk3b	homeodomain_interacting_protein_kinase_3b_[Source:ZFIN;Acc:ZDB-GENE-030131-82]	867	196	446.713	1.17215	0.688602	0.0887156
ENSDARG00000087489.2	fam124b	family_with_sequence_similarity_124B_[Source:ZFIN;Acc:ZDB-GENE-130327-1]	115	26	59.2542	1.17202	1.19774	0.327813
ENSDARG00000052330.7	slc4a2b	solute_carrier_family_4_(anion_exchanger),_member_2b_[Source:ZFIN;Acc:ZDB-GENE-030429-14]	986	223	508.095	1.17151	0.675239	0.0827482
ENSDARG00000061042.6	gabbr2	gamma-aminobutyric_acid_(GABA)_B_receptor,_2_[Source:ZFIN;Acc:ZDB-GENE-060503-620]	424	96	218.565	1.16993	0.793056	0.140155
ENSDARG00000067964.5	slc6a5	solute_carrier_family_6_(neurotransmitter_transporter),_member_5_[Source:ZFIN;Acc:ZDB-GENE-050105-2]	1620	367	835.229	1.16911	0.635429	0.0657867
ENSDARG00000105003.1	scn1bb	sodium_channel,_voltage-gated,_type_I,_beta_b_[Source:ZFIN;Acc:ZDB-GENE-090408-1]	3381	766	1743.19	1.169	0.601432	0.0519321
ENSDARG00000105416.1	adgrg4a	adhesion_G_protein-coupled_receptor_G4a_[Source:ZFIN;Acc:ZDB-GENE-121129-2]	2180	494	1124.04	1.16871	0.618862	0.0589602
ENSDARG00000088634.3	adcy1b	adenylate_cyclase_1b_[Source:ZFIN;Acc:ZDB-GENE-100805-1]	353	80	182.019	1.16856	0.830255	0.159286
ENSDARG00000040815.6	tsku	tsukushi_small_leucine_rich_proteoglycan_homolog_(Xenopus_laevis)_[Source:ZFIN;Acc:ZDB-GENE-030131-4683]	3917	888	2019.94	1.16809	0.596843	0.0503348
ENSDARG00000102542.1	si:ch211-268b14.2	si:ch211-268b14.2_[Source:ZFIN;Acc:ZDB-GENE-131121-648]	97	22	50.0283	1.16745	1.2784	0.361132
ENSDARG00000033804.7	snx27a	sorting_nexin_family_member_27a_[Source:ZFIN;Acc:ZDB-GENE-060503-371]	1022	232	527.247	1.16617	0.670893	0.0821704
ENSDARG00000090996.2	parm1	prostate_androgen-regulated_mucin-like_protein_1_[Source:ZFIN;Acc:ZDB-GENE-140106-262]	348	79	179.534	1.16613	0.832951	0.161513
ENSDARG00000063158.6	CABZ01081780.1	NA	317	72	163.567	1.16538	0.854092	0.17242
ENSDARG00000099390.1	lama2	laminin,_alpha_2_[Source:ZFIN;Acc:ZDB-GENE-060119-1]	383	87	197.628	1.16523	0.812379	0.151476
ENSDARG00000063153.6	bcl11ab	B-cell_CLL/lymphoma_11Ab_[Source:ZFIN;Acc:ZDB-GENE-061009-4]	1073	244	553.854	1.16367	0.665957	0.080575
ENSDARG00000091090.3	xirp2b	xin_actin_binding_repeat_containing_2b_[Source:ZFIN;Acc:ZDB-GENE-030521-26]	897	204	463.023	1.16351	0.683499	0.0887027
ENSDARG00000024827.8	rnf150a	ring_finger_protein_150a_[Source:ZFIN;Acc:ZDB-GENE-060213-1]	211	48	108.926	1.16311	0.964529	0.227864
ENSDARG00000057262.4	si:dkey-91i10.3	si:dkey-91i10.3_[Source:ZFIN;Acc:ZDB-GENE-081105-124]	791	180	408.382	1.16265	0.69741	0.0954954
ENSDARG00000058558.6	lzts3b	leucine_zipper,_putative_tumor_suppressor_family_member_3b_[Source:ZFIN;Acc:ZDB-GENE-110411-249]	391	89	201.884	1.16226	0.807637	0.150126
ENSDARG00000097245.3	soga3a	SOGA_family_member_3a_[Source:ZFIN;Acc:ZDB-GENE-100921-84]	1421	324	734.088	1.15981	0.642722	0.0711487
ENSDARG00000103752.1	DUSP26	dual_specificity_phosphatase_26_[Source:HGNC_Symbol;Acc:HGNC:28161]	228	52	117.795	1.15942	0.940312	0.21757
ENSDARG00000100274.1	CABZ01045062.1	NA	412	94	212.881	1.15888	0.796651	0.145755
ENSDARG00000074777.5	ank1b	ankyrin_1,_erythrocytic_b_[Source:ZFIN;Acc:ZDB-GENE-091113-6]	1854	423	957.967	1.15888	0.625717	0.0640138
ENSDARG00000016667.12	gabbr1b	gamma-aminobutyric_acid_(GABA)_B_receptor,_1b_[Source:ZFIN;Acc:ZDB-GENE-060503-5]	1534	350	792.629	1.15884	0.637248	0.0689868
ENSDARG00000077188.5	atrnl1a	attractin-like_1a_[Source:ZFIN;Acc:ZDB-GENE-081028-60]	482	110	249.071	1.1585	0.767741	0.131306
ENSDARG00000089179.4	si:dkey-16p6.1	si:dkey-16p6.1_[Source:ZFIN;Acc:ZDB-GENE-081103-43]	92	21	47.5434	1.15821	1.3036	0.374285
ENSDARG00000090818.3	CACFD1	calcium_channel_flower_domain_containing_1_[Source:HGNC_Symbol;Acc:HGNC:1365]	184	42	95.0869	1.15821	1.00825	0.250666
ENSDARG00000067719.5	wwtr1	WW_domain_containing_transcription_regulator_1_[Source:ZFIN;Acc:ZDB-GENE-051101-1]	438	100	226.363	1.1579	0.784826	0.140116
ENSDARG00000093253.2	NA	NA	232	53	119.923	1.15703	0.934756	0.215795
ENSDARG00000075766.4	sccpdha	saccharopine_dehydrogenase_a_[Source:ZFIN;Acc:ZDB-GENE-040718-51]	1606	367	830.232	1.15659	0.633925	0.0680782
ENSDARG00000007358.9	cxcr3.1	chemokine_(C-X-C_motif)_receptor_3,_tandem_duplicate_1_[Source:ZFIN;Acc:ZDB-GENE-060130-38]	105	24	54.2844	1.15625	1.23698	0.349925
ENSDARG00000099260.1	CABZ01087512.1	NA	105	24	54.2844	1.15625	1.23698	0.349925
ENSDARG00000011583.9	cry1ab	cryptochrome_circadian_clock_1ab_[Source:ZFIN;Acc:ZDB-GENE-010426-3]	4435	1014	2293.07	1.15584	0.591557	0.0507126
ENSDARG00000092660.2	cyp27c1	cytochrome_P450,_family_27,_subfamily_C,_polypeptide_1_[Source:ZFIN;Acc:ZDB-GENE-080204-68]	1207	276	624.092	1.15565	0.654447	0.0774213
ENSDARG00000069038.5	si:ch211-242e8.1	si:ch211-242e8.1_[Source:ZFIN;Acc:ZDB-GENE-060503-600]	1653	378	854.711	1.1556	0.631937	0.0674507
ENSDARG00000101307.2	pcdh1gb2	protocadherin_1_gamma_b_2_[Source:ZFIN;Acc:ZDB-GENE-041118-19]	188	43	97.2149	1.15529	1.00042	0.24817
ENSDARG00000098103.1	tefb	thyrotrophic_embryonic_factor_b_[Source:ZFIN;Acc:ZDB-GENE-050522-224]	8844	2023	4573.36	1.15517	0.578832	0.0459675
ENSDARG00000087017.3	PTGR1	(1_of_many)_prostaglandin_reductase_1_[Source:HGNC_Symbol;Acc:HGNC:18429]	1359	311	702.855	1.15453	0.645123	0.0735145
ENSDARG00000100962.2	ttc39b	tetratricopeptide_repeat_domain_39B_[Source:ZFIN;Acc:ZDB-GENE-170303-3]	214	49	110.697	1.15373	0.958404	0.228667
ENSDARG00000067729.4	arid3c	AT_rich_interactive_domain_3C_(BRIGHT-like)_[Source:ZFIN;Acc:ZDB-GENE-060526-12]	812	186	420.079	1.15315	0.692764	0.0960009
ENSDARG00000077762.4	si:rp71-79p20.2	si:rp71-79p20.2_[Source:ZFIN;Acc:ZDB-GENE-030616-83]	227	52	117.438	1.15308	0.940442	0.22016
ENSDARG00000001857.10	aff4	AF4/FMR2_family,_member_4_[Source:ZFIN;Acc:ZDB-GENE-100910-5]	1178	270	609.539	1.15228	0.655904	0.078956
ENSDARG00000005150.9	tbx20	T-box_20_[Source:ZFIN;Acc:ZDB-GENE-000427-7]	205	47	106.084	1.15186	0.971502	0.235761
ENSDARG00000100862.1	gprc5c	G_protein-coupled_receptor,_class_C,_group_5,_member_C_[Source:ZFIN;Acc:ZDB-GENE-070928-27]	532	122	275.321	1.15151	0.750071	0.124733
ENSDARG00000005112.7	cdh17	cadherin_17,_LI_cadherin_(liver-intestine)_[Source:ZFIN;Acc:ZDB-GENE-030910-3]	17630	4043	9123.91	1.1515	0.571779	0.0440207
ENSDARG00000060941.6	ANKFN1	si:ch211-277e21.2_[Source:ZFIN;Acc:ZDB-GENE-130603-21]	170	39	87.9891	1.15096	1.03451	0.265894
ENSDARG00000076564.4	hspg2	heparan_sulfate_proteoglycan_2_[Source:ZFIN;Acc:ZDB-GENE-080807-4]	3259	748	1687.05	1.15029	0.599584	0.0550507
ENSDARG00000019516.9	sp7	Sp7_transcription_factor_[Source:ZFIN;Acc:ZDB-GENE-040629-2]	379	87	196.201	1.15008	0.81187	0.156605
ENSDARG00000077134.4	gpr158a	G_protein-coupled_receptor_158a_[Source:ZFIN;Acc:ZDB-GENE-060130-18]	614	141	317.895	1.14951	0.728011	0.114341
ENSDARG00000090340.2	si:dkey-27o4.1	si:dkey-27o4.1_[Source:ZFIN;Acc:ZDB-GENE-131121-60]	161	37	83.3762	1.14843	1.05369	0.275753
ENSDARG00000012649.9	SMAD4	(1_of_many)_SMAD_family_member_4_[Source:HGNC_Symbol;Acc:HGNC:6770]	409	94	211.811	1.14834	0.796226	0.149239
ENSDARG00000063297.4	abcb6a	ATP-binding_cassette,_sub-family_B_(MDR/TAP),_member_6a_[Source:ZFIN;Acc:ZDB-GENE-050517-9]	783	180	405.527	1.14798	0.696103	0.0991154
ENSDARG00000101062.1	fdft1	farnesyl-diphosphate_farnesyltransferase_1_[Source:ZFIN;Acc:ZDB-GENE-081104-242]	300	69	155.398	1.14726	0.864078	0.184267
ENSDARG00000101569.1	ppargc1b	peroxisome_proliferator-activated_receptor_gamma,_coactivator_1_beta_[Source:ZFIN;Acc:ZDB-GENE-030616-43]	6552	1507	3393.93	1.14722	0.58203	0.0487153
ENSDARG00000031658.9	si:ch211-207d6.2	si:ch211-207d6.2_[Source:ZFIN;Acc:ZDB-GENE-070912-185]	339	78	175.621	1.14671	0.835321	0.169822
ENSDARG00000038069.6	mgat3a	mannosyl_(beta-1,4-)-glycoprotein_beta-1,4-N-acetylglucosaminyltransferase_a_[Source:ZFIN;Acc:ZDB-GENE-050522-249]	339	78	175.621	1.14671	0.835321	0.169822
ENSDARG00000042390.5	syndig1l	synapse_differentiation_inducing_1-like_[Source:ZFIN;Acc:ZDB-GENE-041001-116]	339	78	175.621	1.14671	0.835321	0.169822
ENSDARG00000090557.4	MFAP4	(1_of_many)_microfibril_associated_protein_4_[Source:HGNC_Symbol;Acc:HGNC:7035]	139	32	72.0223	1.14591	1.11037	0.30207
ENSDARG00000018896.9	mmp24	matrix_metallopeptidase_24_[Source:ZFIN;Acc:ZDB-GENE-040724-262]	1089	251	564.468	1.14421	0.661372	0.0836195
ENSDARG00000040898.6	gpa33	glycoprotein_A33_(transmembrane)_[Source:ZFIN;Acc:ZDB-GENE-070912-194]	603	139	312.568	1.14404	0.729679	0.116912
ENSDARG00000079624.3	amer1	APC_membrane_recruitment_protein_1_[Source:ZFIN;Acc:ZDB-GENE-070719-2]	1036	239	537.147	1.14291	0.66572	0.0860151
ENSDARG00000057439.6	phf1	PHD_finger_protein_1_[Source:ZFIN;Acc:ZDB-GENE-100922-277]	91	21	47.1866	1.14245	1.30594	0.381679
ENSDARG00000042861.8	ltk	leukocyte_receptor_tyrosine_kinase_[Source:ZFIN;Acc:ZDB-GENE-030616-115]	533	123	276.378	1.14245	0.748206	0.126783
ENSDARG00000003446.8	ippk	inositol_1,3,4,5,6-pentakisphosphate_2-kinase_[Source:ZFIN;Acc:ZDB-GENE-050327-41]	667	154	345.916	1.14172	0.715199	0.110405
ENSDARG00000078694.5	phlpp1	PH_domain_and_leucine_rich_repeat_protein_phosphatase_1_[Source:ZFIN;Acc:ZDB-GENE-131127-271]	1788	413	927.408	1.1411	0.624829	0.0678107
ENSDARG00000096310.2	wu:fj64h06	wu:fj64h06_[Source:ZFIN;Acc:ZDB-GENE-030131-8286]	411	95	213.225	1.14011	0.79383	0.150942
ENSDARG00000102095.1	si:ch73-233f7.5	si:ch73-233f7.5_[Source:ZFIN;Acc:ZDB-GENE-141215-58]	268	62	139.075	1.13886	0.891282	0.201327
ENSDARG00000073914.3	fam163b	family_with_sequence_similarity_163,_member_B_[Source:ZFIN;Acc:ZDB-GENE-091204-96]	255	59	132.334	1.13868	0.904636	0.208133
ENSDARG00000071086.5	gpr155b	G_protein-coupled_receptor_155b_[Source:ZFIN;Acc:ZDB-GENE-110815-2]	514	119	266.796	1.13778	0.753296	0.130942
ENSDARG00000013236.11	dhcr24	24-dehydrocholesterol_reductase_[Source:ZFIN;Acc:ZDB-GENE-041212-73]	501	116	260.055	1.13765	0.757535	0.133153
ENSDARG00000073948.2	prok1	prokineticin_1_[Source:ZFIN;Acc:ZDB-GENE-070928-34]	95	22	49.3146	1.13739	1.28264	0.375208
ENSDARG00000101891.1	arid1ab	AT_rich_interactive_domain_1Ab_(SWI-like)_[Source:ZFIN;Acc:ZDB-GENE-030131-5725]	2245	520	1165.46	1.1371	0.612273	0.0632859
ENSDARG00000068406.4	six5	SIX_homeobox_5_[Source:ZFIN;Acc:ZDB-GENE-010201-3]	233	54	120.98	1.13627	0.929676	0.221625
ENSDARG00000078359.4	endouc	endonuclease,_polyU-specific_C_[Source:ZFIN;Acc:ZDB-GENE-060503-141]	2993	694	1554.29	1.13555	0.600101	0.058455
ENSDARG00000078349.3	zmp:0000000845	zmp:0000000845_[Source:ZFIN;Acc:ZDB-GENE-130530-848]	138	32	71.6654	1.13549	1.11121	0.30685
ENSDARG00000104810.1	akt3a	v-akt_murine_thymoma_viral_oncogene_homolog_3a_[Source:ZFIN;Acc:ZDB-GENE-050419-180]	681	158	353.714	1.1347	0.711237	0.110626
ENSDARG00000074639.3	CABZ01090749.1	NA	168	39	87.2753	1.13388	1.03531	0.273422
ENSDARG00000012745.7	poc1bl	POC1_centriolar_protein_homolog_B_(Chlamydomonas),_like_[Source:ZFIN;Acc:ZDB-GENE-050306-41]	620	144	322.138	1.13317	0.723821	0.117457
ENSDARG00000079660.2	zdhhc21	zinc_finger,_DHHC-type_containing_21_[Source:ZFIN;Acc:ZDB-GENE-080401-2]	99	23	51.4426	1.13276	1.26088	0.368976
ENSDARG00000104934.1	tln2b	talin_2b_[Source:ZFIN;Acc:ZDB-GENE-130325-1]	99	23	51.4426	1.13276	1.26088	0.368976
ENSDARG00000101726.2	si:ch211-93f2.1	si:ch211-93f2.1_[Source:ZFIN;Acc:ZDB-GENE-041014-96]	12467	2897	6478.57	1.13245	0.571443	0.0475083
ENSDARG00000087916.2	tmem240a	transmembrane_protein_240a_[Source:ZFIN;Acc:ZDB-GENE-090313-306]	426	99	221.38	1.13232	0.785575	0.149474
ENSDARG00000098857.1	lifra	leukemia_inhibitory_factor_receptor_alpha_a_[Source:ZFIN;Acc:ZDB-GENE-050327-16]	727	169	377.836	1.1319	0.70237	0.107061
ENSDARG00000102610.1	R3HDM2	R3H_domain_containing_2_[Source:HGNC_Symbol;Acc:HGNC:29167]	301	70	156.456	1.13131	0.8604	0.188557
ENSDARG00000098637.1	CABZ01051013.1	NA	288	67	149.715	1.1308	0.871249	0.194318
ENSDARG00000061357.7	CHST6	carbohydrate_sulfotransferase_6_[Source:HGNC_Symbol;Acc:HGNC:6938]	232	54	120.623	1.13006	0.929789	0.224215
ENSDARG00000031278.5	si:ch73-193i2.2	si:ch73-193i2.2_[Source:ZFIN;Acc:ZDB-GENE-141215-32]	395	92	205.414	1.12912	0.799754	0.158
ENSDARG00000074905.3	camk1da	calcium/calmodulin-dependent_protein_kinase_1Da_[Source:ZFIN;Acc:ZDB-GENE-080402-7]	455	106	236.633	1.12877	0.772768	0.144102
ENSDARG00000039899.8	zbtb7a	zinc_finger_and_BTB_domain_containing_7a_[Source:ZFIN;Acc:ZDB-GENE-050208-583]	133	31	69.1805	1.12806	1.12527	0.316114
ENSDARG00000055113.5	pom121	POM121_transmembrane_nucleoporin_[Source:ZFIN;Acc:ZDB-GENE-030131-6557]	806	188	419.339	1.12702	0.689178	0.101985
ENSDARG00000061481.5	wu:fj05g07	wu:fj05g07_[Source:ZFIN;Acc:ZDB-GENE-030131-7307]	2173	507	1130.65	1.1266	0.612069	0.0656741
ENSDARG00000094563.2	znf1144	zinc_finger_protein_1144_[Source:ZFIN;Acc:ZDB-GENE-050420-78]	90	21	46.8297	1.12651	1.30834	0.389226
ENSDARG00000095126.3	si:dkey-82i20.2	si:dkey-82i20.2_[Source:ZFIN;Acc:ZDB-GENE-110914-74]	120	28	62.4396	1.1265	1.16935	0.335367
ENSDARG00000057107.6	VAV3	(1_of_many)_vav_guanine_nucleotide_exchange_factor_3_[Source:HGNC_Symbol;Acc:HGNC:12659]	180	42	93.6594	1.1265	1.00975	0.264583
ENSDARG00000088117.3	fut8b	fucosyltransferase_8b_(alpha_(1,6)_fucosyltransferase)_[Source:ZFIN;Acc:ZDB-GENE-130530-923]	227	53	118.138	1.1256	0.935372	0.228834
ENSDARG00000058771.5	nav1b	neuron_navigator_1b_[Source:ZFIN;Acc:ZDB-GENE-120215-84]	758	177	394.504	1.12542	0.696139	0.105952
ENSDARG00000098113.1	WSCD1	WSC_domain_containing_1_[Source:HGNC_Symbol;Acc:HGNC:29060]	531	124	276.365	1.12534	0.745865	0.131357
ENSDARG00000071576.5	si:dkey-102c8.3	si:dkey-102c8.3_[Source:ZFIN;Acc:ZDB-GENE-050208-328]	501	117	260.755	1.12527	0.755396	0.136318
ENSDARG00000079756.4	peak1	pseudopodium-enriched_atypical_kinase_1_[Source:ZFIN;Acc:ZDB-GENE-100422-1]	595	139	309.713	1.12477	0.728325	0.122508
ENSDARG00000077187.4	impg1a	interphotoreceptor_matrix_proteoglycan_1a_[Source:ZFIN;Acc:ZDB-GENE-070424-197]	3089	722	1608.16	1.12404	0.597107	0.0597717
ENSDARG00000044574.8	rbms3	RNA_binding_motif,_single_stranded_interacting_protein_[Source:ZFIN;Acc:ZDB-GENE-060929-244]	462	108	240.533	1.12383	0.769171	0.14399
ENSDARG00000009299.10	dusp8a	dual_specificity_phosphatase_8a_[Source:ZFIN;Acc:ZDB-GENE-040426-1842]	2750	643	1431.84	1.12351	0.601329	0.0617096
ENSDARG00000098123.1	NA	NA	124	29	64.5676	1.12318	1.15424	0.330506
ENSDARG00000063050.5	rc3h2	ring_finger_and_CCCH-type_domains_2_[Source:ZFIN;Acc:ZDB-GENE-060503-694]	902	211	469.711	1.12285	0.676139	0.0967772
ENSDARG00000032039.8	mxd1	MAX_dimerization_protein_1_[Source:ZFIN;Acc:ZDB-GENE-060526-246]	483	113	251.53	1.12267	0.761172	0.140234
ENSDARG00000002771.9	NA	NA	530	124	276.008	1.12262	0.745702	0.132207
ENSDARG00000039535.5	dapp1	dual_adaptor_of_phosphotyrosine_and_3-phosphoinositides_[Source:ZFIN;Acc:ZDB-GENE-050417-180]	94	22	48.9577	1.12213	1.28482	0.382461
ENSDARG00000104727.1	ino80da	INO80_complex_subunit_Da_[Source:ZFIN;Acc:ZDB-GENE-091204-416]	94	22	48.9577	1.12213	1.28482	0.382461
ENSDARG00000104561.1	znf1081	zinc_finger_protein_1081_[Source:ZFIN;Acc:ZDB-GENE-110913-119]	222	52	115.653	1.12095	0.941157	0.233642
ENSDARG00000060265.4	ppp1r27a	protein_phosphatase_1,_regulatory_subunit_27a_[Source:ZFIN;Acc:ZDB-GENE-131121-348]	892	209	464.741	1.12051	0.676915	0.0978602
ENSDARG00000098237.1	fbn2b	fibrillin_2b_[Source:ZFIN;Acc:ZDB-GENE-090112-3]	1378	323	718.042	1.11994	0.638268	0.0793189
ENSDARG00000091956.2	tmem184bb	transmembrane_protein_184bb_[Source:ZFIN;Acc:ZDB-GENE-070705-124]	145	34	75.5646	1.11942	1.08823	0.303641
ENSDARG00000070953.5	pla2g4f.2	phospholipase_A2,_group_IVF,_tandem_duplicate_2_[Source:ZFIN;Acc:ZDB-GENE-131127-625]	196	46	102.171	1.11812	0.979635	0.25372
ENSDARG00000059567.6	si:ch73-281f12.4	si:ch73-281f12.4_[Source:ZFIN;Acc:ZDB-GENE-130530-682]	426	100	222.081	1.11782	0.783047	0.153428
ENSDARG00000077011.5	uhrf1bp1	UHRF1_binding_protein_1_[Source:ZFIN;Acc:ZDB-GENE-090312-82]	247	58	128.778	1.11736	0.909568	0.21928
ENSDARG00000061858.6	zgc:153968	zgc:153968_[Source:ZFIN;Acc:ZDB-GENE-061027-211]	7483	1758	3902.01	1.11665	0.574963	0.052122
ENSDARG00000042072.5	fbxl17	F-box_and_leucine-rich_repeat_protein_17_[Source:ZFIN;Acc:ZDB-GENE-111013-3]	268	63	139.775	1.11578	0.887102	0.208472
ENSDARG00000063069.6	gripap1	GRIP1_associated_protein_1_[Source:ZFIN;Acc:ZDB-GENE-070112-922]	1225	288	638.922	1.11561	0.646601	0.0844656
ENSDARG00000059466.6	wasf3a	WAS_protein_family,_member_3a_[Source:ZFIN;Acc:ZDB-GENE-060531-55]	319	75	166.382	1.11556	0.843712	0.186099
ENSDARG00000059059.6	emsy	EMSY_BRCA2-interacting_transcriptional_repressor_[Source:ZFIN;Acc:ZDB-GENE-030131-7832]	1267	298	660.916	1.115	0.643815	0.0832977
ENSDARG00000070560.5	nap1l4a	nucleosome_assembly_protein_1-like_4a_[Source:ZFIN;Acc:ZDB-GENE-030131-9099]	7244	1704	3778.89	1.11483	0.575167	0.05259
ENSDARG00000029881.8	kcnh2a	potassium_voltage-gated_channel,_subfamily_H_(eag-related),_member_2a_[Source:ZFIN;Acc:ZDB-GENE-070912-699]	204	48	106.428	1.11443	0.966073	0.248677
ENSDARG00000091618.2	cltcl1	clathrin,_heavy_chain-like_1_[Source:ZFIN;Acc:ZDB-GENE-130530-1029]	395	93	206.114	1.11352	0.797021	0.162383
ENSDARG00000039490.5	pitpnaa	phosphatidylinositol_transfer_protein,_alpha_a_[Source:ZFIN;Acc:ZDB-GENE-040426-744]	2149	506	1121.39	1.11342	0.610476	0.0681729
ENSDARG00000062579.6	kremen1	kringle_containing_transmembrane_protein_1_[Source:ZFIN;Acc:ZDB-GENE-070705-262]	293	69	152.9	1.1132	0.863786	0.197486
ENSDARG00000074287.4	sptlc2b	serine_palmitoyltransferase,_long_chain_base_subunit_2b_[Source:ZFIN;Acc:ZDB-GENE-080305-8]	2649	624	1382.49	1.1128	0.601078	0.0641208
ENSDARG00000030598.7	nampta	nicotinamide_phosphoribosyltransferase_a_[Source:ZFIN;Acc:ZDB-GENE-110420-1]	1951	460	1018.5	1.11148	0.615088	0.0707594
ENSDARG00000094522.2	si:ch211-14c7.2	si:ch211-14c7.2_[Source:ZFIN;Acc:ZDB-GENE-060503-856]	992	234	517.942	1.1108	0.66456	0.0946264
ENSDARG00000078908.6	fbxo41	F-box_protein_41_[Source:ZFIN;Acc:ZDB-GENE-090313-350]	479	113	250.102	1.11067	0.760538	0.144187
ENSDARG00000067592.3	BX901974.1	NA	178	42	92.9456	1.11039	1.01036	0.271769
ENSDARG00000068586.5	CDHR2	cadherin_related_family_member_2_[Source:HGNC_Symbol;Acc:HGNC:18231]	4776	1127	2493.92	1.11028	0.582396	0.0565974
ENSDARG00000060610.7	pcdh7b	protocadherin_7b_[Source:ZFIN;Acc:ZDB-GENE-081104-299]	2928	691	1528.99	1.11013	0.596777	0.0628569
ENSDARG00000040334.7	mat2aa	methionine_adenosyltransferase_II,_alpha_a_[Source:ZFIN;Acc:ZDB-GENE-030131-2049]	20258	4783	10580.2	1.10947	0.56424	0.0492624
ENSDARG00000071833.5	znf1162	zinc_finger_protein_1162_[Source:ZFIN;Acc:ZDB-GENE-050220-5]	144	34	75.2077	1.10943	1.08897	0.308304
ENSDARG00000010454.7	guca1a	guanylate_cyclase_activator_1A_[Source:ZFIN;Acc:ZDB-GENE-011128-5]	271	64	141.546	1.10912	0.882969	0.209072
ENSDARG00000090063.2	fa2h	fatty_acid_2-hydroxylase_[Source:ZFIN;Acc:ZDB-GENE-031219-4]	4708	1112	2459.15	1.10893	0.582512	0.0569495
ENSDARG00000006894.5	oprk1	opioid_receptor,_kappa_1_[Source:ZFIN;Acc:ZDB-GENE-030729-1]	127	30	66.3388	1.10876	1.14103	0.33119
ENSDARG00000077469.4	polr1b	polymerase_(RNA)_I_polypeptide_B_[Source:ZFIN;Acc:ZDB-GENE-040426-1598]	1494	353	780.455	1.10841	0.630677	0.0788346
ENSDARG00000012642.9	si:ch211-266d19.4	si:ch211-266d19.4_[Source:ZFIN;Acc:ZDB-GENE-091204-74]	1168	276	610.174	1.10827	0.649317	0.0878552
ENSDARG00000062517.6	si:ch211-107n13.1	si:ch211-107n13.1_[Source:ZFIN;Acc:ZDB-GENE-060503-190]	347	82	181.278	1.10821	0.823313	0.178291
ENSDARG00000069085.5	ints2	integrator_complex_subunit_2_[Source:ZFIN;Acc:ZDB-GENE-050522-148]	749	177	391.292	1.10818	0.69467	0.110652
ENSDARG00000102911.2	iffo2b	intermediate_filament_family_orphan_2b_[Source:ZFIN;Acc:ZDB-GENE-121030-9]	110	26	57.4698	1.10789	1.20491	0.357846
ENSDARG00000007906.9	lrp2b	low_density_lipoprotein_receptor-related_protein_2b_[Source:ZFIN;Acc:ZDB-GENE-111115-1]	3257	770	1701.74	1.10758	0.592631	0.0616334
ENSDARG00000092115.4	eif4a1a	eukaryotic_translation_initiation_factor_4A1A_[Source:ZFIN;Acc:ZDB-GENE-031030-2]	10278	2430	5370.23	1.1075	0.569387	0.0517659
ENSDARG00000078536.4	NA	NA	482	114	251.873	1.10697	0.758819	0.144619
ENSDARG00000098826.1	plcl2	phospholipase_C-like_2_[Source:ZFIN;Acc:ZDB-GENE-120426-4]	972	230	508.002	1.10629	0.665784	0.0965859
ENSDARG00000103983.1	slc30a10	solute_carrier_family_30,_member_10_[Source:ZFIN;Acc:ZDB-GENE-060608-2]	1233	292	644.579	1.1051	0.644341	0.0863292
ENSDARG00000062562.6	egln2	egl-9_family_hypoxia-inducible_factor_2_[Source:ZFIN;Acc:ZDB-GENE-060503-757]	211	50	110.327	1.10421	0.953583	0.24688
ENSDARG00000073824.5	RASGRF1	Ras_protein_specific_guanine_nucleotide_releasing_factor_1_[Source:HGNC_Symbol;Acc:HGNC:9875]	2190	519	1145.13	1.10409	0.608045	0.0693996
ENSDARG00000005154.9	aspa	aspartoacylase_[Source:ZFIN;Acc:ZDB-GENE-080204-11]	232	55	121.324	1.10359	0.924932	0.232808
ENSDARG00000068104.4	CABZ01041002.1	NA	97	23	50.7289	1.10332	1.26491	0.383072
ENSDARG00000074505.3	mturn	maturin,_neural_progenitor_differentiation_regulator_homolog_(Xenopus)_[Source:ZFIN;Acc:ZDB-GENE-081104-127]	118	28	61.7258	1.10226	1.1717	0.346843
ENSDARG00000060915.6	fbxl16	F-box_and_leucine-rich_repeat_protein_16_[Source:ZFIN;Acc:ZDB-GENE-120215-180]	1597	379	835.427	1.10206	0.625238	0.0779631
ENSDARG00000097718.1	stard10	StAR-related_lipid_transfer_(START)_domain_containing_10_[Source:ZFIN;Acc:ZDB-GENE-040426-1797]	375	89	196.175	1.10198	0.80561	0.171348
ENSDARG00000020231.8	mapre3a	microtubule-associated_protein,_RP/EB_family,_member_3a_[Source:ZFIN;Acc:ZDB-GENE-050913-88]	691	164	361.486	1.10196	0.703763	0.117394
ENSDARG00000052139.7	notch3	notch_3_[Source:ZFIN;Acc:ZDB-GENE-000329-5]	2910	691	1522.57	1.10123	0.595565	0.0644504
ENSDARG00000053003.6	slc35f1	solute_carrier_family_35,_member_F1_[Source:ZFIN;Acc:ZDB-GENE-060503-463]	480	114	251.159	1.10097	0.758503	0.14664
ENSDARG00000101667.1	si:ch73-233f7.6	si:ch73-233f7.6_[Source:ZFIN;Acc:ZDB-GENE-141215-55]	282	67	147.574	1.10043	0.871123	0.206505
ENSDARG00000007856.5	rtn4rl1a	reticulon_4_receptor-like_1a_[Source:ZFIN;Acc:ZDB-GENE-091118-38]	101	24	52.8569	1.10022	1.2442	0.376545
ENSDARG00000032808.8	tdrd7a	tudor_domain_containing_7_a_[Source:ZFIN;Acc:ZDB-GENE-040426-2103]	101	24	52.8569	1.10022	1.2442	0.376545
ENSDARG00000103634.1	si:ch73-329n5.6	si:ch73-329n5.6_[Source:ZFIN;Acc:ZDB-GENE-131121-171]	2487	591	1301.56	1.10014	0.601611	0.0674499
ENSDARG00000002219.9	si:dkey-103j14.5	si:dkey-103j14.5_[Source:ZFIN;Acc:ZDB-GENE-090313-170]	1754	417	918.076	1.0995	0.619055	0.0757179
ENSDARG00000068910.6	nos1	nitric_oxide_synthase_1_(neuronal)_[Source:ZFIN;Acc:ZDB-GENE-001101-1]	719	171	376.382	1.09896	0.698174	0.115475
ENSDARG00000102398.2	cnn1b	calponin_1,_basic,_smooth_muscle,_b_[Source:ZFIN;Acc:ZDB-GENE-091118-54]	454	108	237.678	1.09863	0.767942	0.152541
ENSDARG00000100613.1	CABZ01089777.1	NA	1059	252	554.462	1.09818	0.656318	0.0942807
ENSDARG00000090170.3	rab11fip4a	RAB11_family_interacting_protein_4_(class_II)_a_[Source:ZFIN;Acc:ZDB-GENE-040718-266]	2549	607	1334.89	1.09713	0.60008	0.0675032
ENSDARG00000004187.9	zgc:122979	zgc:122979_[Source:ZFIN;Acc:ZDB-GENE-051127-45]	2396	571	1255.07	1.09603	0.602577	0.0689253
ENSDARG00000059459.5	si:ch211-283h6.4	si:ch211-283h6.4_[Source:ZFIN;Acc:ZDB-GENE-060526-154]	193	46	101.101	1.09586	0.980525	0.263725
ENSDARG00000101918.1	si:ch211-111e20.1	si:ch211-111e20.1_[Source:ZFIN;Acc:ZDB-GENE-141216-88]	151	36	79.1069	1.09545	1.06776	0.304924
ENSDARG00000020149.9	acoxl	acyl-CoA_oxidase-like_[Source:ZFIN;Acc:ZDB-GENE-081107-18]	134	32	70.2379	1.09306	1.11529	0.327053
ENSDARG00000075580.3	lrch2	leucine-rich_repeats_and_calponin_homology_(CH)_domain_containing_2_[Source:ZFIN;Acc:ZDB-GENE-080114-1]	201	48	105.357	1.09306	0.966822	0.258237
ENSDARG00000077481.4	si:dkey-76k16.6	si:dkey-76k16.6_[Source:ZFIN;Acc:ZDB-GENE-090312-171]	473	113	247.961	1.09249	0.759598	0.150365
ENSDARG00000098036.2	si:ch211-69l10.4	si:ch211-69l10.4_[Source:ZFIN;Acc:ZDB-GENE-131127-259]	623	149	326.711	1.09089	0.715905	0.127561
ENSDARG00000079009.5	abca1b	ATP-binding_cassette,_sub-family_A_(ABC1),_member_1B_[Source:ZFIN;Acc:ZDB-GENE-030131-9826]	7014	1678	3678.6	1.09046	0.571764	0.0564959
ENSDARG00000062812.6	glsa	glutaminase_a_[Source:ZFIN;Acc:ZDB-GENE-050204-3]	760	182	398.72	1.08903	0.689673	0.114324
ENSDARG00000103467.1	limk1a	LIM_domain_kinase_1a_[Source:ZFIN;Acc:ZDB-GENE-061212-3]	405	97	212.485	1.08883	0.787756	0.166911
ENSDARG00000086034.3	pvrl1b	poliovirus_receptor-related_1b_[Source:ZFIN;Acc:ZDB-GENE-090224-2]	2546	610	1335.92	1.08832	0.598712	0.0690994
ENSDARG00000074636.4	cep170b	centrosomal_protein_170B_[Source:ZFIN;Acc:ZDB-GENE-131127-515]	459	110	240.863	1.08796	0.764133	0.154509
ENSDARG00000074749.4	abca12	ATP-binding_cassette,_sub-family_A_(ABC1),_member_12_[Source:ZFIN;Acc:ZDB-GENE-030131-9790]	7710	1849	4046.77	1.08695	0.569757	0.0564235
ENSDARG00000099648.1	CABZ01102047.1	NA	467	112	245.119	1.08689	0.760878	0.153156
ENSDARG00000070495.5	NA	NA	100	24	52.5	1.08586	1.2461	0.383532
ENSDARG00000061362.5	fam69ab	family_with_sequence_similarity_69,_member_Ab_[Source:ZFIN;Acc:ZDB-GENE-131126-27]	125	30	65.625	1.08586	1.14308	0.342139
ENSDARG00000019451.10	pcsk2	proprotein_convertase_subtilisin/kexin_type_2_[Source:ZFIN;Acc:ZDB-GENE-090608-1]	1262	303	662.634	1.08529	0.63923	0.0895437
ENSDARG00000045758.5	cracr2ab	calcium_release_activated_channel_regulator_2Ab_[Source:ZFIN;Acc:ZDB-GENE-041210-94]	154	37	80.878	1.0843	1.05809	0.305471
ENSDARG00000062055.6	rnf38	ring_finger_protein_38_[Source:ZFIN;Acc:ZDB-GENE-030131-8693]	1036	249	544.152	1.08377	0.655936	0.0984822
ENSDARG00000090361.2	CU633981.1	NA	104	25	54.628	1.08355	1.22651	0.376997
ENSDARG00000103580.1	NA	NA	104	25	54.628	1.08355	1.22651	0.376997
ENSDARG00000078856.4	slc22a23	solute_carrier_family_22,_member_23_[Source:ZFIN;Acc:ZDB-GENE-030131-3564]	1364	328	716.549	1.08304	0.632955	0.0870641
ENSDARG00000061829.4	NA	NA	1838	442	965.567	1.08299	0.613675	0.0776049
ENSDARG00000017799.10	tgm1	transglutaminase_1,_K_polypeptide_[Source:ZFIN;Acc:ZDB-GENE-030131-9032]	499	120	262.143	1.08297	0.748796	0.148097
ENSDARG00000016439.9	slc7a1	solute_carrier_family_7_(cationic_amino_acid_transporter,_y+_system),_member_1_[Source:ZFIN;Acc:ZDB-GENE-091116-69]	316	76	166.012	1.08282	0.840116	0.197434
ENSDARG00000101220.1	polrmt	polymerase_(RNA)_mitochondrial_(DNA_directed)_[Source:ZFIN;Acc:ZDB-GENE-030131-1528]	852	205	447.664	1.0822	0.67541	0.109093
ENSDARG00000062325.6	shank2	SH3_and_multiple_ankyrin_repeat_domains_2_[Source:ZFIN;Acc:ZDB-GENE-061207-58]	814	196	427.798	1.08114	0.680322	0.112023
ENSDARG00000033327.9	unc5b	unc-5_netrin_receptor_B_[Source:ZFIN;Acc:ZDB-GENE-041213-1]	843	203	443.051	1.08102	0.67638	0.109989
ENSDARG00000063293.6	neto2b	neuropilin_(NRP)_and_tolloid_(TLL)-like_2b_[Source:ZFIN;Acc:ZDB-GENE-060503-638]	245	59	128.765	1.08096	0.905228	0.232425
ENSDARG00000076333.3	sorcs1	sortilin-related_VPS10_domain_containing_receptor_1_[Source:ZFIN;Acc:ZDB-GENE-101220-3]	191	46	100.387	1.08084	0.980908	0.270517
ENSDARG00000104767.2	NA	NA	191	46	100.387	1.08084	0.980908	0.270517
ENSDARG00000041493.5	ipo4	importin_4_[Source:ZFIN;Acc:ZDB-GENE-041014-307]	1664	401	874.749	1.07995	0.619051	0.0810679
ENSDARG00000041381.10	arntl2	aryl_hydrocarbon_receptor_nuclear_translocator-like_2_[Source:ZFIN;Acc:ZDB-GENE-000509-2]	278	67	146.146	1.07982	0.871085	0.215113
ENSDARG00000076702.3	CABZ01068356.1	NA	195	47	102.515	1.07971	0.974113	0.267687
ENSDARG00000099891.1	si:ch211-57n23.1	si:ch211-57n23.1_[Source:ZFIN;Acc:ZDB-GENE-141219-29]	195	47	102.515	1.07971	0.974113	0.267687
ENSDARG00000053918.6	srfa	serum_response_factor_a_[Source:ZFIN;Acc:ZDB-GENE-990714-29]	224	54	117.768	1.07944	0.930846	0.2462
ENSDARG00000014218.9	mecp2	methyl_CpG_binding_protein_2_[Source:ZFIN;Acc:ZDB-GENE-030131-7190]	336	81	176.652	1.07944	0.825409	0.190955
ENSDARG00000018742.10	psme4b	proteasome_activator_subunit_4b_[Source:ZFIN;Acc:ZDB-GENE-100316-4]	2223	536	1168.81	1.07917	0.603294	0.0736472
ENSDARG00000062976.6	iffo1a	intermediate_filament_family_orphan_1a_[Source:ZFIN;Acc:ZDB-GENE-060503-418]	340	82	178.78	1.07881	0.822648	0.189728
ENSDARG00000089233.2	csgalnact1b	chondroitin_sulfate_N-acetylgalactosaminyltransferase_1b_[Source:ZFIN;Acc:ZDB-GENE-130530-957]	340	82	178.78	1.07881	0.822648	0.189728
ENSDARG00000102977.1	cant1b	calcium_activated_nucleotidase_1b_[Source:ZFIN;Acc:ZDB-GENE-040801-114]	5114	1234	2689.5	1.07808	0.57565	0.0610959
ENSDARG00000022261.8	pdzk1	PDZ_domain_containing_1_[Source:ZFIN;Acc:ZDB-GENE-031222-1]	21390	5162	11249.6	1.0779	0.558902	0.0537795
ENSDARG00000058479.4	zgc:110425	zgc:110425_[Source:ZFIN;Acc:ZDB-GENE-050522-103]	203	49	106.771	1.0776	0.960773	0.262036
ENSDARG00000098861.1	si:dkey-71b5.6	si:dkey-71b5.6_[Source:NCBI_gene;Acc:100294632]	261	63	137.277	1.07759	0.887263	0.224551
ENSDARG00000036944.7	ensaa	endosulfine_alpha_a_[Source:ZFIN;Acc:ZDB-GENE-060503-181]	290	70	152.53	1.07759	0.859984	0.210191
ENSDARG00000104039.2	errfi1a	ERBB_receptor_feedback_inhibitor_1a_[Source:ZFIN;Acc:ZDB-GENE-030131-6256]	1044	252	549.109	1.07759	0.654196	0.099516
ENSDARG00000042518.7	hipk2	homeodomain_interacting_protein_kinase_2_[Source:ZFIN;Acc:ZDB-GENE-031125-4]	903	218	474.972	1.07737	0.668393	0.106989
ENSDARG00000077098.4	trim65	tripartite_motif_containing_65_[Source:ZFIN;Acc:ZDB-GENE-130613-1]	149	36	78.3931	1.07621	1.06942	0.314244
ENSDARG00000037068.5	IKZF4	IKAROS_family_zinc_finger_4_[Source:HGNC_Symbol;Acc:HGNC:13179]	240	58	126.28	1.07588	0.910125	0.237157
ENSDARG00000061560.6	stim1b	stromal_interaction_molecule_1b_[Source:ZFIN;Acc:ZDB-GENE-060531-4]	360	87	189.42	1.07588	0.80965	0.183907
ENSDARG00000021787.9	abcb5	ATP-binding_cassette,_sub-family_B_(MDR/TAP),_member_5_[Source:ZFIN;Acc:ZDB-GENE-030131-6414]	21704	5246	11420.6	1.07564	0.558465	0.0540962
ENSDARG00000104484.1	CABZ01058720.1	NA	1940	469	1020.88	1.07537	0.609467	0.0776586
ENSDARG00000076826.6	dpp6a	dipeptidyl-peptidase_6a_[Source:ZFIN;Acc:ZDB-GENE-090918-4]	798	193	419.987	1.07476	0.681526	0.114799
ENSDARG00000063007.6	apc2	adenomatosis_polyposis_coli_2_[Source:ZFIN;Acc:ZDB-GENE-090422-1]	2786	674	1466.41	1.07434	0.59284	0.0699559
ENSDARG00000057929.6	naf1	nuclear_assembly_factor_1_homolog_(S._cerevisiae)_[Source:ZFIN;Acc:ZDB-GENE-030131-4546]	876	212	461.133	1.07384	0.671008	0.109525
ENSDARG00000030472.6	slc16a5a	solute_carrier_family_16_(monocarboxylate_transporter),_member_5a_[Source:ZFIN;Acc:ZDB-GENE-121108-4]	252	61	132.664	1.07351	0.896059	0.230903
ENSDARG00000099494.2	si:dkeyp-77c4.5	si:dkeyp-77c4.5_[Source:ZFIN;Acc:ZDB-GENE-131119-35]	165	40	86.9052	1.07136	1.03014	0.29833
ENSDARG00000103290.1	CABZ01085924.1	NA	198	48	104.286	1.07136	0.967355	0.26807
ENSDARG00000043904.4	pnrc1	proline-rich_nuclear_receptor_coactivator_1_[Source:ZFIN;Acc:ZDB-GENE-040724-189]	264	64	139.048	1.07136	0.883087	0.225052
ENSDARG00000009131.12	slc10a4	solute_carrier_family_10,_member_4_[Source:ZFIN;Acc:ZDB-GENE-041014-249]	202	49	106.414	1.07047	0.961047	0.26534
ENSDARG00000096990.1	si:ch1073-340i21.2	si:ch1073-340i21.2_[Source:ZFIN;Acc:ZDB-GENE-131121-430]	1047	254	551.581	1.07033	0.652725	0.10105
ENSDARG00000073808.4	NA	NA	103	25	54.2712	1.06961	1.22829	0.383857
ENSDARG00000076757.6	ephb1	EPH_receptor_B1_[Source:ZFIN;Acc:ZDB-GENE-070912-219]	276	67	145.432	1.0694	0.871081	0.219569
ENSDARG00000014652.9	ankrd13b	ankyrin_repeat_domain_13B_[Source:ZFIN;Acc:ZDB-GENE-050913-151]	671	163	353.648	1.06841	0.701935	0.127986
ENSDARG00000102142.1	ece2b	endothelin_converting_enzyme_2b_[Source:ZFIN;Acc:ZDB-GENE-131120-140]	848	206	446.937	1.06839	0.673618	0.112729
ENSDARG00000053554.6	wdr76	WD_repeat_domain_76_[Source:ZFIN;Acc:ZDB-GENE-030131-4513]	1062	258	559.736	1.06831	0.65109	0.100839
ENSDARG00000061835.7	zpld1a	zona_pellucida-like_domain_containing_1a_[Source:ZFIN;Acc:ZDB-GENE-110411-81]	214	52	112.798	1.068	0.942549	0.257175
ENSDARG00000012468.10	aacs	acetoacetyl-CoA_synthetase_[Source:ZFIN;Acc:ZDB-GENE-040426-903]	1045	254	550.867	1.06757	0.652443	0.101784
ENSDARG00000100562.1	CABZ01080702.1	NA	617	150	325.27	1.06728	0.713287	0.134581
ENSDARG00000057792.7	cx52.7	connexin_52.7_[Source:ZFIN;Acc:ZDB-GENE-050616-15]	148	36	78.0363	1.0665	1.07018	0.318977
ENSDARG00000060532.7	adam22	ADAM_metallopeptidase_domain_22_[Source:ZFIN;Acc:ZDB-GENE-070810-1]	2072	504	1092.51	1.0665	0.604603	0.0777384
ENSDARG00000058606.8	sik1	salt-inducible_kinase_1_[Source:ZFIN;Acc:ZDB-GENE-030131-9446]	5196	1264	2739.78	1.06637	0.573439	0.0629406
ENSDARG00000026499.7	ppm1e	protein_phosphatase,_Mg2+/Mn2+_dependent,_1E_[Source:ZFIN;Acc:ZDB-GENE-070326-2]	657	160	346.55	1.06479	0.704155	0.130495
ENSDARG00000103822.1	CABZ01081565.1	NA	271	66	142.948	1.06472	0.874993	0.223666
ENSDARG00000092813.2	fndc7rs4	fibronectin_type_III_domain_containing_7,_related_sequence_4_[Source:ZFIN;Acc:ZDB-GENE-070912-648]	2726	664	1437.99	1.0645	0.592079	0.0721928
ENSDARG00000009733.10	kif21b	kinesin_family_member_21B_[Source:ZFIN;Acc:ZDB-GENE-130530-537]	234	57	123.438	1.06444	0.915302	0.244853
ENSDARG00000007149.10	nadl1.2	neural_adhesion_molecule_L1.2_[Source:ZFIN;Acc:ZDB-GENE-990415-10]	2727	665	1439.04	1.06286	0.591805	0.0725014
ENSDARG00000001437.10	slc2a1a	solute_carrier_family_2_(facilitated_glucose_transporter),_member_1a_[Source:ZFIN;Acc:ZDB-GENE-030131-3158]	2161	527	1140.38	1.06279	0.601919	0.0774508
ENSDARG00000078605.4	ptger1a	prostaglandin_E_receptor_1a_(subtype_EP1)_[Source:ZFIN;Acc:ZDB-GENE-120215-261]	123	30	64.9113	1.06259	1.14543	0.353574
ENSDARG00000058237.7	ssbp3a	single_stranded_DNA_binding_protein_3a_[Source:ZFIN;Acc:ZDB-GENE-070705-484]	717	175	378.471	1.06159	0.692202	0.125119
ENSDARG00000079639.3	PRRC2B	proline_rich_coiled-coil_2B_[Source:HGNC_Symbol;Acc:HGNC:28121]	4859	1186	2564.87	1.06152	0.574144	0.0644748
ENSDARG00000069828.5	NA	NA	1392	340	734.947	1.06052	0.627793	0.0911651
ENSDARG00000097683.3	sptbn5	spectrin,_beta,_non-erythrocytic_5_[Source:ZFIN;Acc:ZDB-GENE-131121-26]	1600	391	844.904	1.0598	0.618235	0.0864857
ENSDARG00000093008.3	adgrf3b	adhesion_G_protein-coupled_receptor_F3b_[Source:ZFIN;Acc:ZDB-GENE-041001-207]	1068	261	563.979	1.05976	0.649163	0.102574
ENSDARG00000075292.4	myo15aa	myosin_XVAa_[Source:ZFIN;Acc:ZDB-GENE-080425-2]	716	175	378.114	1.05957	0.692041	0.125749
ENSDARG00000030239.6	dennd6aa	DENN/MADD_domain_containing_6Aa_[Source:ZFIN;Acc:ZDB-GENE-041010-63]	90	22	47.5302	1.05939	1.29403	0.412972
ENSDARG00000060830.6	fam83hb	family_with_sequence_similarity_83,_member_Hb_[Source:ZFIN;Acc:ZDB-GENE-030131-6729]	2294	561	1211.66	1.05876	0.598569	0.0769239
ENSDARG00000104110.1	col4a2	collagen,_type_IV,_alpha_2_[Source:ZFIN;Acc:ZDB-GENE-070725-3]	2956	723	1561.4	1.05855	0.588051	0.071846
ENSDARG00000104773.1	junbb	jun_B_proto-oncogene_b_[Source:ZFIN;Acc:ZDB-GENE-040426-2666]	4247	1039	2243.49	1.05822	0.576883	0.0665992
ENSDARG00000094908.2	lingo4a	leucine_rich_repeat_and_Ig_domain_containing_4a_[Source:ZFIN;Acc:ZDB-GENE-060503-275]	94	23	49.6582	1.058	1.27129	0.405282
ENSDARG00000058603.7	jph1a	junctophilin_1a_[Source:ZFIN;Acc:ZDB-GENE-040724-233]	1504	368	794.532	1.058	0.621994	0.0889477
ENSDARG00000102671.1	dpyda.1	dihydropyrimidine_dehydrogenase_a,_tandem_duplicate_1_[Source:ZFIN;Acc:ZDB-GENE-061013-727]	143	35	75.5514	1.05756	1.08199	0.328361
ENSDARG00000101256.1	CABZ01085052.1	NA	780	191	412.162	1.05687	0.681194	0.120783
ENSDARG00000012449.9	si:ch211-169p10.1	si:ch211-169p10.1_[Source:ZFIN;Acc:ZDB-GENE-081104-59]	98	24	51.7863	1.05672	1.25003	0.397914
ENSDARG00000079372.6	si:ch211-264f5.6	si:ch211-264f5.6_[Source:ZFIN;Acc:ZDB-GENE-081104-208]	2646	648	1398.23	1.05672	0.592046	0.0742848
ENSDARG00000100508.1	ubn2b	ubinuclein_2b_[Source:ZFIN;Acc:ZDB-GENE-060503-768]	543	133	286.952	1.05649	0.730563	0.148138
ENSDARG00000088227.3	tmem163b	transmembrane_protein_163b_[Source:ZFIN;Acc:ZDB-GENE-091204-410]	494	121	261.059	1.05647	0.745961	0.1567
ENSDARG00000075139.4	hdac5	histone_deacetylase_5_[Source:ZFIN;Acc:ZDB-GENE-121219-3]	841	206	444.439	1.05643	0.672537	0.116226
ENSDARG00000069407.4	zgc:194990	zgc:194990_[Source:ZFIN;Acc:ZDB-GENE-081022-171]	596	146	314.974	1.05631	0.716427	0.140369
ENSDARG00000002167.9	cacnb1	calcium_channel,_voltage-dependent,_beta_1_subunit_[Source:ZFIN;Acc:ZDB-GENE-040718-399]	1061	260	560.78	1.05581	0.649106	0.103831
ENSDARG00000095633.1	si:ch211-133l5.7	si:ch211-133l5.7_[Source:ZFIN;Acc:ZDB-GENE-081104-117]	7614	1867	4025.12	1.0549	0.564794	0.0617951
ENSDARG00000058869.5	NEK3	NIMA_related_kinase_3_[Source:HGNC_Symbol;Acc:HGNC:7746]	106	26	56.0423	1.05445	1.21141	0.384063
ENSDARG00000041572.6	zfpm1	zinc_finger_protein,_FOG_family_member_1_[Source:ZFIN;Acc:ZDB-GENE-050419-238]	558	137	295.108	1.05306	0.725748	0.146781
ENSDARG00000039181.8	trpm3	transient_receptor_potential_cation_channel,_subfamily_M,_member_3_[Source:ZFIN;Acc:ZDB-GENE-060531-95]	724	178	383.07	1.05108	0.689231	0.127258
ENSDARG00000037069.8	zdhhc14	zinc_finger,_DHHC-type_containing_14_[Source:ZFIN;Acc:ZDB-GENE-040724-21]	122	30	64.5544	1.05082	1.14664	0.359442
ENSDARG00000099304.1	si:ch211-51f19.1	si:ch211-51f19.1_[Source:ZFIN;Acc:ZDB-GENE-141216-485]	122	30	64.5544	1.05082	1.14664	0.359442
ENSDARG00000028800.7	CYTH2	cytohesin_2_[Source:HGNC_Symbol;Acc:HGNC:9502]	435	107	230.196	1.05037	0.767457	0.171111
ENSDARG00000078145.4	NA	NA	634	156	335.54	1.04991	0.706544	0.137286
ENSDARG00000068601.5	atmin	ATM_interactor_[Source:ZFIN;Acc:ZDB-GENE-030616-220]	321	79	169.898	1.04962	0.830594	0.20634
ENSDARG00000090949.3	dlg5b.1	discs,_large_homolog_5b_(Drosophila),_tandem_duplicate_1_[Source:ZFIN;Acc:ZDB-GENE-120206-4]	1527	376	808.344	1.04886	0.619496	0.0904377
ENSDARG00000102406.1	si:ch211-165e15.1	si:ch211-165e15.1_[Source:ZFIN;Acc:ZDB-GENE-081028-59]	532	131	281.626	1.04883	0.732501	0.152188
ENSDARG00000074752.4	hlfa	hepatic_leukemia_factor_a_[Source:ZFIN;Acc:ZDB-GENE-061013-159]	8442	2079	4469.12	1.04866	0.562357	0.0622145
ENSDARG00000079816.3	rhbdd3	rhomboid_domain_containing_3_[Source:ZFIN;Acc:ZDB-GENE-070705-39]	142	35	75.1945	1.04743	1.08283	0.333389
ENSDARG00000042988.7	slc24a2	solute_carrier_family_24_(sodium/potassium/calcium_exchanger),_member_2_[Source:ZFIN;Acc:ZDB-GENE-060825-277]	4965	1224	2629.32	1.04716	0.57137	0.0668449
ENSDARG00000103923.2	tfap4	transcription_factor_AP-4_(activating_enhancer_binding_protein_4)_[Source:ZFIN;Acc:ZDB-GENE-090810-1]	1245	307	659.37	1.0468	0.634052	0.0987436
ENSDARG00000077316.3	MB21D2	Mab-21_domain_containing_2_[Source:HGNC_Symbol;Acc:HGNC:30438]	227	56	120.24	1.04616	0.920837	0.255915
ENSDARG00000098801.1	sbno2a	strawberry_notch_homolog_2a_[Source:ZFIN;Acc:ZDB-GENE-100629-3]	154	38	81.5786	1.04583	1.05095	0.319676
ENSDARG00000078401.5	larp4aa	La_ribonucleoprotein_domain_family,_member_4Aa_[Source:ZFIN;Acc:ZDB-GENE-090313-50]	1309	323	693.418	1.04583	0.630012	0.096912
ENSDARG00000061836.7	nfixb	nuclear_factor_I/Xb_[Source:ZFIN;Acc:ZDB-GENE-060421-5000]	733	181	388.384	1.04479	0.686647	0.128113
ENSDARG00000019838.10	ugdh	UDP-glucose_6-dehydrogenase_[Source:ZFIN;Acc:ZDB-GENE-011022-1]	4300	1062	2278.52	1.04452	0.574343	0.0689667
ENSDARG00000054378.6	pcbp3	poly(rC)_binding_protein_3_[Source:ZFIN;Acc:ZDB-GENE-050522-157]	862	213	456.837	1.0438	0.667743	0.11801
ENSDARG00000009899.10	znf385a	zinc_finger_protein_385A_[Source:ZFIN;Acc:ZDB-GENE-090313-255]	449	111	237.995	1.04312	0.760399	0.170122
ENSDARG00000102377.1	slc6a16b	solute_carrier_family_6,_member_16b_[Source:ZFIN;Acc:ZDB-GENE-070424-95]	449	111	237.995	1.04312	0.760399	0.170122
ENSDARG00000077540.4	f2rl1.2	coagulation_factor_II_(thrombin)_receptor-like_1,_tandem_duplicate_2_[Source:ZFIN;Acc:ZDB-GENE-070615-24]	364	90	192.949	1.04291	0.801551	0.193219
ENSDARG00000029057.7	tm6sf2	transmembrane_6_superfamily_member_2_[Source:ZFIN;Acc:ZDB-GENE-060503-338]	97	24	51.4294	1.04192	1.25206	0.405315
ENSDARG00000069958.5	sh2b3	SH2B_adaptor_protein_3_[Source:ZFIN;Acc:ZDB-GENE-041210-359]	194	48	102.859	1.04192	0.968663	0.282094
ENSDARG00000096519.2	irbpl	interphotoreceptor_retinoid-binding_protein_like_[Source:ZFIN;Acc:ZDB-GENE-070301-4]	291	72	154.288	1.04192	0.852791	0.221792
ENSDARG00000017790.9	chrnb2b	cholinergic_receptor,_nicotinic,_beta_2b_[Source:ZFIN;Acc:ZDB-GENE-070821-3]	1596	395	846.279	1.0415	0.615428	0.090584
ENSDARG00000102299.3	cxcl8b.1	chemokine_(C-X-C_motif)_ligand_8b,_duplicate_1_[Source:ZFIN;Acc:ZDB-GENE-101026-3]	109	27	57.8135	1.04027	1.19536	0.384164
ENSDARG00000005416.11	map3k5	mitogen-activated_protein_kinase_kinase_kinase_5_[Source:ZFIN;Acc:ZDB-GENE-030827-3]	3665	908	1944.02	1.04002	0.578001	0.0719655
ENSDARG00000062462.6	shisa7a	shisa_family_member_7a_[Source:ZFIN;Acc:ZDB-GENE-100922-37]	779	193	413.206	1.03999	0.678503	0.125332
ENSDARG00000012355.8	galnt8a.1	polypeptide_N-acetylgalactosaminyltransferase_8a,_tandem_duplicate_1_[Source:ZFIN;Acc:ZDB-GENE-091015-4]	343	85	181.952	1.03964	0.813839	0.201442
ENSDARG00000060065.6	ubap2b	ubiquitin_associated_protein_2b_[Source:ZFIN;Acc:ZDB-GENE-070209-122]	16774	4157	8898.29	1.03958	0.554259	0.0607072
ENSDARG00000021909.8	VSTM2A	zgc:110852_[Source:ZFIN;Acc:ZDB-GENE-050306-31]	117	29	62.0695	1.03935	1.16281	0.371413
ENSDARG00000058678.5	aqp10b	aquaporin_10b_[Source:ZFIN;Acc:ZDB-GENE-060503-57]	234	58	124.139	1.03935	0.910753	0.253786
ENSDARG00000062108.6	iffo1b	intermediate_filament_family_orphan_1b_[Source:ZFIN;Acc:ZDB-GENE-050208-308]	1315	326	697.661	1.03909	0.628561	0.0983064
ENSDARG00000057729.7	ephb6	eph_receptor_B6_[Source:ZFIN;Acc:ZDB-GENE-100922-51]	254	63	134.779	1.03837	0.887573	0.24204
ENSDARG00000042658.5	acad8	acyl-CoA_dehydrogenase_family,_member_8_[Source:ZFIN;Acc:ZDB-GENE-040426-828]	2040	506	1082.49	1.03833	0.600864	0.0839777
ENSDARG00000102591.2	btr30	bloodthirsty-related_gene_family,_member_30_[Source:ZFIN;Acc:ZDB-GENE-040426-1407]	1624	403	861.875	1.03767	0.613707	0.0908713
ENSDARG00000042322.5	si:dkey-177p2.6	si:dkey-177p2.6_[Source:ZFIN;Acc:ZDB-GENE-030131-5926]	6661	1653	3535.11	1.03762	0.56416	0.0658812
ENSDARG00000087040.2	rhbdl1	rhomboid,_veinlet-like_1_(Drosophila)_[Source:ZFIN;Acc:ZDB-GENE-120529-2]	137	34	72.7096	1.03754	1.09537	0.343536
ENSDARG00000059846.7	epg5	ectopic_P-granules_autophagy_protein_5_homolog_(C._elegans)_[Source:ZFIN;Acc:ZDB-GENE-070705-307]	1237	307	656.515	1.0375	0.633036	0.101227
ENSDARG00000017058.9	gyltl1b	glycosyltransferase-like_1b_[Source:ZFIN;Acc:ZDB-GENE-050419-253]	866	215	459.666	1.037	0.666116	0.119522
ENSDARG00000076569.4	ndp	Norrie_disease_(pseudoglioma)_[Source:ZFIN;Acc:ZDB-GENE-060216-2]	145	36	76.9657	1.03695	1.07253	0.333631
ENSDARG00000060756.3	abhd6a	abhydrolase_domain_containing_6a_[Source:ZFIN;Acc:ZDB-GENE-090925-1]	294	73	156.059	1.03682	0.849351	0.222193
ENSDARG00000079248.4	mn1b	meningioma_1b_[Source:ZFIN;Acc:ZDB-GENE-080917-23]	1667	414	884.927	1.03652	0.6119	0.0902776
ENSDARG00000059472.7	arhgap31	Rho_GTPase_activating_protein_31_[Source:ZFIN;Acc:ZDB-GENE-100922-256]	455	113	241.537	1.03651	0.756875	0.170854
ENSDARG00000089556.4	si:dkey-63j12.4	si:dkey-63j12.4_[Source:ZFIN;Acc:ZDB-GENE-040724-17]	153	38	81.2217	1.03643	1.05165	0.324364
ENSDARG00000094386.1	adgrg4b	adhesion_G_protein-coupled_receptor_G4b_[Source:ZFIN;Acc:ZDB-GENE-091204-201]	153	38	81.2217	1.03643	1.05165	0.324364
ENSDARG00000041895.9	cad	carbamoyl-phosphate_synthetase_2,_aspartate_transcarbamylase,_and_dihydroorotase_[Source:ZFIN;Acc:ZDB-GENE-021030-4]	5301	1317	2814.38	1.03598	0.568137	0.0682332
ENSDARG00000007207.9	cnpy2	canopy_2_[Source:ZFIN;Acc:ZDB-GENE-060315-4]	330	82	175.212	1.03574	0.821816	0.207559
ENSDARG00000010519.9	per3	period_circadian_clock_3_[Source:ZFIN;Acc:ZDB-GENE-000804-1]	16281	4048	8645.99	1.03488	0.553724	0.0616314
ENSDARG00000063257.5	NA	NA	189	47	100.374	1.03462	0.976147	0.289188
ENSDARG00000059925.7	usp24	ubiquitin_specific_peptidase_24_[Source:ZFIN;Acc:ZDB-GENE-030131-4356]	2666	663	1415.87	1.03456	0.588112	0.0785558
ENSDARG00000024561.9	nolc1	nucleolar_and_coiled-body_phosphoprotein_1_[Source:ZFIN;Acc:ZDB-GENE-030131-6349]	7036	1750	3736.89	1.03437	0.562751	0.066054
ENSDARG00000008575.10	lyst	lysosomal_trafficking_regulator_[Source:ZFIN;Acc:ZDB-GENE-070702-1]	840	209	446.184	1.03385	0.668921	0.122212
ENSDARG00000086856.2	stk35	serine/threonine_kinase_35_[Source:ZFIN;Acc:ZDB-GENE-061103-553]	1687	420	896.267	1.03297	0.6106	0.0906983
ENSDARG00000042344.7	trmt6	tRNA_methyltransferase_6_homolog_(S._cerevisiae)_[Source:ZFIN;Acc:ZDB-GENE-051120-141]	490	122	260.332	1.03287	0.743321	0.164671
ENSDARG00000026811.4	extl3	exostosin-like_glycosyltransferase_3_[Source:ZFIN;Acc:ZDB-GENE-041124-2]	735	183	390.499	1.03287	0.684329	0.131218
ENSDARG00000028857.7	sgsm1a	small_G_protein_signaling_modulator_1a_[Source:ZFIN;Acc:ZDB-GENE-060526-379]	265	66	140.806	1.03242	0.875114	0.238096
ENSDARG00000075858.3	fam155a	family_with_sequence_similarity_155,_member_A_[Source:ZFIN;Acc:ZDB-GENE-090313-34]	285	71	151.446	1.03204	0.856253	0.228088
ENSDARG00000052982.6	gabrr2a	gamma-aminobutyric_acid_(GABA)_A_receptor,_rho_2a_[Source:ZFIN;Acc:ZDB-GENE-060825-164]	1172	292	622.81	1.0319	0.636512	0.104979
ENSDARG00000053087.6	mthfr	methylenetetrahydrofolate_reductase_(NAD(P)H)_[Source:ZFIN;Acc:ZDB-GENE-041111-215]	2183	544	1160.14	1.0316	0.596425	0.083694
ENSDARG00000103658.1	hivep1	human_immunodeficiency_virus_type_I_enhancer_binding_protein_1_[Source:ZFIN;Acc:ZDB-GENE-070912-512]	3625	904	1926.94	1.03055	0.576854	0.074017
ENSDARG00000013252.7	si:dkey-202l16.5	si:dkey-202l16.5_[Source:ZFIN;Acc:ZDB-GENE-120411-6]	910	227	483.775	1.03014	0.659755	0.118429
ENSDARG00000022309.9	dspa	desmoplakin_a_[Source:ZFIN;Acc:ZDB-GENE-030131-2743]	10754	2683	5717.33	1.02992	0.556526	0.0642228
ENSDARG00000071087.3	slc35b4	solute_carrier_family_35,_member_B4_[Source:ZFIN;Acc:ZDB-GENE-030131-2457]	2473	617	1314.77	1.02989	0.590483	0.0811335
ENSDARG00000016348.10	dip2bb	disco-interacting_protein_2_homolog_Bb_[Source:ZFIN;Acc:ZDB-GENE-100729-4]	749	187	398.297	1.0289	0.68136	0.131028
ENSDARG00000068515.6	chs1	chitin_synthase_1_[Source:ZFIN;Acc:ZDB-GENE-030131-1188]	5959	1489	3169.7	1.02769	0.564517	0.0686849
ENSDARG00000097405.1	si:dkey-273g18.1	si:dkey-273g18.1_[Source:ZFIN;Acc:ZDB-GENE-060503-256]	84	21	44.6885	1.02697	1.32382	0.437891
ENSDARG00000087867.2	CABZ01043956.1	NA	92	23	48.9445	1.02697	1.27576	0.420828
ENSDARG00000102018.1	bty	bloodthirsty_[Source:ZFIN;Acc:ZDB-GENE-020620-2]	92	23	48.9445	1.02697	1.27576	0.420828
ENSDARG00000104277.1	BX942846.1	NA	108	27	57.4566	1.02697	1.19696	0.390905
ENSDARG00000027564.7	pak6a	p21_protein_(Cdc42/Rac)-activated_kinase_6a_[Source:ZFIN;Acc:ZDB-GENE-130410-1]	132	33	70.2247	1.02697	1.10835	0.354147
ENSDARG00000073768.1	tmem125a	transmembrane_protein_125a_[Source:ZFIN;Acc:ZDB-GENE-121019-2]	148	37	78.7368	1.02697	1.06262	0.333819
ENSDARG00000039901.6	NA	NA	208	52	110.657	1.02697	0.943629	0.276455
ENSDARG00000098551.1	BICD1	(1_of_many)_BICD_cargo_adaptor_1_[Source:HGNC_Symbol;Acc:HGNC:1049]	244	61	129.809	1.02697	0.896628	0.252057
ENSDARG00000101044.1	si:ch73-138e16.6	si:ch73-138e16.6_[Source:ZFIN;Acc:ZDB-GENE-070705-205]	320	80	170.242	1.02697	0.827348	0.214503
ENSDARG00000040864.7	si:dkey-286j15.1	si:dkey-286j15.1_[Source:ZFIN;Acc:ZDB-GENE-060503-447]	2430	608	1293.12	1.02578	0.590586	0.0824071
ENSDARG00000041107.8	cftr	cystic_fibrosis_transmembrane_conductance_regulator_(ATP-binding_cassette_sub-family_C,_member_7)_[Source:ZFIN;Acc:ZDB-GENE-050517-20]	571	143	303.95	1.02444	0.717421	0.153305
ENSDARG00000063299.7	pcloa	piccolo_presynaptic_cytomatrix_protein_a_[Source:ZFIN;Acc:ZDB-GENE-030131-8115]	4838	1212	2575.59	1.02399	0.568251	0.0715453
ENSDARG00000023214.8	mob2a	MOB_kinase_activator_2a_[Source:ZFIN;Acc:ZDB-GENE-040718-56]	918	230	488.731	1.02383	0.657813	0.11961
ENSDARG00000042114.8	bin1a	bridging_integrator_1a_[Source:ZFIN;Acc:ZDB-GENE-070912-715]	323	81	172.013	1.02251	0.824411	0.214868
ENSDARG00000076952.3	fer1l4	fer-1-like_family_member_4_[Source:ZFIN;Acc:ZDB-GENE-130530-815]	323	81	172.013	1.02251	0.824411	0.214868
ENSDARG00000001127.9	slc17a6a	solute_carrier_family_17_(vesicular_glutamate_transporter),_member_6a_[Source:ZFIN;Acc:ZDB-GENE-050105-4]	1224	307	651.875	1.02226	0.631386	0.105431
ENSDARG00000104404.1	b4galt1l	DP-Gal:betaGlcNAc_beta_1,4-_galactosyltransferase,_polypeptide_1,_like_[Source:ZFIN;Acc:ZDB-GENE-061013-84]	1459	366	777.072	1.02203	0.618293	0.0983327
ENSDARG00000079056.4	si:ch211-194c3.5	si:ch211-194c3.5_[Source:ZFIN;Acc:ZDB-GENE-090313-63]	2894	726	1541.38	1.02199	0.582951	0.0795787
ENSDARG00000029890.7	si:dkeyp-86f7.4	si:dkeyp-86f7.4_[Source:ZFIN;Acc:ZDB-GENE-091204-252]	251	63	133.708	1.02123	0.887755	0.249998
ENSDARG00000031075.8	cadm1a	cell_adhesion_molecule_1a_[Source:ZFIN;Acc:ZDB-GENE-080505-2]	1314	330	700.106	1.0204	0.625564	0.102856
ENSDARG00000068397.5	tns2b	tensin_2b_[Source:ZFIN;Acc:ZDB-GENE-101001-5]	2520	633	1342.76	1.02011	0.588125	0.0828259
ENSDARG00000101102.1	tprn	taperin_[Source:ZFIN;Acc:ZDB-GENE-081104-254]	410	103	218.472	1.01995	0.773472	0.187282
ENSDARG00000045911.8	tulp4a	tubby_like_protein_4a_[Source:ZFIN;Acc:ZDB-GENE-060503-215]	1126	283	600.089	1.0193	0.637842	0.110033
ENSDARG00000055226.4	slc7a7	solute_carrier_family_7_(amino_acid_transporter_light_chain,_y+L_system),_member_7_[Source:ZFIN;Acc:ZDB-GENE-051127-5]	2550	641	1359.07	1.01907	0.587463	0.0827949
ENSDARG00000030478.8	zgc:66484	zgc:66484_[Source:ZFIN;Acc:ZDB-GENE-030131-5768]	4377	1101	2333.32	1.0181	0.569695	0.0739228
ENSDARG00000028664.10	ahsa1a	AHA1,_activator_of_heat_shock_protein_ATPase_homolog_1a_[Source:ZFIN;Acc:ZDB-GENE-030131-1869]	807	203	430.204	1.01806	0.670785	0.129087
ENSDARG00000079024.4	rps6kl1	ribosomal_protein_S6_kinase-like_1_[Source:ZFIN;Acc:ZDB-GENE-111020-10]	306	77	163.144	1.01757	0.836247	0.223669
ENSDARG00000039987.8	hivep2a	human_immunodeficiency_virus_type_I_enhancer_binding_protein_2a_[Source:ZFIN;Acc:ZDB-GENE-041014-354]	4265	1074	2274.43	1.01652	0.570114	0.0745841
ENSDARG00000041797.5	cx28.9	connexin_28.9_[Source:ZFIN;Acc:ZDB-GENE-041114-200]	3431	864	1829.69	1.01649	0.576364	0.0777938
ENSDARG00000036424.6	pcdh20	protocadherin_20_[Source:NCBI_gene;Acc:100007362]	663	167	353.595	1.01613	0.6948	0.143611
ENSDARG00000062687.6	kcnh7	potassium_channel,_voltage_gated_eag_related_subfamily_H,_member_7_[Source:ZFIN;Acc:ZDB-GENE-120214-39]	397	100	211.732	1.01611	0.779132	0.192181
ENSDARG00000039117.6	tefa	thyrotrophic_embryonic_factor_a_[Source:ZFIN;Acc:ZDB-GENE-990415-264]	35377	8914	18869.6	1.01564	0.546918	0.0633091
ENSDARG00000017261.9	gdpd1	glycerophosphodiester_phosphodiesterase_domain_containing_1_[Source:ZFIN;Acc:ZDB-GENE-040822-22]	3380	852	1803.08	1.01507	0.57662	0.0783445
ENSDARG00000075917.5	cfap74	cilia_and_flagella_associated_protein_74_[Source:ZFIN;Acc:ZDB-GENE-081104-480]	476	120	253.935	1.0149	0.745243	0.173251
ENSDARG00000006396.9	nrcama	neuronal_cell_adhesion_molecule_a_[Source:ZFIN;Acc:ZDB-GENE-041210-235]	1309	330	698.322	1.0149	0.624956	0.104387
ENSDARG00000102071.1	slc25a47b	solute_carrier_family_25,_member_47b_[Source:ZFIN;Acc:ZDB-GENE-070424-85]	353	89	188.323	1.01476	0.803237	0.206468
ENSDARG00000010002.11	gna11a	guanine_nucleotide_binding_protein_(G_protein),_alpha_11a_(Gq_class)_[Source:ZFIN;Acc:ZDB-GENE-050208-597]	2225	561	1187.04	1.0147	0.592816	0.0869589
ENSDARG00000014106.8	cfl2	cofilin_2_(muscle)_[Source:ZFIN;Acc:ZDB-GENE-040426-1815]	9835	2480	5247.16	1.01455	0.555088	0.0675895
ENSDARG00000012297.8	cnga3b	cyclic_nucleotide_gated_channel_alpha_3b_[Source:ZFIN;Acc:ZDB-GENE-090312-121]	456	115	243.295	1.01437	0.752711	0.177781
ENSDARG00000028786.6	chst12a	carbohydrate_(chondroitin_4)_sulfotransferase_12a_[Source:ZFIN;Acc:ZDB-GENE-081022-13]	206	52	109.943	1.01303	0.94416	0.283297
ENSDARG00000097026.2	si:dkey-16m19.1	si:dkey-16m19.1_[Source:ZFIN;Acc:ZDB-GENE-030131-7281]	515	130	274.858	1.01303	0.731689	0.166203
ENSDARG00000105129.1	CABZ01103941.1	NA	1125	284	600.433	1.01293	0.636878	0.111731
ENSDARG00000057102.4	BX957274.1	NA	202	51	107.815	1.01276	0.950563	0.286683
ENSDARG00000030913.8	cluha	clustered_mitochondria_(cluA/CLU1)_homolog_a_[Source:ZFIN;Acc:ZDB-GENE-061103-457]	3826	966	2042.11	1.01271	0.572483	0.0768974
ENSDARG00000100583.1	hid1b	HID1_domain_containing_b_[Source:ZFIN;Acc:ZDB-GENE-040718-239]	293	74	156.403	1.01227	0.845867	0.231413
ENSDARG00000100374.2	txnrd1	thioredoxin_reductase_1_[Source:ZFIN;Acc:ZDB-GENE-030327-2]	6434	1625	3434.48	1.01224	0.560713	0.0710307
ENSDARG00000095819.2	si:dkey-231j24.3	si:dkey-231j24.3_[Source:ZFIN;Acc:ZDB-GENE-030131-8217]	388	98	207.119	1.01217	0.783044	0.196146
ENSDARG00000043094.6	gnas	GNAS_complex_locus_[Source:ZFIN;Acc:ZDB-GENE-090417-2]	1738	439	927.778	1.0121	0.60546	0.094598
ENSDARG00000023724.6	cdc42se1	CDC42_small_effector_1_[Source:ZFIN;Acc:ZDB-GENE-030131-9260]	1496	378	798.682	1.01162	0.614899	0.0999324
ENSDARG00000069524.3	si:dkey-30c15.13	si:dkey-30c15.13_[Source:ZFIN;Acc:ZDB-GENE-060503-73]	360	91	192.222	1.01103	0.798378	0.205387
ENSDARG00000091540.2	notum1b	notum_pectinacetylesterase_homolog_1b_(Drosophila)_[Source:ZFIN;Acc:ZDB-GENE-040718-391]	174	44	92.9192	1.01048	0.999563	0.312053
ENSDARG00000076250.5	rasef	RAS_and_EF-hand_domain_containing_[Source:ZFIN;Acc:ZDB-GENE-081105-157]	170	43	90.7912	1.0101	1.00764	0.316131
ENSDARG00000074723.5	myo10l1	myosin_X-like_1_[Source:ZFIN;Acc:ZDB-GENE-080425-1]	332	84	177.326	1.00969	0.815909	0.2159
ENSDARG00000102443.2	si:ch1073-450f2.1	si:ch1073-450f2.1_[Source:ZFIN;Acc:ZDB-GENE-120215-55]	1723	436	920.323	1.00949	0.605635	0.095548
ENSDARG00000016923.10	si:dkey-94f20.4	si:dkey-94f20.4_[Source:ZFIN;Acc:ZDB-GENE-121214-276]	162	41	86.5351	1.00927	1.02517	0.324878
ENSDARG00000095268.1	si:dkey-261h17.1	si:dkey-261h17.1_[Source:ZFIN;Acc:ZDB-GENE-030829-14]	4010	1015	2142.1	1.00909	0.570603	0.0769831
ENSDARG00000054003.7	rargb	retinoic_acid_receptor,_gamma_b_[Source:ZFIN;Acc:ZDB-GENE-070314-1]	158	40	84.4071	1.00882	1.03432	0.32939
ENSDARG00000103641.1	CABZ01085241.1	NA	154	39	82.2791	1.00835	1.04386	0.33405
ENSDARG00000059888.5	NA	NA	150	38	80.1511	1.00786	1.0538	0.338866
ENSDARG00000014302.11	brinp2	bone_morphogenetic_protein/retinoic_acid_inducible_neural-specific_2_[Source:ZFIN;Acc:ZDB-GENE-070912-621]	1022	259	546.161	1.00734	0.644593	0.118111
ENSDARG00000100276.1	tmem101	transmembrane_protein_101_[Source:ZFIN;Acc:ZDB-GENE-121214-289]	363	92	193.994	1.00723	0.795961	0.205718
ENSDARG00000061231.7	tinagl1	tubulointerstitial_nephritis_antigen-like_1_[Source:ZFIN;Acc:ZDB-GENE-060503-240]	434	110	231.941	1.00716	0.760499	0.18539
ENSDARG00000077860.5	ankhd1	ankyrin_repeat_and_KH_domain_containing_1_[Source:ZFIN;Acc:ZDB-GENE-090421-1]	3641	923	1945.96	1.0069	0.572908	0.0788283
ENSDARG00000020891.9	CABZ01067244.1	NA	497	126	265.633	1.00679	0.736518	0.171638
ENSDARG00000099244.1	pcdh2g7	protocadherin_2_gamma_7_[Source:ZFIN;Acc:ZDB-GENE-050610-29]	209	53	111.715	1.00641	0.938447	0.283532
ENSDARG00000038918.3	drd1b	dopamine_receptor_D1b_[Source:ZFIN;Acc:ZDB-GENE-070524-2]	481	122	257.121	1.00612	0.741957	0.175086
ENSDARG00000008491.10	NA	NA	5239	1329	2800.66	1.00592	0.563636	0.0743104
ENSDARG00000035607.7	ankle2	ankyrin_repeat_and_LEM_domain_containing_2_[Source:ZFIN;Acc:ZDB-GENE-030131-6090]	540	137	288.684	1.00575	0.722875	0.164128
ENSDARG00000045557.6	socs2	suppressor_of_cytokine_signaling_2_[Source:ZFIN;Acc:ZDB-GENE-041210-171]	1332	338	712.134	1.00547	0.622118	0.106051
ENSDARG00000063481.6	si:ch211-214j24.15	si:ch211-214j24.15_[Source:ZFIN;Acc:ZDB-GENE-110914-85]	394	100	210.661	1.00516	0.778766	0.196803
ENSDARG00000078249.6	unc13d	unc-13_homolog_D_(C._elegans)_[Source:ZFIN;Acc:ZDB-GENE-110411-188]	130	33	69.511	1.00494	1.1104	0.365452
ENSDARG00000102099.2	si:ch211-255f4.11	si:ch211-255f4.11_[Source:ZFIN;Acc:ZDB-GENE-050208-387]	130	33	69.511	1.00494	1.1104	0.365452
ENSDARG00000036793.8	ttll5	tubulin_tyrosine_ligase-like_family,_member_5_[Source:ZFIN;Acc:ZDB-GENE-100922-236]	126	32	67.3829	1.00425	1.12344	0.371371
ENSDARG00000077547.5	tmlhe	trimethyllysine_hydroxylase,_epsilon_[Source:ZFIN;Acc:ZDB-GENE-091204-144]	878	223	469.553	1.00415	0.659203	0.12769
ENSDARG00000104995.1	ugt5b1	UDP_glucuronosyltransferase_5_family,_polypeptide_B1_[Source:ZFIN;Acc:ZDB-GENE-100406-3]	614	156	328.403	1.00366	0.703319	0.15357
ENSDARG00000095184.1	si:ch73-52p7.1	si:ch73-52p7.1_[Source:ZFIN;Acc:ZDB-GENE-081107-46]	122	31	65.2549	1.00351	1.13719	0.377535
ENSDARG00000043332.6	prkcz	protein_kinase_C,_zeta_[Source:ZFIN;Acc:ZDB-GENE-070511-1]	484	123	258.892	1.00332	0.740418	0.175396
ENSDARG00000101145.2	lipeb	lipase,_hormone-sensitive_b_[Source:ZFIN;Acc:ZDB-GENE-100921-71]	299	76	159.945	1.00304	0.839284	0.232041
ENSDARG00000098824.1	CDH22	cadherin_22_[Source:HGNC_Symbol;Acc:HGNC:13251]	118	30	63.1269	1.00272	1.15168	0.383939
ENSDARG00000039666.5	tsta3	tissue_specific_transplantation_antigen_P35B_[Source:ZFIN;Acc:ZDB-GENE-040722-1]	472	120	252.508	1.00272	0.74465	0.17812
ENSDARG00000077430.3	CLDN20	(1_of_many)_claudin_20_[Source:HGNC_Symbol;Acc:HGNC:2042]	114	29	60.9989	1.00188	1.16697	0.3906
ENSDARG00000058871.5	si:ch73-142c19.1	si:ch73-142c19.1_[Source:ZFIN;Acc:ZDB-GENE-090311-15]	279	71	149.305	1.00134	0.856225	0.242208
ENSDARG00000055656.3	pdzd3b	PDZ_domain_containing_3b_[Source:ZFIN;Acc:ZDB-GENE-081022-151]	892	227	477.351	1.00132	0.657069	0.127529
ENSDARG00000032865.8	pacsin1a	protein_kinase_C_and_casein_kinase_substrate_in_neurons_1a_[Source:ZFIN;Acc:ZDB-GENE-050522-155]	3112	792	1665.41	1.00124	0.577066	0.082732
ENSDARG00000094377.1	samd10b	sterile_alpha_motif_domain_containing_10b_[Source:ZFIN;Acc:ZDB-GENE-090312-179]	165	42	88.3063	1.00097	1.01694	0.324969
ENSDARG00000032079.6	acsl3a	acyl-CoA_synthetase_long-chain_family_member_3a_[Source:ZFIN;Acc:ZDB-GENE-050420-181]	326	83	174.485	1.00066	0.818484	0.221491
ENSDARG00000088881.3	si:dkeyp-69b9.3	si:dkeyp-69b9.3_[Source:ZFIN;Acc:ZDB-GENE-100922-275]	1292	329	691.554	1.00041	0.623598	0.108656
ENSDARG00000100956.1	si:ch211-276i12.4	si:ch211-276i12.4_[Source:ZFIN;Acc:ZDB-GENE-141216-218]	1272	324	680.914	1	0.624731	0.109446

## Sheet: Downregulated genes
List of downregulated genes in coq2 mutants
GeneId	GeneName	Description	coq2 (CPM)	WT (CPM)	baseMean	log2FoldChange	lfcSE	pvalue
ENSDARG00000107511.1	tgs1	trimethylguanosine_synthase_1_[Source:ZFIN;Acc:ZDB-GENE-070802-2]	0	75	52.5397	-9.64396	6.76852	0.154207
ENSDARG00000092018.1	si:ch211-139a5.1	si:ch211-139a5.1_[Source:ZFIN;Acc:ZDB-GENE-060526-39]	0	61	42.7323	-9.3459	6.76899	0.167373
ENSDARG00000100523.2	BX548067.2	NA	0	61	42.7323	-9.3459	6.76899	0.167373
ENSDARG00000097973.1	si:ch1073-190k2.1	si:ch1073-190k2.1_[Source:ZFIN;Acc:ZDB-GENE-131127-449]	1	204	143.265	-8.64517	4.80089	0.0717434
ENSDARG00000042535.4	actc1a	actin,_alpha,_cardiac_muscle_1a_[Source:ZFIN;Acc:ZDB-GENE-040520-4]	151	17427	12262	-7.82339	4.2395	0.0649857
ENSDARG00000105466.1	si:dkey-125e8.5	si:dkey-125e8.5_[Source:ZFIN;Acc:ZDB-GENE-160113-137]	1	115	80.9177	-7.81847	2.25224	0.000517714
ENSDARG00000101488.1	CR387997.2	NA	1	70	49.3939	-7.10227	2.34837	0.00249177
ENSDARG00000086277.3	FP017169.1	NA	2	139	98.0873	-7.09194	1.92648	0.000232061
ENSDARG00000043168.3	CELA1	(1_of_many)_chymotrypsin_like_elastase_family_member_1_[Source:HGNC_Symbol;Acc:HGNC:3308]	23	1511	1066.71	-7.01056	4.00951	0.0803805
ENSDARG00000105400.1	HIST2H2AB	(1_of_many)_histone_cluster_2_H2A_family_member_b_[Source:HGNC_Symbol;Acc:HGNC:20508]	2	122	86.1783	-6.90373	1.9444	0.000384406
ENSDARG00000093606.1	NA	NA	12	622	440.011	-6.66866	3.9164	0.0886145
ENSDARG00000103859.1	NA	NA	6	307	217.204	-6.65	3.94153	0.0915725
ENSDARG00000032126.6	scg5	secretogranin_V_[Source:ZFIN;Acc:ZDB-GENE-040426-1687]	73	3405	2411.35	-6.51646	3.84008	0.0897041
ENSDARG00000100683.1	CT583625.5	NA	3	71	50.8082	-5.53779	1.91418	0.00381544
ENSDARG00000105265.1	zgc:171534	zgc:171534_[Source:ZFIN;Acc:ZDB-GENE-080218-6]	55	1228	879.878	-5.45364	3.47019	0.11605
ENSDARG00000093111.3	si:ch211-209l18.2	si:ch211-209l18.2_[Source:ZFIN;Acc:ZDB-GENE-060503-682]	12	230	165.404	-5.23354	1.42416	0.000237999
ENSDARG00000101930.1	CU914622.2	NA	5	85	61.3293	-5.06047	1.73198	0.00348028
ENSDARG00000105317.1	si:ch1073-365p7.2	si:ch1073-365p7.2_[Source:ZFIN;Acc:ZDB-GENE-160114-38]	7	89	64.8452	-4.64139	1.63832	0.00461113
ENSDARG00000041073.6	si:dkey-12e7.4	si:dkey-12e7.4_[Source:ZFIN;Acc:ZDB-GENE-050419-83]	15	167	122.341	-4.44983	1.392	0.00138997
ENSDARG00000099006.1	CABZ01029938.1	NA	14	141	103.771	-4.30521	1.41879	0.0024099
ENSDARG00000079703.3	si:dkey-18p12.4	si:dkey-18p12.4_[Source:ZFIN;Acc:ZDB-GENE-070912-408]	26	255	187.914	-4.26693	1.26532	0.00074567
ENSDARG00000020711.9	rrm2	ribonucleotide_reductase_M2_polypeptide_[Source:ZFIN;Acc:ZDB-GENE-990415-25]	160	1480	1093.88	-4.1824	2.94625	0.155733
ENSDARG00000053450.7	ftr06	finTRIM_family,_member_6_[Source:ZFIN;Acc:ZDB-GENE-070912-228]	19	171	126.571	-4.14294	1.33953	0.00198252
ENSDARG00000097229.2	si:ch211-226h8.15	si:ch211-226h8.15_[Source:ZFIN;Acc:ZDB-GENE-131121-380]	25	210	156.033	-4.04341	1.27452	0.00151133
ENSDARG00000034207.6	si:dkey-91f15.8	si:dkey-91f15.8_[Source:ZFIN;Acc:ZDB-GENE-120214-21]	8	67	49.7904	-4.0391	1.66115	0.015036
ENSDARG00000100529.1	FO904928.1	NA	47	346	259.156	-3.85306	1.15224	0.000825887
ENSDARG00000099949.1	FO704782.1	NA	61	447	334.906	-3.84642	1.11486	0.000560329
ENSDARG00000105307.1	BX005331.1	NA	12	85	63.8274	-3.79745	1.51475	0.0121768
ENSDARG00000045142.6	hbae5	hemoglobin,_alpha_embryonic_5_[Source:ZFIN;Acc:ZDB-GENE-101028-1]	63	385	292.187	-3.58446	1.09778	0.00109387
ENSDARG00000092923.1	si:dkey-95h12.2	si:dkey-95h12.2_[Source:ZFIN;Acc:ZDB-GENE-060503-178]	11	66	50.1605	-3.55798	1.58359	0.0246541
ENSDARG00000079375.4	CU104698.1	NA	15	89	67.7002	-3.54186	1.45331	0.0148056
ENSDARG00000101990.1	CU571315.3	NA	35	195	149.094	-3.45107	1.20166	0.00407991
ENSDARG00000104499.1	CABZ01080545.1	NA	11	60	45.9573	-3.42048	1.60496	0.0330734
ENSDARG00000070713.3	prss60.1	protease,_serine,_60.1_[Source:ZFIN;Acc:ZDB-GENE-070424-25]	15	79	60.6949	-3.36991	1.47159	0.022023
ENSDARG00000010146.6	cpa2	carboxypeptidase_A2_(pancreatic)_[Source:ZFIN;Acc:ZDB-GENE-040801-182]	72	377	289.794	-3.36152	1.06797	0.00164627
ENSDARG00000029546.5	grem1a	gremlin_1a,_DAN_family_BMP_antagonist_[Source:ZFIN;Acc:ZDB-GENE-040625-1]	14	71	54.7338	-3.31541	1.50777	0.0278867
ENSDARG00000091445.3	pimr27	Pim_proto-oncogene,_serine/threonine_kinase,_related_27_[Source:ZFIN;Acc:ZDB-GENE-131119-75]	14	71	54.7338	-3.31541	1.50777	0.0278867
ENSDARG00000068431.5	si:ch211-195h23.3	si:ch211-195h23.3_[Source:ZFIN;Acc:ZDB-GENE-070912-174]	99	501	386.295	-3.31233	1.02466	0.00122667
ENSDARG00000103964.2	si:dkeyp-104b3.21	si:dkeyp-104b3.21_[Source:ZFIN;Acc:ZDB-GENE-070912-626]	77	386	297.883	-3.29869	1.05529	0.0017728
ENSDARG00000006501.12	cyp2x10.2	cytochrome_P450,_family_2,_subfamily_X,_polypeptide_10.2_[Source:ZFIN;Acc:ZDB-GENE-060818-12]	54	242	188.799	-3.137	1.10702	0.0046007
ENSDARG00000095057.2	si:dkey-103d23.3	si:dkey-103d23.3_[Source:ZFIN;Acc:ZDB-GENE-081104-522]	40	175	136.867	-3.10231	1.17154	0.00809577
ENSDARG00000092704.2	zmp:0000001031	zmp:0000001031_[Source:ZFIN;Acc:ZDB-GENE-130530-1034]	19	83	64.9245	-3.10013	1.4047	0.0273163
ENSDARG00000089124.3	hbae1.3	hemoglobin,_alpha_embryonic_1.3_[Source:ZFIN;Acc:ZDB-GENE-061207-39]	557	2379	1865.34	-3.06759	2.39271	0.199824
ENSDARG00000097459.2	si:dkey-125e8.3	si:dkey-125e8.3_[Source:ZFIN;Acc:ZDB-GENE-131121-373]	61	257	201.805	-3.04791	1.08161	0.00483341
ENSDARG00000099056.1	CABZ01065076.1	NA	266	1113	874.617	-3.03798	0.918803	0.000944849
ENSDARG00000077456.3	si:ch211-113a14.12	si:ch211-113a14.12_[Source:ZFIN;Acc:ZDB-GENE-121214-99]	18	74	58.2629	-3.01255	1.43631	0.0359557
ENSDARG00000057536.6	crygm2a	crystallin,_gamma_M2a_[Source:ZFIN;Acc:ZDB-GENE-050516-9]	14	57	44.9264	-2.99855	1.55377	0.0536247
ENSDARG00000087556.2	pacrg	PARK2_co-regulated_[Source:ZFIN;Acc:ZDB-GENE-041114-100]	100	404	318.701	-2.98738	1.00175	0.00286217
ENSDARG00000090847.3	si:ch211-209l18.4	si:ch211-209l18.4_[Source:ZFIN;Acc:ZDB-GENE-110411-221]	60	235	186.037	-2.94265	1.08164	0.00651731
ENSDARG00000059039.5	CABZ01031753.1	NA	102	381	303.303	-2.87425	0.991822	0.00375613
ENSDARG00000089903.2	cmasb	cytidine_monophosphate_N-acetylneuraminic_acid_synthetase_b_[Source:ZFIN;Acc:ZDB-GENE-120427-1]	45	168	133.748	-2.87349	1.14375	0.0119937
ENSDARG00000061636.7	kcnj9	potassium_inwardly-rectifying_channel,_subfamily_J,_member_9_[Source:ZFIN;Acc:ZDB-GENE-081104-42]	144	531	423.371	-2.85567	0.949428	0.00263166
ENSDARG00000104791.1	CABZ01077956.1	NA	23	84	67.0525	-2.84178	1.35451	0.0359042
ENSDARG00000043798.5	ms4a17a.1	membrane-spanning_4-domains,_subfamily_A,_member_17A.1_[Source:ZFIN;Acc:ZDB-GENE-050417-307]	38	137	109.534	-2.82313	1.18885	0.0175646
ENSDARG00000098051.1	opn6b	opsin_6,_group_member_b_[Source:ZFIN;Acc:ZDB-GENE-030616-402]	260	936	748.482	-2.82102	0.897015	0.00166142
ENSDARG00000092228.1	si:dkey-27p18.3	si:dkey-27p18.3_[Source:ZFIN;Acc:ZDB-GENE-060526-287]	15	54	43.1817	-2.82102	1.5482	0.0684363
ENSDARG00000102343.1	si:dkey-243k1.3	si:dkey-243k1.3_[Source:ZFIN;Acc:ZDB-GENE-131121-191]	75	266	213.106	-2.79949	1.0355	0.00686098
ENSDARG00000071656.5	si:dkey-19a16.5	si:dkey-19a16.5_[Source:ZFIN;Acc:ZDB-GENE-050208-733]	32	112	89.8792	-2.78038	1.24196	0.0251751
ENSDARG00000056498.6	crp	c-reactive_protein,_pentraxin-related_[Source:ZFIN;Acc:ZDB-GENE-060901-6]	3162	10825	8711.66	-2.74848	0.822784	0.000836372
ENSDARG00000098305.1	si:ch211-76m11.8	si:ch211-76m11.8_[Source:ZFIN;Acc:ZDB-GENE-041210-280]	16	54	43.5385	-2.72791	1.5308	0.0747472
ENSDARG00000087289.5	zgc:66473	zgc:66473_[Source:ZFIN;Acc:ZDB-GENE-030131-5708]	29	96	77.6001	-2.7	1.27982	0.0348861
ENSDARG00000035957.6	gmnn	geminin,_DNA_replication_inhibitor_[Source:ZFIN;Acc:ZDB-GENE-030429-30]	30628	99302	80494.2	-2.67	0.805489	0.000917239
ENSDARG00000077504.2	si:ch211-103n10.5	si:ch211-103n10.5_[Source:ZFIN;Acc:ZDB-GENE-030131-5155]	420	1357	1100.5	-2.66499	0.852894	0.00178024
ENSDARG00000045835.6	si:dkey-14d8.6	si:dkey-14d8.6_[Source:ZFIN;Acc:ZDB-GENE-041210-124]	7941	25537	20723.3	-2.65822	0.805799	0.000970766
ENSDARG00000036895.6	dap1b	death_associated_protein_1b_[Source:ZFIN;Acc:ZDB-GENE-000511-4]	2449	7806	6342.31	-2.64542	0.810078	0.00109219
ENSDARG00000086185.2	CR318620.1	NA	19	60	48.8123	-2.63198	1.46101	0.0716262
ENSDARG00000105708.1	or109-11	odorant_receptor,_family_D,_subfamily_109,_member_11_[Source:ZFIN;Acc:ZDB-GENE-070806-74]	46	144	117.292	-2.61939	1.14009	0.021589
ENSDARG00000099646.1	pcdh1g3	protocadherin_1_gamma_3_[Source:ZFIN;Acc:ZDB-GENE-050608-3]	124	376	307.651	-2.57342	0.945338	0.00648449
ENSDARG00000075595.4	BX537341.1	NA	45	133	109.23	-2.53645	1.14752	0.0270787
ENSDARG00000013524.9	cyp2ae1	cytochrome_P450,_family_2,_subfamily_AE,_polypeptide_1_[Source:ZFIN;Acc:ZDB-GENE-090312-107]	112	331	271.845	-2.53636	0.957165	0.00805239
ENSDARG00000039164.7	mhc1uma	major_histocompatibility_complex_class_I_UMA_[Source:ZFIN;Acc:ZDB-GENE-140820-1]	115	338	277.819	-2.52842	0.952802	0.00796234
ENSDARG00000031745.8	si:busm1-266f07.2	si:busm1-266f07.2_[Source:ZFIN;Acc:ZDB-GENE-030616-436]	47	134	110.644	-2.48453	1.1363	0.0287783
ENSDARG00000041492.4	si:ch211-196f5.2	si:ch211-196f5.2_[Source:ZFIN;Acc:ZDB-GENE-041014-306]	65	182	150.693	-2.45845	1.05436	0.0197164
ENSDARG00000056462.6	crp2	C-reactive_protein_2_[Source:ZFIN;Acc:ZDB-GENE-030131-5826]	819	2231	1855.16	-2.41878	0.79684	0.00240161
ENSDARG00000103204.1	CT583728.17	NA	97	260	216.754	-2.39548	0.97232	0.013752
ENSDARG00000098800.1	znf1156	zinc_finger_protein_1156_[Source:ZFIN;Acc:ZDB-GENE-050208-787]	207	554	461.966	-2.39328	0.871663	0.00603909
ENSDARG00000092623.1	BX322665.1	NA	20	53	44.2655	-2.37901	1.47403	0.106538
ENSDARG00000070688.4	ncalda	neurocalcin_delta_a_[Source:ZFIN;Acc:ZDB-GENE-080220-28]	93978	245068	205215	-2.35581	0.75799	0.00188375
ENSDARG00000105676.1	znf971	zinc_finger_protein_971_[Source:ZFIN;Acc:ZDB-GENE-050306-52]	25	65	54.4562	-2.35153	1.37158	0.0864414
ENSDARG00000076388.1	zgc:194686	zgc:194686_[Source:ZFIN;Acc:ZDB-GENE-080721-26]	32	82	68.8633	-2.33058	1.27089	0.0666808
ENSDARG00000098222.1	ccbl2	cysteine_conjugate-beta_lyase_2_[Source:ZFIN;Acc:ZDB-GENE-040426-1299]	151	385	323.591	-2.32334	0.900948	0.00991531
ENSDARG00000023627.7	ggps1	geranylgeranyl_diphosphate_synthase_1_[Source:ZFIN;Acc:ZDB-GENE-030131-8742]	16841	42935	36087.3	-2.3232	0.7543	0.00207037
ENSDARG00000069675.3	her8.2	hairy-related_8.2_[Source:ZFIN;Acc:ZDB-GENE-060815-4]	111	282	237.162	-2.31816	0.945441	0.0142089
ENSDARG00000089475.5	hbae1	hemoglobin,_alpha_embryonic_1_[Source:NCBI_gene;Acc:30597]	82	205	172.872	-2.29495	1.00019	0.021761
ENSDARG00000089382.2	zgc:158463	zgc:158463_[Source:ZFIN;Acc:ZDB-GENE-070410-9]	186750	460839	389477	-2.27618	0.745651	0.00226863
ENSDARG00000105380.1	fgl1	fibrinogen-like_1_[Source:ZFIN;Acc:ZDB-GENE-130815-1]	211	520	439.575	-2.2743	0.85838	0.00806059
ENSDARG00000038898.4	zgc:113691	zgc:113691_[Source:ZFIN;Acc:ZDB-GENE-050220-7]	22	54	45.6798	-2.26848	1.44322	0.115992
ENSDARG00000077360.1	FTL	(1_of_many)_zgc:173593_[Source:ZFIN;Acc:ZDB-GENE-071004-57]	57	139	117.715	-2.25908	1.08616	0.0375367
ENSDARG00000101271.1	si:ch211-227n13.3	si:ch211-227n13.3_[Source:ZFIN;Acc:ZDB-GENE-141222-2]	69	168	142.313	-2.25682	1.03762	0.029631
ENSDARG00000007421.6	ftcd	formimidoyltransferase_cyclodeaminase_[Source:ZFIN;Acc:ZDB-GENE-030131-9643]	1556	3721	3161.96	-2.23088	0.756084	0.00317193
ENSDARG00000010420.9	ndrg1b	N-myc_downstream_regulated_1b_[Source:ZFIN;Acc:ZDB-GENE-040426-1648]	798	1905	1619.29	-2.22836	0.771762	0.00388484
ENSDARG00000087375.2	zgc:66473	zgc:66473_[Source:ZFIN;Acc:ZDB-GENE-030131-5708]	31	74	62.9022	-2.22828	1.2928	0.0847787
ENSDARG00000100131.1	cdh29	cadherin_29_[Source:ZFIN;Acc:ZDB-GENE-141212-240]	46	109	92.7738	-2.21765	1.15011	0.0538304
ENSDARG00000077745.4	si:ch73-380l3.2	si:ch73-380l3.2_[Source:ZFIN;Acc:ZDB-GENE-080303-1]	33	78	66.4181	-2.21403	1.26893	0.0810185
ENSDARG00000030311.7	tmc2b	transmembrane_channel-like_2b_[Source:ZFIN;Acc:ZDB-GENE-060526-262]	89	210	178.873	-2.21154	0.98073	0.0241338
ENSDARG00000101190.1	cyp2k8	cytochrome_P450,_family_2,_subfamily_K,_polypeptide_8_[Source:ZFIN;Acc:ZDB-GENE-080721-19]	69	162	138.11	-2.20435	1.03704	0.0335351
ENSDARG00000075614.3	apoc4	apolipoprotein_C-IV_[Source:ZFIN;Acc:ZDB-GENE-081022-25]	39	91	77.6662	-2.19542	1.2071	0.0689494
ENSDARG00000074546.6	si:ch211-213a13.2	si:ch211-213a13.2_[Source:ZFIN;Acc:ZDB-GENE-050208-551]	99	230	196.452	-2.18916	0.959037	0.0224501
ENSDARG00000093957.1	si:dkey-251i10.2	si:dkey-251i10.2_[Source:ZFIN;Acc:ZDB-GENE-050506-102]	735	1705	1456.7	-2.18698	0.768938	0.00445284
ENSDARG00000108074.1	CU104696.2	NA	42	96	82.2394	-2.16567	1.18274	0.0670902
ENSDARG00000027529.6	hmox1a	heme_oxygenase_1a_[Source:ZFIN;Acc:ZDB-GENE-030131-3102]	468	1065	913.08	-2.1593	0.785353	0.00596923
ENSDARG00000052535.4	ubxn10	UBX_domain_protein_10_[Source:ZFIN;Acc:ZDB-GENE-060825-319]	40	91	78.0231	-2.15889	1.20034	0.0720866
ENSDARG00000091280.4	si:ch211-66k16.27	si:ch211-66k16.27_[Source:ZFIN;Acc:ZDB-GENE-120709-9]	175	398	341.263	-2.15844	0.869045	0.0130028
ENSDARG00000100234.1	BX511246.1	NA	281	637	546.518	-2.15375	0.819635	0.00859652
ENSDARG00000102437.1	BX321875.3	NA	72	163	139.881	-2.15183	1.02623	0.0360087
ENSDARG00000100591.2	sox32	SRY_(sex_determining_region_Y)-box_32_[Source:ZFIN;Acc:ZDB-GENE-011026-1]	38	86	73.8067	-2.15136	1.21957	0.0777254
ENSDARG00000069831.3	crygm2c	crystallin,_gamma_M2c_[Source:ZFIN;Acc:ZDB-GENE-050516-11]	159	359	308.233	-2.14798	0.880563	0.0147145
ENSDARG00000105556.1	BX005073.3	NA	32	72	61.858	-2.14295	1.28793	0.0961381
ENSDARG00000102304.1	CU682355.1	NA	45	101	86.8127	-2.13938	1.1606	0.065278
ENSDARG00000040282.4	zgc:92590	zgc:92590_[Source:ZFIN;Acc:ZDB-GENE-041024-15]	6359	14250	12251.9	-2.13712	0.728542	0.00335252
ENSDARG00000038894.6	tmx3	thioredoxin-related_transmembrane_protein_3_[Source:ZFIN;Acc:ZDB-GENE-050522-396]	589	1319	1134.2	-2.13613	0.771023	0.00559669
ENSDARG00000099247.1	si:dkey-68o6.5	si:dkey-68o6.5_[Source:ZFIN;Acc:ZDB-GENE-030131-5416]	34	76	65.3739	-2.13349	1.26406	0.0914489
ENSDARG00000071667.5	si:dkey-222f2.7	si:dkey-222f2.7_[Source:ZFIN;Acc:ZDB-GENE-050208-727]	36	80	68.8897	-2.12503	1.24222	0.0871432
ENSDARG00000090899.2	sycn.3	syncollin,_tandem_duplicate_3_[Source:ZFIN;Acc:ZDB-GENE-161220-1]	1651	3664	3155.94	-2.12311	0.739347	0.00408402
ENSDARG00000010680.6	gngt2a	guanine_nucleotide_binding_protein_(G_protein),_gamma_transducing_activity_polypeptide_2a_[Source:ZFIN;Acc:ZDB-GENE-030131-7595]	532	1172	1010.88	-2.1125	0.772773	0.00626333
ENSDARG00000079034.3	si:dkey-19b23.11	si:dkey-19b23.11_[Source:ZFIN;Acc:ZDB-GENE-030131-6199]	46	100	86.4691	-2.09332	1.15544	0.0700325
ENSDARG00000101301.1	si:dkey-261o4.1	si:dkey-261o4.1_[Source:ZFIN;Acc:ZDB-GENE-141211-74]	29	63	54.4826	-2.09232	1.336	0.117323
ENSDARG00000089312.3	si:ch73-106l15.4	si:ch73-106l15.4_[Source:ZFIN;Acc:ZDB-GENE-131120-96]	71	154	133.219	-2.09007	1.02912	0.0422631
ENSDARG00000086048.3	si:ch211-229i14.2	si:ch211-229i14.2_[Source:ZFIN;Acc:ZDB-GENE-070705-123]	66	143	123.729	-2.0885	1.04789	0.0462554
ENSDARG00000068819.4	BX548044.2	NA	58	124	107.564	-2.06924	1.08377	0.0562242
ENSDARG00000099428.1	si:dkey-15h8.17	si:dkey-15h8.17_[Source:ZFIN;Acc:ZDB-GENE-141222-9]	154	328	284.732	-2.06379	0.878675	0.0188362
ENSDARG00000091131.3	cry1bb	cryptochrome_circadian_clock_1bb_[Source:ZFIN;Acc:ZDB-GENE-010426-5]	554	1175	1020.83	-2.05773	0.763722	0.00705269
ENSDARG00000076857.3	her3	hairy-related_3_[Source:ZFIN;Acc:ZDB-GENE-980526-204]	25	53	46.0499	-2.05709	1.41134	0.144967
ENSDARG00000094486.1	si:ch1073-412h12.3	si:ch1073-412h12.3_[Source:ZFIN;Acc:ZDB-GENE-081104-86]	42	89	77.3357	-2.05644	1.18938	0.0838089
ENSDARG00000100478.1	NA	NA	60	127	110.38	-2.05482	1.07424	0.055773
ENSDARG00000090707.2	irge6	immunity-related_GTPase_family,_e6_[Source:ZFIN;Acc:ZDB-GENE-100713-2]	88	186	161.703	-2.05275	0.978195	0.0358598
ENSDARG00000038186.3	NA	NA	27	57	49.5657	-2.05103	1.37453	0.135655
ENSDARG00000089963.6	hbbe1.1	hemoglobin_beta_embryonic-1.1_[Source:ZFIN;Acc:ZDB-GENE-030616-7]	4855	10207	8882.92	-2.04504	0.715827	0.00427802
ENSDARG00000095502.1	si:dkey-286h21.1	si:dkey-286h21.1_[Source:ZFIN;Acc:ZDB-GENE-091116-5]	87	182	158.544	-2.03788	0.980338	0.0376403
ENSDARG00000106212.1	CABZ01012141.2	NA	76	158	137.806	-2.02888	1.01175	0.0449288
ENSDARG00000094771.2	si:dkey-280e8.1	si:dkey-280e8.1_[Source:ZFIN;Acc:ZDB-GENE-070705-454]	164	340	296.707	-2.02487	0.866883	0.0195016
ENSDARG00000007024.7	uox	urate_oxidase_[Source:ZFIN;Acc:ZDB-GENE-030826-24]	3931	8121	7091.86	-2.01979	0.713429	0.00463881
ENSDARG00000089651.2	CR936465.1	NA	604	1245	1087.71	-2.01655	0.754215	0.00750171
ENSDARG00000103864.1	CABZ01117436.1	NA	37	76	66.4445	-2.0115	1.24088	0.105012
ENSDARG00000104593.1	cyp2k18	cytochrome_P450,_family_2,_subfamily_K,_polypeptide_18_[Source:ZFIN;Acc:ZDB-GENE-040426-1584]	264	539	471.8	-2.00278	0.809486	0.013356
ENSDARG00000102059.1	si:ch211-117l17.6	si:ch211-117l17.6_[Source:ZFIN;Acc:ZDB-GENE-110914-213]	158	321	281.256	-1.99568	0.87001	0.0217988
ENSDARG00000074360.4	ftr57	finTRIM_family,_member_57_[Source:ZFIN;Acc:ZDB-GENE-090312-35]	42	85	74.5336	-1.9901	1.19371	0.0954831
ENSDARG00000074547.3	si:ch211-240l19.8	si:ch211-240l19.8_[Source:ZFIN;Acc:ZDB-GENE-041210-330]	202	405	355.803	-1.9766	0.835864	0.018043
ENSDARG00000102083.1	CR792415.1	NA	115	230	202.162	-1.97303	0.921071	0.0321854
ENSDARG00000096843.1	zgc:193593	zgc:193593_[Source:ZFIN;Acc:ZDB-GENE-080723-21]	1553	3095	2722.36	-1.96791	0.717627	0.00610208
ENSDARG00000015065.9	c4	complement_component_4_[Source:ZFIN;Acc:ZDB-GENE-030131-5697]	134	267	234.862	-1.96763	0.893801	0.0277061
ENSDARG00000098348.1	znf326	zinc_finger_protein_326_[Source:ZFIN;Acc:ZDB-GENE-070424-227]	144	286	251.741	-1.96297	0.8818	0.0260075
ENSDARG00000059510.5	coq2	coenzyme_Q2_4-hydroxybenzoate_polyprenyltransferase_[Source:ZFIN;Acc:ZDB-GENE-070410-84]	352	699	615.289	-1.96275	0.780302	0.0118909
ENSDARG00000040738.7	zgc:153846	zgc:153846_[Source:ZFIN;Acc:ZDB-GENE-060929-898]	255	505	444.77	-1.95881	0.808409	0.0153908
ENSDARG00000036767.7	si:dkey-204a24.10	si:dkey-204a24.10_[Source:ZFIN;Acc:ZDB-GENE-120215-160]	49	97	85.4381	-1.95823	1.14076	0.0860512
ENSDARG00000069265.5	matn3b	matrilin_3b_[Source:ZFIN;Acc:ZDB-GENE-050221-9]	389	769	677.53	-1.95624	0.772153	0.0112933
ENSDARG00000102175.1	hamp	hepcidin_antimicrobial_peptide_[Source:ZFIN;Acc:ZDB-GENE-050726-1]	102	201	177.207	-1.95165	0.943711	0.0386341
ENSDARG00000103276.2	fcer1g	Fc_fragment_of_IgE,_high_affinity_I,_receptor_for;_gamma_polypeptide_[Source:ZFIN;Acc:ZDB-GENE-061130-3]	27	53	46.7636	-1.94606	1.38944	0.161332
ENSDARG00000068738.4	cox5b2	cytochrome_c_oxidase_subunit_Vb_2_[Source:ZFIN;Acc:ZDB-GENE-060825-71]	307	601	530.578	-1.94216	0.789267	0.0138663
ENSDARG00000073766.6	tnni1d	troponin_I,_skeletal,_slow_d_[Source:ZFIN;Acc:ZDB-GENE-040718-374]	1467	2870	2534.05	-1.94121	0.714872	0.00661828
ENSDARG00000104790.1	CABZ01045617.1	NA	130533	255011	225226	-1.93917	0.692963	0.00513599
ENSDARG00000063089.6	ccm2l	cerebral_cavernous_malformation_2-like_[Source:ZFIN;Acc:ZDB-GENE-090313-248]	443	862	761.951	-1.93341	0.76064	0.0110277
ENSDARG00000101705.1	CR388047.1	NA	166	321	284.111	-1.92442	0.857585	0.0248326
ENSDARG00000017340.8	uts2b	urotensin_2,_beta_[Source:ZFIN;Acc:ZDB-GENE-040630-10]	42	81	71.7315	-1.92056	1.19867	0.109102
ENSDARG00000105674.2	si:ch73-56d11.5	si:ch73-56d11.5_[Source:ZFIN;Acc:ZDB-GENE-161017-12]	67	129	114.279	-1.91816	1.04475	0.0663558
ENSDARG00000095708.3	znf1012	zinc_finger_protein_1012_[Source:ZFIN;Acc:ZDB-GENE-131120-41]	1289	2479	2196.62	-1.91653	0.714218	0.00728767
ENSDARG00000109164.1	CABZ01045617.2	NA	51	98	86.8524	-1.91531	1.12922	0.0898607
ENSDARG00000095142.3	NA	NA	176	338	299.588	-1.91448	0.848539	0.0240579
ENSDARG00000043722.3	cpa4	carboxypeptidase_A4_[Source:ZFIN;Acc:ZDB-GENE-040704-61]	19413	37266	33033.9	-1.91387	0.690398	0.00556926
ENSDARG00000088493.3	si:ch211-149k12.3	si:ch211-149k12.3_[Source:ZFIN;Acc:ZDB-GENE-131127-504]	218	418	370.619	-1.9122	0.821038	0.0198586
ENSDARG00000101876.1	INTS2	(1_of_many)_integrator_complex_subunit_2_[Source:HGNC_Symbol;Acc:HGNC:29241]	84	161	142.763	-1.91163	0.985941	0.0525152
ENSDARG00000093960.2	si:dkey-111e8.5	si:dkey-111e8.5_[Source:ZFIN;Acc:ZDB-GENE-060526-192]	47	90	79.8206	-1.91029	1.15782	0.0989618
ENSDARG00000089310.3	gc	group-specific_component_(vitamin_D_binding_protein)_[Source:ZFIN;Acc:ZDB-GENE-040718-307]	6970	13320	11818.5	-1.90739	0.69241	0.0058743
ENSDARG00000026925.8	nos2a	nitric_oxide_synthase_2a,_inducible_[Source:ZFIN;Acc:ZDB-GENE-040305-1]	41	78	69.2731	-1.90088	1.20945	0.116023
ENSDARG00000102873.1	CT956002.2	NA	2777	5261	4676.52	-1.89484	0.697619	0.00660456
ENSDARG00000022817.6	pvalb3	parvalbumin_3_[Source:ZFIN;Acc:ZDB-GENE-040426-945]	784	1463	1304.66	-1.87303	0.723679	0.0096476
ENSDARG00000093936.1	si:dkeyp-1h4.6	si:dkeyp-1h4.6_[Source:ZFIN;Acc:ZDB-GENE-060503-841]	379	706	629.828	-1.8705	0.76407	0.0143622
ENSDARG00000092061.2	si:dkey-112g5.13	si:dkey-112g5.13_[Source:ZFIN;Acc:ZDB-GENE-081028-21]	29	54	48.1779	-1.86993	1.36512	0.170751
ENSDARG00000057121.6	NA	NA	558	1035	924.183	-1.86432	0.738349	0.0115702
ENSDARG00000090371.3	si:dkey-46i9.6	si:dkey-46i9.6_[Source:ZFIN;Acc:ZDB-GENE-160114-63]	458	849	758.197	-1.86345	0.749949	0.0129638
ENSDARG00000093677.2	si:ch211-56a11.2	si:ch211-56a11.2_[Source:ZFIN;Acc:ZDB-GENE-091204-123]	127	235	209.947	-1.86086	0.897227	0.0380781
ENSDARG00000100150.1	FQ377903.2	NA	46	85	75.9611	-1.85885	1.16882	0.111751
ENSDARG00000059054.6	pdk2b	pyruvate_dehydrogenase_kinase,_isozyme_2b_[Source:ZFIN;Acc:ZDB-GENE-040426-939]	11027	20346	18188.2	-1.85673	0.682648	0.00653021
ENSDARG00000103562.1	CU462878.2	NA	32	59	52.7511	-1.85567	1.32	0.159781
ENSDARG00000096712.1	si:dkey-193p11.2	si:dkey-193p11.2_[Source:ZFIN;Acc:ZDB-GENE-030131-8407]	1175	2166	1936.67	-1.8554	0.70772	0.00875029
ENSDARG00000100795.2	timp4.3	TIMP_metallopeptidase_inhibitor_4,_tandem_duplicate_3_[Source:ZFIN;Acc:ZDB-GENE-070824-1]	638	1176	1051.51	-1.85529	0.730299	0.0110709
ENSDARG00000099447.1	pcdh1g18	protocadherin_1_gamma_18_[Source:ZFIN;Acc:ZDB-GENE-050609-13]	249	458	409.704	-1.85223	0.800412	0.0206624
ENSDARG00000079589.2	si:dkeyp-73d8.6	si:dkeyp-73d8.6_[Source:ZFIN;Acc:ZDB-GENE-070912-683]	852	1565	1400.38	-1.85027	0.71734	0.00989881
ENSDARG00000093597.1	oip5	opa_interacting_protein_5_[Source:ZFIN;Acc:ZDB-GENE-090313-328]	67	123	110.076	-1.84945	1.04573	0.0769644
ENSDARG00000071045.4	si:rp71-1k13.6	si:rp71-1k13.6_[Source:ZFIN;Acc:ZDB-GENE-090312-52]	42	77	68.9294	-1.84749	1.20432	0.125016
ENSDARG00000017780.10	rorcb	RAR-related_orphan_receptor_C_b_[Source:ZFIN;Acc:ZDB-GENE-040724-215]	716	1311	1173.91	-1.84567	0.72374	0.0107669
ENSDARG00000045834.5	si:dkey-14d8.7	si:dkey-14d8.7_[Source:ZFIN;Acc:ZDB-GENE-041210-143]	1687	3081	2760.37	-1.84197	0.697321	0.00825415
ENSDARG00000103642.1	pglyrp6	peptidoglycan_recognition_protein_6_[Source:ZFIN;Acc:ZDB-GENE-071227-2]	242	441	395.297	-1.8388	0.802266	0.0219052
ENSDARG00000032469.10	ampd3b	adenosine_monophosphate_deaminase_3b_[Source:ZFIN;Acc:ZDB-GENE-030131-5929]	1437	2613	2343.31	-1.83568	0.699769	0.00870926
ENSDARG00000103810.1	cacna2d4a	calcium_channel,_voltage-dependent,_alpha_2/delta_subunit_4a_[Source:ZFIN;Acc:ZDB-GENE-041210-213]	68	123	110.432	-1.82808	1.04179	0.0793012
ENSDARG00000071590.5	si:ch211-236g6.1	si:ch211-236g6.1_[Source:ZFIN;Acc:ZDB-GENE-050208-448]	108	195	175.145	-1.82547	0.927399	0.0490248
ENSDARG00000099023.1	CABZ01034698.3	NA	60	108	97.0695	-1.82102	1.07986	0.0917288
ENSDARG00000043002.5	vmo1a	vitelline_membrane_outer_layer_1_homolog_a_[Source:ZFIN;Acc:ZDB-GENE-131121-600]	34	61	54.866	-1.8163	1.29695	0.161381
ENSDARG00000101609.1	si:dkey-109a10.2	si:dkey-109a10.2_[Source:ZFIN;Acc:ZDB-GENE-141212-404]	42	75	67.5283	-1.80953	1.20748	0.133978
ENSDARG00000105797.1	si:ch1073-166e24.4	si:ch1073-166e24.4_[Source:ZFIN;Acc:ZDB-GENE-131121-386]	1014	1805	1626.32	-1.80497	0.704922	0.0104514
ENSDARG00000099269.1	si:dkeyp-115e12.7	si:dkeyp-115e12.7_[Source:ZFIN;Acc:ZDB-GENE-141216-398]	222	395	355.935	-1.80432	0.80913	0.0257505
ENSDARG00000075619.3	cenpo	centromere_protein_O_[Source:ZFIN;Acc:ZDB-GENE-070928-16]	93	165	148.776	-1.80019	0.959873	0.0607312
ENSDARG00000045827.7	lyrm5b	LYR_motif_containing_5b_[Source:ZFIN;Acc:ZDB-GENE-070424-20]	134	237	213.846	-1.79568	0.884097	0.0422456
ENSDARG00000088717.3	ecrg4b	esophageal_cancer_related_gene_4b_[Source:ZFIN;Acc:ZDB-GENE-110324-2]	908	1603	1446.99	-1.79304	0.706992	0.0112078
ENSDARG00000103199.1	si:dkey-247k7.2	si:dkey-247k7.2_[Source:ZFIN;Acc:ZDB-GENE-031118-45]	1329	2331	2107.22	-1.78364	0.694037	0.0101715
ENSDARG00000103908.1	CABZ01084963.1	NA	1468	2571	2324.95	-1.78151	0.691301	0.00996515
ENSDARG00000098415.1	CT956093.1	NA	44	77	69.6431	-1.78038	1.19146	0.135102
ENSDARG00000040528.6	lgals3bpb	lectin,_galactoside-binding,_soluble,_3_binding_protein_b_[Source:ZFIN;Acc:ZDB-GENE-040426-2262]	286	497	450.229	-1.77026	0.777771	0.0228419
ENSDARG00000037199.4	zgc:101851	zgc:101851_[Source:ZFIN;Acc:ZDB-GENE-040912-123]	462	802	726.7	-1.76874	0.737771	0.0165115
ENSDARG00000019949.8	serpinh1b	serpin_peptidase_inhibitor,_clade_H_(heat_shock_protein_47),_member_1b_[Source:ZFIN;Acc:ZDB-GENE-990415-93]	2808	4874	4416.48	-1.76859	0.678075	0.00910054
ENSDARG00000097504.1	CR626907.3	NA	286	496	449.528	-1.76735	0.777474	0.0230142
ENSDARG00000045143.4	hbbe2	hemoglobin_beta_embryonic-2_[Source:ZFIN;Acc:ZDB-GENE-040702-1]	5246	9097	8244.87	-1.7672	0.672021	0.00854641
ENSDARG00000097239.1	si:ch73-31d8.2	si:ch73-31d8.2_[Source:ZFIN;Acc:ZDB-GENE-030131-8387]	131	227	205.77	-1.76615	0.88675	0.0464023
ENSDARG00000108138.1	BX294653.2	NA	71	123	111.503	-1.76579	1.03039	0.0865804
ENSDARG00000101181.1	s100w	S100_calcium_binding_protein_W_[Source:ZFIN;Acc:ZDB-GENE-080407-2]	1457	2506	2275.49	-1.75541	0.687629	0.0106845
ENSDARG00000092283.1	cxl34b.11	CX_chemokine_ligand_34b,_duplicate_11_[Source:ZFIN;Acc:ZDB-GENE-091204-33]	2266	3895	3537.23	-1.7545	0.678929	0.00975981
ENSDARG00000087390.2	hbbe1.3	hemoglobin,_beta_embryonic_1.3_[Source:ZFIN;Acc:ZDB-GENE-131120-128]	4166	7112	6468.9	-1.74462	0.670219	0.00923955
ENSDARG00000101544.2	BX004873.6	NA	75	128	116.433	-1.74421	1.01507	0.0857404
ENSDARG00000104205.1	cfhl3	complement_factor_H_like_3_[Source:ZFIN;Acc:ZDB-GENE-050208-423]	103	175	159.35	-1.73774	0.934967	0.0630824
ENSDARG00000053215.9	me1	malic_enzyme_1,_NADP(+)-dependent,_cytosolic_[Source:ZFIN;Acc:ZDB-GENE-061013-438]	595	1010	919.874	-1.73642	0.718347	0.0156384
ENSDARG00000040190.6	qdpra	quinoid_dihydropteridine_reductase_a_[Source:ZFIN;Acc:ZDB-GENE-070705-197]	8986	15159	13826.2	-1.72745	0.662818	0.00915465
ENSDARG00000100952.1	wu:fj16a03	wu:fj16a03_[Source:ZFIN;Acc:ZDB-GENE-030131-7415]	1188	2002	1826.42	-1.72594	0.688686	0.0122061
ENSDARG00000059856.6	alkbh2	alkB_homolog_2,_alpha-ketoglutarate-dependent_dioxygenase_[Source:ZFIN;Acc:ZDB-GENE-060526-327]	82	137	125.236	-1.71351	0.990691	0.0837002
ENSDARG00000004874.5	spata6l	spermatogenesis_associated_6-like_[Source:ZFIN;Acc:ZDB-GENE-040426-1369]	323	539	492.855	-1.71178	0.759827	0.0242683
ENSDARG00000057911.6	ACTC1	zgc:86709_[Source:ZFIN;Acc:ZDB-GENE-040625-35]	1347	2239	2049.19	-1.70613	0.682322	0.0124024
ENSDARG00000005924.10	serpina10a	serpin_peptidase_inhibitor,_clade_A_(alpha-1_antiproteinase,_antitrypsin),_member_10a_[Source:ZFIN;Acc:ZDB-GENE-041014-246]	4562	7574	6933.86	-1.70442	0.663168	0.0101664
ENSDARG00000094940.2	BX247865.4	NA	78	129	118.204	-1.69885	1.00449	0.0907872
ENSDARG00000058413.6	rnaset2l	ribonuclease_T2,_like_[Source:ZFIN;Acc:ZDB-GENE-090819-2]	52	86	78.8029	-1.69885	1.13406	0.134126
ENSDARG00000095627.1	c1qc	complement_component_1,_q_subcomponent,_C_chain_[Source:ZFIN;Acc:ZDB-GENE-041010-51]	37	61	55.9366	-1.69431	1.27298	0.183195
ENSDARG00000101782.1	CR388132.2	NA	51	84	77.045	-1.69292	1.14157	0.13808
ENSDARG00000057903.7	si:ch211-266g18.10	si:ch211-266g18.10_[Source:ZFIN;Acc:ZDB-GENE-131127-188]	5151	8471	7772.43	-1.69071	0.660082	0.0104262
ENSDARG00000087741.4	asb14b	ankyrin_repeat_and_SOCS_box_containing_14b_[Source:ZFIN;Acc:ZDB-GENE-090313-148]	102	167	153.389	-1.68431	0.935932	0.0719232
ENSDARG00000088711.3	lgals1l1	lectin,_galactoside-binding,_soluble,_1_(galectin_1)-like_1_[Source:ZFIN;Acc:ZDB-GENE-030131-4905]	1553	2542	2334.97	-1.68394	0.675531	0.0126755
ENSDARG00000105258.1	cep72	centrosomal_protein_72_[Source:ZFIN;Acc:ZDB-GENE-101115-1]	76	124	113.988	-1.6793	1.01199	0.0970347
ENSDARG00000069566.5	mucms1	mucin,_multiple_PTS_and_SEA_group,_member_1_[Source:ZFIN;Acc:ZDB-GENE-061009-17]	43	70	64.3826	-1.67604	1.20979	0.165929
ENSDARG00000099710.1	BX284696.1	NA	871	1417	1303.49	-1.67512	0.692186	0.0155183
ENSDARG00000101762.2	fah	fumarylacetoacetate_hydrolase_(fumarylacetoacetase)_[Source:ZFIN;Acc:ZDB-GENE-030131-1091]	2324	3768	3468.97	-1.67022	0.665651	0.0121022
ENSDARG00000061585.6	cyp4v7	cytochrome_P450,_family_4,_subfamily_V,_polypeptide_7_[Source:ZFIN;Acc:ZDB-GENE-061103-88]	714	1156	1064.62	-1.66817	0.699947	0.0171588
ENSDARG00000102533.1	si:ch73-281i18.4	si:ch73-281i18.4_[Source:ZFIN;Acc:ZDB-GENE-141222-81]	39	63	58.0514	-1.6649	1.25276	0.183854
ENSDARG00000097909.1	si:dkey-195m11.11	si:dkey-195m11.11_[Source:ZFIN;Acc:ZDB-GENE-131127-648]	62	100	92.179	-1.66269	1.07489	0.121902
ENSDARG00000098881.2	si:dkey-238i5.3	si:dkey-238i5.3_[Source:ZFIN;Acc:ZDB-GENE-141222-86]	576	929	856.35	-1.66264	0.710643	0.0193031
ENSDARG00000092719.3	AL954655.2	NA	49	79	72.8286	-1.6621	1.1588	0.151479
ENSDARG00000051768.6	fhod1	formin_homology_2_domain_containing_1_[Source:ZFIN;Acc:ZDB-GENE-110623-4]	1093	1760	1622.99	-1.66031	0.681836	0.0148894
ENSDARG00000043740.5	efcab11	EF-hand_calcium_binding_domain_11_[Source:ZFIN;Acc:ZDB-GENE-050417-348]	86	138	127.364	-1.65529	0.978137	0.0905914
ENSDARG00000091241.3	glt1d1	glycosyltransferase_1_domain_containing_1_[Source:ZFIN;Acc:ZDB-GENE-110203-1]	43	69	63.682	-1.65529	1.21174	0.171928
ENSDARG00000058734.6	prdx1	peroxiredoxin_1_[Source:ZFIN;Acc:ZDB-GENE-050320-35]	1674	2683	2476.92	-1.65358	0.669319	0.0134911
ENSDARG00000094217.1	si:dkey-17e16.15	si:dkey-17e16.15_[Source:ZFIN;Acc:ZDB-GENE-091204-295]	253	405	374.003	-1.65181	0.779611	0.0341102
ENSDARG00000100886.2	si:dkeyp-97a10.1	si:dkeyp-97a10.1_[Source:ZFIN;Acc:ZDB-GENE-131121-449]	115	184	169.938	-1.6511	0.908158	0.0690525
ENSDARG00000077466.3	BX324215.1	NA	110	176	162.549	-1.6511	0.917948	0.0720684
ENSDARG00000105528.1	si:dkey-86l18.10	si:dkey-86l18.10_[Source:ZFIN;Acc:ZDB-GENE-160728-106]	635	1015	937.651	-1.64968	0.703481	0.0190257
ENSDARG00000105643.1	adgrg1	adhesion_G_protein-coupled_receptor_G1_[Source:ZFIN;Acc:ZDB-GENE-030131-3671]	124	198	182.957	-1.64819	0.892268	0.0647197
ENSDARG00000101411.1	wbp11	WW_domain_binding_protein_11_[Source:ZFIN;Acc:ZDB-GENE-040426-1829]	848	1353	1250.44	-1.64706	0.68936	0.0168827
ENSDARG00000097416.2	si:ch73-306e8.2	si:ch73-306e8.2_[Source:ZFIN;Acc:ZDB-GENE-131121-409]	68	108	99.9245	-1.64045	1.04598	0.116803
ENSDARG00000106755.1	BX908745.1	NA	34	54	49.9622	-1.64045	1.31942	0.213752
ENSDARG00000101756.1	im:7141269	im:7141269_[Source:ZFIN;Acc:ZDB-GENE-041111-134]	43	68	62.9815	-1.63422	1.21377	0.178173
ENSDARG00000062042.8	mthfsd	methenyltetrahydrofolate_synthetase_domain_containing_[Source:ZFIN;Acc:ZDB-GENE-030131-3513]	112	177	163.963	-1.63328	0.913464	0.0737751
ENSDARG00000103441.1	znf1060	zinc_finger_protein_1060_[Source:ZFIN;Acc:ZDB-GENE-141211-13]	50	79	73.1854	-1.63295	1.1532	0.156772
ENSDARG00000101357.1	CT737210.1	NA	202	319	295.557	-1.63223	0.807273	0.0431861
ENSDARG00000088584.3	si:ch73-352p18.4	si:ch73-352p18.4_[Source:ZFIN;Acc:ZDB-GENE-110411-101]	228	360	333.557	-1.63199	0.790747	0.0390308
ENSDARG00000101721.1	CABZ01068093.1	NA	38	60	55.5929	-1.63199	1.26819	0.19814
ENSDARG00000099418.1	BX649198.1	NA	293	462	428.208	-1.63002	0.761109	0.0322224
ENSDARG00000042010.5	pklr	pyruvate_kinase,_liver_and_RBC_[Source:ZFIN;Acc:ZDB-GENE-010907-1]	8820	13835	12839.4	-1.6225	0.646147	0.0120376
ENSDARG00000102752.2	znf1048	zinc_finger_protein_1048_[Source:ZFIN;Acc:ZDB-GENE-110913-13]	141	221	205.136	-1.62138	0.865812	0.061114
ENSDARG00000098175.2	dgkab	diacylglycerol_kinase,_alpha_b_[Source:ZFIN;Acc:ZDB-GENE-121105-5]	53	83	77.0582	-1.62015	1.1321	0.152404
ENSDARG00000093052.2	c6	complement_component_6_[Source:ZFIN;Acc:ZDB-GENE-040426-1358]	39	61	56.6503	-1.61836	1.25801	0.198288
ENSDARG00000104112.1	CR383680.3	NA	96	150	139.339	-1.61688	0.94964	0.0886376
ENSDARG00000036066.5	si:dkey-78a14.4	si:dkey-78a14.4_[Source:ZFIN;Acc:ZDB-GENE-110408-8]	329	513	476.783	-1.6139	0.747688	0.0308873
ENSDARG00000058200.4	plcxd2	phosphatidylinositol-specific_phospholipase_C,_X_domain_containing_2_[Source:ZFIN;Acc:ZDB-GENE-091204-217]	166	258	239.977	-1.60922	0.836076	0.0542638
ENSDARG00000068589.4	zmp:0000000719	zmp:0000000719_[Source:ZFIN;Acc:ZDB-GENE-130530-722]	869	1349	1255.14	-1.60749	0.682873	0.018572
ENSDARG00000054543.7	samsn1a	SAM_domain,_SH3_domain_and_nuclear_localisation_signals_1a_[Source:ZFIN;Acc:ZDB-GENE-030131-8639]	1099	1700	1583.1	-1.60237	0.673354	0.0173273
ENSDARG00000103395.1	si:ch73-281i18.7	si:ch73-281i18.7_[Source:ZFIN;Acc:ZDB-GENE-141219-35]	88	136	126.677	-1.60106	0.972001	0.0995214
ENSDARG00000097261.2	si:dkey-4c15.16	si:dkey-4c15.16_[Source:ZFIN;Acc:ZDB-GENE-050420-215]	44	68	63.3384	-1.60106	1.20731	0.184794
ENSDARG00000070486.4	rbp7b	retinol_binding_protein_7b,_cellular_[Source:ZFIN;Acc:ZDB-GENE-081022-134]	129	199	185.442	-1.59843	0.882202	0.070008
ENSDARG00000069089.7	agrp	agouti_related_neuropeptide_[Source:ZFIN;Acc:ZDB-GENE-040817-1]	187	288	268.488	-1.59606	0.816074	0.0504912
ENSDARG00000038742.5	RBP1	(1_of_many)_retinol_binding_protein_1_[Source:HGNC_Symbol;Acc:HGNC:9919]	482	741	691.105	-1.59347	0.713524	0.0255332
ENSDARG00000077487.4	spsb3b	splA/ryanodine_receptor_domain_and_SOCS_box_containing_3b_[Source:ZFIN;Acc:ZDB-GENE-121226-2]	79	121	112.957	-1.58811	1.00207	0.113007
ENSDARG00000021250.7	slc25a48	solute_carrier_family_25,_member_48_[Source:ZFIN;Acc:ZDB-GENE-040718-60]	1154	1764	1647.56	-1.58524	0.669285	0.0178578
ENSDARG00000042332.9	plin2	perilipin_2_[Source:ZFIN;Acc:ZDB-GENE-050913-12]	252	385	359.636	-1.58446	0.773987	0.0406439
ENSDARG00000096715.1	si:dkeyp-104f11.9	si:dkeyp-104f11.9_[Source:ZFIN;Acc:ZDB-GENE-130603-41]	184	279	261.112	-1.57359	0.817009	0.0541001
ENSDARG00000024877.8	ptgr1	prostaglandin_reductase_1_[Source:ZFIN;Acc:ZDB-GENE-041212-80]	1014	1537	1438.58	-1.57309	0.672021	0.0192408
ENSDARG00000095643.2	si:dkey-253d23.3	si:dkey-253d23.3_[Source:ZFIN;Acc:ZDB-GENE-050208-330]	231	350	327.623	-1.57249	0.78404	0.0448961
ENSDARG00000086374.2	isg15	ISG15_ubiquitin-like_modifier_[Source:ZFIN;Acc:ZDB-GENE-021211-1]	37	56	52.4339	-1.57093	1.28811	0.22263
ENSDARG00000096110.1	zgc:123278	zgc:123278_[Source:ZFIN;Acc:ZDB-GENE-051127-21]	231	349	326.922	-1.56836	0.783696	0.0453665
ENSDARG00000096808.1	si:dkey-287g12.6	si:dkey-287g12.6_[Source:ZFIN;Acc:ZDB-GENE-130603-36]	333	503	471.205	-1.56807	0.741674	0.0344959
ENSDARG00000104950.1	si:ch211-198c1.4	si:ch211-198c1.4_[Source:ZFIN;Acc:ZDB-GENE-141211-3]	287	433	405.752	-1.56635	0.757061	0.0385479
ENSDARG00000045522.7	acot15	acyl-CoA_thioesterase_15_[Source:ZFIN;Acc:ZDB-GENE-041210-203]	1146	1727	1618.79	-1.56469	0.66656	0.0189044
ENSDARG00000076541.3	clec3ba	C-type_lectin_domain_family_3,_member_Ba_[Source:ZFIN;Acc:ZDB-GENE-110411-71]	137	206	193.201	-1.5615	0.868624	0.0722298
ENSDARG00000092354.2	si:ch211-284e13.6	si:ch211-284e13.6_[Source:ZFIN;Acc:ZDB-GENE-060526-163]	517	777	728.814	-1.56078	0.704637	0.0267592
ENSDARG00000093628.1	s100a11	S100_calcium_binding_protein_A11_[Source:ZFIN;Acc:ZDB-GENE-070717-5]	2262	3399	3188.34	-1.56054	0.649396	0.0162582
ENSDARG00000088745.4	MFAP4	(1_of_many)_microfibril_associated_protein_4_[Source:HGNC_Symbol;Acc:HGNC:7035]	316	474	444.823	-1.55799	0.745942	0.0367415
ENSDARG00000076277.3	CR385050.1	NA	178	267	250.565	-1.55799	0.821319	0.057836
ENSDARG00000079773.3	nox5	NADPH_oxidase,_EF-hand_calcium_binding_domain_5_[Source:ZFIN;Acc:ZDB-GENE-091120-9]	36	54	50.676	-1.55799	1.30292	0.231788
ENSDARG00000034457.6	si:ch211-163l21.7	si:ch211-163l21.7_[Source:ZFIN;Acc:ZDB-GENE-081105-176]	155	232	217.838	-1.55489	0.844939	0.065734
ENSDARG00000044326.5	cpn2	carboxypeptidase_N,_polypeptide_2_[Source:ZFIN;Acc:ZDB-GENE-120810-1]	534	799	750.293	-1.55439	0.701679	0.0267437
ENSDARG00000079305.5	hbae3	hemoglobin_alpha_embryonic-3_[Source:ZFIN;Acc:ZDB-GENE-990706-3]	10777	16079	15109.8	-1.55025	0.633784	0.0144441
ENSDARG00000076820.4	xkr8.2	XK,_Kell_blood_group_complex_subunit-related_family,_member_8,_tandem_duplicate_2_[Source:ZFIN;Acc:ZDB-GENE-110106-2]	110	164	154.143	-1.54922	0.915717	0.0906818
ENSDARG00000086365.2	BX004816.3	NA	45	67	62.9947	-1.54726	1.20307	0.19841
ENSDARG00000104749.1	FBXO48	(1_of_many)_F-box_protein_48_[Source:HGNC_Symbol;Acc:HGNC:33857]	976	1445	1360.57	-1.53915	0.668687	0.0213497
ENSDARG00000019294.8	cbln8	cerebellin_8_[Source:ZFIN;Acc:ZDB-GENE-080204-13]	332	491	462.442	-1.53757	0.73883	0.0374259
ENSDARG00000086420.2	CABZ01046949.1	NA	160	236	222.425	-1.53374	0.838121	0.0672531
ENSDARG00000012275.8	katnal2	katanin_p60_subunit_A-like_2_[Source:ZFIN;Acc:ZDB-GENE-051113-156]	38	56	52.7908	-1.53245	1.28044	0.231377
ENSDARG00000104502.1	si:dkey-264f17.5	si:dkey-264f17.5_[Source:ZFIN;Acc:ZDB-GENE-120703-23]	2308	3391	3199.16	-1.5281	0.644061	0.0176635
ENSDARG00000061240.4	cbln4	cerebellin_4_precursor_[Source:ZFIN;Acc:ZDB-GENE-080204-58]	111	163	153.799	-1.52734	0.913151	0.0944052
ENSDARG00000059369.5	si:ch1073-15f12.3	si:ch1073-15f12.3_[Source:ZFIN;Acc:ZDB-GENE-081104-69]	41	60	56.6635	-1.52236	1.24652	0.221977
ENSDARG00000091143.2	or106-10	odorant_receptor,_family_G,_subfamily_106,_member_10_[Source:ZFIN;Acc:ZDB-GENE-070806-62]	41	60	56.6635	-1.52236	1.24652	0.221977
ENSDARG00000088625.2	si:ch211-142d6.2	si:ch211-142d6.2_[Source:ZFIN;Acc:ZDB-GENE-141216-119]	72	105	99.2504	-1.51735	1.03183	0.141415
ENSDARG00000003902.8	ctsl.1	cathepsin_L.1_[Source:ZFIN;Acc:ZDB-GENE-040718-61]	14222	20740	19604.4	-1.51732	0.627569	0.0156157
ENSDARG00000101199.2	rbp4	retinol_binding_protein_4,_plasma_[Source:ZFIN;Acc:ZDB-GENE-000210-19]	60154	87617	82845.6	-1.51558	0.625045	0.0153188
ENSDARG00000086912.2	crygm2d18	crystallin,_gamma_M2d18_[Source:ZFIN;Acc:ZDB-GENE-040625-154]	14620	21276	20121.9	-1.51431	0.627005	0.0157286
ENSDARG00000090015.2	BX321875.1	NA	55	80	75.6703	-1.5136	1.1255	0.178684
ENSDARG00000073747.4	si:dkey-1j5.4	si:dkey-1j5.4_[Source:ZFIN;Acc:ZDB-GENE-130603-91]	227	330	312.185	-1.5128	0.781478	0.0528892
ENSDARG00000070138.5	si:dkey-84o3.3	si:dkey-84o3.3_[Source:ZFIN;Acc:ZDB-GENE-091113-21]	104	151	142.895	-1.51099	0.928562	0.103686
ENSDARG00000092170.2	apoc1	apolipoprotein_C-I_[Source:ZFIN;Acc:ZDB-GENE-030131-1074]	16029	23271	22022.3	-1.51088	0.626201	0.0158318
ENSDARG00000095457.2	si:ch211-147d7.5	si:ch211-147d7.5_[Source:ZFIN;Acc:ZDB-GENE-041014-353]	51	74	70.0397	-1.51005	1.15506	0.191096
ENSDARG00000087046.5	si:ch211-222k6.2	si:ch211-222k6.2_[Source:ZFIN;Acc:ZDB-GENE-030131-9038]	40	58	54.9056	-1.50908	1.2594	0.230818
ENSDARG00000011890.9	cry4	cryptochrome_circadian_clock_4_[Source:ZFIN;Acc:ZDB-GENE-010426-7]	538	779	737.71	-1.50705	0.695348	0.0302099
ENSDARG00000063519.6	PLEKHB1	pleckstrin_homology_domain_containing_B1_[Source:HGNC_Symbol;Acc:HGNC:19079]	1201	1738	1646.12	-1.50622	0.65662	0.0217961
ENSDARG00000036628.5	cd74b	CD74_molecule,_major_histocompatibility_complex,_class_II_invariant_chain_b_[Source:ZFIN;Acc:ZDB-GENE-990910-10]	132	191	180.908	-1.50606	0.874092	0.0848879
ENSDARG00000098350.1	mxd3	MAX_dimerization_protein_3_[Source:ZFIN;Acc:ZDB-GENE-040426-1588]	624	902	854.566	-1.50461	0.685651	0.0282047
ENSDARG00000103854.1	CABZ01078593.1	NA	41	59	55.963	-1.49812	1.24937	0.23049
ENSDARG00000010384.6	lpar5a	lysophosphatidic_acid_receptor_5a_[Source:ZFIN;Acc:ZDB-GENE-030131-1193]	48	69	65.4664	-1.49659	1.18086	0.205022
ENSDARG00000041735.7	tmem237a	transmembrane_protein_237a_[Source:ZFIN;Acc:ZDB-GENE-070402-3]	1484	2132	2023.13	-1.49575	0.648819	0.0211477
ENSDARG00000097837.2	pimr40	Pim_proto-oncogene,_serine/threonine_kinase,_related_40_[Source:ZFIN;Acc:ZDB-GENE-131120-45]	106	152	144.309	-1.49304	0.923649	0.105996
ENSDARG00000042145.6	lhx8b	LIM_homeobox_8b_[Source:ZFIN;Acc:ZDB-GENE-081105-153]	143	205	194.641	-1.49264	0.857265	0.0816551
ENSDARG00000098323.1	FO704889.1	NA	120	172	163.316	-1.4924	0.89445	0.0952137
ENSDARG00000004459.10	unc119.2	unc-119_lipid_binding_chaperone_B_homolog_2_[Source:ZFIN;Acc:ZDB-GENE-030131-7635]	97	139	131.99	-1.49206	0.946151	0.114801
ENSDARG00000003904.8	sycp1	synaptonemal_complex_protein_1_[Source:ZFIN;Acc:ZDB-GENE-040910-6]	345	494	469.183	-1.49094	0.730165	0.0411587
ENSDARG00000097513.1	CT573383.1	NA	242	346	328.746	-1.48879	0.770861	0.0534411
ENSDARG00000016065.10	tlr3	toll-like_receptor_3_[Source:ZFIN;Acc:ZDB-GENE-040219-7]	128	183	173.877	-1.48873	0.880146	0.0907497
ENSDARG00000099719.2	cdkn1d	cyclin-dependent_kinase_inhibitor_1D_[Source:ZFIN;Acc:ZDB-GENE-110215-1]	3260	4657	4425.77	-1.48756	0.632663	0.0187097
ENSDARG00000029596.7	trim55a	tripartite_motif_containing_55a_[Source:ZFIN;Acc:ZDB-GENE-040718-50]	246	351	333.676	-1.48584	0.768449	0.0531672
ENSDARG00000099309.1	si:zfos-169g10.3	si:zfos-169g10.3_[Source:ZFIN;Acc:ZDB-GENE-120215-190]	239	341	324.173	-1.48579	0.772284	0.0543681
ENSDARG00000079534.4	CABZ01112215.1	NA	47	67	63.7085	-1.48453	1.19082	0.21253
ENSDARG00000026904.9	cbln13	cerebellin_13_[Source:ZFIN;Acc:ZDB-GENE-070912-288]	77	109	103.837	-1.47443	1.0121	0.145174
ENSDARG00000071410.5	cks2	CDC28_protein_kinase_regulatory_subunit_2_[Source:ZFIN;Acc:ZDB-GENE-050208-508]	82	116	110.525	-1.47346	0.993102	0.137891
ENSDARG00000092858.2	si:ch1073-126c3.2	si:ch1073-126c3.2_[Source:ZFIN;Acc:ZDB-GENE-030131-4602]	184	260	247.802	-1.47184	0.810468	0.0693656
ENSDARG00000052575.6	arl13a	ADP-ribosylation_factor-like_13A_[Source:ZFIN;Acc:ZDB-GENE-040426-1790]	438	618	589.237	-1.46971	0.706242	0.0374318
ENSDARG00000053293.5	ftr14	finTRIM_family,_member_14_[Source:ZFIN;Acc:ZDB-GENE-060512-201]	198	279	266.108	-1.46779	0.798285	0.0659615
ENSDARG00000097391.1	si:dkey-33c14.7	si:dkey-33c14.7_[Source:ZFIN;Acc:ZDB-GENE-131127-528]	44	62	59.1352	-1.46779	1.22108	0.229347
ENSDARG00000020289.7	pif1	PIF1_5'-to-3'_DNA_helicase_homolog_(S._cerevisiae)_[Source:ZFIN;Acc:ZDB-GENE-030131-4928]	71	100	95.3909	-1.46714	1.03812	0.157578
ENSDARG00000030872.6	cetp	cholesteryl_ester_transfer_protein,_plasma_[Source:ZFIN;Acc:ZDB-GENE-041114-54]	889	1251	1193.62	-1.46586	0.662384	0.0268976
ENSDARG00000094760.3	si:dkey-125i10.3	si:dkey-125i10.3_[Source:ZFIN;Acc:ZDB-GENE-060526-198]	529	743	709.279	-1.46312	0.691148	0.0342642
ENSDARG00000094112.2	slc22a21	solute_carrier_family_22_(organic_cation_transporter),_member_21_[Source:ZFIN;Acc:ZDB-GENE-091118-62]	250	351	335.104	-1.46257	0.764392	0.0556996
ENSDARG00000094300.3	NA	NA	3148	4416	4216.97	-1.46133	0.629043	0.0201735
ENSDARG00000005586.7	zbtb20	zinc_finger_and_BTB_domain_containing_20_[Source:ZFIN;Acc:ZDB-GENE-070112-1992]	122	171	163.329	-1.46014	0.889905	0.100842
ENSDARG00000014975.7	irge1	immunity-related_GTPase_family,_e1_[Source:ZFIN;Acc:ZDB-GENE-051209-1]	63	88	84.1296	-1.45518	1.07942	0.177621
ENSDARG00000003326.10	cacng5a	calcium_channel,_voltage-dependent,_gamma_subunit_5a_[Source:ZFIN;Acc:ZDB-GENE-120104-4]	223	311	297.447	-1.4529	0.779316	0.0622757
ENSDARG00000102892.2	h1m	linker_histone_H1M_[Source:ZFIN;Acc:ZDB-GENE-030131-5614]	483	673	643.826	-1.45161	0.696398	0.0371184
ENSDARG00000096166.2	si:dkey-29p23.2	si:dkey-29p23.2_[Source:ZFIN;Acc:ZDB-GENE-110914-51]	9114	12688	12140.9	-1.45034	0.61847	0.0190249
ENSDARG00000045979.6	zgc:153704	zgc:153704_[Source:ZFIN;Acc:ZDB-GENE-060929-1114]	4369	6072	5812.79	-1.4479	0.623189	0.0201593
ENSDARG00000095807.1	hp	haptoglobin_[Source:ZFIN;Acc:ZDB-GENE-030131-1259]	2251	3127	2993.88	-1.44724	0.632182	0.0220629
ENSDARG00000030110.4	myod1	myogenic_differentiation_1_[Source:ZFIN;Acc:ZDB-GENE-980526-561]	3571	4950	4742.01	-1.44413	0.624777	0.0208089
ENSDARG00000080001.4	si:dkey-208m12.2	si:dkey-208m12.2_[Source:ZFIN;Acc:ZDB-GENE-060503-716]	353	489	468.535	-1.4432	0.722959	0.0459085
ENSDARG00000079402.6	tapbp.1	TAP_binding_protein_(tapasin),_tandem_duplicate_1_[Source:ZFIN;Acc:ZDB-GENE-010110-2]	157	217	208.044	-1.43996	0.836812	0.0852929
ENSDARG00000075855.5	adgre10	adhesion_G_protein-coupled_receptor_E10_[Source:ZFIN;Acc:ZDB-GENE-090313-152]	123	170	162.985	-1.43991	0.88756	0.104735
ENSDARG00000057417.4	nudt13	nudix_(nucleoside_diphosphate_linked_moiety_X)-type_motif_13_[Source:ZFIN;Acc:ZDB-GENE-040724-60]	84	116	111.239	-1.43869	0.986652	0.144798
ENSDARG00000054748.6	cuedc1b	CUE_domain_containing_1b_[Source:ZFIN;Acc:ZDB-GENE-070424-29]	297	410	393.208	-1.43819	0.741051	0.0522892
ENSDARG00000105048.1	CABZ01084447.1	NA	121	167	160.17	-1.43787	0.891249	0.106675
ENSDARG00000105375.1	si:ch211-285c6.5	si:ch211-285c6.5_[Source:ZFIN;Acc:ZDB-GENE-160113-125]	56	77	73.9256	-1.43246	1.12454	0.202727
ENSDARG00000002696.9	gnb3b	guanine_nucleotide_binding_protein_(G_protein),_beta_polypeptide_3b_[Source:ZFIN;Acc:ZDB-GENE-040426-2280]	23666	32483	31201	-1.4299	0.612247	0.0195177
ENSDARG00000029795.7	fam213b	family_with_sequence_similarity_213,_member_B_[Source:ZFIN;Acc:ZDB-GENE-040426-2556]	1216	1668	1602.44	-1.42901	0.645125	0.0267543
ENSDARG00000104467.1	bglapl	bone_gamma-carboxyglutamate_(gla)_protein,_like_[Source:NCBI_gene;Acc:337724]	149	204	196.082	-1.42629	0.846449	0.0919841
ENSDARG00000068325.3	si:dkey-21n10.3	si:dkey-21n10.3_[Source:ZFIN;Acc:ZDB-GENE-070912-444]	90	123	118.284	-1.42369	0.966899	0.140905
ENSDARG00000091864.2	zgc:158701	zgc:158701_[Source:ZFIN;Acc:ZDB-GENE-070410-10]	60	82	78.8558	-1.42369	1.09905	0.195188
ENSDARG00000103543.1	gngt2b	guanine_nucleotide_binding_protein_(G_protein),_gamma_transducing_activity_polypeptide_2b_[Source:ZFIN;Acc:ZDB-GENE-091020-4]	15082	20566	19789.4	-1.42046	0.611779	0.0202408
ENSDARG00000094206.1	si:ch73-191k20.3	si:ch73-191k20.3_[Source:ZFIN;Acc:ZDB-GENE-090312-62]	152	207	199.254	-1.41859	0.842191	0.0921039
ENSDARG00000069074.6	cry1ba	cryptochrome_circadian_clock_1ba_[Source:ZFIN;Acc:ZDB-GENE-010426-4]	9480	12846	12382.2	-1.41139	0.612047	0.0211097
ENSDARG00000009087.10	cd74a	CD74_molecule,_major_histocompatibility_complex,_class_II_invariant_chain_a_[Source:ZFIN;Acc:ZDB-GENE-000901-1]	113	153	147.508	-1.41024	0.906896	0.119942
ENSDARG00000068175.3	ing5b	inhibitor_of_growth_family,_member_5b_[Source:ZFIN;Acc:ZDB-GENE-030616-462]	142	192	185.178	-1.40824	0.855482	0.0997348
ENSDARG00000097372.1	si:ch211-139d20.3	si:ch211-139d20.3_[Source:ZFIN;Acc:ZDB-GENE-131127-287]	71	96	92.5888	-1.40824	1.04055	0.17594
ENSDARG00000102572.3	si:ch211-260e23.9	si:ch211-260e23.9_[Source:ZFIN;Acc:ZDB-GENE-141222-48]	2390	3231	3116.34	-1.408	0.625113	0.0242975
ENSDARG00000098979.1	si:ch211-76m11.15	si:ch211-76m11.15_[Source:ZFIN;Acc:ZDB-GENE-110411-136]	54	73	70.4098	-1.40796	1.14076	0.217114
ENSDARG00000079271.3	dcxr	dicarbonyl/L-xylulose_reductase_[Source:ZFIN;Acc:ZDB-GENE-030131-7002]	501	677	653.052	-1.40738	0.688394	0.040911
ENSDARG00000090689.5	hbbe1.2	hemoglobin_beta_embryonic-1.2_[Source:ZFIN;Acc:ZDB-GENE-090501-3]	3444	4649	4485.83	-1.40587	0.619261	0.0231935
ENSDARG00000051809.5	btr12	bloodthirsty-related_gene_family,_member_12_[Source:ZFIN;Acc:ZDB-GENE-060929-548]	243	328	316.494	-1.40577	0.763525	0.0655987
ENSDARG00000090444.3	ponzr1	plac8_onzin_related_protein_1_[Source:ZFIN;Acc:ZDB-GENE-070727-1]	652	880	849.147	-1.40566	0.67038	0.0360101
ENSDARG00000036903.4	irak1bp1	interleukin-1_receptor-associated_kinase_1_binding_protein_1_[Source:ZFIN;Acc:ZDB-GENE-050522-272]	326	440	424.573	-1.40566	0.727502	0.053338
ENSDARG00000040277.4	fbxo32	F-box_protein_32_[Source:ZFIN;Acc:ZDB-GENE-040426-1040]	2548	3439	3318.43	-1.40565	0.623641	0.0241995
ENSDARG00000086518.3	si:ch211-155o21.3	si:ch211-155o21.3_[Source:ZFIN;Acc:ZDB-GENE-121214-24]	49	66	63.7217	-1.40271	1.18122	0.235027
ENSDARG00000088330.4	HBZ	hemoglobin_subunit_zeta_[Source:HGNC_Symbol;Acc:HGNC:4835]	13600	18281	17659.8	-1.39977	0.608766	0.0214848
ENSDARG00000055159.6	cyp27a1.4	cytochrome_P450,_family_27,_subfamily_A,_polypeptide_1,_gene_4_[Source:ZFIN;Acc:ZDB-GENE-030131-1060]	380	510	492.882	-1.39753	0.710982	0.0493413
ENSDARG00000036171.8	rnasel3	ribonuclease_like_3_[Source:ZFIN;Acc:ZDB-GENE-050809-5]	793	1064	1028.36	-1.39714	0.658488	0.0338603
ENSDARG00000088019.3	si:ch211-114l13.12	si:ch211-114l13.12_[Source:ZFIN;Acc:ZDB-GENE-120215-211]	171	229	221.446	-1.39438	0.818705	0.0885395
ENSDARG00000046014.4	kcna6a	potassium_voltage-gated_channel,_shaker-related,_subfamily,_member_6_a_[Source:ZFIN;Acc:ZDB-GENE-080722-21]	272	364	352.062	-1.39336	0.747606	0.0623548
ENSDARG00000088911.2	cbln17	cerebellin_17_[Source:ZFIN;Acc:ZDB-GENE-111109-4]	86	115	111.252	-1.39225	0.980613	0.155672
ENSDARG00000091576.3	TMEM216	transmembrane_protein_216_[Source:HGNC_Symbol;Acc:HGNC:25018]	158	211	204.198	-1.39035	0.833412	0.0952641
ENSDARG00000052099.4	agxta	alanine-glyoxylate_aminotransferase_a_[Source:ZFIN;Acc:ZDB-GENE-040718-16]	4136	5517	5340.85	-1.38868	0.614454	0.0238201
ENSDARG00000059529.5	KIAA0895	like_[Source:HGNC_Symbol;Acc:HGNC:34408]	75	100	96.8184	-1.38807	1.02329	0.174949
ENSDARG00000097289.1	BX629344.1	NA	167	222	215.115	-1.38374	0.822615	0.0925446
ENSDARG00000070485.3	apitd1	apoptosis-inducing,_TAF9-like_domain_1_[Source:ZFIN;Acc:ZDB-GENE-080723-52]	131	174	168.642	-1.38255	0.871973	0.112843
ENSDARG00000074836.2	setmar	SET_domain_and_mariner_transposase_fusion_gene_[Source:ZFIN;Acc:ZDB-GENE-080204-61]	128	170	164.77	-1.38242	0.87716	0.115022
ENSDARG00000003017.8	ube2al	ubiquitin_conjugating_enzyme_E2_A,_like_[Source:ZFIN;Acc:ZDB-GENE-030131-4195]	4235	5621	5449.03	-1.38149	0.613079	0.0242358
ENSDARG00000097008.2	opn1mw1	opsin_1_(cone_pigments),_medium-wave-sensitive,_1_[Source:ZFIN;Acc:ZDB-GENE-990604-42]	31213	41394	40136.8	-1.3803	0.603763	0.0222444
ENSDARG00000104214.1	CR381540.3	NA	215	285	276.378	-1.37965	0.779437	0.0767163
ENSDARG00000037411.5	npy1r	neuropeptide_Y_receptor_Y1_[Source:ZFIN;Acc:ZDB-GENE-080221-1]	43	57	55.2757	-1.37965	1.24152	0.266458
ENSDARG00000090945.3	si:ch211-170d8.8	si:ch211-170d8.8_[Source:ZFIN;Acc:ZDB-GENE-110411-272]	43	57	55.2757	-1.37965	1.24152	0.266458
ENSDARG00000038424.8	si:dkey-8k3.2	si:dkey-8k3.2_[Source:ZFIN;Acc:ZDB-GENE-100922-98]	384	509	493.609	-1.37959	0.708093	0.0513771
ENSDARG00000098372.1	CABZ01029904.1	NA	126	167	161.954	-1.37945	0.880672	0.117263
ENSDARG00000017984.10	zgc:172106	zgc:172106_[Source:ZFIN;Acc:ZDB-GENE-080204-42]	179	237	229.906	-1.37796	0.809633	0.0887643
ENSDARG00000094041.4	krt17	keratin_17_[Source:ZFIN;Acc:ZDB-GENE-060503-86]	50251	66527	64537.3	-1.37782	0.602811	0.0222745
ENSDARG00000043492.3	irf1a	interferon_regulatory_factor_1a_[Source:ZFIN;Acc:ZDB-GENE-060421-4031]	59	78	75.6968	-1.37579	1.10871	0.214648
ENSDARG00000098736.2	si:dkey-201i2.4	si:dkey-201i2.4_[Source:ZFIN;Acc:ZDB-GENE-141215-24]	53	70	67.9513	-1.37439	1.15121	0.232529
ENSDARG00000088680.3	hhla2b.1	HERV-H_LTR-associating_2b,_tandem_duplicate_1_[Source:ZFIN;Acc:ZDB-GENE-131127-591]	100	132	128.157	-1.37357	0.938136	0.143154
ENSDARG00000106298.1	CR751224.1	NA	50	66	64.0786	-1.37356	1.17554	0.242622
ENSDARG00000104037.1	si:dkey-74k8.4	si:dkey-74k8.4_[Source:ZFIN;Acc:ZDB-GENE-141219-40]	183	241	234.135	-1.37022	0.80532	0.0888569
ENSDARG00000068760.5	tnks1bp1	tankyrase_1_binding_protein_1_[Source:ZFIN;Acc:ZDB-GENE-050208-317]	1701	2236	2173.42	-1.36757	0.626302	0.0289948
ENSDARG00000092285.2	cenpv	centromere_protein_V_[Source:ZFIN;Acc:ZDB-GENE-060526-76]	135	177	172.171	-1.36382	0.864826	0.114799
ENSDARG00000094265.3	si:dkey-183n20.15	si:dkey-183n20.15_[Source:ZFIN;Acc:ZDB-GENE-041001-160]	181	237	230.619	-1.36193	0.806889	0.0914354
ENSDARG00000088390.4	nme4	NME/NM23_nucleoside_diphosphate_kinase_4_[Source:ZFIN;Acc:ZDB-GENE-040426-1043]	767	1003	976.352	-1.36005	0.655304	0.0379445
ENSDARG00000100939.1	CABZ01117603.1	NA	1115	1458	1419.28	-1.35998	0.638415	0.0331519
ENSDARG00000069515.6	bbs10	Bardet-Biedl_syndrome_10_[Source:ZFIN;Acc:ZDB-GENE-060503-355]	108	141	137.317	-1.35769	0.91784	0.13908
ENSDARG00000094202.1	CT583646.2	NA	203	265	258.085	-1.35754	0.787081	0.0845671
ENSDARG00000017274.9	opn1sw2	opsin_1_(cone_pigments),_short-wave-sensitive_2_[Source:ZFIN;Acc:ZDB-GENE-990604-40]	30048	39210	38191.1	-1.35698	0.600044	0.0237302
ENSDARG00000104685.1	grk1b	G_protein-coupled_receptor_kinase_1_b_[Source:ZFIN;Acc:ZDB-GENE-050417-211]	2951	3850	3750.17	-1.35668	0.613785	0.0270802
ENSDARG00000075817.5	mettl24	methyltransferase_like_24_[Source:ZFIN;Acc:ZDB-GENE-070424-138]	214	279	271.818	-1.35568	0.778548	0.0816315
ENSDARG00000102972.1	CABZ01075125.1	NA	998	1301	1267.55	-1.35554	0.642228	0.0347997
ENSDARG00000093043.2	FP236810.1	NA	70	91	88.7293	-1.35154	1.04807	0.197208
ENSDARG00000091609.2	spink4	serine_peptidase_inhibitor,_Kazal_type_4_[Source:ZFIN;Acc:ZDB-GENE-130821-1]	2572	3338	3256.24	-1.34912	0.614846	0.0282177
ENSDARG00000087645.5	znf1064	zinc_finger_protein_1064_[Source:ZFIN;Acc:ZDB-GENE-110913-175]	74	96	93.6594	-1.34854	1.02934	0.190164
ENSDARG00000097681.1	si:ch211-244k5.1	si:ch211-244k5.1_[Source:ZFIN;Acc:ZDB-GENE-131127-43]	280	363	354.216	-1.34757	0.740041	0.0686157
ENSDARG00000057004.4	si:ch211-287a12.9	si:ch211-287a12.9_[Source:ZFIN;Acc:ZDB-GENE-130530-668]	305	395	385.555	-1.34607	0.729413	0.0649766
ENSDARG00000095005.3	si:dkey-21e2.10	si:dkey-21e2.10_[Source:ZFIN;Acc:ZDB-GENE-050208-778]	122	158	154.222	-1.34607	0.88754	0.129359
ENSDARG00000039828.8	zp3b	zona_pellucida_glycoprotein_3b_[Source:ZFIN;Acc:ZDB-GENE-031124-2]	61	79	77.111	-1.34607	1.09819	0.220305
ENSDARG00000038359.8	enosf1	enolase_superfamily_member_1_[Source:ZFIN;Acc:ZDB-GENE-060929-780]	1071	1386	1353.14	-1.345	0.637887	0.0349858
ENSDARG00000056551.7	slc22a13a	solute_carrier_family_22_member_13a_[Source:ZFIN;Acc:ZDB-GENE-070912-473]	85	110	107.392	-1.345	0.985233	0.172204
ENSDARG00000044199.5	gnat1	guanine_nucleotide_binding_protein_(G_protein),_alpha_transducing_activity_polypeptide_1_[Source:ZFIN;Acc:ZDB-GENE-011128-11]	4498	5818	5680.89	-1.34427	0.606628	0.0266936
ENSDARG00000103319.1	si:ch73-359m17.7	si:ch73-359m17.7_[Source:ZFIN;Acc:ZDB-GENE-141212-401]	850	1098	1072.52	-1.34237	0.647714	0.0382207
ENSDARG00000026098.9	si:dkey-13a21.4	si:dkey-13a21.4_[Source:ZFIN;Acc:ZDB-GENE-040724-163]	120	155	151.407	-1.34226	0.891442	0.132139
ENSDARG00000023861.4	dnase1l1l	deoxyribonuclease_I-like_1-like_[Source:ZFIN;Acc:ZDB-GENE-040718-100]	881	1135	1109.51	-1.33851	0.645465	0.0381062
ENSDARG00000104246.1	exosc3	exosome_component_3_[Source:ZFIN;Acc:ZDB-GENE-050706-140]	827	1065	1041.2	-1.33792	0.648491	0.0390999
ENSDARG00000043173.3	CELA1	(1_of_many)_chymotrypsin_like_elastase_family_member_1_[Source:HGNC_Symbol;Acc:HGNC:3308]	73	94	91.9015	-1.33779	1.0344	0.195907
ENSDARG00000098332.1	zgc:112970	zgc:112970_[Source:ZFIN;Acc:ZDB-GENE-050327-83]	265	341	333.452	-1.33681	0.74623	0.0732263
ENSDARG00000077822.2	si:dkey-6i22.5	si:dkey-6i22.5_[Source:ZFIN;Acc:ZDB-GENE-050506-32]	133	171	167.255	-1.3356	0.86737	0.123603
ENSDARG00000093019.2	si:dkey-83k24.5	si:dkey-83k24.5_[Source:ZFIN;Acc:ZDB-GENE-081104-440]	246	316	309.158	-1.3343	0.756274	0.0776812
ENSDARG00000089402.2	si:ch73-281i18.3	si:ch73-281i18.3_[Source:ZFIN;Acc:ZDB-GENE-141212-263]	95	122	119.367	-1.33391	0.952693	0.161469
ENSDARG00000075561.5	si:dkey-76k16.5	si:dkey-76k16.5_[Source:ZFIN;Acc:ZDB-GENE-090313-330]	60	77	75.3531	-1.33292	1.10545	0.227906
ENSDARG00000062781.6	glsl	glutaminase_like_[Source:ZFIN;Acc:ZDB-GENE-131127-106]	159	204	199.651	-1.33257	0.829679	0.108246
ENSDARG00000089578.3	xrra1	X-ray_radiation_resistance_associated_1_[Source:ZFIN;Acc:ZDB-GENE-101216-2]	46	59	57.7474	-1.33211	1.21674	0.273595
ENSDARG00000025914.6	si:dkey-190g11.3	si:dkey-190g11.3_[Source:ZFIN;Acc:ZDB-GENE-081104-341]	78	100	97.889	-1.33148	1.01272	0.18859
ENSDARG00000093608.3	ccl34b.1	chemokine_(C-C_motif)_ligand_34b,_duplicate_1_[Source:ZFIN;Acc:ZDB-GENE-091204-276]	586	751	735.225	-1.33094	0.667982	0.0463183
ENSDARG00000042391.8	odf3b	outer_dense_fiber_of_sperm_tails_3B_[Source:ZFIN;Acc:ZDB-GENE-030131-7464]	57	73	71.4804	-1.32996	1.12572	0.237433
ENSDARG00000077078.4	zgc:173726	zgc:173726_[Source:ZFIN;Acc:ZDB-GENE-071004-108]	133	170	166.554	-1.32714	0.867174	0.125914
ENSDARG00000075008.6	pask	PAS_domain_containing_serine/threonine_kinase_[Source:ZFIN;Acc:ZDB-GENE-030131-1394]	87	111	108.807	-1.3245	0.978691	0.175947
ENSDARG00000076565.3	zmp:0000000801	zmp:0000000801_[Source:ZFIN;Acc:ZDB-GENE-130530-804]	176	224	219.728	-1.32095	0.809788	0.102841
ENSDARG00000067777.3	NA	NA	88	112	109.864	-1.32095	0.975327	0.175619
ENSDARG00000102725.1	CABZ01081909.1	NA	48	61	59.8622	-1.3188	1.1988	0.271289
ENSDARG00000094050.1	CR759830.1	NA	122	155	152.121	-1.31842	0.88714	0.137242
ENSDARG00000031588.8	si:dkey-239b22.1	si:dkey-239b22.1_[Source:ZFIN;Acc:ZDB-GENE-131119-12]	178	226	221.843	-1.31747	0.807543	0.102793
ENSDARG00000093117.3	si:dkey-266m15.7	si:dkey-266m15.7_[Source:ZFIN;Acc:ZDB-GENE-070705-444]	145	184	180.644	-1.31668	0.847995	0.120495
ENSDARG00000040971.4	NA	NA	4730	5990	5884.18	-1.31375	0.601347	0.0289129
ENSDARG00000095596.2	si:dkeyp-4f2.6	si:dkeyp-4f2.6_[Source:ZFIN;Acc:ZDB-GENE-110914-212]	68	86	84.5129	-1.31183	1.06045	0.21607
ENSDARG00000098567.1	si:ch1073-286c18.5	si:ch1073-286c18.5_[Source:ZFIN;Acc:ZDB-GENE-121214-240]	87	110	108.106	-1.31144	0.979026	0.180395
ENSDARG00000104576.1	si:ch211-152c8.5	si:ch211-152c8.5_[Source:ZFIN;Acc:ZDB-GENE-030131-5764]	360	455	447.215	-1.3109	0.707544	0.0639188
ENSDARG00000097134.2	si:dkey-7i4.7	si:dkey-7i4.7_[Source:ZFIN;Acc:ZDB-GENE-131119-71]	224	283	278.189	-1.31033	0.768415	0.0881496
ENSDARG00000056468.5	asb16	ankyrin_repeat_and_SOCS_box_containing_16_[Source:ZFIN;Acc:ZDB-GENE-031031-3]	173	218	214.454	-1.30659	0.812288	0.10772
ENSDARG00000078918.5	comtd1	catechol-O-methyltransferase_domain_containing_1_[Source:ZFIN;Acc:ZDB-GENE-030131-1072]	486	612	602.164	-1.30561	0.679083	0.0545301
ENSDARG00000093844.1	zgc:136461	zgc:136461_[Source:ZFIN;Acc:ZDB-GENE-060519-7]	83713	105401	103711	-1.30539	0.590699	0.027111
ENSDARG00000034173.8	prkcq	protein_kinase_C,_theta_[Source:ZFIN;Acc:ZDB-GENE-041210-195]	349	439	432.081	-1.30402	0.710214	0.0663428
ENSDARG00000093386.2	si:dkeyp-82a1.1	si:dkeyp-82a1.1_[Source:ZFIN;Acc:ZDB-GENE-081105-23]	97	122	120.081	-1.30385	0.947181	0.168648
ENSDARG00000052016.4	cabp2a	calcium_binding_protein_2a_[Source:ZFIN;Acc:ZDB-GENE-050913-25]	396	498	490.185	-1.30368	0.697194	0.0614993
ENSDARG00000069726.7	glis3	GLIS_family_zinc_finger_3_[Source:ZFIN;Acc:ZDB-GENE-070112-2232]	117	147	144.732	-1.30234	0.89723	0.146639
ENSDARG00000102858.2	sc:d189	sc:d189_[Source:ZFIN;Acc:ZDB-GENE-080303-11]	137	172	169.383	-1.30126	0.859917	0.130218
ENSDARG00000055252.4	snap23.2	synaptosomal-associated_protein_23.2_[Source:ZFIN;Acc:ZDB-GENE-051030-75]	231	290	285.591	-1.30119	0.763093	0.088166
ENSDARG00000100102.1	CABZ01088269.1	NA	94	118	116.208	-1.30108	0.956243	0.173634
ENSDARG00000103187.2	syce2	synaptonemal_complex_central_element_protein_2_[Source:ZFIN;Acc:ZDB-GENE-050512-1]	83	104	102.475	-1.29843	0.994011	0.191467
ENSDARG00000078876.4	crygm2b	crystallin,_gamma_M2b_[Source:ZFIN;Acc:ZDB-GENE-050516-10]	202	253	249.322	-1.29781	0.784319	0.0979855
ENSDARG00000103976.1	BX544877.1	NA	179	224	220.799	-1.29657	0.805473	0.107464
ENSDARG00000075015.4	soul5	heme-binding_protein_soul5_[Source:ZFIN;Acc:ZDB-GENE-110718-2]	7547	9439	9305.61	-1.29576	0.594838	0.0293805
ENSDARG00000092281.3	flnb	filamin_B,_beta_(actin_binding_protein_278)_[Source:ZFIN;Acc:ZDB-GENE-041026-1]	2007	2509	2473.87	-1.2951	0.611601	0.0342123
ENSDARG00000105427.1	si:dkey-187j14.8	si:dkey-187j14.8_[Source:ZFIN;Acc:ZDB-GENE-160113-2]	48	60	59.1616	-1.29495	1.20173	0.281223
ENSDARG00000045887.7	mmp30	matrix_metallopeptidase_30_[Source:ZFIN;Acc:ZDB-GENE-060421-5765]	5459	6810	6718.77	-1.29205	0.596599	0.0303349
ENSDARG00000058966.4	zgc:112332	zgc:112332_[Source:ZFIN;Acc:ZDB-GENE-050522-387]	409	510	503.231	-1.29143	0.692808	0.062315
ENSDARG00000100702.2	zgc:174680	zgc:174680_[Source:ZFIN;Acc:ZDB-GENE-080204-24]	154	192	189.46	-1.29121	0.834502	0.121797
ENSDARG00000059826.7	crtac1a	cartilage_acidic_protein_1a_[Source:ZFIN;Acc:ZDB-GENE-030131-9704]	1338	1667	1645.28	-1.29021	0.622049	0.0380677
ENSDARG00000062518.8	ulk1a	unc-51_like_autophagy_activating_kinase_1a_[Source:ZFIN;Acc:ZDB-GENE-080723-31]	637	793	782.848	-1.28906	0.657278	0.049855
ENSDARG00000095417.2	or125-4	odorant_receptor,_family_E,_subfamily_125,_member_4_[Source:ZFIN;Acc:ZDB-GENE-070806-94]	45	56	55.2889	-1.28853	1.23172	0.295507
ENSDARG00000105976.1	CABZ01044574.1	NA	45	56	55.2889	-1.28853	1.23172	0.295507
ENSDARG00000076865.3	si:ch73-193c12.2	si:ch73-193c12.2_[Source:ZFIN;Acc:ZDB-GENE-131127-646]	131	163	160.937	-1.28833	0.869839	0.138575
ENSDARG00000038439.5	fabp10a	fatty_acid_binding_protein_10a,_liver_basic_[Source:ZFIN;Acc:ZDB-GENE-020318-1]	37102	46127	45554	-1.28714	0.58846	0.0287199
ENSDARG00000086498.3	si:ch211-116o3.3	si:ch211-116o3.3_[Source:ZFIN;Acc:ZDB-GENE-131121-462]	74	92	90.8573	-1.28714	1.03222	0.212411
ENSDARG00000079456.5	si:ch211-149a19.3	si:ch211-149a19.3_[Source:ZFIN;Acc:ZDB-GENE-081104-128]	474	589	581.769	-1.28641	0.678981	0.0581429
ENSDARG00000044002.6	cyp2x7	cytochrome_P450,_family_2,_subfamily_X,_polypeptide_7_[Source:ZFIN;Acc:ZDB-GENE-110114-2]	208	258	254.966	-1.28382	0.778606	0.0991752
ENSDARG00000100504.1	ppp1r27b	protein_phosphatase_1,_regulatory_subunit_27b_[Source:ZFIN;Acc:ZDB-GENE-051023-5]	1318	1634	1615.02	-1.28309	0.621548	0.0389852
ENSDARG00000069945.5	p2ry12	purinergic_receptor_P2Y,_G-protein_coupled,_12_[Source:ZFIN;Acc:ZDB-GENE-110208-4]	46	57	56.3463	-1.28235	1.22232	0.294126
ENSDARG00000086512.2	prodhb	proline_dehydrogenase_(oxidase)_1b_[Source:ZFIN;Acc:ZDB-GENE-101116-1]	549	680	672.283	-1.28176	0.666801	0.0545741
ENSDARG00000023157.5	cbln10	cerebellin_10_[Source:ZFIN;Acc:ZDB-GENE-030131-4615]	390	483	477.536	-1.28158	0.69642	0.0657332
ENSDARG00000086133.3	NA	NA	59	73	72.1941	-1.28021	1.11617	0.251394
ENSDARG00000097503.2	si:ch73-288o11.5	si:ch73-288o11.5_[Source:ZFIN;Acc:ZDB-GENE-131121-416]	1623	2008	1985.87	-1.28013	0.614702	0.0372954
ENSDARG00000058158.5	trim55b	tripartite_motif_containing_55b_[Source:ZFIN;Acc:ZDB-GENE-060312-37]	755	934	923.733	-1.27998	0.645804	0.0474806
ENSDARG00000103259.1	opn4xb	opsin_4xb_[Source:ZFIN;Acc:ZDB-GENE-070705-526]	765	946	935.708	-1.27941	0.644993	0.0472999
ENSDARG00000010097.9	f9a	coagulation_factor_IXa_[Source:ZFIN;Acc:ZDB-GENE-030714-2]	72	89	88.0419	-1.27884	1.04212	0.219767
ENSDARG00000088263.3	zgc:174356	zgc:174356_[Source:ZFIN;Acc:ZDB-GENE-080215-21]	178	220	217.64	-1.27866	0.805641	0.112483
ENSDARG00000045935.5	immp1l	inner_mitochondrial_membrane_peptidase_subunit_1_[Source:ZFIN;Acc:ZDB-GENE-070522-4]	187	231	228.557	-1.27788	0.796587	0.10867
ENSDARG00000034604.5	apobec2b	apolipoprotein_B_mRNA_editing_enzyme,_catalytic_polypeptide-like_2b_[Source:ZFIN;Acc:ZDB-GENE-090618-1]	136	168	166.224	-1.27788	0.861037	0.137776
ENSDARG00000004296.7	ambp	alpha-1-microglobulin/bikunin_precursor_[Source:ZFIN;Acc:ZDB-GENE-040426-1608]	4487	5541	5482.92	-1.27743	0.596179	0.0321382
ENSDARG00000100946.2	si:ch211-212k18.9	si:ch211-212k18.9_[Source:ZFIN;Acc:ZDB-GENE-160727-12]	722	891	881.834	-1.27646	0.647933	0.0488333
ENSDARG00000104583.1	CABZ01111915.1	NA	591	729	721.598	-1.27579	0.660752	0.0535057
ENSDARG00000036833.5	upp2	uridine_phosphorylase_2_[Source:ZFIN;Acc:ZDB-GENE-040426-830]	1273	1570	1554.13	-1.27556	0.621688	0.0401917
ENSDARG00000098364.2	dgkab	diacylglycerol_kinase,_alpha_b_[Source:ZFIN;Acc:ZDB-GENE-121105-5]	43	53	52.4736	-1.27468	1.25542	0.309942
ENSDARG00000102631.2	hoxc11b	homeobox_C11b_[Source:ZFIN;Acc:ZDB-GENE-000822-3]	156	192	190.174	-1.27259	0.831204	0.125765
ENSDARG00000042133.7	si:dkey-51e6.1	si:dkey-51e6.1_[Source:ZFIN;Acc:ZDB-GENE-041014-198]	1056	1297	1285.44	-1.2696	0.628016	0.0432174
ENSDARG00000092057.1	si:dkey-90l23.1	si:dkey-90l23.1_[Source:ZFIN;Acc:ZDB-GENE-030131-5242]	158	194	192.289	-1.26916	0.82847	0.125539
ENSDARG00000027495.7	elovl4b	ELOVL_fatty_acid_elongase_4b_[Source:ZFIN;Acc:ZDB-GENE-030131-7672]	2127	2611	2588.15	-1.26881	0.606402	0.0364061
ENSDARG00000097453.1	si:ch211-225b7.5	si:ch211-225b7.5_[Source:ZFIN;Acc:ZDB-GENE-131121-217]	75	92	91.2141	-1.26777	1.02859	0.217751
ENSDARG00000077488.4	si:ch73-289h5.4	si:ch73-289h5.4_[Source:ZFIN;Acc:ZDB-GENE-110913-10]	124	152	150.733	-1.26676	0.882573	0.151201
ENSDARG00000030270.9	tnnt3a	troponin_T_type_3a_(skeletal,_fast)_[Source:ZFIN;Acc:ZDB-GENE-000322-3]	11768	14423	14303.4	-1.26653	0.587902	0.0312146
ENSDARG00000055974.6	tpmt.1	thiopurine_S-methyltransferase,_tandem_duplicate_1_[Source:ZFIN;Acc:ZDB-GENE-050522-141]	763	935	927.289	-1.26631	0.64346	0.0490709
ENSDARG00000058325.6	casp8	caspase_8,_apoptosis-related_cysteine_peptidase_[Source:ZFIN;Acc:ZDB-GENE-000713-1]	410	501	497.283	-1.26222	0.689534	0.0671697
ENSDARG00000101212.1	CU681841.1	NA	605	738	732.899	-1.25972	0.657192	0.0552613
ENSDARG00000095783.1	si:dkey-249d8.1	si:dkey-249d8.1_[Source:ZFIN;Acc:ZDB-GENE-110411-157]	169	206	204.621	-1.25865	0.814611	0.122324
ENSDARG00000090120.3	si:dkey-248g21.1	si:dkey-248g21.1_[Source:ZFIN;Acc:ZDB-GENE-131119-67]	202	246	244.418	-1.25733	0.781958	0.107851
ENSDARG00000099950.1	cldn17	claudin_17_[Source:ZFIN;Acc:ZDB-GENE-070821-2]	46	56	55.6458	-1.25682	1.22576	0.305204
ENSDARG00000044125.2	txn	thioredoxin_[Source:ZFIN;Acc:ZDB-GENE-040718-162]	1390	1689	1679.25	-1.25411	0.615674	0.0416521
ENSDARG00000097768.1	ltbp1	latent_transforming_growth_factor_beta_binding_protein_1_[Source:ZFIN;Acc:ZDB-GENE-091202-8]	369	448	445.523	-1.25291	0.699365	0.0732142
ENSDARG00000071626.5	ptgdsb.2	prostaglandin_D2_synthase_b,_tandem_duplicate_2_[Source:ZFIN;Acc:ZDB-GENE-030911-3]	12315	14945	14864.3	-1.25228	0.585449	0.0324354
ENSDARG00000071251.6	ppp1r18	protein_phosphatase_1,_regulatory_subunit_18_[Source:ZFIN;Acc:ZDB-GENE-060503-350]	772	936	931.201	-1.25094	0.640834	0.0509326
ENSDARG00000006791.10	arntl1a	aryl_hydrocarbon_receptor_nuclear_translocator-like_1a_[Source:ZFIN;Acc:ZDB-GENE-000509-1]	565	685	681.496	-1.25088	0.661019	0.0584435
ENSDARG00000042509.4	glod4	glyoxalase_domain_containing_4_[Source:ZFIN;Acc:ZDB-GENE-040912-38]	546	661	657.902	-1.24878	0.663353	0.0597646
ENSDARG00000041685.7	NA	NA	3261	3940	3923.85	-1.24591	0.595283	0.0363514
ENSDARG00000069552.4	atoh7	atonal_bHLH_transcription_factor_7_[Source:ZFIN;Acc:ZDB-GENE-000926-1]	126	152	151.446	-1.24368	0.87843	0.156836
ENSDARG00000093612.3	si:dkey-92i17.2	si:dkey-92i17.2_[Source:ZFIN;Acc:ZDB-GENE-030131-6759]	63	76	75.7232	-1.24368	1.09345	0.255376
ENSDARG00000104697.1	si:dkey-57k17.1	si:dkey-57k17.1_[Source:ZFIN;Acc:ZDB-GENE-110913-105]	185	223	222.239	-1.24255	0.796778	0.118886
ENSDARG00000090783.4	mfap4	microfibrillar-associated_protein_4_[Source:ZFIN;Acc:ZDB-GENE-040426-2246]	254	306	305.008	-1.24173	0.744921	0.0955278
ENSDARG00000037892.6	psmc3ip	PSMC3_interacting_protein_[Source:ZFIN;Acc:ZDB-GENE-040625-125]	93	112	111.648	-1.24122	0.960656	0.196337
ENSDARG00000106606.1	CT027674.1	NA	49	59	58.818	-1.24096	1.19838	0.300422
ENSDARG00000105089.1	ccl39.6	chemokine_(C-C_motif)_ligand_39,_duplicate_6_[Source:ZFIN;Acc:ZDB-GENE-131121-128]	103	124	123.624	-1.24072	0.931075	0.182672
ENSDARG00000036152.5	gas2b	growth_arrest-specific_2b_[Source:ZFIN;Acc:ZDB-GENE-030616-552]	231	278	277.185	-1.24022	0.759028	0.102267
ENSDARG00000053940.5	btr32	bloodthirsty-related_gene_family,_member_32_[Source:ZFIN;Acc:ZDB-GENE-060421-3827]	59	71	70.7931	-1.24013	1.11933	0.267893
ENSDARG00000099026.2	si:dkey-185m8.2	si:dkey-185m8.2_[Source:ZFIN;Acc:ZDB-GENE-160114-60]	74	89	88.7557	-1.23931	1.03471	0.23102
ENSDARG00000103038.1	pik3r3a	phosphoinositide-3-kinase,_regulatory_subunit_3a_(gamma)_[Source:ZFIN;Acc:ZDB-GENE-040426-1978]	679	816	813.948	-1.23819	0.64691	0.0556196
ENSDARG00000042850.8	nphs2	nephrosis_2,_idiopathic,_steroid-resistant_(podocin)_[Source:ZFIN;Acc:ZDB-GENE-051102-2]	96	115	114.821	-1.23356	0.9514	0.194779
ENSDARG00000105411.1	si:ch211-113d11.5	si:ch211-113d11.5_[Source:ZFIN;Acc:ZDB-GENE-030131-6391]	1799	2155	2151.65	-1.23352	0.605161	0.0415161
ENSDARG00000069012.5	ifnphi2	interferon_phi_2_[Source:ZFIN;Acc:ZDB-GENE-071128-1]	71	85	84.883	-1.23267	1.04973	0.240284
ENSDARG00000044862.6	opn1lw1	opsin_1_(cone_pigments),_long-wave-sensitive,_1_[Source:ZFIN;Acc:ZDB-GENE-990604-41]	376	450	449.422	-1.23222	0.695248	0.0763366
ENSDARG00000103401.1	CR318592.1	NA	1122	1342	1340.52	-1.23134	0.620302	0.0471367
ENSDARG00000025608.9	casp6l1	caspase_6,_apoptosis-related_cysteine_peptidase,_like_1_[Source:ZFIN;Acc:ZDB-GENE-041010-48]	118	141	140.886	-1.22994	0.894712	0.169232
ENSDARG00000052417.4	im:6904045	im:6904045_[Source:ZFIN;Acc:ZDB-GENE-050506-75]	332	396	395.891	-1.22735	0.7087	0.083304
ENSDARG00000102486.1	si:ch73-359m17.11	si:ch73-359m17.11_[Source:ZFIN;Acc:ZDB-GENE-141222-1]	52	62	61.9902	-1.22678	1.17369	0.295913
ENSDARG00000070321.2	clrn2	clarin_2_[Source:ZFIN;Acc:ZDB-GENE-061207-64]	47	56	56.0027	-1.22579	1.21968	0.31489
ENSDARG00000075621.4	birc5a	baculoviral_IAP_repeat_containing_5a_[Source:ZFIN;Acc:ZDB-GENE-030826-1]	201	239	239.158	-1.22284	0.780911	0.117367
ENSDARG00000100813.2	nudt12	nudix_(nucleoside_diphosphate_linked_moiety_X)-type_motif_12_[Source:ZFIN;Acc:ZDB-GENE-050417-164]	779	926	926.694	-1.22242	0.63669	0.0548629
ENSDARG00000053761.6	si:dkey-187j14.4	si:dkey-187j14.4_[Source:ZFIN;Acc:ZDB-GENE-131119-26]	358	425	425.485	-1.22053	0.699468	0.0809946
ENSDARG00000106002.1	CABZ01063789.1	NA	171	203	203.233	-1.22051	0.810789	0.132237
ENSDARG00000090965.3	ripk3	receptor-interacting_serine-threonine_kinase_3_[Source:ZFIN;Acc:ZDB-GENE-071115-4]	129	153	153.218	-1.21919	0.872458	0.162288
ENSDARG00000102379.2	si:zfos-80g12.1	si:zfos-80g12.1_[Source:ZFIN;Acc:ZDB-GENE-160114-34]	1916	2272	2275.37	-1.2189	0.601383	0.0426809
ENSDARG00000102720.1	zgc:123284	zgc:123284_[Source:ZFIN;Acc:ZDB-GENE-051113-92]	211	250	250.432	-1.21771	0.7723	0.114856
ENSDARG00000042621.4	cryaba	crystallin,_alpha_B,_a_[Source:ZFIN;Acc:ZDB-GENE-991119-2]	282	334	334.615	-1.21718	0.728486	0.0947537
ENSDARG00000008880.10	usp28	ubiquitin_specific_peptidase_28_[Source:ZFIN;Acc:ZDB-GENE-041008-142]	1411	1670	1673.43	-1.21616	0.609794	0.0461106
ENSDARG00000075626.3	zgc:172090	zgc:172090_[Source:ZFIN;Acc:ZDB-GENE-080204-40]	77	91	91.2274	-1.21404	1.0223	0.235012
ENSDARG00000069548.4	zgc:162780	zgc:162780_[Source:ZFIN;Acc:ZDB-GENE-070410-92]	138	163	163.435	-1.21323	0.85643	0.156595
ENSDARG00000027088.6	ptgdsb.1	prostaglandin_D2_synthase_b,_tandem_duplicate_1_[Source:ZFIN;Acc:ZDB-GENE-030131-8436]	26771	31594	31686.4	-1.21201	0.576864	0.035638
ENSDARG00000100703.2	si:ch211-285j22.3	si:ch211-285j22.3_[Source:ZFIN;Acc:ZDB-GENE-141216-187]	380	448	449.449	-1.21053	0.692054	0.0802592
ENSDARG00000102849.1	FO681361.1	NA	45	53	53.1873	-1.20909	1.24212	0.330351
ENSDARG00000046142.5	si:ch211-170d8.5	si:ch211-170d8.5_[Source:ZFIN;Acc:ZDB-GENE-081105-120]	637	750	752.725	-1.20863	0.647499	0.0619562
ENSDARG00000029587.7	msra	methionine_sulfoxide_reductase_A_[Source:ZFIN;Acc:ZDB-GENE-041014-344]	1833	2155	2163.79	-1.20651	0.600718	0.0445956
ENSDARG00000044072.7	TATDN3	TatD_DNase_domain_containing_3_[Source:HGNC_Symbol;Acc:HGNC:27010]	411	483	485.03	-1.20591	0.683531	0.077691
ENSDARG00000055510.6	ypel3	yippee-like_3_[Source:ZFIN;Acc:ZDB-GENE-030516-4]	2385	2802	2814.02	-1.2055	0.594552	0.0426037
ENSDARG00000022372.6	kng1	kininogen_1_[Source:ZFIN;Acc:ZDB-GENE-041010-56]	2883	3385	3400.16	-1.20462	0.590914	0.0414938
ENSDARG00000105751.1	or133-9	odorant_receptor,_family_H,_subfamily_133,_member_9_[Source:ZFIN;Acc:ZDB-GENE-070806-42]	324	380	381.828	-1.20304	0.709489	0.0899546
ENSDARG00000013856.6	amy2a	amylase,_alpha_2A_(pancreatic)_[Source:ZFIN;Acc:ZDB-GENE-040426-2393]	79918	93681	94146.8	-1.20227	0.574057	0.0362305
ENSDARG00000045601.4	cax1	cation/H+_exchanger_protein_1_[Source:ZFIN;Acc:ZDB-GENE-030131-3044]	122	143	143.714	-1.20216	0.886139	0.174899
ENSDARG00000039499.6	soul2	heme-binding_protein_soul2_[Source:ZFIN;Acc:ZDB-GENE-030131-2524]	2138	2505	2517.82	-1.20158	0.596267	0.043887
ENSDARG00000075016.7	apobb.2	apolipoprotein_Bb,_tandem_duplicate_2_[Source:ZFIN;Acc:ZDB-GENE-070705-554]	721	844	848.552	-1.20027	0.638449	0.06011
ENSDARG00000094791.1	si:dkey-193n17.9	si:dkey-193n17.9_[Source:ZFIN;Acc:ZDB-GENE-070912-421]	182	213	214.164	-1.19994	0.797874	0.1326
ENSDARG00000020994.9	wu:fb63a08	wu:fb63a08_[Source:ZFIN;Acc:ZDB-GENE-030131-1216]	312	365	367.037	-1.19938	0.713922	0.0929594
ENSDARG00000039222.7	mpl	MPL_proto-oncogene,_thrombopoietin_receptor_[Source:ZFIN;Acc:ZDB-GENE-060421-1]	53	62	62.3471	-1.1993	1.16859	0.304757
ENSDARG00000104036.1	si:dkey-281i8.1	si:dkey-281i8.1_[Source:ZFIN;Acc:ZDB-GENE-060503-70]	59	69	69.392	-1.19891	1.12312	0.285754
ENSDARG00000042562.7	allc	allantoicase_[Source:ZFIN;Acc:ZDB-GENE-040718-471]	363	424	426.569	-1.19712	0.695766	0.0853259
ENSDARG00000032272.5	sat1b	spermidine/spermine_N1-acetyltransferase_1b_[Source:ZFIN;Acc:ZDB-GENE-041001-39]	484	565	568.525	-1.19627	0.667378	0.0730533
ENSDARG00000011693.5	ttc36	tetratricopeptide_repeat_domain_36_[Source:ZFIN;Acc:ZDB-GENE-041114-87]	1354	1580	1590.04	-1.19573	0.608315	0.0493403
ENSDARG00000075421.5	pttg1	pituitary_tumor-transforming_1_[Source:ZFIN;Acc:ZDB-GENE-081104-345]	176	205	206.418	-1.19308	0.804058	0.137856
ENSDARG00000036045.4	penkb	proenkephalin_b_[Source:ZFIN;Acc:ZDB-GENE-030729-3]	340	396	398.746	-1.193	0.702862	0.0896325
ENSDARG00000097615.1	si:ch211-108d22.2	si:ch211-108d22.2_[Source:ZFIN;Acc:ZDB-GENE-131127-97]	202	235	236.713	-1.19134	0.778353	0.125872
ENSDARG00000015866.7	apoa2	apolipoprotein_A-II_[Source:ZFIN;Acc:ZDB-GENE-030131-1046]	124025	144194	145273	-1.19041	0.571928	0.0373976
ENSDARG00000092726.2	si:dkey-184p9.7	si:dkey-184p9.7_[Source:ZFIN;Acc:ZDB-GENE-091204-97]	818	951	958.125	-1.19037	0.629844	0.0587643
ENSDARG00000090740.2	zmp:0000001003	zmp:0000001003_[Source:ZFIN;Acc:ZDB-GENE-130530-1006]	56	65	65.5193	-1.18804	1.14582	0.299808
ENSDARG00000029710.7	lrrc30a	leucine_rich_repeat_containing_30a_[Source:ZFIN;Acc:ZDB-GENE-050506-25]	106	123	123.994	-1.18762	0.923715	0.198547
ENSDARG00000069808.6	ostm1	osteopetrosis_associated_transmembrane_protein_1_[Source:ZFIN;Acc:ZDB-GENE-081104-270]	759	880	887.332	-1.18643	0.633634	0.0611475
ENSDARG00000104638.2	BX324155.1	NA	434	503	507.249	-1.18589	0.676191	0.0794675
ENSDARG00000103696.1	CABZ01064968.1	NA	83	96	96.8713	-1.18295	0.998515	0.236132
ENSDARG00000045554.7	snx20	sorting_nexin_20_[Source:ZFIN;Acc:ZDB-GENE-100806-1]	64	74	74.679	-1.18248	1.09233	0.279017
ENSDARG00000058005.6	hgd	homogentisate_1,2-dioxygenase_[Source:ZFIN;Acc:ZDB-GENE-020802-5]	10154	11730	11840.9	-1.18119	0.575	0.039953
ENSDARG00000099596.2	btd	biotinidase_[Source:ZFIN;Acc:ZDB-GENE-060825-186]	499	576	581.584	-1.18006	0.662882	0.0750438
ENSDARG00000078113.2	atp5ia	ATP_synthase,_H+_transporting,_mitochondrial_Fo_complex,_subunit_Ea_[Source:ZFIN;Acc:ZDB-GENE-070928-12]	1871	2159	2180.15	-1.17958	0.596292	0.0479063
ENSDARG00000002917.10	gls2b	glutaminase_2b_(liver,_mitochondrial)_[Source:ZFIN;Acc:ZDB-GENE-050208-408]	523	603	609.064	-1.17838	0.658868	0.0736972
ENSDARG00000038293.6	zgc:103559	zgc:103559_[Source:ZFIN;Acc:ZDB-GENE-041212-22]	403	464	468.865	-1.17638	0.682629	0.0848342
ENSDARG00000099644.1	si:ch211-193l2.4	si:ch211-193l2.4_[Source:ZFIN;Acc:ZDB-GENE-141216-189]	80	92	92.9985	-1.17466	1.01126	0.245404
ENSDARG00000103521.2	capsla	calcyphosine-like_a_[Source:ZFIN;Acc:ZDB-GENE-030131-7291]	335	385	389.256	-1.17373	0.703013	0.0950051
ENSDARG00000104077.1	fcer1gl	Fc_receptor,_IgE,_high_affinity_I,_gamma_polypeptide_like_[Source:ZFIN;Acc:ZDB-GENE-070502-4]	450	516	522.066	-1.17048	0.67118	0.0811752
ENSDARG00000094899.1	si:ch1073-143l10.2	si:ch1073-143l10.2_[Source:ZFIN;Acc:ZDB-GENE-030131-863]	150	172	174.022	-1.17048	0.836691	0.161833
ENSDARG00000045416.6	mppe1	metallophosphoesterase_1_[Source:ZFIN;Acc:ZDB-GENE-050417-195]	501	574	580.897	-1.16927	0.661385	0.0770758
ENSDARG00000058566.5	si:dkey-253d23.5	si:dkey-253d23.5_[Source:ZFIN;Acc:ZDB-GENE-050208-729]	145	166	168.034	-1.16816	0.844262	0.166467
ENSDARG00000086494.3	znf970	zinc_finger_protein_970_[Source:ZFIN;Acc:ZDB-GENE-131121-32]	145	166	168.034	-1.16816	0.844262	0.166467
ENSDARG00000099867.1	BX927308.3	NA	235	269	272.307	-1.16798	0.751692	0.120233
ENSDARG00000000651.8	osgepl1	O-sialoglycoprotein_endopeptidase-like_1_[Source:ZFIN;Acc:ZDB-GENE-030616-532]	125	143	144.785	-1.16712	0.879876	0.184689
ENSDARG00000030604.6	phkg1a	phosphorylase_kinase,_gamma_1a_(muscle)_[Source:ZFIN;Acc:ZDB-GENE-061103-385]	3174	3629	3674.93	-1.1663	0.583551	0.0456489
ENSDARG00000068870.5	fance	Fanconi_anemia,_complementation_group_E_[Source:ZFIN;Acc:ZDB-GENE-060510-5]	126	144	145.842	-1.16567	0.877862	0.184226
ENSDARG00000095185.1	si:ch211-274p24.2	si:ch211-274p24.2_[Source:ZFIN;Acc:ZDB-GENE-050309-265]	70	80	81.0234	-1.16567	1.05906	0.271043
ENSDARG00000073936.3	BX511021.2	NA	56	64	64.8187	-1.16567	1.14839	0.310084
ENSDARG00000105689.1	znf1009	zinc_finger_protein_1009_[Source:ZFIN;Acc:ZDB-GENE-110914-160]	2494	2848	2885.15	-1.16452	0.58756	0.0474841
ENSDARG00000099224.1	CR847895.2	NA	64	73	73.9785	-1.16285	1.09367	0.287664
ENSDARG00000100139.1	si:ch211-113d22.2	si:ch211-113d22.2_[Source:ZFIN;Acc:ZDB-GENE-141222-39]	1245	1420	1439.06	-1.16278	0.606802	0.0553353
ENSDARG00000091970.4	ms4a17a.3	membrane-spanning_4-domains,_subfamily_A,_member_17A.3_[Source:ZFIN;Acc:ZDB-GENE-080829-1]	57	65	65.8762	-1.16251	1.14118	0.308353
ENSDARG00000098557.1	BX323564.1	NA	322	367	372.007	-1.16175	0.706809	0.100248
ENSDARG00000034862.5	f7	coagulation_factor_VII_[Source:ZFIN;Acc:ZDB-GENE-010814-1]	866	986	999.774	-1.16025	0.622917	0.0625171
ENSDARG00000078824.3	si:ch211-66e2.3	si:ch211-66e2.3_[Source:ZFIN;Acc:ZDB-GENE-080226-7]	65	74	75.0359	-1.16011	1.08777	0.286196
ENSDARG00000036473.6	snapc2	small_nuclear_RNA_activating_complex,_polypeptide_2_[Source:ZFIN;Acc:ZDB-GENE-120328-2]	255	290	294.156	-1.15859	0.738472	0.116672
ENSDARG00000092882.1	si:dkey-161j23.7	si:dkey-161j23.7_[Source:ZFIN;Acc:ZDB-GENE-091204-391]	132	150	152.187	-1.15745	0.866278	0.181509
ENSDARG00000088000.3	znf1057	zinc_finger_protein_1057_[Source:ZFIN;Acc:ZDB-GENE-131120-158]	66	75	76.0933	-1.15745	1.08229	0.284866
ENSDARG00000035798.5	gngt1	guanine_nucleotide_binding_protein_(G_protein),_gamma_transducing_activity_polypeptide_1_[Source:ZFIN;Acc:ZDB-GENE-030131-7596]	3204	3639	3692.65	-1.1567	0.581965	0.0468587
ENSDARG00000043249.6	txndc15	thioredoxin_domain_containing_15_[Source:ZFIN;Acc:ZDB-GENE-070615-36]	1364	1549	1571.89	-1.15652	0.602589	0.0549516
ENSDARG00000010244.11	rpl22l1	ribosomal_protein_L22-like_1_[Source:ZFIN;Acc:ZDB-GENE-060804-3]	17799	20205	20506.2	-1.15595	0.568863	0.0421506
ENSDARG00000086265.2	bsnd	barttin_CLCNK-type_chloride_channel_accessory_beta_subunit_[Source:ZFIN;Acc:ZDB-GENE-070705-548]	67	76	77.1507	-1.15487	1.07672	0.28346
ENSDARG00000101554.2	or106-8	odorant_receptor,_family_G,_subfamily_106,_member_8_[Source:ZFIN;Acc:ZDB-GENE-070804-3]	164	186	188.826	-1.15464	0.817032	0.157594
ENSDARG00000090600.4	si:ch211-213a13.1	si:ch211-213a13.1_[Source:ZFIN;Acc:ZDB-GENE-050208-471]	337	382	387.868	-1.15385	0.700569	0.0995531
ENSDARG00000005616.10	bfb	complement_component_bfb_[Source:ZFIN;Acc:ZDB-GENE-990415-34]	324	367	372.721	-1.15282	0.705289	0.102147
ENSDARG00000061292.6	pi15b	peptidase_inhibitor_15b_[Source:ZFIN;Acc:ZDB-GENE-070912-590]	234	265	269.148	-1.15251	0.751393	0.12507
ENSDARG00000041779.8	trdn	triadin_[Source:ZFIN;Acc:ZDB-GENE-041014-193]	1793	2028	2060.55	-1.15071	0.593255	0.052421
ENSDARG00000101380.2	cryabb	crystallin,_alpha_B,_b_[Source:ZFIN;Acc:ZDB-GENE-040718-419]	131	148	150.429	-1.14906	0.868085	0.185612
ENSDARG00000004904.9	gys2	glycogen_synthase_2_[Source:ZFIN;Acc:ZDB-GENE-030826-31]	1890	2134	2169.42	-1.1482	0.591488	0.0522322
ENSDARG00000058476.4	stc1l	stanniocalcin_1,_like_[Source:ZFIN;Acc:ZDB-GENE-040426-1521]	1047	1182	1201.67	-1.148	0.611983	0.0606736
ENSDARG00000078832.4	si:dkey-73p2.3	si:dkey-73p2.3_[Source:ZFIN;Acc:ZDB-GENE-131126-12]	132	149	151.486	-1.1478	0.866205	0.18514
ENSDARG00000100968.1	si:ch211-1a19.3	si:ch211-1a19.3_[Source:ZFIN;Acc:ZDB-GENE-141216-322]	298	336	341.726	-1.14618	0.715521	0.109182
ENSDARG00000101742.1	CR847512.1	NA	79	89	90.5401	-1.14498	1.01714	0.260299
ENSDARG00000021688.7	mxa	myxovirus_(influenza)_resistance_A_[Source:ZFIN;Acc:ZDB-GENE-030721-5]	103	116	118.019	-1.14451	0.932682	0.219779
ENSDARG00000067711.4	parvg	parvin,_gamma_[Source:ZFIN;Acc:ZDB-GENE-070410-67]	151	170	172.978	-1.14402	0.834642	0.170479
ENSDARG00000057789.3	lyz	lysozyme_[Source:ZFIN;Acc:ZDB-GENE-020515-2]	2032	2287	2327.28	-1.14359	0.588993	0.0521859
ENSDARG00000095592.2	si:dkey-11o15.5	si:dkey-11o15.5_[Source:ZFIN;Acc:ZDB-GENE-091204-172]	96	108	109.917	-1.14295	0.953724	0.230757
ENSDARG00000097032.1	si:ch211-256a21.4	si:ch211-256a21.4_[Source:ZFIN;Acc:ZDB-GENE-131121-329]	97	109	110.974	-1.1413	0.950617	0.229911
ENSDARG00000098597.1	CU570791.1	NA	89	100	101.815	-1.14115	0.977518	0.24305
ENSDARG00000037307.4	gnpda1	glucosamine-6-phosphate_deaminase_1_[Source:ZFIN;Acc:ZDB-GENE-050417-417]	780	876	892.024	-1.14049	0.626296	0.0686064
ENSDARG00000096777.2	CCDC189	si:ch73-81k8.2_[Source:ZFIN;Acc:ZDB-GENE-130531-20]	57	64	65.1756	-1.14014	1.14351	0.318741
ENSDARG00000074765.3	mhc1zja	major_histocompatibility_complex_class_I_ZJA_[Source:ZFIN;Acc:ZDB-GENE-130206-11]	49	55	56.0159	-1.13968	1.2108	0.346573
ENSDARG00000024503.7	c6ast3	six-cysteine_containing_astacin_protease_3_[Source:ZFIN;Acc:ZDB-GENE-050320-99]	1806	2026	2063.78	-1.13887	0.591358	0.0541229
ENSDARG00000052578.7	c6ast4	six-cysteine_containing_astacin_protease_4_[Source:ZFIN;Acc:ZDB-GENE-050626-100]	33195	37236	37931.3	-1.13876	0.56479	0.0437732
ENSDARG00000098392.1	si:ch73-28h20.1	si:ch73-28h20.1_[Source:ZFIN;Acc:ZDB-GENE-141216-463]	2070	2321	2364.66	-1.13815	0.587754	0.0528146
ENSDARG00000077409.4	cby1	chibby_homolog_1_(Drosophila)_[Source:ZFIN;Acc:ZDB-GENE-030131-5074]	421	472	480.893	-1.138	0.67445	0.0915464
ENSDARG00000103498.1	epd	ependymin_[Source:ZFIN;Acc:ZDB-GENE-980526-111]	14191	15886	16193	-1.13581	0.56639	0.0449256
ENSDARG00000029069.4	tnni2a.4	troponin_I_type_2a_(skeletal,_fast),_tandem_duplicate_4_[Source:ZFIN;Acc:ZDB-GENE-040625-119]	123726	138465	141153	-1.1354	0.563103	0.0437653
ENSDARG00000037403.5	NA	NA	378	423	431.222	-1.1353	0.685672	0.0977722
ENSDARG00000088052.1	CR759791.1	NA	84	94	95.8271	-1.1353	0.996737	0.254696
ENSDARG00000044861.6	opn1lw2	opsin_1_(cone_pigments),_long-wave-sensitive,_2_[Source:ZFIN;Acc:ZDB-GENE-040718-141]	39886	44628	45497.4	-1.1351	0.563899	0.0441205
ENSDARG00000095090.1	tspan37	tetraspanin_37_[Source:ZFIN;Acc:ZDB-GENE-070912-550]	303	339	345.612	-1.135	0.71244	0.111135
ENSDARG00000053845.5	cbln14	cerebellin_14_[Source:ZFIN;Acc:ZDB-GENE-040724-5]	255	285	290.653	-1.13349	0.736801	0.123951
ENSDARG00000071306.2	gip	gastric_inhibitory_polypeptide_[Source:ZFIN;Acc:ZDB-GENE-070720-10]	291	325	331.522	-1.13245	0.717683	0.114583
ENSDARG00000097346.2	ten1	TEN1_CST_complex_subunit_[Source:ZFIN;Acc:ZDB-GENE-030131-8755]	120	134	136.696	-1.13223	0.890453	0.203544
ENSDARG00000041421.7	taz	tafazzin_[Source:ZFIN;Acc:ZDB-GENE-030131-684]	1938	2162	2206.16	-1.13083	0.588332	0.0545941
ENSDARG00000010385.7	sept4a	septin_4a_[Source:ZFIN;Acc:ZDB-GENE-051120-87]	411	458	467.517	-1.12924	0.67615	0.0948994
ENSDARG00000028367.6	sult2st3	sulfotransferase_family_2,_cytosolic_sulfotransferase_3_[Source:ZFIN;Acc:ZDB-GENE-061117-4]	344	383	391.067	-1.12797	0.69587	0.10503
ENSDARG00000030636.8	tex30	testis_expressed_30_[Source:ZFIN;Acc:ZDB-GENE-041210-219]	53	59	60.2455	-1.12775	1.17643	0.33775
ENSDARG00000054420.6	rpe65c	retinal_pigment_epithelium-specific_protein_65c_[Source:ZFIN;Acc:ZDB-GENE-081104-505]	115	128	130.708	-1.12754	0.901899	0.211232
ENSDARG00000100065.1	BX004770.2	NA	163	181	184.966	-1.12415	0.817471	0.169084
ENSDARG00000008306.11	rdh5	retinol_dehydrogenase_5_(11-cis/9-cis)_[Source:ZFIN;Acc:ZDB-GENE-050208-411]	391	434	443.567	-1.12356	0.680886	0.0989144
ENSDARG00000054202.5	hbl4	hexose-binding_lectin_4_[Source:ZFIN;Acc:ZDB-GENE-070912-287]	128	142	145.155	-1.12278	0.873773	0.198801
ENSDARG00000067665.6	fam167aa	family_with_sequence_similarity_167,_member_Aa_[Source:ZFIN;Acc:ZDB-GENE-061013-209]	183	203	207.515	-1.12267	0.793727	0.157237
ENSDARG00000041715.7	bco2b	beta-carotene_oxygenase_2b_[Source:ZFIN;Acc:ZDB-GENE-060421-7448]	55	61	62.3603	-1.1224	1.16091	0.333626
ENSDARG00000091994.4	znf1046	zinc_finger_protein_1046_[Source:ZFIN;Acc:ZDB-GENE-030131-2092]	93	103	105.344	-1.12037	0.964323	0.245308
ENSDARG00000008035.7	zgc:113516	zgc:113516_[Source:ZFIN;Acc:ZDB-GENE-050320-154]	803	889	909.339	-1.11981	0.622023	0.0718169
ENSDARG00000096714.1	si:dkey-66i24.7	si:dkey-66i24.7_[Source:ZFIN;Acc:ZDB-GENE-130603-106]	133	147	150.442	-1.11742	0.86416	0.195987
ENSDARG00000075538.1	zgc:163061	zgc:163061_[Source:ZFIN;Acc:ZDB-GENE-070410-132]	57	63	64.4751	-1.11742	1.14592	0.329498
ENSDARG00000013393.8	guca1b	guanylate_cyclase_activator_1B_[Source:ZFIN;Acc:ZDB-GENE-011128-6]	260	287	293.839	-1.11557	0.732661	0.127852
ENSDARG00000018004.8	nkx2.5	NK2_homeobox_5_[Source:ZFIN;Acc:ZDB-GENE-980526-321]	328	362	370.646	-1.11532	0.70065	0.11142
ENSDARG00000103034.1	NA	NA	2495	2753	2818.95	-1.115	0.580231	0.054651
ENSDARG00000089477.3	si:ch211-132g1.3	si:ch211-132g1.3_[Source:ZFIN;Acc:ZDB-GENE-090312-148]	1976	2180	2232.33	-1.11478	0.585523	0.0569235
ENSDARG00000097844.1	FP102016.2	NA	5487	6051	6197.06	-1.11419	0.568869	0.0501598
ENSDARG00000060439.6	clcn2c	chloride_channel_2c_[Source:ZFIN;Acc:ZDB-GENE-050506-73]	1213	1337	1369.49	-1.11345	0.601091	0.0639708
ENSDARG00000039453.6	dhrs7ca	dehydrogenase/reductase_(SDR_family)_member_7Ca_[Source:ZFIN;Acc:ZDB-GENE-050320-114]	237	261	267.417	-1.11219	0.746962	0.136499
ENSDARG00000092687.1	si:ch211-130h14.6	si:ch211-130h14.6_[Source:ZFIN;Acc:ZDB-GENE-081028-41]	781	860	881.173	-1.11204	0.622756	0.0741506
ENSDARG00000036371.4	acta1a	actin,_alpha_1a,_skeletal_muscle_[Source:ZFIN;Acc:ZDB-GENE-050417-267]	19423	21385	21912.4	-1.11186	0.561643	0.0477415
ENSDARG00000059373.5	dnajc8	DnaJ_(Hsp40)_homolog,_subfamily_C,_member_8_[Source:ZFIN;Acc:ZDB-GENE-030131-66]	1729	1902	1949.44	-1.11061	0.588518	0.0591427
ENSDARG00000096157.3	si:dkey-40n15.1	si:dkey-40n15.1_[Source:ZFIN;Acc:ZDB-GENE-110914-64]	90	99	101.471	-1.11053	0.975164	0.25478
ENSDARG00000055595.7	clul1	clusterin-like_1_(retinal)_[Source:ZFIN;Acc:ZDB-GENE-031118-57]	2856	3140	3218.89	-1.1098	0.576877	0.0543791
ENSDARG00000074451.3	mnd1	meiotic_nuclear_divisions_1_homolog_(S._cerevisiae)_[Source:ZFIN;Acc:ZDB-GENE-040801-116]	433	476	487.978	-1.10962	0.668937	0.0971584
ENSDARG00000003797.10	asb2a.1	ankyrin_repeat_and_SOCS_box_containing_2a,_tandem_duplicate_1_[Source:ZFIN;Acc:ZDB-GENE-030131-5355]	658	723	741.305	-1.10894	0.633446	0.0800073
ENSDARG00000039579.5	cfd	complement_factor_D_(adipsin)_[Source:ZFIN;Acc:ZDB-GENE-050522-411]	7785	8546	8764.98	-1.10758	0.565036	0.0499726
ENSDARG00000079387.4	si:ch211-102c2.4	si:ch211-102c2.4_[Source:ZFIN;Acc:ZDB-GENE-030131-8862]	134	147	150.799	-1.10661	0.862254	0.199354
ENSDARG00000036337.7	cers3b	ceramide_synthase_3b_[Source:ZFIN;Acc:ZDB-GENE-080220-32]	104	114	116.975	-1.10548	0.93074	0.234935
ENSDARG00000068289.4	eif3k	eukaryotic_translation_initiation_factor_3,_subunit_K_[Source:ZFIN;Acc:ZDB-GENE-050417-45]	6254	6855	7034.01	-1.10541	0.56635	0.0509609
ENSDARG00000063690.5	nrm	nurim_(nuclear_envelope_membrane_protein_[Source:ZFIN;Acc:ZDB-GENE-060503-445]	574	629	645.478	-1.10504	0.643199	0.0857898
ENSDARG00000025788.6	chp2	calcineurin-like_EF-hand_protein_2_[Source:ZFIN;Acc:ZDB-GENE-030131-5810]	1793	1964	2015.71	-1.10445	0.586609	0.0597315
ENSDARG00000060130.5	dusp3b	dual_specificity_phosphatase_3b_[Source:ZFIN;Acc:ZDB-GENE-030616-38]	53	58	59.545	-1.10309	1.1793	0.349595
ENSDARG00000073874.4	crygm2d6	crystallin,_gamma_M2d6_[Source:ZFIN;Acc:ZDB-GENE-040625-145]	2718	2968	3049.15	-1.09998	0.576337	0.0563182
ENSDARG00000004311.6	ldlrap1a	low_density_lipoprotein_receptor_adaptor_protein_1a_[Source:ZFIN;Acc:ZDB-GENE-030328-13]	469	512	526.044	-1.09959	0.660186	0.0957992
ENSDARG00000094558.4	si:dkeyp-53e4.1	si:dkeyp-53e4.1_[Source:ZFIN;Acc:ZDB-GENE-110913-59]	175	191	196.254	-1.09925	0.801897	0.170435
ENSDARG00000020834.10	si:dkey-230p4.1	si:dkey-230p4.1_[Source:ZFIN;Acc:ZDB-GENE-081104-380]	777	848	871.339	-1.09918	0.621407	0.0769176
ENSDARG00000058567.6	avp	arginine_vasopressin_[Source:ZFIN;Acc:ZDB-GENE-030407-2]	101	110	113.102	-1.09618	0.939696	0.243403
ENSDARG00000022832.9	bnip4	BCL2/adenovirus_E1B_interacting_protein_4_[Source:ZFIN;Acc:ZDB-GENE-051113-212]	2071	2255	2318.78	-1.09583	0.581582	0.0595347
ENSDARG00000104572.1	si:dkey-35h6.1	si:dkey-35h6.1_[Source:ZFIN;Acc:ZDB-GENE-141216-112]	2260	2460	2529.83	-1.09537	0.579449	0.0587099
ENSDARG00000093600.3	omd	osteomodulin_[Source:ZFIN;Acc:ZDB-GENE-060503-756]	136	148	152.213	-1.09502	0.858543	0.202153
ENSDARG00000075881.3	si:ch211-39k3.2	si:ch211-39k3.2_[Source:ZFIN;Acc:ZDB-GENE-070705-180]	794	864	888.614	-1.09492	0.619584	0.0771965
ENSDARG00000101460.1	si:dkey-233e3.3	si:dkey-233e3.3_[Source:ZFIN;Acc:ZDB-GENE-110914-41]	91	99	101.828	-1.09459	0.97226	0.260242
ENSDARG00000087178.4	scpp9	secretory_calcium-binding_phosphoprotein_9_[Source:ZFIN;Acc:ZDB-GENE-090424-3]	1732	1883	1937.2	-1.09362	0.586075	0.0620392
ENSDARG00000104015.1	fgfr1bl	fibroblast_growth_factor_receptor_1b,_like_[Source:ZFIN;Acc:ZDB-GENE-091204-406]	195	212	218.102	-1.09362	0.780345	0.161077
ENSDARG00000104829.1	zgc:112146	zgc:112146_[Source:ZFIN;Acc:ZDB-GENE-050417-237]	723	786	808.635	-1.09356	0.625281	0.0803054
ENSDARG00000058978.6	zgc:113423	zgc:113423_[Source:ZFIN;Acc:ZDB-GENE-050913-14]	322	350	360.098	-1.09332	0.701227	0.118959
ENSDARG00000010434.12	clu	clusterin_[Source:ZFIN;Acc:ZDB-GENE-040426-1774]	3387	3681	3787.38	-1.09312	0.571557	0.055808
ENSDARG00000055276.5	rel	v-rel_avian_reticuloendotheliosis_viral_oncogene_homolog_[Source:ZFIN;Acc:ZDB-GENE-040718-255]	300	326	335.434	-1.09294	0.710575	0.124022
ENSDARG00000097310.1	zgc:193812	zgc:193812_[Source:ZFIN;Acc:ZDB-GENE-081022-44]	312	339	348.824	-1.09277	0.705299	0.121293
ENSDARG00000033020.4	ppcdc	phosphopantothenoylcysteine_decarboxylase_[Source:ZFIN;Acc:ZDB-GENE-040426-1749]	405	440	452.766	-1.09261	0.674222	0.105114
ENSDARG00000056587.4	cyp2r1	cytochrome_P450,_family_2,_subfamily_R,_polypeptide_1_[Source:ZFIN;Acc:ZDB-GENE-110114-1]	350	380	391.107	-1.09167	0.690706	0.113988
ENSDARG00000031693.9	NA	NA	70	76	78.2213	-1.09167	1.06457	0.305145
ENSDARG00000008049.7	si:dkey-42i9.4	si:dkey-42i9.4_[Source:ZFIN;Acc:ZDB-GENE-030131-8398]	2407	2612	2688.78	-1.09095	0.577419	0.0588442
ENSDARG00000040278.7	klhl38b	kelch-like_family_member_38b_[Source:ZFIN;Acc:ZDB-GENE-120727-8]	1043	1129	1163.12	-1.08734	0.604168	0.0719037
ENSDARG00000032098.8	c8g	complement_component_8,_gamma_polypeptide_[Source:ZFIN;Acc:ZDB-GENE-040426-1898]	844	913	940.784	-1.0864	0.614975	0.0772988
ENSDARG00000102044.1	BX664614.3	NA	49	53	54.6148	-1.08624	1.21769	0.372366
ENSDARG00000059714.5	arsk	arylsulfatase_family,_member_K_[Source:ZFIN;Acc:ZDB-GENE-060929-332]	466	503	518.669	-1.08326	0.659147	0.100295
ENSDARG00000045858.3	tigarb	tp53-induced_glycolysis_and_apoptosis_regulator_b_[Source:ZFIN;Acc:ZDB-GENE-040426-885]	331	357	368.214	-1.08212	0.696818	0.120435
ENSDARG00000071567.5	NA	NA	849	915	943.969	-1.08104	0.613982	0.0782894
ENSDARG00000103443.1	vwde	von_Willebrand_factor_D_and_EGF_domains_[Source:ZFIN;Acc:ZDB-GENE-060929-1226]	1304	1405	1449.61	-1.08066	0.593797	0.0687728
ENSDARG00000075463.4	mss51	MSS51_mitochondrial_translational_activator_[Source:ZFIN;Acc:ZDB-GENE-130530-775]	504	543	560.251	-1.08056	0.651631	0.0972697
ENSDARG00000104068.1	gstp1	glutathione_S-transferase_pi_1_[Source:ZFIN;Acc:ZDB-GENE-020806-4]	14747	15880	16387.2	-1.07982	0.557487	0.0527525
ENSDARG00000030616.8	nfe2l1a	nuclear_factor,_erythroid_2-like_1a_[Source:ZFIN;Acc:ZDB-GENE-040630-5]	1303	1403	1447.85	-1.07971	0.5937	0.0689711
ENSDARG00000078741.2	zgc:172136	zgc:172136_[Source:ZFIN;Acc:ZDB-GENE-030131-1008]	731	787	812.191	-1.07952	0.622912	0.0830909
ENSDARG00000096905.1	si:ch73-23l24.1	si:ch73-23l24.1_[Source:ZFIN;Acc:ZDB-GENE-131127-400]	588	633	653.276	-1.07942	0.638491	0.090917
ENSDARG00000037954.8	tnnt1	troponin_T_type_1_(skeletal,_slow)_[Source:ZFIN;Acc:ZDB-GENE-080723-27]	813	875	903.101	-1.07906	0.616257	0.0799479
ENSDARG00000100663.2	or120-1	odorant_receptor,_family_E,_subfamily_120,_member_1_[Source:ZFIN;Acc:ZDB-GENE-070806-15]	80	86	88.7953	-1.07736	1.01652	0.28921
ENSDARG00000104654.2	leap2	liver-expressed_antimicrobial_peptide_2_[Source:ZFIN;Acc:ZDB-GENE-081022-131]	441	474	489.432	-1.07714	0.66394	0.10473
ENSDARG00000002300.9	p2rx2	purinergic_receptor_P2X,_ligand-gated_ion_channel,_2_[Source:ZFIN;Acc:ZDB-GENE-030319-2]	174	187	193.095	-1.07698	0.802421	0.179543
ENSDARG00000055270.6	si:ch1073-358c10.1	si:ch1073-358c10.1_[Source:ZFIN;Acc:ZDB-GENE-050309-123]	470	505	521.498	-1.07665	0.657673	0.101617
ENSDARG00000100015.2	si:ch211-248k15.2	si:ch211-248k15.2_[Source:ZFIN;Acc:ZDB-GENE-070705-142]	285	306	316.071	-1.0756	0.716481	0.133297
ENSDARG00000101492.1	CR847895.4	NA	204	219	226.218	-1.07539	0.771133	0.163149
ENSDARG00000091926.3	si:dkey-103e21.5	si:dkey-103e21.5_[Source:ZFIN;Acc:ZDB-GENE-060526-186]	68	73	75.406	-1.07539	1.0774	0.318216
ENSDARG00000088820.2	FP326649.1	uncharacterized_protein_LOC100126137__[Source:RefSeq_peptide;Acc:NP_001103333]	302	324	334.747	-1.07448	0.708283	0.129263
ENSDARG00000032116.9	cnot7	CCR4-NOT_transcription_complex,_subunit_7_[Source:ZFIN;Acc:ZDB-GENE-061013-29]	277	297	306.911	-1.07361	0.720475	0.136188
ENSDARG00000032862.6	ugt5g1	UDP_glucuronosyltransferase_5_family,_polypeptide_G1_[Source:ZFIN;Acc:ZDB-GENE-080305-10]	327	350	361.883	-1.07109	0.697498	0.124631
ENSDARG00000095717.4	si:dkey-172k15.6	si:dkey-172k15.6_[Source:ZFIN;Acc:ZDB-GENE-121214-9]	57	61	63.074	-1.07087	1.15067	0.352035
ENSDARG00000086337.3	si:dkey-102g19.3	si:dkey-102g19.3_[Source:ZFIN;Acc:ZDB-GENE-091204-230]	72	77	79.6356	-1.06989	1.0558	0.310893
ENSDARG00000028087.8	aldh2.2	aldehyde_dehydrogenase_2_family_(mitochondrial),_tandem_duplicate_2_[Source:ZFIN;Acc:ZDB-GENE-030326-5]	2847	3042	3147.03	-1.06861	0.570816	0.0611968
ENSDARG00000031954.8	rbck1	RanBP-type_and_C3HC4-type_zinc_finger_containing_1_[Source:ZFIN;Acc:ZDB-GENE-040704-3]	453	484	500.72	-1.06853	0.660435	0.105682
ENSDARG00000004199.9	spam1	sperm_adhesion_molecule_1_[Source:ZFIN;Acc:ZDB-GENE-050506-63]	103	110	113.816	-1.06789	0.934614	0.253205
ENSDARG00000099760.1	CT573263.1	NA	59	63	65.1888	-1.06766	1.13611	0.347343
ENSDARG00000095859.1	ptch1	patched_1_[Source:ZFIN;Acc:ZDB-GENE-980526-196]	104	111	114.874	-1.06701	0.931743	0.252138
ENSDARG00000101576.1	ta	T,_brachyury_homolog_a_[Source:ZFIN;Acc:ZDB-GENE-980526-437]	105	112	115.931	-1.06614	0.928916	0.251083
ENSDARG00000095695.5	ms4a17a.10	membrane-spanning_4-domains,_subfamily_A,_member_17A.10_[Source:ZFIN;Acc:ZDB-GENE-080829-3]	60	64	66.2462	-1.06614	1.12911	0.345052
ENSDARG00000092143.2	ank1a	ankyrin_1,_erythrocytic_a_[Source:ZFIN;Acc:ZDB-GENE-041010-44]	1563	1666	1724.87	-1.0651	0.585245	0.0687706
ENSDARG00000045677.6	opn1sw1	opsin_1_(cone_pigments),_short-wave-sensitive_1_[Source:ZFIN;Acc:ZDB-GENE-991109-25]	124956	133152	137870	-1.06468	0.551866	0.0537005
ENSDARG00000104964.2	znf1093	zinc_finger_protein_1093_[Source:ZFIN;Acc:ZDB-GENE-110914-12]	614	654	677.266	-1.06408	0.633453	0.0929939
ENSDARG00000078210.4	tulp1b	tubby_like_protein_1b_[Source:ZFIN;Acc:ZDB-GENE-110411-113]	493	525	543.716	-1.06376	0.651906	0.102728
ENSDARG00000101785.2	laptm5	lysosomal_protein_transmembrane_5_[Source:ZFIN;Acc:ZDB-GENE-170303-1]	263	280	290.006	-1.06339	0.727602	0.143877
ENSDARG00000053973.5	fetub	fetuin_B_[Source:ZFIN;Acc:ZDB-GENE-050208-4]	63907	68018	70455.3	-1.06297	0.552014	0.0541509
ENSDARG00000035797.5	si:dkey-17m8.2	si:dkey-17m8.2_[Source:ZFIN;Acc:ZDB-GENE-110411-234]	327	348	360.482	-1.06283	0.696824	0.127198
ENSDARG00000100484.1	CR450808.1	NA	173	184	190.636	-1.06196	0.803215	0.186121
ENSDARG00000078492.3	swi5	SWI5_homologous_recombination_repair_protein_[Source:ZFIN;Acc:ZDB-GENE-091204-368]	189	201	208.255	-1.06184	0.785201	0.176274
ENSDARG00000062919.6	tceanc2	transcription_elongation_factor_A_(SII)_N-terminal_and_central_domain_containing_2_[Source:ZFIN;Acc:ZDB-GENE-070705-486]	205	218	225.874	-1.06173	0.769651	0.16774
ENSDARG00000089086.2	mustn1b	musculoskeletal,_embryonic_nuclear_protein_1b_[Source:ZFIN;Acc:ZDB-GENE-111129-2]	474	504	522.224	-1.06157	0.655363	0.105272
ENSDARG00000098618.2	erap2	endoplasmic_reticulum_aminopeptidase_2_[Source:ZFIN;Acc:ZDB-GENE-080402-6]	238	253	262.17	-1.06121	0.743417	0.153444
ENSDARG00000100819.1	BX548164.1	NA	80	85	88.0948	-1.06049	1.01775	0.297412
ENSDARG00000086950.3	si:ch211-269k10.2	si:ch211-269k10.2_[Source:ZFIN;Acc:ZDB-GENE-131120-171]	738	784	812.587	-1.06026	0.620032	0.087263
ENSDARG00000101749.1	zgc:92161	zgc:92161_[Source:ZFIN;Acc:ZDB-GENE-040912-22]	1092	1160	1202.32	-1.06018	0.598591	0.0765391
ENSDARG00000071733.4	si:ch211-207i20.3	si:ch211-207i20.3_[Source:ZFIN;Acc:ZDB-GENE-141222-71]	325	345	357.666	-1.05919	0.697341	0.128789
ENSDARG00000061351.5	tfpi2	tissue_factor_pathway_inhibitor_2_[Source:ZFIN;Acc:ZDB-GENE-060503-38]	407	432	447.876	-1.05903	0.670606	0.114286
ENSDARG00000041011.4	gemin7	gem_(nuclear_organelle)_associated_protein_7_[Source:ZFIN;Acc:ZDB-GENE-120409-2]	445	472	489.458	-1.05801	0.661193	0.109564
ENSDARG00000093546.2	ms4a17a.2	membrane-spanning_4-domains,_subfamily_A,_member_17a.2_[Source:ZFIN;Acc:ZDB-GENE-070705-367]	66	70	72.5907	-1.05792	1.09081	0.332123
ENSDARG00000091001.3	mycbp	c-myc_binding_protein_[Source:ZFIN;Acc:ZDB-GENE-060331-97]	663	703	729.079	-1.05755	0.627044	0.0916881
ENSDARG00000005274.8	rad52	RAD52_homolog,_DNA_repair_protein_[Source:ZFIN;Acc:ZDB-GENE-050731-10]	199	211	218.829	-1.0575	0.775061	0.172437
ENSDARG00000079236.4	si:dkey-253d23.11	si:dkey-253d23.11_[Source:ZFIN;Acc:ZDB-GENE-050208-631]	216	229	237.506	-1.05735	0.759935	0.164115
ENSDARG00000104537.1	cox7c	cytochrome_c_oxidase,_subunit_VIIc_[Source:ZFIN;Acc:ZDB-GENE-030131-8062]	7916	8386	8699.64	-1.05624	0.556991	0.0579157
ENSDARG00000078238.3	nacc1b	nucleus_accumbens_associated_1,_BEN_and_BTB_(POZ)_domain_containing_b_[Source:ZFIN;Acc:ZDB-GENE-121212-1]	51	54	56.0291	-1.05549	1.2028	0.380201
ENSDARG00000092961.2	ftr26	finTRIM_family,_member_26_[Source:ZFIN;Acc:ZDB-GENE-070912-316]	51	54	56.0291	-1.05549	1.2028	0.380201
ENSDARG00000095674.2	tmem123	transmembrane_protein_123_[Source:ZFIN;Acc:ZDB-GENE-050419-69]	51	54	56.0291	-1.05549	1.2028	0.380201
ENSDARG00000019772.10	si:ch1073-280e3.1	si:ch1073-280e3.1_[Source:ZFIN;Acc:ZDB-GENE-110411-261]	360	381	395.376	-1.05482	0.684236	0.123169
ENSDARG00000079762.4	si:dkey-253d23.4	si:dkey-253d23.4_[Source:ZFIN;Acc:ZDB-GENE-050208-730]	1480	1566	1625.2	-1.05452	0.585601	0.0717429
ENSDARG00000103687.1	sycn.2	syncollin,_tandem_duplicate_2_[Source:ZFIN;Acc:ZDB-GENE-141212-321]	16716	17673	18345.9	-1.05335	0.552921	0.0567723
ENSDARG00000069471.5	mhc1zca	major_histocompatibility_complex_class_I_ZCA_[Source:ZFIN;Acc:ZDB-GENE-070424-4]	964	1019	1057.86	-1.05308	0.60364	0.0810634
ENSDARG00000032849.7	ndrg1a	N-myc_downstream_regulated_1a_[Source:ZFIN;Acc:ZDB-GENE-030826-34]	6150	6499	6747.51	-1.05266	0.558408	0.0594145
ENSDARG00000000887.7	NA	NA	336	355	368.597	-1.05239	0.692536	0.128608
ENSDARG00000100694.1	tnnt2b	troponin_T_type_2b_(cardiac)_[Source:ZFIN;Acc:ZDB-GENE-091106-2]	426	450	467.266	-1.0521	0.665113	0.113686
ENSDARG00000105239.2	ecm1b	extracellular_matrix_protein_1b_[Source:ZFIN;Acc:ZDB-GENE-121204-2]	1461	1543	1602.31	-1.05181	0.585698	0.0725217
ENSDARG00000029105.9	ftr51	finTRIM_family,_member_51_[Source:ZFIN;Acc:ZDB-GENE-081104-54]	311	328	340.761	-1.04981	0.702494	0.135069
ENSDARG00000054321.5	ngs	notochord_granular_surface_[Source:ZFIN;Acc:ZDB-GENE-080722-29]	1685	1777	1846.17	-1.04973	0.580747	0.0706775
ENSDARG00000098447.1	BX321873.1	NA	165	174	180.776	-1.04965	0.81308	0.196719
ENSDARG00000092770.1	si:ch211-253p18.2	si:ch211-253p18.2_[Source:ZFIN;Acc:ZDB-GENE-041001-106]	350	369	383.401	-1.0493	0.687178	0.12677
ENSDARG00000103582.2	znf1166	zinc_finger_protein_1166_[Source:ZFIN;Acc:ZDB-GENE-050208-722]	410	432	448.947	-1.04844	0.668851	0.116993
ENSDARG00000093702.1	si:dkey-126g1.9	si:dkey-126g1.9_[Source:ZFIN;Acc:ZDB-GENE-030131-9862]	232	244	253.724	-1.04579	0.746901	0.161463
ENSDARG00000042189.6	tspan33b	tetraspanin_33b_[Source:ZFIN;Acc:ZDB-GENE-060503-607]	254	267	277.687	-1.04504	0.731943	0.15336
ENSDARG00000096030.3	si:dkey-262g12.7	si:dkey-262g12.7_[Source:ZFIN;Acc:ZDB-GENE-110914-181]	177	186	193.465	-1.04458	0.797967	0.190516
ENSDARG00000029898.9	NA	NA	399	419	435.914	-1.04359	0.671398	0.120099
ENSDARG00000102490.1	asb2b	ankyrin_repeat_and_SOCS_box_containing_2b_[Source:ZFIN;Acc:ZDB-GENE-040426-20]	2958	3106	3231.47	-1.04347	0.566441	0.0654537
ENSDARG00000007409.7	ppifa	peptidylprolyl_isomerase_Fa_[Source:ZFIN;Acc:ZDB-GENE-040912-52]	561	589	612.817	-1.0433	0.638468	0.102246
ENSDARG00000098087.2	si:dkey-30f3.2	si:dkey-30f3.2_[Source:ZFIN;Acc:ZDB-GENE-110913-70]	81	85	88.4517	-1.04257	1.01428	0.304001
ENSDARG00000101170.1	rab42b	RAB42,_member_RAS_oncogene_family_[Source:ZFIN;Acc:ZDB-GENE-050417-172]	185	194	201.924	-1.04156	0.788808	0.186693
ENSDARG00000060445.6	elp6	elongator_acetyltransferase_complex_subunit_6_[Source:ZFIN;Acc:ZDB-GENE-060825-249]	460	482	501.817	-1.04043	0.656203	0.112846
ENSDARG00000044875.4	crygm2e	crystallin,_gamma_M2e_[Source:ZFIN;Acc:ZDB-GENE-081105-116]	317	332	345.704	-1.03973	0.699183	0.136998
ENSDARG00000104188.1	fam83fb	family_with_sequence_similarity_83,_member_Fb_[Source:ZFIN;Acc:ZDB-GENE-041114-194]	127	133	138.493	-1.03963	0.876059	0.235342
ENSDARG00000087835.3	si:ch211-113p18.3	si:ch211-113p18.3_[Source:ZFIN;Acc:ZDB-GENE-030131-4983]	554	580	604.015	-1.0392	0.639086	0.103935
ENSDARG00000070985.3	mrps21	mitochondrial_ribosomal_protein_S21_[Source:ZFIN;Acc:ZDB-GENE-070615-13]	895	936	975.097	-1.03765	0.605707	0.0866896
ENSDARG00000006266.8	stat1a	signal_transducer_and_activator_of_transcription_1a_[Source:ZFIN;Acc:ZDB-GENE-980526-499]	3299	3449	3593.45	-1.03718	0.563645	0.0657492
ENSDARG00000103579.1	FO704584.2	NA	199	208	216.728	-1.03684	0.774279	0.180535
ENSDARG00000061101.6	snx19a	sorting_nexin_19a_[Source:ZFIN;Acc:ZDB-GENE-060526-204]	399	417	434.513	-1.03669	0.670789	0.122231
ENSDARG00000070317.5	irge4	immunity-related_GTPase_family,_e4_[Source:ZFIN;Acc:ZDB-GENE-051212-2]	67	70	72.9475	-1.03622	1.0865	0.340222
ENSDARG00000097606.1	tmem82	transmembrane_protein_82_[Source:ZFIN;Acc:ZDB-GENE-131127-584]	425	444	462.706	-1.03613	0.663888	0.118595
ENSDARG00000040321.8	rx2	retinal_homeobox_gene_2_[Source:ZFIN;Acc:ZDB-GENE-990415-237]	639	667	695.295	-1.0349	0.62728	0.0989792
ENSDARG00000053831.5	vtnb	vitronectin_b_[Source:ZFIN;Acc:ZDB-GENE-041116-1]	3110	3241	3380.29	-1.03256	0.56396	0.0671153
ENSDARG00000092807.1	RPL41	ribosomal_protein_L41_[Source:HGNC_Symbol;Acc:HGNC:10354]	143940	149996	156445	-1.03249	0.546738	0.0589656
ENSDARG00000075528.3	lyrm9	LYR_motif_containing_9_[Source:ZFIN;Acc:ZDB-GENE-081022-28]	191	199	207.568	-1.03223	0.782122	0.18691
ENSDARG00000098702.2	zgc:165603	zgc:165603_[Source:ZFIN;Acc:ZDB-GENE-070620-21]	191	199	207.568	-1.03223	0.782122	0.18691
ENSDARG00000070972.6	si:ch211-81a5.8	si:ch211-81a5.8_[Source:ZFIN;Acc:ZDB-GENE-060503-138]	577	600	626.233	-1.02942	0.634669	0.104807
ENSDARG00000026926.9	rom1b	retinal_outer_segment_membrane_protein_1b_[Source:ZFIN;Acc:ZDB-GENE-040426-1073]	2464	2562	2674.09	-1.0293	0.567979	0.0699535
ENSDARG00000093650.4	si:ch211-287n14.3	si:ch211-287n14.3_[Source:ZFIN;Acc:ZDB-GENE-131120-146]	102	106	110.657	-1.02852	0.938622	0.273174
ENSDARG00000096667.3	si:dkey-25o16.2	si:dkey-25o16.2_[Source:ZFIN;Acc:ZDB-GENE-121214-307]	587	610	636.807	-1.02848	0.633171	0.104305
ENSDARG00000034211.9	NA	NA	2333	2424	2530.67	-1.02823	0.569051	0.0707733
ENSDARG00000075827.5	f7i	coagulation_factor_VIIi_[Source:ZFIN;Acc:ZDB-GENE-021206-10]	1156	1201	1253.88	-1.02813	0.591786	0.0823293
ENSDARG00000102051.2	mtbl	metallothionein-B-like_[Source:ZFIN;Acc:ZDB-GENE-110414-3]	1196	1242	1296.88	-1.02748	0.590218	0.0817107
ENSDARG00000077880.3	si:ch211-255i20.3	si:ch211-255i20.3_[Source:ZFIN;Acc:ZDB-GENE-141216-113]	636	660	689.32	-1.02647	0.626697	0.101441
ENSDARG00000053620.5	ebi3	Epstein-Barr_virus_induced_3_[Source:ZFIN;Acc:ZDB-GENE-070912-615]	488	506	528.622	-1.02529	0.649017	0.114163
ENSDARG00000058444.8	snx6	sorting_nexin_6_[Source:ZFIN;Acc:ZDB-GENE-050913-152]	273	283	295.676	-1.02493	0.71953	0.154318
ENSDARG00000090615.3	cd59	CD59_molecule_(CD59_blood_group)_[Source:ZFIN;Acc:ZDB-GENE-030131-7871]	1830	1897	1981.98	-1.02491	0.574841	0.0745962
ENSDARG00000099397.3	si:cabz01080295.1	si:cabz01080295.1_[Source:ZFIN;Acc:ZDB-GENE-160114-19]	274	284	296.733	-1.02475	0.718964	0.154068
ENSDARG00000095539.1	si:dkeyp-82a1.8	si:dkeyp-82a1.8_[Source:ZFIN;Acc:ZDB-GENE-081104-479]	57	59	61.673	-1.02278	1.15603	0.376298
ENSDARG00000095739.2	si:dkey-73p2.1	si:dkey-73p2.1_[Source:ZFIN;Acc:ZDB-GENE-131122-97]	57	59	61.673	-1.02278	1.15603	0.376298
ENSDARG00000087277.4	selj	selenoprotein_J_[Source:ZFIN;Acc:ZDB-GENE-030131-4163]	3379	3497	3655.62	-1.02255	0.561111	0.0683986
ENSDARG00000038666.8	igfbp1b	insulin-like_growth_factor_binding_protein_1b_[Source:ZFIN;Acc:ZDB-GENE-081210-3]	976	1010	1055.84	-1.02243	0.599183	0.0879379
ENSDARG00000090191.3	NA	NA	528	546	570.918	-1.02139	0.641402	0.111286
ENSDARG00000042637.9	tert	telomerase_reverse_transcriptase_[Source:ZFIN;Acc:ZDB-GENE-080405-1]	352	364	380.612	-1.02139	0.684258	0.135515
ENSDARG00000092172.1	si:dkey-96n2.1	si:dkey-96n2.1_[Source:ZFIN;Acc:ZDB-GENE-030131-1759]	569	588	614.972	-1.02042	0.634869	0.107991
ENSDARG00000004256.8	wnt11	wingless-type_MMTV_integration_site_family,_member_11_[Source:ZFIN;Acc:ZDB-GENE-990603-12]	60	62	64.8452	-1.02033	1.13387	0.368192
ENSDARG00000046021.6	CU914487.1	NA	60	62	64.8452	-1.02033	1.13387	0.368192
ENSDARG00000045144.4	hbz	hemoglobin_subunit_zeta_[Source:ZFIN;Acc:ZDB-GENE-070410-131]	61	63	65.9026	-1.01957	1.12687	0.365581
ENSDARG00000041873.6	si:dkey-221h15.4	si:dkey-221h15.4_[Source:ZFIN;Acc:ZDB-GENE-041014-340]	92	95	99.3826	-1.01932	0.972039	0.294342
ENSDARG00000104904.1	si:ch73-221f6.1	si:ch73-221f6.1_[Source:ZFIN;Acc:ZDB-GENE-121214-41]	92	95	99.3826	-1.01932	0.972039	0.294342
ENSDARG00000094400.1	si:dkey-199f5.6	si:dkey-199f5.6_[Source:ZFIN;Acc:ZDB-GENE-100922-107]	62	64	66.96	-1.01883	1.12004	0.363015
ENSDARG00000102701.1	eva1ba	eva-1_homolog_Ba_(C._elegans)_[Source:ZFIN;Acc:ZDB-GENE-030131-8941]	529	546	571.275	-1.01866	0.640957	0.111996
ENSDARG00000014357.7	amh	anti-Mullerian_hormone_[Source:ZFIN;Acc:ZDB-GENE-050706-192]	158	163	170.572	-1.01798	0.822244	0.215698
ENSDARG00000060564.5	slc25a21	solute_carrier_family_25_(mitochondrial_oxoadipate_carrier),_member_21_[Source:ZFIN;Acc:ZDB-GENE-060929-664]	362	373	390.485	-1.01622	0.680396	0.135289
ENSDARG00000086685.2	trim63b	tripartite_motif_containing_63b_[Source:ZFIN;Acc:ZDB-GENE-040426-1003]	2285	2354	2464.5	-1.01595	0.567762	0.0735512
ENSDARG00000105479.2	si:ch211-126c2.4	si:ch211-126c2.4_[Source:ZFIN;Acc:ZDB-GENE-030131-3087]	166	171	179.031	-1.01584	0.811099	0.210414
ENSDARG00000040178.5	havcr1	hepatitis_A_virus_cellular_receptor_1_[Source:ZFIN;Acc:ZDB-GENE-040718-131]	200	206	215.684	-1.01567	0.772549	0.188609
ENSDARG00000043360.5	dph3	diphthamide_biosynthesis_3_[Source:ZFIN;Acc:ZDB-GENE-050522-545]	67	69	72.247	-1.01546	1.08838	0.350818
ENSDARG00000063021.6	rpain	RPA_interacting_protein_[Source:ZFIN;Acc:ZDB-GENE-060825-212]	302	311	325.64	-1.0154	0.704133	0.149288
ENSDARG00000044676.6	NA	NA	69	71	74.3618	-1.01425	1.07672	0.346203
ENSDARG00000092947.3	cyt1	type_I_cytokeratin,_enveloping_layer_[Source:ZFIN;Acc:ZDB-GENE-991008-6]	234303	241043	252474	-1.01395	0.543647	0.0621704
ENSDARG00000034988.6	asb4	ankyrin_repeat_and_SOCS_box_containing_4_[Source:ZFIN;Acc:ZDB-GENE-050417-100]	105	108	113.129	-1.01367	0.930294	0.275879
ENSDARG00000034826.5	park7	parkinson_protein_7_[Source:ZFIN;Acc:ZDB-GENE-041010-5]	2145	2206	2310.86	-1.01349	0.56897	0.0748694
ENSDARG00000068199.5	pld3	phospholipase_D_family,_member_3_[Source:ZFIN;Acc:ZDB-GENE-050419-212]	143	147	154.011	-1.01283	0.845878	0.231162
ENSDARG00000100327.1	CR812792.1	NA	513	527	552.255	-1.01187	0.643041	0.115585
ENSDARG00000038185.4	gh1	growth_hormone_1_[Source:ZFIN;Acc:ZDB-GENE-030725-2]	2468	2535	2656.6	-1.01167	0.565403	0.0735669
ENSDARG00000052721.6	prim2	primase,_DNA,_polypeptide_2_[Source:ZFIN;Acc:ZDB-GENE-050522-471]	669	687	720.012	-1.01133	0.621267	0.103555
ENSDARG00000058492.7	si:dkey-30c15.17	si:dkey-30c15.17_[Source:ZFIN;Acc:ZDB-GENE-060503-450]	152	156	163.527	-1.0105	0.831159	0.224069
ENSDARG00000069497.4	sumf2	sulfatase_modifying_factor_2_[Source:ZFIN;Acc:ZDB-GENE-041010-55]	309	317	332.341	-1.00991	0.70055	0.149418
ENSDARG00000018382.8	prkcha	protein_kinase_C,_eta,_a_[Source:ZFIN;Acc:ZDB-GENE-080402-5]	158	162	169.872	-1.0091	0.82213	0.219665
ENSDARG00000033273.6	primpol	primase_and_polymerase_(DNA-directed)_[Source:ZFIN;Acc:ZDB-GENE-051113-100]	201	206	216.04	-1.00848	0.771333	0.19106
ENSDARG00000087471.2	CABZ01072827.1	NA	488	500	524.419	-1.00808	0.647341	0.119409
ENSDARG00000104004.1	si:dkey-146c18.2	si:dkey-146c18.2_[Source:ZFIN;Acc:ZDB-GENE-131118-16]	122	125	131.105	-1.00808	0.887248	0.25588
ENSDARG00000069292.5	acot16	acyl-CoA_thioesterase_16_[Source:ZFIN;Acc:ZDB-GENE-041210-201]	208	213	223.442	-1.0073	0.764762	0.187791
ENSDARG00000018478.8	agxtb	alanine-glyoxylate_aminotransferase_b_[Source:ZFIN;Acc:ZDB-GENE-010302-3]	16561	16953	17786.2	-1.00678	0.545704	0.065049
ENSDARG00000037071.7	rps26	ribosomal_protein_S26_[Source:ZFIN;Acc:ZDB-GENE-030131-8606]	23681	24230	25424.9	-1.00609	0.544574	0.0646761
ENSDARG00000099398.1	zgc:174461	zgc:174461_[Source:ZFIN;Acc:ZDB-GENE-071004-124]	475	486	509.972	-1.00606	0.649759	0.121536
ENSDARG00000097704.1	ccdc36	coiled-coil_domain_containing_36_[Source:ZFIN;Acc:ZDB-GENE-131121-199]	173	177	185.733	-1.00601	0.80189	0.209644
ENSDARG00000069543.6	galt	galactose-1-phosphate_uridylyltransferase_[Source:ZFIN;Acc:ZDB-GENE-070112-172]	737	754	791.214	-1.00593	0.613894	0.101295
ENSDARG00000079486.4	fam20a	family_with_sequence_similarity_20,_member_A_[Source:ZFIN;Acc:ZDB-GENE-081022-117]	478	489	513.144	-1.00585	0.649125	0.121249
ENSDARG00000045926.6	crabp1a	cellular_retinoic_acid_binding_protein_1a_[Source:ZFIN;Acc:ZDB-GENE-020320-3]	1295	1324	1389.65	-1.00498	0.583981	0.0852661
ENSDARG00000063341.6	si:ch211-284b7.3	si:ch211-284b7.3_[Source:ZFIN;Acc:ZDB-GENE-061207-34]	873	892	936.422	-1.00409	0.603055	0.0959105
ENSDARG00000070048.5	zgc:173548	zgc:173548_[Source:ZFIN;Acc:ZDB-GENE-070928-39]	138	141	148.023	-1.00406	0.854759	0.240129
ENSDARG00000058551.4	popdc3	popeye_domain_containing_3_[Source:ZFIN;Acc:ZDB-GENE-040624-10]	511	522	548.038	-1.00376	0.642595	0.118279
ENSDARG00000079884.5	trim107	tripartite_motif_containing_107_[Source:ZFIN;Acc:ZDB-GENE-110919-5]	93	95	99.7395	-1.00373	0.969357	0.300457
ENSDARG00000014321.8	en1a	engrailed_homeobox_1a_[Source:ZFIN;Acc:ZDB-GENE-980526-216]	247	252	264.681	-1.00194	0.734119	0.172309
ENSDARG00000092895.1	si:dkey-188i13.11	si:dkey-188i13.11_[Source:ZFIN;Acc:ZDB-GENE-090313-209]	1012	1032	1084.1	-1.00126	0.5947	0.0922499
ENSDARG00000071139.7	zgc:64065	zgc:64065_[Source:ZFIN;Acc:ZDB-GENE-040426-1355]	103	105	110.313	-1.00077	0.936946	0.285465
ENSDARG00000101030.2	si:ch73-158p21.3	si:ch73-158p21.3_[Source:ZFIN;Acc:ZDB-GENE-030131-4747]	212	216	226.971	-0.999997	0.760914	0.188777

## Sheet: Mitocarta
List of zebrafish genes for human mitocarta orthologs observed to be differentially expressed in coq2 zebrafish mutants
GeneId	GeneName	Description	log2FoldChange	pvalue
ENSDARG00000101220.1	polrmt	polymerase_(RNA)_mitochondrial_(DNA_directed)_[Source:ZFIN;Acc:ZDB-GENE-030131-1528]	1.0822	0.109093
ENSDARG00000042658.5	acad8	acyl-CoA_dehydrogenase_family,_member_8_[Source:ZFIN;Acc:ZDB-GENE-040426-828]	1.03833	0.0839777
ENSDARG00000042221.9	mthfd1l	methylenetetrahydrofolate_dehydrogenase_(NADP+_dependent)_1-like_[Source:ZFIN;Acc:ZDB-GENE-041001-133]	1.42874	0.0404087
ENSDARG00000020718.9	slc25a22	solute_carrier_family_25_member_22_[Source:HGNC_Symbol;Acc:HGNC:19954]	1.4682	0.106989
ENSDARG00000057352.7	slc25a29	solute_carrier_family_25_(mitochondrial_carnitine/acylcarnitine_carrier),_member_29_[Source:ZFIN;Acc:ZDB-GENE-050913-70]	1.43962	0.0370722
ENSDARG00000088013.4	cyp27a1	(1_of_many)_cytochrome_P450_family_27_subfamily_A_member_1_[Source:HGNC_Symbol;Acc:HGNC:2605]	1.7724	0.0271566
ENSDARG00000056367.3	mpv17l2	MPV17_mitochondrial_membrane_protein-like_2_[Source:ZFIN;Acc:ZDB-GENE-040718-306]	1.47322	0.0574877
ENSDARG00000062780.4	aifm3	apoptosis-inducing_factor,_mitochondrion-associated,_3_[Source:ZFIN;Acc:ZDB-GENE-140619-2]	1.37038	0.177402
ENSDARG00000074698.4	sdsl	serine_dehydratase-like_[Source:ZFIN;Acc:ZDB-GENE-131121-410]	1.46106	0.0429833
ENSDARG00000100374.2	txnrd1	thioredoxin_reductase_1_[Source:ZFIN;Acc:ZDB-GENE-030327-2]	1.01224	0.0710307
ENSDARG00000062949.5	nt5dc3	5'-nucleotidase_domain_containing_3_[Source:ZFIN;Acc:ZDB-GENE-080523-3]	1.22198	0.239939
ENSDARG00000044622.5	polq	polymerase_(DNA_directed),_theta_[Source:ZFIN;Acc:ZDB-GENE-040724-232]	1.4086	0.102781
ENSDARG00000077547.5	tmlhe	trimethyllysine_hydroxylase,_epsilon_[Source:ZFIN;Acc:ZDB-GENE-091204-144]	1.00415	0.12769
ENSDARG00000100375.1	timm23b	translocase_of_inner_mitochondrial_membrane_23_homolog_b_(yeast)_[Source:ZFIN;Acc:ZDB-GENE-141212-76]	1.26904	0.285045
ENSDARG00000004406.7	spra	sepiapterin_reductase_a_[Source:ZFIN;Acc:ZDB-GENE-050522-412]	1.20122	0.0976516
ENSDARG00000069095.5	gls2a	glutaminase_2a_(liver,_mitochondrial)_[Source:ZFIN;Acc:ZDB-GENE-081105-57]	1.25229	0.0534227
ENSDARG00000063297.4	abcb6a	ATP-binding_cassette,_sub-family_B_(MDR/TAP),_member_6a_[Source:ZFIN;Acc:ZDB-GENE-050517-9]	1.14798	0.0991154
ENSDARG00000029381.8	aldh3a2b	aldehyde_dehydrogenase_3_family,_member_A2b_[Source:ZFIN;Acc:ZDB-GENE-040912-103]	1.68505	0.0365454
ENSDARG00000102071.1	slc25a47b	solute_carrier_family_25,_member_47b_[Source:ZFIN;Acc:ZDB-GENE-070424-85]	1.01476	0.206468
ENSDARG00000058229.8	acot11a	acyl-CoA_thioesterase_11a_[Source:ZFIN;Acc:ZDB-GENE-050522-538]	1.59661	0.0235498
ENSDARG00000011583.9	cry1ab	cryptochrome_circadian_clock_1ab_[Source:ZFIN;Acc:ZDB-GENE-010426-3]	1.15584	0.0507126
ENSDARG00000074287.4	sptlc2b	serine_palmitoyltransferase,_long_chain_base_subunit_2b_[Source:ZFIN;Acc:ZDB-GENE-080305-8]	1.1128	0.0641208
ENSDARG00000094704.2	bcl2a	B-cell_CLL/lymphoma_2a_[Source:ZFIN;Acc:ZDB-GENE-051012-1]	2.1127	0.0288473
ENSDARG00000038445.6	spire1b	spire-type_actin_nucleation_factor_1b_[Source:ZFIN;Acc:ZDB-GENE-120608-4]	1.35954	0.14287
ENSDARG00000070985.3	mrps21	mitochondrial_ribosomal_protein_S21_[Source:ZFIN;Acc:ZDB-GENE-070615-13]	-1.03765	0.0866896
ENSDARG00000104537.1	cox7c	cytochrome_c_oxidase,_subunit_VIIc_[Source:ZFIN;Acc:ZDB-GENE-030131-8062]	-1.05624	0.0579157
ENSDARG00000059510.5	coq2	coenzyme_Q2_4-hydroxybenzoate_polyprenyltransferase_[Source:ZFIN;Acc:ZDB-GENE-070410-84]	-1.96275	0.0118909
ENSDARG00000060564.5	slc25a21	solute_carrier_family_25_(mitochondrial_oxoadipate_carrier),_member_21_[Source:ZFIN;Acc:ZDB-GENE-060929-664]	-1.01622	0.135289
ENSDARG00000042509.4	glod4	glyoxalase_domain_containing_4_[Source:ZFIN;Acc:ZDB-GENE-040912-38]	-1.24878	0.0597646
ENSDARG00000045935.5	immp1l	inner_mitochondrial_membrane_peptidase_subunit_1_[Source:ZFIN;Acc:ZDB-GENE-070522-4]	-1.27788	0.10867
ENSDARG00000029587.7	msra	methionine_sulfoxide_reductase_A_[Source:ZFIN;Acc:ZDB-GENE-041014-344]	-1.20651	0.0445956
ENSDARG00000057417.4	nudt13	nudix_(nucleoside_diphosphate_linked_moiety_X)-type_motif_13_[Source:ZFIN;Acc:ZDB-GENE-040724-60]	-1.43869	0.144798
ENSDARG00000000651.8	osgepl1	O-sialoglycoprotein_endopeptidase-like_1_[Source:ZFIN;Acc:ZDB-GENE-030616-532]	-1.16712	0.184689
ENSDARG00000088390.4	nme4	NME/NM23_nucleoside_diphosphate_kinase_4_[Source:ZFIN;Acc:ZDB-GENE-040426-1043]	-1.36005	0.0379445
ENSDARG00000075528.3	lyrm9	LYR_motif_containing_9_[Source:ZFIN;Acc:ZDB-GENE-081022-28]	-1.03223	0.18691
ENSDARG00000021250.7	slc25a48	solute_carrier_family_25,_member_48_[Source:ZFIN;Acc:ZDB-GENE-040718-60]	-1.58524	0.0178578
ENSDARG00000020289.7	pif1	PIF1_5'-to-3'_DNA_helicase_homolog_(S._cerevisiae)_[Source:ZFIN;Acc:ZDB-GENE-030131-4928]	-1.46714	0.157578
ENSDARG00000079271.3	dcxr	dicarbonyl/L-xylulose_reductase_[Source:ZFIN;Acc:ZDB-GENE-030131-7002]	-1.40738	0.040911
ENSDARG00000041421.7	taz	tafazzin_[Source:ZFIN;Acc:ZDB-GENE-030131-684]	-1.13083	0.0545941
ENSDARG00000034826.5	park7	parkinson_protein_7_[Source:ZFIN;Acc:ZDB-GENE-041010-5]	-1.01349	0.0748694
ENSDARG00000078918.5	comtd1	catechol-O-methyltransferase_domain_containing_1_[Source:ZFIN;Acc:ZDB-GENE-030131-1072]	-1.30561	0.0545301
ENSDARG00000058325.6	casp8	caspase_8,_apoptosis-related_cysteine_peptidase_[Source:ZFIN;Acc:ZDB-GENE-000713-1]	-1.26222	0.0671697
ENSDARG00000033273.6	primpol	primase_and_polymerase_(DNA-directed)_[Source:ZFIN;Acc:ZDB-GENE-051113-100]	-1.00848	0.19106
ENSDARG00000068738.4	cox5b2	cytochrome_c_oxidase_subunit_Vb_2_[Source:ZFIN;Acc:ZDB-GENE-060825-71]	-1.94216	0.0138663
ENSDARG00000059054.6	pdk2b	pyruvate_dehydrogenase_kinase,_isozyme_2b_[Source:ZFIN;Acc:ZDB-GENE-040426-939]	-1.85673	0.00653021
ENSDARG00000086512.2	prodhb	proline_dehydrogenase_(oxidase)_1b_[Source:ZFIN;Acc:ZDB-GENE-101116-1]	-1.28176	0.0545741
ENSDARG00000028087.8	aldh2.2	aldehyde_dehydrogenase_2_family_(mitochondrial),_tandem_duplicate_2_[Source:ZFIN;Acc:ZDB-GENE-030326-5]	-1.06861	0.0611968
ENSDARG00000002917.10	gls2b	glutaminase_2b_(liver,_mitochondrial)_[Source:ZFIN;Acc:ZDB-GENE-050208-408]	-1.17838	0.0736972
ENSDARG00000055159.6	cyp27a1.4	cytochrome_P450,_family_27,_subfamily_A,_polypeptide_1,_gene_4_[Source:ZFIN;Acc:ZDB-GENE-030131-1060]	-1.39753	0.0493413
ENSDARG00000018478.8	agxtb	alanine-glyoxylate_aminotransferase_b_[Source:ZFIN;Acc:ZDB-GENE-010302-3]	-1.00678	0.065049
ENSDARG00000041715.7	bco2b	beta-carotene_oxygenase_2b_[Source:ZFIN;Acc:ZDB-GENE-060421-7448]	-1.1224	0.333626

## Sheet: Pathways
GeneTrail2
Statistical analysis of molecular signatures
coq2 mutants
Reactome_-_Pathways
Type	Name	Number of hits	Expected score	Adjusted p-value
depleted	SRP-dependent cotranslational protein targeting to membrane	62	0	3.34281e-28
depleted	Nonsense Mediated Decay (NMD) independent of the Exon Junction Complex (EJC)	62	0	8.01324e-27
depleted	Formation of a pool of free 40S subunits	68	0	2.22161e-26
depleted	GTP hydrolysis and joining of the 60S ribosomal subunit	77	0	7.11741e-23
depleted	L13a-mediated translational silencing of Ceruloplasmin expression	77	0	7.11741e-23
depleted	Nonsense Mediated Decay (NMD) enhanced by the Exon Junction Complex (EJC)	77	0	2.69141e-18
depleted	APC/C:Cdh1 mediated degradation of Cdc20 and other APC/C:Cdh1 targeted proteins in late mitosis/early G1	47	0	9.94201e-13
depleted	APC/C:Cdc20 mediated degradation of Securin	45	0	6.08033e-12
depleted	CDK-mediated phosphorylation and removal of Cdc6	47	0	1.06664e-11
depleted	Cdc20:Phospho-APC/C mediated degradation of Cyclin A	47	0	1.06664e-11
depleted	Autodegradation of Cdh1 by Cdh1:APC/C	44	0	1.16822e-11
depleted	SCF-beta-TrCP mediated degradation of Emi1	40	0	3.14951e-11
depleted	Dectin-1 mediated noncanonical NF-kB signaling	42	0	5.62634e-11
depleted	Degradation of DVL	39	0	5.62634e-11
depleted	G2/M Checkpoints	36	0	5.62634e-11
depleted	NIK-->noncanonical NF-kB signaling	42	0	5.62634e-11
depleted	The role of GTSE1 in G2/M progression after G2 checkpoint	36	0	5.62634e-11
depleted	Ubiquitin Mediated Degradation of Phosphorylated Cdc25A	36	0	5.62634e-11
depleted	AUF1 (hnRNP D0) binds and destabilizes mRNA	40	0	3.22905e-10
depleted	FBXL7 down-regulates AURKA during mitotic entry and in early mitosis	39	0	7.64756e-10
depleted	Regulation of RUNX2 expression and activity	39	0	7.64756e-10
depleted	Autodegradation of the E3 ubiquitin ligase COP1	36	0	8.15503e-10
depleted	Ubiquitin-dependent degradation of Cyclin D	36	0	8.15503e-10
depleted	Degradation of GLI1 by the proteasome	41	0	1.3564e-09
depleted	SCF(Skp2)-mediated degradation of p27/p21	43	0	1.72514e-09
depleted	Cross-presentation of soluble exogenous antigens (endosomes)	35	0	1.91086e-09
depleted	GLI3 is processed to GLI3R by the proteasome	45	0	3.82111e-09
depleted	UCH proteinases	49	0	9.00321e-09
depleted	CDT1 association with the CDC6:ORC:origin complex	41	0	1.33181e-08
depleted	Formation of the ternary complex, and subsequently, the 43S complex	38	0	1.53465e-08
depleted	Degradation of AXIN	38	0	1.77761e-08
depleted	FCERI mediated NF-kB activation	72	0	2.27402e-08
depleted	Activation of NF-kappaB in B cells	45	0	3.03773e-08
depleted	Ribosomal scanning and start codon recognition	44	0	3.59214e-08
depleted	Translation initiation complex formation	44	0	3.59214e-08
depleted	Regulation of RUNX3 expression and activity	37	0	3.90806e-08
depleted	Regulation of PTEN stability and activity	46	0	5.36832e-08
depleted	Separation of Sister Chromatids	114	0	5.36832e-08
depleted	Asymmetric localization of PCP proteins	41	0	9.84919e-08
depleted	Hedgehog ligand biogenesis	41	0	9.84919e-08
depleted	Hedgehog 'on' state	44	0	1.36743e-07
depleted	Orc1 removal from chromatin	49	0	3.68984e-07
depleted	Regulation of ornithine decarboxylase (ODC)	36	0	4.4398e-07
depleted	MAPK6/MAPK4 signaling	53	0	5.57263e-07
depleted	Oxygen-dependent proline hydroxylation of Hypoxia-inducible Factor Alpha	46	0	6.00046e-07
depleted	Regulation of RAS by GAPs	46	0	6.00046e-07
depleted	Downstream TCR signaling	52	0	1.17854e-06
depleted	TNFR2 non-canonical NF-kB pathway	44	0	3.12593e-06
depleted	Mitochondrial translation termination	54	0	3.42451e-06
depleted	Mitochondrial translation elongation	53	0	6.57617e-06
depleted	Antigen processing: Ubiquitination & Proteasome degradation	177	0	1.32283e-05
depleted	CLEC7A (Dectin-1) signaling	55	0	1.56349e-05
depleted	Degradation of beta-catenin by the destruction complex	50	0	2.89479e-05
depleted	RUNX1 regulates transcription of genes involved in differentiation of HSCs	52	0	3.16521e-05
depleted	Striated Muscle Contraction	27	0	5.13408e-05
depleted	Cristae formation	15	0	9.7068e-05
depleted	Formation of ATP by chemiosmotic coupling	15	0	9.7068e-05
depleted	Respiratory electron transport	30	0	0.000135606
depleted	Neddylation	133	0	0.000147686
depleted	Complex I biogenesis	36	0	0.000168403
depleted	Gap-filling DNA repair synthesis and ligation in TC-NER	45	0	0.000220359
depleted	Dual incision in TC-NER	44	0	0.000386766
depleted	ABC-family proteins mediated transport	57	0	0.00103299
enriched	Vitamin C (ascorbate) metabolism	5	0	0.0014537
depleted	Regulation of Complement cascade	14	0	0.00149726
depleted	Interleukin-1 signaling	58	0	0.00183277
depleted	APC-Cdc20 mediated degradation of Nek2A	16	0	0.00260835
depleted	RNA Polymerase II Pre-transcription Events	50	0	0.00285899
enriched	Voltage gated Potassium channels	21	0	0.0030149
depleted	Formation of TC-NER Pre-Incision Complex	41	0	0.00331037
enriched	Synthesis of pyrophosphates in the cytosol	8	0	0.00423857
depleted	Neutrophil degranulation	282	0	0.00437419
depleted	Detoxification of Reactive Oxygen Species	14	0	0.00450455
depleted	Smooth Muscle Contraction	12	0	0.00514974
depleted	RNA Polymerase II Promoter Escape	34	0	0.00545613
depleted	RNA Polymerase II Transcription Initiation	34	0	0.00545613
depleted	RNA Polymerase II Transcription Initiation And Promoter Clearance	34	0	0.00545613
depleted	RNA Polymerase II Transcription Pre-Initiation And Promoter Opening	34	0	0.00545613
depleted	Transport of fatty acids	4	0	0.00553307
depleted	Glutathione conjugation	10	0	0.00568613
depleted	APC/C:Cdc20 mediated degradation of Cyclin B	14	0	0.00803178
depleted	Ub-specific processing proteases	96	0	0.0102925
depleted	Chaperone Mediated Autophagy	14	0	0.0150332
enriched	RAF/MAP kinase cascade	54	0	0.016099
depleted	Cleavage of the damaged pyrimidine	5	0	0.0174967
enriched	MET activates PTK2 signaling	11	0	0.0179333
depleted	Removal of aminoterminal propeptides from gamma-carboxylated proteins	6	0	0.0234962
depleted	Dual Incision in GG-NER	24	0	0.0335514
enriched	Switching of origins to a post-replicative state	3	0	0.0375725
depleted	Senescence-Associated Secretory Phenotype (SASP)	25	0	0.0436604
depleted	mRNA decay by 5' to 3' exoribonuclease	10	0	0.0455582
depleted	Translesion synthesis by POLK	11	0	0.047949
depleted	APC/C:Cdc20 mediated degradation of mitotic proteins	11	0	0.0497268
depleted	Inactivation of APC/C via direct inhibition of the APC/C complex	11	0	0.0497268
KEGG_-_Pathways
Type	Name	Number of hits	Expected score	Adjusted p-value
depleted	Ribosome	122	0	8.60954e-34
depleted	Oxidative phosphorylation	128	0	3.70697e-16
depleted	Proteasome	46	0	1.45502e-10
depleted	Spliceosome	123	0	2.47825e-07
enriched	MAPK signaling pathway	280	0	5.33683e-07
enriched	ErbB signaling pathway	90	0	4.59585e-06
enriched	ABC transporters	29	0	4.31316e-05
enriched	Focal adhesion	191	0	7.95996e-05
depleted	Drug metabolism - other enzymes	52	0	0.000171825
enriched	ECM-receptor interaction	66	0	0.000424094
depleted	Valine, leucine and isoleucine degradation	47	0	0.000424094
depleted	RNA transport	133	0	0.000425426
enriched	Steroid biosynthesis	19	0	0.00170965
depleted	Basal transcription factors	35	0	0.00317644
enriched	Phosphatidylinositol signaling system	82	0	0.00357313
enriched	Sphingolipid metabolism	49	0	0.00400913
enriched	Melanogenesis	103	0	0.00947763
enriched	Neuroactive ligand-receptor interaction	249	0	0.00988165
enriched	Wnt signaling pathway	150	0	0.00988165
enriched	Adrenergic signaling in cardiomyocytes	168	0	0.0111364
enriched	C-type lectin receptor signaling pathway	91	0	0.012229
enriched	Calcium signaling pathway	170	0	0.018804
enriched	Glycosaminoglycan biosynthesis - heparan sulfate / heparin	28	0	0.018804
depleted	Glyoxylate and dicarboxylate metabolism	34	0	0.018804
enriched	mTOR signaling pathway	160	0	0.018804
depleted	Metabolism of xenobiotics by cytochrome P450	32	0	0.0241823
enriched	AGE-RAGE signaling pathway in diabetic complications	104	0	0.0289496
depleted	Pyruvate metabolism	41	0	0.0289496
enriched	Insulin signaling pathway	144	0	0.0303243
enriched	Cell adhesion molecules (CAMs)	88	0	0.0399757
enriched	Endocytosis	241	0	0.0425323
enriched	Inositol phosphate metabolism	69	0	0.0484158
depleted	Peroxisome	74	0	0.0484158
GO_-_Cellular_Component
Type	Name	Number of hits	Expected score	Adjusted p-value
depleted	ribosome	150	0	5.96383e-29
depleted	cytosolic large ribosomal subunit	41	0	3.63177e-21
depleted	large ribosomal subunit	78	0	1.10651e-16
depleted	cytosolic small ribosomal subunit	35	0	1.64479e-15
enriched	integral component of plasma membrane	699	0	1.64479e-15
depleted	ribonucleoprotein complex	435	0	4.22275e-15
depleted	small ribosomal subunit	56	0	1.32983e-13
depleted	hemoglobin complex	8	0	6.69646e-12
enriched	receptor complex	238	0	6.54376e-11
enriched	cation channel complex	136	0	2.35236e-10
enriched	ion channel complex	171	0	1.91572e-09
enriched	synapse	210	0	3.77779e-09
enriched	transmembrane transporter complex	180	0	7.96535e-09
depleted	haptoglobin-hemoglobin complex	6	0	1.27506e-08
depleted	mitochondrion	630	0	2.60611e-08
depleted	proteasome complex	48	0	3.6482e-08
enriched	extracellular matrix	212	0	5.00497e-07
enriched	neuron projection	334	0	1.41469e-06
depleted	NADH dehydrogenase complex	33	0	1.63429e-06
depleted	mitochondrial respiratory chain complex I	33	0	1.63429e-06
depleted	proteasome core complex	18	0	1.63429e-06
depleted	spliceosomal complex	100	0	1.75931e-06
depleted	troponin complex	22	0	2.24232e-06
depleted	mitochondrial large ribosomal subunit	36	0	4.53585e-05
enriched	cell junction	353	0	4.67718e-05
depleted	oxidoreductase complex	74	0	0.000144703
depleted	cilium	105	0	0.000167204
enriched	Golgi apparatus	426	0	0.000227264
enriched	postsynaptic density membrane	41	0	0.000228602
depleted	proteasome core complex, alpha-subunit complex	10	0	0.000649503
depleted	chaperonin-containing T-complex	8	0	0.000737293
enriched	voltage-gated calcium channel complex	35	0	0.00106087
enriched	calcium channel complex	42	0	0.00300395
depleted	centrosome	151	0	0.00300395
enriched	postsynaptic membrane	101	0	0.00306192
depleted	extracellular region	495	0	0.00338474
enriched	collagen-containing extracellular matrix	77	0	0.0034436
depleted	intermediate filament	56	0	0.0034436
depleted	U6 snRNP	7	0	0.00430024
depleted	ubiquitin ligase complex	177	0	0.00430024
depleted	chromosome, centromeric region	34	0	0.00475409
enriched	adherens junction	132	0	0.0108097
enriched	excitatory synapse	6	0	0.0108097
enriched	collagen trimer	65	0	0.0108408
enriched	myosin complex	55	0	0.0126922
depleted	mitochondrial small ribosomal subunit	21	0	0.0172933
depleted	kinetochore	46	0	0.0175798
depleted	proteasome regulatory particle, base subcomplex	12	0	0.0175798
enriched	voltage-gated potassium channel complex	40	0	0.0175915
enriched	axon	95	0	0.0182993
depleted	respirasome	29	0	0.0232339
depleted	small nuclear ribonucleoprotein complex	50	0	0.0247019
depleted	G-protein beta/gamma-subunit complex	12	0	0.0263807
enriched	voltage-gated sodium channel complex	15	0	0.0263807
depleted	microtubule organizing center	236	0	0.0291905
enriched	cytoplasmic vesicle	435	0	0.0311161
depleted	MKS complex	10	0	0.0322487
enriched	cell projection	525	0	0.0347673
depleted	spindle pole	39	0	0.0355585
depleted	proteasome regulatory particle, lid subcomplex	9	0	0.0356691
enriched	vesicle	455	0	0.0356691
enriched	NMDA selective glutamate receptor complex	8	0	0.0384089
depleted	SCF ubiquitin ligase complex	53	0	0.0384089
depleted	RNA polymerase II, core complex	12	0	0.0429484
depleted	cullin-RING ubiquitin ligase complex	108	0	0.046316
enriched	dendrite membrane	13	0	0.046316
GO_-_Biological_Process
Type	Name	Number of hits	Expected score	Adjusted p-value
depleted	translation	242	0	2.34107e-20
depleted	peptide metabolic process	314	0	1.64599e-16
enriched	protein phosphorylation	575	0	1.42847e-13
depleted	amide biosynthetic process	311	0	1.11912e-11
enriched	cell adhesion	395	0	1.96293e-11
enriched	metal ion transport	387	0	9.36965e-11
enriched	ion transmembrane transport	449	0	2.10549e-09
enriched	cation transport	479	0	1.26364e-08
enriched	cation transmembrane transport	330	0	4.70238e-08
enriched	cell-cell adhesion	217	0	5.22484e-08
enriched	inorganic cation transmembrane transport	301	0	5.3506e-08
enriched	regulation of ion transmembrane transport	176	0	9.32611e-08
enriched	cell-cell adhesion via plasma-membrane adhesion molecules	161	0	3.22811e-07
enriched	neuron projection guidance	206	0	9.30904e-07
enriched	synaptic signaling	166	0	9.30904e-07
depleted	visual perception	122	0	1.15832e-06
enriched	transmembrane receptor protein tyrosine kinase signaling pathway	202	0	1.19181e-06
enriched	chemical synaptic transmission	162	0	1.19973e-06
enriched	axon guidance	202	0	2.3974e-06
enriched	signaling	211	0	2.71122e-06
enriched	calcium ion transmembrane transport	109	0	2.9175e-06
depleted	cytoplasmic translation	23	0	3.21739e-06
enriched	calcium ion transport	131	0	4.37496e-06
enriched	regulation of small GTPase mediated signal transduction	162	0	4.37496e-06
depleted	sensory perception of light stimulus	128	0	4.63605e-06
enriched	homophilic cell adhesion via plasma membrane adhesion molecules	145	0	4.96859e-06
enriched	regulation of membrane potential	127	0	9.16257e-06
depleted	proteasomal ubiquitin-independent protein catabolic process	20	0	1.31707e-05
enriched	divalent metal ion transport	159	0	1.43773e-05
depleted	hydrogen peroxide catabolic process	13	0	1.55758e-05
depleted	striated muscle contraction	34	0	1.74486e-05
enriched	potassium ion transport	143	0	3.14403e-05
enriched	regulation of ion transport	215	0	3.14403e-05
depleted	cardiac muscle contraction	27	0	3.59209e-05
depleted	electron transport chain	52	0	3.59209e-05
depleted	skeletal muscle contraction	30	0	3.59209e-05
enriched	potassium ion transmembrane transport	129	0	4.26919e-05
depleted	cellular protein-containing complex assembly	365	0	4.31798e-05
enriched	regulation of Ras protein signal transduction	145	0	5.53575e-05
enriched	protein dephosphorylation	135	0	5.92508e-05
enriched	dephosphorylation	195	0	6.34398e-05
enriched	cell-cell signaling	187	0	0.000104933
depleted	immune response	176	0	0.000104933
depleted	organelle assembly	360	0	0.000120759
depleted	respiratory electron transport chain	48	0	0.000125905
enriched	regulation of neuron differentiation	203	0	0.000131161
enriched	regulation of neuron projection development	150	0	0.00013271
depleted	lens development in camera-type eye	69	0	0.000177253
enriched	regulation of cell projection organization	196	0	0.00028095
depleted	sensory perception	201	0	0.000361746
enriched	regulation of Rho protein signal transduction	115	0	0.000379717
depleted	chromosome segregation	56	0	0.000395981
enriched	cell communication	281	0	0.000597053
enriched	regulation of intracellular signal transduction	510	0	0.000664395
enriched	animal organ morphogenesis	313	0	0.00102724
enriched	negative regulation of circadian rhythm	3	0	0.00115279
enriched	locomotion	516	0	0.0012735
enriched	monovalent inorganic cation transport	217	0	0.00164258
enriched	regulation of nervous system development	290	0	0.0018001
depleted	complement activation	18	0	0.00337869
depleted	immune system process	315	0	0.0042839
enriched	positive regulation of synaptic transmission	23	0	0.0042839
depleted	cell division	123	0	0.00497759
depleted	oxygen transport	12	0	0.00522831
enriched	adenylate cyclase-modulating G protein-coupled receptor signaling pathway	114	0	0.0061281
enriched	signal transduction by protein phosphorylation	67	0	0.0062215
enriched	modulation of chemical synaptic transmission	123	0	0.006222
depleted	aromatic compound catabolic process	163	0	0.00623429
depleted	nucleoside triphosphate biosynthetic process	42	0	0.00623429
enriched	anion transport	270	0	0.00652524
enriched	regulation of cell morphogenesis	193	0	0.00655492
depleted	RNA splicing	169	0	0.00663877
enriched	neural crest cell migration	89	0	0.00663877
enriched	organic anion transport	189	0	0.00663877
depleted	organonitrogen compound catabolic process	396	0	0.00663877
depleted	protein catabolic process	223	0	0.00666526
depleted	generation of precursor metabolites and energy	141	0	0.00684041
enriched	regulation of postsynaptic membrane potential	14	0	0.00775166
depleted	translational initiation	54	0	0.00775166
enriched	G protein-coupled receptor signaling pathway, coupled to cyclic nucleotide second messenger	126	0	0.00871419
depleted	mRNA processing	221	0	0.00994993
enriched	synaptic transmission, glutamatergic	38	0	0.0116095
enriched	cell motility	472	0	0.0121127
depleted	peripheral nervous system myelin maintenance	3	0	0.0121424
depleted	cilium organization	189	0	0.0134607
enriched	embryonic morphogenesis	504	0	0.0142323
enriched	phospholipid metabolic process	199	0	0.0149422
depleted	muscle contraction	66	0	0.0160556
depleted	regulation of cell cycle	324	0	0.0170725
enriched	regulation of GTPase activity	129	0	0.0175411
depleted	cilium assembly	182	0	0.0187277
enriched	vesicle-mediated transport	622	0	0.0187277
depleted	kinetochore organization	9	0	0.020008
enriched	extracellular matrix organization	130	0	0.0214354
enriched	cell migration	454	0	0.0220693
depleted	protein peptidyl-prolyl isomerization	22	0	0.022781
enriched	peptidyl-threonine phosphorylation	28	0	0.0236309
depleted	response to oxidative stress	65	0	0.0236403
depleted	response to interleukin-1	14	0	0.0266134
enriched	cAMP-mediated signaling	75	0	0.0278286
depleted	protein folding	114	0	0.0283678
depleted	ribosomal small subunit assembly	14	0	0.0305269
depleted	humoral immune response	31	0	0.0321279
enriched	asparagine catabolic process via L-aspartate	3	0	0.0335907
depleted	cellular response to nitrogen starvation	10	0	0.0365511
enriched	embryonic skeletal system morphogenesis	60	0	0.0365511
depleted	transcription initiation from RNA polymerase II promoter	18	0	0.0368789
enriched	adenylate cyclase-activating G protein-coupled receptor signaling pathway	74	0	0.0399259
depleted	RNA splicing, via transesterification reactions	108	0	0.0411061
depleted	mRNA splicing, via spliceosome	108	0	0.0411061
depleted	protein-containing complex assembly	489	0	0.0426641
depleted	multicellular organism development	633	0	0.043626
enriched	release of sequestered calcium ion into cytosol	29	0	0.043626
enriched	regulation of neurogenesis	264	0	0.0438609
depleted	regulation of cell cycle process	147	0	0.0463749
depleted	cellular response to ionizing radiation	10	0	0.048445
depleted	oxidation-reduction process	654	0	0.048445
GO_-_Molecular_Function
Type	Name	Number of hits	Expected score	Adjusted p-value
depleted	structural constituent of ribosome	144	0	7.60933e-31
enriched	phosphotransferase activity, alcohol group as acceptor	697	0	9.45161e-19
enriched	metal ion transmembrane transporter activity	383	0	1.70142e-18
depleted	structural molecule activity	431	0	1.63231e-16
enriched	protein kinase activity	595	0	4.42171e-15
enriched	cation transmembrane transporter activity	566	0	2.33293e-13
enriched	inorganic cation transmembrane transporter activity	529	0	4.09471e-13
enriched	ion channel activity	373	0	2.85454e-12
depleted	structural constituent of eye lens	49	0	8.19162e-12
enriched	cation channel activity	299	0	8.32636e-12
enriched	GTPase binding	336	0	9.05057e-12
enriched	channel activity	402	0	1.07214e-11
enriched	voltage-gated ion channel activity	172	0	5.57298e-11
enriched	voltage-gated channel activity	176	0	1.7314e-10
enriched	sodium ion transmembrane transporter activity	128	0	4.35233e-10
enriched	small GTPase binding	269	0	1.43524e-09
enriched	Ras GTPase binding	265	0	1.99788e-09
enriched	protein serine/threonine kinase activity	411	0	1.11451e-08
enriched	transmembrane signaling receptor activity	625	0	1.48285e-08
enriched	guanyl-nucleotide exchange factor activity	164	0	6.41752e-07
enriched	anion transmembrane transporter activity	250	0	1.75858e-06
enriched	GTPase activator activity	179	0	1.8955e-06
enriched	GTPase regulator activity	190	0	2.14342e-06
enriched	enzyme activator activity	272	0	4.19233e-06
enriched	organic anion transmembrane transporter activity	162	0	6.03867e-06
enriched	potassium ion transmembrane transporter activity	154	0	6.12075e-06
enriched	transmembrane receptor protein tyrosine kinase activity	70	0	1.14582e-05
depleted	hormone activity	83	0	1.25478e-05
enriched	symporter activity	120	0	1.25478e-05
enriched	potassium channel activity	116	0	1.52824e-05
depleted	antioxidant activity	48	0	1.64362e-05
enriched	extracellular matrix structural constituent	70	0	1.64362e-05
depleted	threonine-type endopeptidase activity	19	0	1.78833e-05
enriched	voltage-gated potassium channel activity	89	0	2.77497e-05
enriched	protein tyrosine kinase activity	112	0	3.04548e-05
depleted	peptidyl-prolyl cis-trans isomerase activity	36	0	3.30555e-05
enriched	ligand-gated ion channel activity	139	0	3.70904e-05
enriched	Ras guanyl-nucleotide exchange factor activity	96	0	5.82533e-05
enriched	neurotransmitter receptor activity	99	0	7.38275e-05
enriched	Rho guanyl-nucleotide exchange factor activity	80	0	9.7092e-05
enriched	calcium channel activity	97	0	0.000151267
enriched	Rho GTPase binding	133	0	0.0001968
enriched	enzyme binding	668	0	0.000249635
enriched	transcription corepressor binding	4	0	0.000283608
depleted	neuropeptide hormone activity	25	0	0.000377329
enriched	neurotransmitter transmembrane transporter activity	46	0	0.000386833
enriched	phosphatidylinositol phosphate kinase activity	20	0	0.000437528
enriched	transferase activity, transferring glycosyl groups	267	0	0.000548043
enriched	voltage-gated calcium channel activity	42	0	0.000855941
depleted	oxidoreductase activity, acting on peroxide as acceptor	33	0	0.000876634
enriched	calcium:sodium antiporter activity	14	0	0.0014429
depleted	rRNA binding	33	0	0.0014429
enriched	antiporter activity	62	0	0.00147998
enriched	transmitter-gated ion channel activity	61	0	0.00180492
enriched	3',5'-cyclic-nucleotide phosphodiesterase activity	31	0	0.00214004
enriched	amino acid transmembrane transporter activity	69	0	0.00217963
depleted	oxygen binding	12	0	0.00229201
depleted	oxygen carrier activity	12	0	0.00229201
depleted	electron transfer activity	57	0	0.00402966
enriched	neurotransmitter:sodium symporter activity	31	0	0.00402966
enriched	gamma-glutamylaminecyclotransferase activity	2	0	0.0044924
enriched	G protein-coupled receptor activity	338	0	0.0048014
enriched	phosphoric ester hydrolase activity	347	0	0.0053092
depleted	nucleosomal DNA binding	12	0	0.00572254
depleted	cytochrome-c oxidase activity	21	0	0.00573422
depleted	heme-copper terminal oxidase activity	21	0	0.00573422
depleted	peroxiredoxin activity	7	0	0.00573422
enriched	activating transcription factor binding	29	0	0.00596877
depleted	translation initiation factor activity	59	0	0.00635592
enriched	RNA polymerase II-specific DNA-binding transcription factor binding	70	0	0.00676457
enriched	3',5'-cyclic-AMP phosphodiesterase activity	11	0	0.00682602
enriched	transmitter-gated ion channel activity involved in regulation of postsynaptic membrane potential	54	0	0.00732934
enriched	high voltage-gated calcium channel activity	15	0	0.00755825
depleted	translation regulator activity	117	0	0.00855974
depleted	MHC class II protein binding	3	0	0.00911175
enriched	glutamate receptor activity	40	0	0.00911175
enriched	extracellular ligand-gated ion channel activity	84	0	0.0113747
enriched	voltage-gated sodium channel activity	13	0	0.0116626
depleted	translation factor activity, RNA binding	98	0	0.0119268
depleted	peroxidase activity	27	0	0.0123105
enriched	UDP-glycosyltransferase activity	110	0	0.0127824
enriched	GABA-A receptor activity	12	0	0.0138297
enriched	ATPase activity	285	0	0.0139363
depleted	oxidoreductase activity	683	0	0.0143504
enriched	JUN kinase activity	4	0	0.0152937
enriched	tau-protein kinase activity	11	0	0.0152937
enriched	beta-aspartyl-peptidase activity	3	0	0.0157715
depleted	oxidoreductase activity, acting on a sulfur group of donors, disulfide as acceptor	8	0	0.0157715
enriched	L-amino acid transmembrane transporter activity	38	0	0.0159594
enriched	cell adhesion molecule binding	93	0	0.0176053
enriched	Rab GTPase binding	103	0	0.0182082
enriched	transcription coregulator activity	238	0	0.0193159
enriched	phospholipase activity	54	0	0.0218307
depleted	protein tag	8	0	0.0222893
depleted	serine-type endopeptidase activity	116	0	0.0261688
depleted	enzyme inhibitor activity	181	0	0.0274081
enriched	SMAD binding	25	0	0.0277925
enriched	peptidyl-dipeptidase activity	2	0	0.0303933
enriched	transcription regulatory region DNA binding	514	0	0.0334684
enriched	RNA polymerase II activating transcription factor binding	25	0	0.0337127
enriched	phosphatase activity	254	0	0.0343603
enriched	MAP kinase activity	19	0	0.037191
enriched	signaling adaptor activity	33	0	0.0382761
depleted	chemokine activity	20	0	0.0401346
enriched	transferrin receptor activity	2	0	0.0408219
depleted	serine-type peptidase activity	134	0	0.0421407
enriched	alpha-N-acetylgalactosaminide alpha-2,6-sialyltransferase activity	4	0	0.0424632
enriched	delayed rectifier potassium channel activity	19	0	0.0427182
enriched	lipid transporter activity	74	0	0.0436369
enriched	nuclear receptor transcription coactivator activity	40	0	0.0455592
enriched	phosphoprotein phosphatase activity	169	0	0.0474665
enriched	DNA-binding transcription factor activity, RNA polymerase II-specific	417	0	0.0476952
enriched	calcium, potassium:sodium antiporter activity	7	0	0.0478351
WikiPathways
Type	Name	Number of hits	Expected score	Adjusted p-value
depleted	Cytoplasmic Ribosomal Proteins	75	0	0
depleted	Electron Transport Chain	86	0	2.46684e-13
depleted	Oxidative phosphorylation	49	0	3.38831e-08
enriched	Insulin Signaling	129	0	2.86828e-06
enriched	Regulation of Actin Cytoskeleton	90	0	7.80524e-06
enriched	MAPK Signaling Pathway	181	0	0.000132375
enriched	EGFR1 Signaling Pathway	129	0	0.000534932
enriched	Cholesterol Biosynthesis	15	0	0.00103117
enriched	Adipogenesis	86	0	0.0113169
enriched	Integrin-mediated cell adhesion	67	0	0.0170757
enriched	Wnt Signaling Pathway and Pluripotency	63	0	0.0179176
enriched	IL-4 signaling Pathway	44	0	0.022251
depleted	Striated Muscle Contraction	22	0	0.0223501
enriched	T Cell Receptor Signaling Pathway	73	0	0.0230701
enriched	Noncanonical Wnt Pathway	120	0	0.0258125
enriched	IL-3 Signaling Pathway	69	0	0.0286562
enriched	ERK1 - ERK2 MAPK cascade	117	0	0.0301975
enriched	Alpha6-Beta4 Integrin Signaling Pathway	43	0	0.0380815
enriched	FGF signaling pathway	109	0	0.0390187
depleted	mRNA processing	117	0	0.0390187

## Sheet: Wikipathway
WikiPathway enrichment/depletion analysis for coq2 mutants
#Name	Hits	Score	Expected Score	P-value	Info	Regulation_direction
ACE Inhibitor Pathway	6	-44430	0	0.840849	ACE2,AGT,AGTR2,APLNRA,BDKRB1,KNG1	0
Acetylcholine Synthesis	5	29835	0	1	ACHE,CHATA,CHKA,PCYT1AA,PDHA1A	1
Adipogenesis	86	333822	0	0.0113169	ADIPOQB,AGPAT2,AGT,AHR1B,BMP1A,BMP3,BMP4,BORCS8,BSCL2,CDKN1A,CEBPA,CEBPB,CEBPD,CELF1,CFD,CNTFR,CREB1A,CTNNB1,CYP26A1,CYP26C1,DVL1B,E2F4,EBF1A,EGR2B,EPAS1B,FRZB,GADD45AB,GADD45BA,GATA2A,GATA3,GATA4,GDF10A,GTF3AA,HIF1AB,HNF1A,ID3,IGF1,IL6ST,INS,IRS1,KLF15,KLF5A,KLF6A,KLF7A,LMNA,LPIN1,LPIN2,LPL,MBNL1,MEF2AA,MEF2CB,MEF2D,MIF,NCOA1,NCOA2,NCOR1,NCOR2,NR1H3,NR2F1A,NR3C1,PCK1,PCK2,PLIN2,PPARAB,PPARDB,PPA…	1
Alpha6-Beta4 Integrin Signaling Pathway	43	206023	0	0.0380815	ABL1,AR,BADB,CD151L,CDKN1A,CLCA1,COL17A1B,EIF4EB,EIF4EBP1,EIF6,ERBB2,ERBIN,FYNB,GRB2B,IRS1,ITGA6A,ITGB4,LAMA1,LAMA5,LAMB1A,LAMC1,MTOR,NTN1A,PAK1,PIK3CA,PIK3CB,PIK3CD,PIK3CG,PIK3R1,PIK3R2,PIK3R3B,PRKCDA,PTK2AB,RAC1A,RHOAB,SI:DKEY-40C11.1,SMAD2,SMAD3B,SRC,VIM,YES1,YWHAE1,YWHAH	1
Androgen Receptor Signaling Pathway	78	-159516	0	0.962839	AR,ATF2,CALR,CASP7,CASP8,CAV1,CCND1,CCNE1,CCNH,CDC25B,CDK1,CDK7,CDK9,CTDP1,CTNNB1,EP300A,ESR1,ETV5A,FLNA,GAPDH,GHRA,GTF2F1,GTF2F2A,GTF2H1,HDAC1,HMGB1A,HMGB2A,IGF1,IL6ST,JUN,KAT2B,KAT5B,KAT7B,MAP2K1,MAPK1,MDM2,NCOA1,NCOA2,NCOA3,NCOA4,NCOR2,NR0B2A,NR2C2,NR3C1,NSD1B,PATZ1,PIAS2,PIAS4A,POU2F1B,PRMT1,PSMC3IP,PTENB,PXNA,RAC3A,RAD54L2,RAF1A,RAN,RANBP9,RB1,RCHY1,RELA,RNF14,RNF4,SLC25A4,SMAD3B,SMAD4A,SP1,…	0
Apoptosis	54	-110974	0	1	APAF1,BADA,BCL2A,BCL2L1,BIRC2,BNIP3LA,BOKA,CASP2,CASP3B,CASP6A,CASP7,CASP8L1,CASP9,CFLARA,CHUK,CRADD,DFFA,DFFB,DIABLOA,FADD,HELLS,IGF1,IGF1RA,IGF2A,IKBKB,IKBKG,IRF2A,IRF5,IRF6,IRF7,JUN,MAP2K4A,MAP3K1,MAPK10,MCL1A,MDM2,MYCA,NFKB1,NFKBIAB,NFKBIB,NFKBIE,PIK3R1,RELA,RIPK1L,SCAF11,TNFRSF1A,TNFRSF1B,TNFRSF21,TNFRSFA,TNFSF10,TRADD,TRAF3,TXNDC15,XIAP	0
Apoptosis Modulation by HSP70	13	-76968	0	0.494304	AIFM1,APAF1,CASP2,CASP3A,CASP6A,CASP7,CASP8,CASP9,FADD,Hsp70.3,MAPK10,RIPK1L,TNFRSF1A	0
BMP signaling pathway	58	86142	0	1	ACVR1L,ACVR2BA,ACVRL1,ADMP,AGFG1A,AGFG1B,ALG5,BAMBIA,BAMBIB,BMP1B,BMP4,BMP5,BMP6,BMP7A,BMPR1AA,BMPR1AB,BMPR2A,BMPR2B,CHRD,CRIM1,FSTB,FSTL1A,FSTL3,GATA1A,GATA2A,GATA3,GATA4,GATA5,GATA6,GLULA,GREM1A,GREM2B,GSC,ID3,MSX1A,MSX1B,MSX2B,MSX3,NOG3,PCCA,RACK1,SI:DKEY-222B8.1,SMAD1,SMAD4A,SMAD5,SMAD6A,SMAD6B,SMAD7,SMURF1,SMURF2,SNAI1A,SNAI1B,SNAI2,TBX2B,TLL1,TWSG1A,UBE2S,ZEB1B	1
Biogenic Amine Synthesis	13	30908	0	1	AANAT1,ACHE,ASMT,CHATA,COMTA,DBH,DDC,GAD1B,GAD2,HDC,PAH,TH,TPH1A	1
CRD motif and sFRPs influence on Wnt signaling	8	-55184	0	0.700933	FZD7A,FZD7B,JKAMP,RHOAA,RHOAB,ROR2,SFRP2,WNT5A	0
Calcium Regulation in the Cardiac Cell	102	264054	0	0.178344	ADCY2B,ADCY5,ADCY7,ADRA1AB,ADRA1BB,ADRA1D,ADRB1,ADRB2B,ADRB3A,ARRB1,ARRB2B,ATP1B1B,ATP1B2A,ATP1B3A,ATP2A2B,ATP2A3,ATP2B1A,ATP2B2,ATP2B3A,CACNA1AA,CACNA1BB,CACNA1C,CACNA1SB,CACNB1,CACNB3B,CALM1B,CALR,CAMK1A,CAMK2A,CAMK2B1,CAMK2D1,CAMK2G1,CAMK4,CASQ1B,CASQ2,CFAP74,CHRM3A,CHRM4A,CX34.4,CX35.4,CX47.1,FXYD6L,GJA3,GJA8B,GNA11B,GNAI1,GNAI2B,GNAI3,GNAO1B,GNAQ,GNAS,GNB1A,GNB2,GNB3A,GNB5A,GNG13B,GNG2,GNG3,…	1
Canonical wnt signaling	136	-324612	0	0.112111	APC,AXIN1,AXIN2,BMP4,CAMK1GA,CAMK2D2,CCN5,CCND1,CDC42,CDC42L,CDC42L2,CDH1,CHRD,CITED4B,CSNK2A1,CSNK2A2A,CSNK2B,CTBP1,CTBP2A,CTNNB1,CTNNBIP1,DAB2,DACT1,DACT2,DKK1B,DLD,DUSP6,DVL2,DVL3A,EDN1,EFNB1,EGR2B,EN1A,EN2A,EN2B,ETV4,ETV5B,EVE1,FGF18A,FGF18B,FGF20A,FGF20B,FGF3,FGF8A,FN1B,FRZB,FZD10,FZD2,FZD5,FZD7A,FZD7B,FZD8A,FZD8B,FZD9B,Foxn1,GATA2A,GBP,GSC,GSK3BA,HNF1A,ID2A,ID2B,IKBKG,INHBB,IRX3A,IRX5B,JAG1…	0
Cell cycle	79	-130008	0	1	ABL1,ATR,BUB1,BUB1BB,BUB3,CCNA2,CCNB1,CCNB2,CCNB3,CCND2A,CCNE1,CCNE2,CCNH,CDC14AB,CDC14B,CDC20,CDC25B,CDC45,CDC6,CDC7,CDH1,CDK1,CDK2,CDK4,CDK6,CDKN1A,CDKN1BB,CHEK1,CHEK2,E2F3,E2F4,E2F5,ELL,EP300A,ESPL1,GADD45AB,GSK3BA,HDAC1,HDAC3,HDAC4,HDAC5,HDAC6,HDAC8,KITLGA,KITLGB,MAD1L1,MAD2L1,MAD2L2,MCM2,MCM3,MCM4,MCM5,MCM6,MDM2,MPEG1.1,ORC1,ORC3,ORC4,ORC5,ORC6,PCNA,PKMYT1,PLK1,PRKDC,PTTG1,RB1,RBL1,SI:CH211-…	0
Cholesterol Biosynthesis	15	153085	0	0.00103117	CYP51,DHCR7,FDFT1,FDPS,HMGCRA,HMGCS1,IDI1,LSS,MSMO1,MVDA,MVK,NSDHL,PMVK,SC5D,SQLEA	1
Cytoplasmic Ribosomal Proteins	75	-1012480	0	0	FAUB,MRPL41,RPL10,RPL10A,RPL11,RPL12,RPL13,RPL14,RPL17,RPL18,RPL18A,RPL19,RPL21,RPL22,RPL23,RPL23A,RPL24,RPL26,RPL27,RPL28,RPL29,RPL3,RPL30,RPL31,RPL32,RPL34,RPL35,RPL35A,RPL36,RPL36A,RPL37,RPL38,RPL39,RPL4,RPL5A,RPL5B,RPL6,RPL7,RPL7A,RPL8,RPL9,RPLP0,RPLP1,RPLP2,RPS10,RPS11,RPS12,RPS13,RPS14,RPS15,RPS15A,RPS16,RPS17,RPS18,RPS19,RPS2,RPS21,RPS23,RPS24,RPS25,RPS26,RPS27.2,RPS27A,RPS28,RPS29,RPS3,RP…	0
DNA Replication	35	-54050	0	1	CDC45,CDC6,CDC7,CDK2,CDT1,GMNN,MCM10,MCM2,MCM3,MCM4,MCM5,MCM6,ORC1,ORC3,ORC4,ORC5,ORC6,PCNA,POLA1,POLA2,POLD1,POLD2,POLD3,POLE,PRIM1,PRIM2,RFC1,RFC2,RFC3,RFC5,RPA1,RPA2,RPA3,UBA52,UBC	0
Delta-Notch Signaling Pathway	59	151944	0	0.743274	ADAM10A,APH1B,APPA,ASCL1A,CDK2,CNTFR,CNTN1B,CUL1A,DLD,DLL4,EGF,EP300A,FBXW7,FHL1A,GSK3BA,HDAC1,HER6,HES6,HEY1,HEY2,JAG1B,JAG2B,JAK2B,JUN,KAT2B,LCK,LEF1,LFNG,MAML1,MAPK1,MAPK3,MEF2CB,MFNG,NCOR1,NCOR2,NOTCH1B,NOTCH2,NOTCH3,NUMB,NUMBL,PIK3R1,PIK3R2,POFUT1,PSEN1,PSEN2,PSENEN,RBPJB,RBX1,RELA,SKP2,SMAD1,SMAD3B,SMAD4A,SNW1,STAT3,Tcf3b,WDR12,YY1A,ZFPM1	1
EGFR1 Signaling Pathway	129	484034	0	0.000534932	ABI1B,AP2A1,APPL2,ARAF,ATF1,BCAR1,CAMK2A,CASP9,CAV1,CAV2,CBL,CBLB,CDC42L,CEACAM1,CEBPA,CEBPB,CREB1A,CRK,CRKL,CSK,CTNND1,DNM2A,DUSP1,EGF,ELF3,ELK1,ELK4,EPN1,EPS15,EPS15L1A,EPS8A,ERRFI1A,FOSAB,GAB1,GAB2,GIT1,GRB10B,GRB2B,HAT1,HDAC1,HIP1,HRASA,HTT,JAK1,JAK2B,JUN,JUND,KRAS,KRT18A.1,KRT8,MAP2K1,MAP2K2B,MAP2K5,MAP2K7,MAP3K2,MAP3K3,MAP3K4,MAPK1,MAPK14A,MAPK3,MAPK7,MAPK8A,MCF2A,MTA2,NCK2B,NRAS,PAK1,PEBP1…	1
EPO Receptor Signaling	18	74492	0	0.965829	CISH,EPOR,GRB2B,IRS1,JAK2B,MAP2K1,MAP2K2B,MAPK1,MAPK3,PDK1,PIK3CG,PTPRUB,RAF1A,RASA1A,SOCS1A,SRC,STAT1A,STAT3	1
ERK1 - ERK2 MAPK cascade	117	349925	0	0.0301975	ARAF,ATF1,ATF3,ATF4A,ATF7A,BADB,BRAF,CEBPB,CRYABA,DUSP1,DUSP2,DUSP4,DUSP6,EGF,EIF4EA,ELK3,ELK4,ESR1,ETV4,ETV5B,FGF10A,FGF10B,FGF11A,FGF13A,FGF13B,FGF14,FGF16,FGF17,FGF18A,FGF18B,FGF19,FGF1A,FGF2,FGF20A,FGF20B,FGF23,FGF24,FGF3,FGF6A,FGF8A,FGF8B,FGFR1A,FGFR1OP2,FGFR2,FGFR3,FGFRL1A,FGFRL1B,FOSAB,GRB2B,HGFA,HRASA,HSF1,IGF1,IGF1RA,IGF1RB,IGF2A,IGF2R,IL17RD,JUN,JUNBA,JUNBB,KDR,MAP2K1,MAP2K2A,MAP2K4A,MA…	1
Effect of L-carnitine on metabolism	23	87231	0	0.927148	ACACA,ACSL1A,ACSL1B,ACSL3A,ACSL3B,ACSL4A,ACSL4B,ACSL5,ASNS,CPT1AA,CPT1AB,CPT1B,CPT2,DGAT2,FASN,G6PCA.1,GLUD1A,GLUD1B,MTOR,PCK1,PFKMA,PFKMB,SLC25A20	1
Eicosanoid Synthesis	13	33687	0	1	ALOX12,ALOX5A,DPEP1,GGT1A,LTA4H,PLA2G6,PTGDSB.1,PTGES,PTGESL,PTGIS,PTGS1,PTGS2B,TBXAS1	1
Electron Transport Chain	86	-669872	0	2.46684e-13	ATP5FA1,ATP5IF1A,ATP5L,ATP5MC3A,ATP5MEA,ATP5PB,Atp5f1b,Atp5f1c,Atp5f1d,Atp5f1e,Atp5mc1,Atp5pd,Atp5po,COX11,COX15,COX17,COX4I1,COX5AA,COX6A1,COX6B1,COX6C,COX7A1,COX7A2A,COX7A2L,COX7B,COX8B,DMAC2L,LOC100535765,MT-ATP6,MT-CO1,MT-CO2,MT-CO3,MT-CYB,MT-ND1,MT-ND2,MT-ND3,MT-ND4,MT-ND4L,MT-ND5,MT-ND6,NDUFA1,NDUFA10,NDUFA12,NDUFA2,NDUFA4L,NDUFA5,NDUFA6,NDUFA7,NDUFA8,NDUFAB1B,NDUFB10,NDUFB2,NDUFB3,NDUFB5,N…	0
Endochondral Ossification	41	164755	0	0.186919	ADAMTS1,ADAMTS5,BMP6,BMP7B,BMPR1AA,CAB39,CDKN1CA,CHST11,COL10A1A,COL2A1A,CTSLA,DDR2A,ENPP1,FGF2,FGFR1A,FGFR3,FRZB,GHRA,GLI3,HDAC4,HMGCS1,IFT88,IGF1,KIF3A,MEF2CB,MMP9,NKX3-2,PRKACAA,PTH1R,PTHLHA,RUNX3,SCIN,SLC38A2,SOX5,SOX6,SOX9A,STAT1A,TGFB1A,TGFB2,TGFBI,VEGFAB	1
ErbB Signaling Pathway	31	156335	0	0.0954624	ABL1,AKT3A,ARAF,BADB,BTC,CAMK2A,CBL,CDKN1BB,CRK,EGF,EIF4EBP1,ELK1,ERBB2,ERBB4A,GAB1,GRB2B,GSK3BA,HRASA,JUN,MAP2K1,MAP2K7,MAPK1,MAPK8A,MTOR,NRG1,PAK4,PLCG1,PTK2AB,RPS6KB1B,SHC2,SRC	1
Estrogen Signaling	60	103680	0	1	BCL2A,BRAF,CCND1,CCNH,CDK7,CHUK,CREB1A,ELK1,EP300A,ERCC2,ERCC3,ESR1,FOSAB,GNAS,GNB1A,GNGT1,GPER1,GRB2B,GTF2A2,GTF2B,GTF2E1,GTF2E2,GTF2F2A,GTF2H1,GTF2H2,GTF2H3,GTF2H4,HDAC1,HDAC3,HDAC4,HDAC5,HDAC6,HDAC8,IKBKB,IKBKG,ILK,JUN,MAP2K1,MAPK1,MAPK14A,MAPK9,MNAT1,NCOR1,PIK3CA,POLR2A,POLR2B,POLR2EB,POLR2GL,POLR2J,PRKACAA,SHC2,SP1,SRC,TAF12,TAF13,TAF5,TAF6,TAF7,TAF9,TBP	1
Exercise-induced Circadian Regulation	43	95167	0	1	ARNTL1A,AZIN1B,BTG1,CAST,CBX3A,CEBPB,CLDN5A,CLOCKA,CRY1A,CRY1B,CRY2,DAZAP2,DNAJA1,EIF4G2B,G0S2,GFRA1B,GSTM.1,GSTP1,HERPUD1,HSPA8,IDI1,KLF9,MYF6,NCKAP1,NCOA4,NR1D2B,PER1B,PER2,PIGF,PPP1R3CB,PPP2CB,PSMA4,PURAA,QKI2,SF3A3,SUMO1,SUMO3B,TAB2,TOB1A,TUBB4B,UGP2B,VAPAL,ZFR	1
FAS pathway and Stress induction of HSP regulation	32	-40218	0	1	APAF1,ARHGDIG,CASP10,CASP6A,CASP7,CASP8,CASP9,CFLARA,CYCSB,DAXX,DFFA,DFFB,FADD,FAF1,HSPB1,JUN,LMNA,LMNB1,LMNB2,MAP2K4A,MAP3K1,MAP3K7,MAPK8A,MAPKAPK2A,MAPKAPK3,PAK1,PAK2A,PARP1,PRKDC,RB1,RIPK2,SPTAN1	0
FGF signaling pathway	109	327340	0	0.0390187	ARAF,ATF3,ATF7A,BADB,BMP4,BRAF,CBL,CDH1,CHRD,CREB1A,CREB1B,DUSP1,DUSP6,EEF2K,EGR1,EGR2A,EGR2B,EIF4EA,ELK4,ETV2,ETV4,ETV5B,FGF10A,FGF10B,FGF11A,FGF13A,FGF13B,FGF14,FGF16,FGF17,FGF18A,FGF18B,FGF19,FGF1A,FGF2,FGF20A,FGF20B,FGF23,FGF24,FGF3,FGF6A,FGF8A,FGF8B,FGFR1A,FGFR1OP2,FGFR2,FGFR3,FGFRL1A,FGFRL1B,FOSAB,FRS2B,GATA5,GBX1,GBX2,GEMIN2,GRB2B,GSC,IL17RD,JUNBA,MAP2K1,MAP2K2A,MAP2K4A,MAP2K6,MAP3K7,MAPK1…	1
Fatty Acid Biosynthesis	17	50042	0	1	ACAA2,ACACA,ACACB,ACLYA,ACSL1A,ACSL3B,ACSL5,ACSS2,DECR1,ECH1,ECHDC2,ECHS1,HADH,MECR,PCXB,PECR,SCDB	1
G Protein Signaling Pathways	58	118352	0	1	ADCY2B,ADCY3A,ADCY5,ADCY7,AKAP10,AKAP11,AKAP12B,AKAP1B,AKAP6,ARHGEF1A,GNA11B,GNA12A,GNA13A,GNA14A,GNAI1,GNAI2B,GNAI3,GNAO1A,GNAQ,GNAS,GNB1A,GNB2,GNB3B,GNB5B,GNG10,GNG12A,GNG13B,GNG3,GNG5,GNG7,GNGT1,GNGT2A,HRASA,ITPR1B,KRAS,NRAS,PDE4A,PDE4BA,PDE4D,PDE7A,PDE8B,PLCB3,PRKACAA,PRKACAB,PRKACBB,PRKAR1AB,PRKAR2AA,PRKCBB,PRKCDA,PRKCEA,PRKCHA,PRKCI,PRKCQ,PRKCZ,PRKD1,PRKD3,RHOAB,RRAS	1
G1 to S cell cycle control	51	80943	0	1	CCNB1,CCND1,CCND2A,CCND2B,CCNE1,CCNE2,CCNG2,CCNH,CDC45,CDK2,CDK4,CDK6,CDK7,CDKN1A,CDKN1BB,CDKN1CA,CDKN2C,CDKN2D,CREB1A,CREB3L1,CREB3L3L,E2F3,E2F4,GADD45AB,MCM2,MCM3,MCM4,MCM5,MCM6,MDM2,MNAT1,MYT1A,Mycb,ORC3,ORC4,ORC5,ORC6,PCNA,POLA2,POLE,PRIM1,PRIM2,RB1,RBL1,RPA1,RPA2,RPA3,SI:CH211-160F23.5,TFDP1B,TFDP2,WEE1	1
G13 Signaling Pathway	31	123892	0	0.449215	ARHGDIG,CALM1B,CDC42L2,CFL2,CYFIP1,GNA13A,IQGAP1,IQGAP2,LIMK1A,MAP3K4,MAPK10,MYBPHB,MYL1,PFN1,PIK3CA,PIK3CB,PIK3CD,PIK3R2,PIP4K2AB,PKN1B,RHOAB,RHPN2,ROCK1,ROCK2A,RPS6KB1A,Rac1B,SH3RF1,SI:DKEY-40C11.1,TNK2A,WASA,WASLB	1
GPCRs, Class C Metabotropic glutamate, pheromone	8	64094	0	0.343925	CASR,GABBR1A,GABBR2,GPRC5C,GRM1A,GRM3,GRM4,GRM8B	1
Glycogen Metabolism	26	128954	0	0.199149	AGLA,GBE1B,GSK3AB,GSK3BA,GYS2,PGM1,PHKA2,PHKB,PHKG2,PPP2CAB,PPP2CB,PPP2R1BA,PPP2R1BB,PPP2R2AB,PPP2R2BA,PPP2R2CA,PPP2R3A,PPP2R3B,PPP2R5A,PPP2R5B,PPP2R5CB,PPP2R5D,PPP2R5EB,PYGB,PYGMA,Ptpa	1
Glycolysis and Gluconeogenesis	45	-95115	0	1	ALDOB,ALDOCA,ALDOCB,DLAT,DLDH,ENO1A,ENO2,ENO3,FBP1A,FBP1B,FBP2,G6PCA.1,GAPDH,GAPDHS,GOT1,GOT2A,GOT2B,GPIB,GPIa,HK1,HK2,LDHA,LDHBA,MDH1AB,MDH2,PCK1,PCXB,PDHA1A,PDHA1B,PDHB,PDHX,PDK1,PFKLA,PFKMA,PFKMB,PFKPA,PFKPB,PGAM1A,PGAM1B,PGAM2,PGK1,PHKG1A,PKMA,PKMB,TPI1B	0
Heme Biosynthesis	8	32046	0	1	ALAD,ALAS1,ALAS2,CPOX,FECH,PPOX,UROD,UROS	1
Hypertrophy Model	14	52336	0	1	ADAM10A,ANKRD1B,ATF3,CCN1,DUSP14,EIF4EA,HBEGFA,IFRD1,JUND,MSTNB,MYOG,NR4A3,VEGFAB,ZEB1A	1
Hypothetical Network for Drug Addiction	20	73620	0	1	ACTA1B,CAMK2B1,CAMK4,CREB1A,CX28.8,GRIN1B,GRIN2AA,GRIN2BB,GRIN2CA,GRM1A,KRIT1,MAP2K1,MAP2K2B,MAPK1,MAPK3,PPA1B,PRKACAA,PRKCEA,TERF2IP,ZHX2A	1
IL-2 Signaling Pathway	56	179768	0	0.30066	BCL2A,CBL,CHUK,CISH,CREB1A,CRK,CRKL,EIF3BA,EIF4EB,ETS2,FOXO3B,FYNB,GAB2,GRB2B,HSP90AA1.2,IL2RB,IRS1,ITM2BA,JAK1,JAK2B,JAK3,KRAS,LCK,MAP2K1,MAP2K2B,MAPK1,MAPK14A,MAPK3,MAPK8A,MAPK9,MAPKAPK2A,MKNK1,MTOR,NFKB1,NR3C1,PIK3CA,PIK3CB,PIK3CD,PIK3CG,PIK3R1,PIK3R2,PRKCZ,PTK2BB,PTPN11A,PTPN6,RACK1,RAF1A,RELA,RPS6KB1B,SOCS1A,STAM,STAM2,STAT1A,STAT3,SYK,TERT	1
IL-3 Signaling Pathway	69	270236	0	0.0286562	ATF1,ATF2,BADB,BCL2A,BCL2L1,CBL,CDC42L,CHEK1,CISH,CREB1A,CRK,CRKL,CSF2RB,DNM2A,FYNB,GAB1,GAB2,GATA1A,GATA2A,GRB2B,GSK3AB,GSK3BA,HRASA,HSPB1,ID1,INPP5D,JAK1,JAK2B,KCNIP3B,KRAS,LCK,MAP2K1,MAPK1,MAPK14A,MAPK3,MAPK7,MAPK8A,MAPK9,MAPKAPK2A,MMP2,MMP9,NFKB1,PAK1,PIK3CA,PIK3CD,PIK3R1,PIK3R2,PPP2CAB,PRKACAA,PRKCBB,PTK2AB,PTPN11A,PTPN6,PXNA,RAC1A,RAC2,RACK1,RAF1A,RAP1AA,RAPGEF1A,RXRAA,SLC2A1A,SOCS2,SPI1B,S…	1
IL-4 signaling Pathway	44	223212	0	0.022251	ATF2,BADB,BCL2L1,CBL,ELK1,EP300A,FYNB,GRB2B,GRK3,IL13RA1,IL4R.1,INPP5D,IRS1,JAK1,JAK2B,JAK3,LCK,MAPK1,MAPK11,MAPK14A,MAPK3,NCF1,NFKB1,PAWR,PIK3CA,PIK3CD,PIK3R1,PIK3R2,PLCG1,PRKCDA,PRKCI,PRKCZ,PRKD3,PTK2AB,PTPN11A,PTPN6,RASA1A,RELA,RPS6KB1B,SOCS1A,SPI1B,SRC,STAM,STAT1A	1
IL-5 Signaling Pathway	46	123676	0	0.927148	ALOX5A,ATF2,BTK,CBL,CDKN1BB,CRKL,CSF2RB,CTNNB1,ELK1,FOXO3B,GRB2B,GSK3AB,GSK3BA,HRASA,IL2RB,ITGB2,JAK1,JAK2B,JUN,KRAS,MAP2K2B,MAPK1,MAPK14A,MAPK3,MAPK9,NFKB1,PIK3CG,PIK3R1,PIK3R2,PIM1,PRKCBB,PRKCDA,PTK2BB,PTPN11A,PTPN6,RAC1A,RAF1A,RAP1GAP,RAPGEF1A,RPS6KA3A,SDCBP2,SHC2,SOCS1A,STAT1A,STAT3,SYK	1
IL-6 Signaling Pathway	78	253006	0	0.0886542	AR,BADB,BTK,CASP9,CDK5,CDK5R1B,CDK9,CEBPB,DAXX,EIF2A,EIF4EB,EIF4EBP1,EP300A,ERBB2,FOSAB,FOXO3B,FOXO4,FYNB,GAB1,GAB2,GRB2B,GSK3BA,HDAC1,HNF1A,HRASA,HSP90AA1.2,HSPB1,IL6ST,INPP5D,JAK1,JAK2B,JUN,MAP2K1,MAP2K2B,MAP2K4B,MAP2K6,MAP3K4,MAP3K7,MAPK1,MAPK14A,MAPK3,MAPK8A,MAPKAPK2A,MAPTB,NCOA1,NFKB1,NLK2,PIK3R1,PIK3R2,PLCG1,PPP2CAB,PPP2CB,PPP2R1BA,PPP2R1BB,PPP2R2AB,PPP2R2BA,PPP2R2CA,PPP2R3A,PPP2R3B,PPP2R5A…	1
IL-7 Signaling Pathway	30	113400	0	0.618583	BADB,BLK,CBL,CBLB,CCNA2,CCND2A,CDK2,CDK4,FOXO3B,FYNB,GRB2B,GSK3BA,HRASA,IL7R,IRS1,JAK1,JAK3,MAP2K1,MAP2K2B,MAPK1,MAPK3,PIK3R1,PTK2BB,RAF1A,RB1,STAM,STAM2,STAT1A,STAT3,TXNDC15	1
IL-9 Signaling Pathway	14	66928	0	0.927148	GRB2B,IRS1,JAK1,JAK3,KAT5B,MAP2K1,MAP2K2B,MAPK1,MAPK3,PIK3R1,PTPN11A,STAT1A,STAT3,VCP	1
Id Signaling Pathway	42	-77354	0	1	ACVRL1,ATF3,BMP6,BMPR2B,CCNA2,CCNE1,CDK2,CTNNB1,EGF,ELK1,ELK3,ELK4,FLT1,HER6,ID1,ID2A,ID3,ID4,IGF1,IRS1,KDR,LCK,MYF5,MYF6,MYOD1,MYOG,NFKB1,PAX8,PSMD4A,RB1,RBL1,RELA,SMAD1,SMAD3B,SMAD4A,SMAD5,TCF12,TCF7L2,TERT,TGIF1,Tcf3b,VEGFAB	0
Insulin Signaling	129	591626	0	2.86828e-06	AKT2,ARF6B,ARHGAP33,CAP1,CBL,CBLB,CBLC,CRK,CYTH3A,EGR1,EIF4EA,ELK1,ENPP1,FLOT1B,FLOT2B,FOSAB,FOXO3B,GAB1,GRB10A,GRB14,GRB2A,GSK3AB,GSK3BA,GYG1A,GYS1,GYS2,HRASA,IGF1RA,IKBKB,INPP4AB,INSRB,IRS1,IRS2A,JUN,KIF3A,KIF5BB,LIPEB,MAP2K1,MAP2K2A,MAP2K4A,MAP2K5,MAP2K6,MAP2K7,MAP3K1,MAP3K10,MAP3K12,MAP3K14A,MAP3K2,MAP3K3,MAP3K4,MAP3K5,MAP3K7,MAP3K8,MAP3K9,MAP4K3B,MAP4K5,MAPK1,MAPK10,MAPK11,MAPK13,MAPK14A,MAP…	1
Integrin-mediated cell adhesion	67	284857	0	0.0170757	AKT2,AKT3A,ARAF,BCAR1,BRAF,CAPN10,CAPN3A,CAPN7,CAPN9,CAV1,CAV2,CAV3,CDC42L,CRK,CSK,FYNB,GIT2A,GRB2B,HRASA,ILK,ITGA1,ITGA10,ITGA3A,ITGA5,ITGA6A,ITGA9,ITGAV,ITGB2,ITGB3B,ITGB4,ITGB5,ITGB7,MAP2K1,MAP2K2B,MAP2K5,MAP2K6,MAPK1,MAPK10,MAPK12A,MAPK4,MAPK6,MAPK7,PAK1,PAK2A,PAK4,PDPK1A,PIK3R2,PTK2AB,PXNA,RAC1A,RAC2,RAC3A,RAF1A,RAP1AA,RAP1B,RAPGEF1A,RHO,ROCK2A,SELENOP,SI:CH211-202F3.3,SRC,TLN1,VASPA,VAV3B,V…	1
Keap1-Nrf2	12	24906	0	1	AIMP2,CEBPB,EPHB2A,GCLC,GCLM,HMOX1A,KEAP1B,MAFA,MAPK8A,NFE2L2A,NQO1,PIK3CA	1
Kit Receptor Signaling Pathway	40	187470	0	0.059731	ABL1,BADB,BTK,CBL,CBLB,CISH,CRK,CRKL,CSF2RB,DOK1B,EP300A,EPOR,FYNB,GRAPA,GRB10B,GRB2B,HRASA,INPP5D,JAK2B,MAP2K1,MAPK1,PIK3CG,PIK3R1,PIK3R2,PLCE1,PLCG1,PRKCBB,PTPN11A,PTPN6,PTPRUB,RAF1A,RASA1A,RPS6KA3A,SOCS1A,SPRED1,SPRED2B,SRC,STAT1A,STAT3,YES1	1
MAPK Cascade	24	96518	0	0.735802	ARAF,BRAF,ELK1,HRASA,JUN,MAP2K1,MAP2K2A,MAP2K4A,MAP2K6,MAP2K7,MAP3K1,MAP3K12,MAP3K2,MAP3K3,MAPK1,MAPK10,MAPK14A,MAPK3,MBPB,NRAS,PLCB3,RAF1A,RASA3,RRAS	1
MAPK Signaling Pathway	181	610687	0	0.000132375	AKT2,AKT3B,ARRB1,ARRB2B,ATF2,ATF4A,BDNF,BRAF,CACNA1AA,CACNA1BB,CACNA1C,CACNA1HA,CACNA1IA,CACNA1SB,CACNA2D1A,CACNA2D2B,CACNA2D4B,CACNB1,CACNB2A,CACNB3B,CACNB4A,CACNG2A,CACNG4B,CACNG5B,CACNG6A,CACNG7B,CACNG8A,CASP3B,CDC25B,CDC42L2,CFAP74,CHUK,CRK,CRKL,DAXX,DDIT3,DUSP1,DUSP10,DUSP16,DUSP2,DUSP3A,DUSP4,DUSP6,DUSP7,DUSP8B,ECSIT,EGF,ELK1,ELK4,FGF10A,FGF11B,FGF12B,FGF13B,FGF14,FGF16,FGF17,FGF18A,FGF19,F…	1
Mitochondrial LC-Fatty Acid Beta-Oxidation	12	-58394	0	1	ACADL,ACADM,ACADS,ACSL1A,ACSL3B,ACSL4A,ECI1,HADH,HADHAA,PECR,SCP2A,SLC25A20	0
Model of Fgf and Wnt crosstalk in tailbud	26	133274	0	0.165686	DKK1A,DKK1B,FGF10A,FGF10B,FGF16,FGF17,FGF19,FGF24,FGF3,FGF4,FGF8A,GSK3BA,MAPK1,MAPK3,NOTUM1A,PIK3CA,PIK3CB,PIK3CD,PIK3CG,SPRED3,TBX6,TBXTA,WNT3,WNT3A,WNT5B,WNT7BA	1
Monoamine GPCRs	17	77824	0	0.823194	ADRA1D,ADRA2A,ADRA2B,ADRA2C,ADRB1,ADRB3A,CHRM2A,CHRM3A,CHRM4A,DRD3,HTR1AA,HTR1B,HTR1D,HTR2B,HTR4,HTR5AA,HTR7A	1
NLR Proteins	8	-34092	0	1	CHUK,EPHB2A,ERBIN,IKBKB,IKBKG,MAP3K7,MAPK8A,RELA	0
Neural crest development	54	139016	0	0.840849	AOX5,BCO1,BMP7A,BMP7B,CSF1RA,DCT,DLX1A,DLX2A,DLX3B,DLX4A,DLX4B,DLX5A,EDNRBA,EGR2B,FOXD3,GCH2,GCHFR,ID2A,KITA,KITB,LTK,MPZ,MSX1A,MSX1B,MSX3,MYCA,OCA2,PAH,PAX3A,PAX7A,PCBD1,PHOX2BB,PLP1A,PLP1B,PMELA,PMELB,QDPRA,QDPRB1,RET,SLC24A5,SLC45A2,SOX10,SOX9B,SPRA,TFAP2A,TWIST1A,TWIST1B,TYR,TYRP1B,ZIC1,ZIC2A,ZIC2B,ZIC3,ZIC5	1
Nodal Signaling Pathway	60	-115170	0	1	ACVR1BA,ATP6V1H,BAMBIA,DAP,ERH,FOXA2,FOXG1A,GATA5,GUK1B,HMGB1A,HOXC6A,JUN,JUNBA,JUNBB,LEF1,LHX1A,MAPK1,MAPK3,MIXL1,MPZ,MYOD1,NACA,NFKB1,NFKB2,PAX6A,PCDH8,PDCB,PLP1B,PTPRNA,PUF60B,RPE65A,RTN1B,RUNX3,SHHA,SKIB,SLC52A2,SLC6A1B,SMAD1,SMAD2,SMAD3A,SMAD3B,SMAD4A,SMAD5,SMAD6A,SMAD7,SOX17,SOX32,SRI,STAT1A,STAT3,SULT2ST1,TAF5L,TBXTA,TCF7,TCF7L1A,TCF7L1B,TGIF1,UBE2D1B,VAMP2,VED	0
Noncanonical Wnt Pathway	120	361810	0	0.0258125	ABI1A,ACTR2A,ACTR2B,APC,AXIN1,AXIN2,BMP4,CAMK1GA,CAMK2D2,CAP1,CAPGB,CCND1,CDC42,CDC42L,CDC42L2,CELSR1A,CELSR1B,CFL1,CFL2,CHRD,CSK,CTNNB1,CTNNBIP1,CYB5R1,DACT2,DUSP6,DVL2,DVL3A,EFNB1,ETV4,ETV5B,EVE1,EVLA,FGF3,FGF8A,FRZB,FYNA,FZD10,FZD2,FZD5,FZD7A,FZD7B,FZD8A,FZD8B,FZD9B,GATA2A,GBP,GPC4,GSC,GSK3BA,GSNA,HAS2,INHBB,JUN,KRT92,LEF1,LHX1A,LIMK1A,LIMK2,MAP3K7,MAPK1,MAPK10,MAPK3,MAPK8B,MAPK9,MYCA,NAP1L1,N…	1
Nuclear receptors in lipid metabolism and toxicity	15	83695	0	0.48537	ABCB11B,ABCC2,ABCD3A,ABCG1,ABCG5,CYP24A1,CYP26A1,CYP27B1,CYP3A65,CYP4T8,CYP7A1,NR1H3,NR1H4,NR1I2,RARGA	1
One Carbon Metabolism	20	-51040	0	1	AHCY,AHCYL2B,AMT,ATIC,BHMT,DHFR,DNMT1,DNMT3AB,DNMT3BB.1,FTCD,MAT1A,MAT2B,MTFMT,MTHFD1B,MTHFD2,MTRR,SHMT1,SHMT2,TCN2,TYMS	0
Osteoclast	4	-20208	0	1	ACP5A,ATP6V1G1,CTSK,ITGB3B	0
Oxidative Stress	25	-102575	0	0.625702	CAT,CYBA,CYP1A,FOSAB,GCLC,GPX1A,GPX3,GSR,GSTT1A,GSTT1B,HMOX1A,JUNBA,MAPK10,MAPK14A,MGST1.1,NFKB1,NQO1,SOD1,SOD2,SOD3B,SP1,TXN2,TXNRD2.2,TXNRD3,XDH	0
Oxidative phosphorylation	49	-404188	0	3.38831e-08	ATP5FA1,ATP5L,ATP5MEB,ATP5PB,ATP6AP1B,ATP6AP2,Atp5f1d,Atp5mf,Atp5pd,Atp5pf,Atp5po,DMAC2L,MT-ATP6,MT-CO3,MT-ND1,MT-ND2,MT-ND3,MT-ND4,MT-ND4L,MT-ND5,MT-ND6,NDUFA10,NDUFA11,NDUFA2,NDUFA4,NDUFA4L2A,NDUFA5,NDUFA6,NDUFA7,NDUFA8,NDUFAB1B,NDUFB10,NDUFB2,NDUFB5,NDUFB6,NDUFB7,NDUFB8,NDUFB9,NDUFC2,NDUFS1,NDUFS2,NDUFS3,NDUFS4,NDUFS5,NDUFS6,NDUFS7,NDUFS8A,NDUFV1,NDUFV2	0
PPAR Signaling Pathway	50	153710	0	0.494304	ACADL,ACADM,ACOX1,ACSBG1,ACSBG2,ACSL1A,ACSL1B,ACSL3A,ACSL3B,ACSL4A,ACSL4B,ACSL5,ADIPOQB,ANGPTL4,APOA1A,AQP7,Acaa1,CD36,CPT1AA,CPT1AB,CPT2,CYP27A1.2,CYP27A1.4,CYP7A1,CYP8B1,DBI,EHHADH,FABP2,FABP3,FABP6,FABP7A,FABP7B,FADS2,ILK,LPL,NR1H3,PCK1,PCK2,PDPK1B,PLIN2,PLTP,PPARAB,SCDB,SCP2A,SI:DKEY-91I10.3,SLC27A1A,SLC27A1B,SLC27A4,UBB,UBC	1
Peptide GPCRs	18	93552	0	0.449215	AGTR2,BDKRB1,CCKAR,CXCR3.1,CXCR3.2,EDNRAA,EDNRBA,MC1R,MC5RA,NPY1R,OPRK1,OPRL1,OPRM1,SI:CH211-250N8.1,SSTR1A,SSTR1B,SSTR5,TACR2	1
Polyol pathway	4	-27208	0	1	AKR1B1.1,ALDOB,KHK,SORD	0
Regulation of Actin Cytoskeleton	90	475360	0	7.80524e-06	ABI2A,ACTN1,APC,ARHGEF4,ARHGEF6,ARHGEF7A,BCAR1,BDKRB1,BRAF,BRK1,CDC42L,CFL2,CHRM2A,CHRM3A,CHRM4A,CRK,CSK,CYFIP2,EGF,F2,F2R,FGD1,FGF10A,FGF12A,FGF14,FGF16,FGF17,FGF23,FGF3,FGF4,FGF8A,FGFR1A,FGFR2,FGFR3,FGFR4,FN1A,GIT1,GNA12A,GNA13A,GSNA,IQGAP1,ITGA1,KRAS,LIMK1A,MAP2K1,MAPK1,MAPK3,MAPK4,MAPK6,MSNA,MYH10,MYL1,MYL4,MYLKB,NCKAP1,NRAS,PAK1,PAK2A,PAK4,PIK3C2A,PIK3C2B,PIK3C3,PIK3CB,PIK3CD,PIK3CG,PIK3R1,P…	1
Selenium metabolism Selenoproteins	29	-58739	0	1	DIO1,DIO2,EEFSEC,FOSAB,GPX3,GPX4A,JUN,MSRB1A,NFE2L2A,RELA,RPL30,SARS2,SCLY,SELENBP1,SELENOH,SELENOI,SELENOK,SELENOM,SELENOO1,SELENOP,SELENOS,SELENOW1,SEPHS1,SEPSECS,SP1,SP3A,Sars1,TRNAU1APB,TXNRD3	0
Signal Transduction of S1P Receptor	19	115005	0	0.149943	AKT2,AKT3B,ASAH1B,GNAI1,GNAI2B,GNAI3,MAPK1,MAPK3,MAPK4,MAPK6,MAPK7,PIK3C2B,PLCB3,RACGAP1,S1PR1,S1PR2,S1PR5B,SMPD2A,SPHK2	1
Signaling of Hepatocyte Growth Factor Receptor	29	159824	0	0.0584878	CRK,CRKL,ELK1,FOSAB,GAB1,GRB2B,HGFA,HRASA,ITGA1,JUN,MAP2K1,MAP2K2B,MAPK1,MAPK3,MAPK8A,PAK1,PIK3CA,PTENB,PTK2AB,PTK2BB,PTPN11A,PXNA,RAF1A,RAP1AA,RAP1B,RAPGEF1A,RASA1A,SRC,STAT3	1
Small Ligand GPCRs	7	49600	0	0.780666	CNR1,CNR2,LPAR1,PTGER4B,PTGIR,S1PR1,S1PR2	1
Striated Muscle Contraction	22	-155100	0	0.0223501	ACTA1B,ACTA2,ACTC1B,ACTN2B,CMLC1,DMD,MYBPC1,MYBPC2B,MYBPC3,MYH6,MYL1,MYL2B,MYL9B,TCAP,TMOD1,TNNC1A,TNNT1,TNNT2A,TPM2,TPM4A,TTN.2,VIM	0
T Cell Receptor Signaling Pathway	73	285131	0	0.0230701	ABI1B,ABL1,ACP1,ARHGDIG,ARHGEF6,BRAF,CARD11,CBL,CBLB,CD2AP,CDC42L,CEBPB,CISH,CREB1A,CRK,CRKL,CTNNB1,DBNLB,DEF6A,DLG1,DUSP3A,FOSAB,FYBB,FYNB,GAB2,GIT2A,GRAP2A,GRAPA,GRB2B,HOMER3B,ITPR1B,JAK3,JUN,LCK,MAP2K1,MAP2K2B,MAPK1,MAPK3,MAPK7,NCL,OXSR1A,PAK1,PIK3R1,PIK3R2,PLCG1,PRKCQ,PTK2AB,PTK2BB,PTPN11A,PTPN22,PTPN3,PTPN6,PTPRJA,PXNA,RAC2,RAP1AA,RAPGEF1A,RASA1A,RIPK2,SH2D3CA,SKAP1,SKAP2,SLA2,SOS2,SRC,STAT1…	1
TCA Cycle	29	-68366	0	1	ACO2,CS,DLAT,DLDH,DLST,FH,IDH3A,IDH3B,MDH1AA,MDH1AB,MDH1B,MDH2,OGDHA,PCXB,PDHA1A,PDHA1B,PDHB,PDHX,PDK1,PDK2B,PDK3B,PDP2,SDHA,SDHB,SDHDA,SDHDB,SUCLA2,SUCLG1,SUCLG2	0
TNF-alpha NF-kB Signaling Pathway	132	-292248	0	0.205405	ACTL6A,AKT2,BAG4,BCL7A,BIRC2,CAPN3A,CASP10,CASP2,CASP7,CASP8,CASP8AP2,CAV1,CFLARA,CHUK,COMMD1,CRADD,CSNK2A2B,CSNK2B,CUL1A,CYLDA,DAP,DCAF7,DDX3XA,DPF2,EIF4A3,ELP1,FADD,FAF1,FANCD2,FBL,FKBP5,FLNA,G3BP2,GAB1,GLG1A,GSK3BA,HDAC1,HDAC6,HSP90AA1.2,HSP90AB1,HSPB1,IKBKB,IKBKE,IKBKG,KCNQ1.1,KPNA2,KPNA3,KPNA6,KTN1,LRPPRC,MAP2K5,MAP3K2,MAP3K3,MAP3K8,MARK2A,MCM5,MTIF2,NFKB1,NFKB2,NFKBIE,NFKBIZ,NKIRAS1,NR2C2,P…	0
Toll-like receptor signaling pathway	58	124366	0	1	AKT2,AKT3A,CASP8,CD40,CHUK,FADD,FOSAB,IKBKB,IKBKE,IKBKG,IL1B,IRAK1,IRF5,IRF7,JUN,MAP2K1,MAP2K2B,MAP2K4B,MAP2K6,MAP2K7,MAP3K7,MAP3K8,MAPK1,MAPK10,MAPK11,MAPK12A,MAPK13,MAPK14A,MAPK3,MAPK8A,MAPK9,MYD88,NFKB1,NFKB2,PIK3CA,PIK3CB,PIK3CD,PIK3CG,PIK3R1,PIK3R2,PIK3R3B,RAC1A,RELA,RIPK1L,SPP1,STAT1A,TAB1,TAB2,TBK1,TICAM1,TIRAP,TLR2,TLR3,TLR5A,TLR5B,TOLLIP,TRAF3,TRAF6	1
Transformation Growth Factor (TGF) beta Receptor Signaling Pathway	117	194665	0	0.965829	ACVRL1,ANAPC1,ANAPC10,ANAPC4,ANAPC5,ANAPC7,AP2B1,AR,ATF2,ATF3,AXIN1,AXIN2,CAMK2A,CAMK2B1,CAMK2D2,CAV1,CCNB2,CCND1,CCNE1,CDC16,CDC23,CDC27,CDK1,CDK2,CDK4,CDKN1A,CITED1,COPS5,CTCF,CTNNB1,CUL1A,DAXX,DCP1A,DVL1B,E2F4,EIF3I,EP300A,ERBIN,ESR1,FNTA,FOSAB,FOSB,FOXG1A,FOXO3B,FOXO4,FZR1A,GIPC1,HDAC1,HGS,HNF4A,HOXD9A,HSPA8,JUN,JUNBA,JUND,KAT2B,KPNB1,LEF1,MAP2K6,MAP3K7,MAPK14A,MAPK8A,MEF2AA,MEF2CB,NCOA1,NFYA…	1
Wnt Signaling Pathway	46	205266	0	0.0522742	APC,AXIN1,CCND1,CCND2A,CSNK1DA,CTNNB1,DVL1B,DVL2,FBXW2,FOSL1A,FZD10,FZD2,FZD3A,FZD5,FZD9B,GSK3BA,JUN,LDLRA,LEF1,MAPK10,MAPK9,PAFAH1B1B,PPP2R5CB,PPP2R5EB,PRKCBB,PRKCDA,PRKCEA,PRKCHA,PRKCI,PRKCQ,PRKCZ,PRKD1,RAC1A,RHOAB,WNT1,WNT10B,WNT11,WNT16,WNT2BA,WNT2BB,WNT3,WNT3A,WNT5A,WNT5B,WNT7AA,WNT7BB	1
Wnt Signaling Pathway and Pluripotency	63	273532	0	0.0179176	APC,AXIN1,AXIN2,CCND1,CCND2A,CSNK1DA,CTNNB1,DVL1B,DVL2,FBXW2,FOSL1A,FOXJ1A,FZD2,FZD3A,FZD5,GPC4,GSK3BA,JUN,LDLRA,LEF1,LRP5,MAP3K7,MAPK10,MAPK9,NKD1,NKD2B,PAFAH1B1B,PPP2CAB,PPP2CB,PPP2R1BB,PPP2R2AB,PPP2R2BB,PPP2R3A,PPP2R3B,PPP2R5CB,PPP2R5EB,PRKCAA,PRKCBB,PRKCEA,PRKCHA,PRKCI,PRKCQ,PRKCZ,PRKD1,Ptpa,RACGAP1,RHOAB,SOX2,WNT1,WNT10B,WNT11,WNT16,WNT2BA,WNT2BB,WNT3,WNT3A,WNT4,WNT5A,WNT5B,WNT7AA,WNT7BB,WNT…	1
mRNA processing	117	-338778	0	0.0390187	CD2BP2,CDC40,CELF1,CELF2,CLASRP,CLK2A,CLK2B,CLK4A,CLK4B,CLP1,CPSF1,CPSF2,CPSF3,CPSF4,CSTF1,CSTF2,CSTF3,DDX1,DDX20,DHX15,DHX16,DHX38,DHX8,DHX9,DICER1,DNAJC8,EFTUD2,FUS,HNRNPA1B,HNRNPA3,HNRNPABA,HNRNPC,HNRNPD,HNRNPH1L,HNRNPK,HNRNPL,HNRNPM,HNRNPUB,LSM7,METTL3,NCBP2,NONO,NUDT21,NXF1,PABPN1,PAPOLA,PCBP2,PHF5A,POLR2A,PPM1G,PRMT1,PRMT2,PRPF18,PRPF3,PRPF4,PRPF40A,PRPF4BB,PRPF6,PRPF8,PSKH1,PTBP1A,PTBP2A,P…	0
p38 MAPK Signaling Pathway	32	91858	0	1	ATF2,CDC42L2,CREB1B,DAXX,DDIT3,ELK1,GRB2A,HRASA,HSPB1,MAP2K4A,MAP2K6,MAP3K1,MAP3K5,MAP3K7,MAP3K9,MAPK14A,MAPKAPK2A,MAPKAPK5,MAX,MEF2D,MKNK1,MYCA,PLA2G4AA,RIPK1L,RPS6KA5,Rac1B,SHC1,SI:CH211-234P18.3,STAT1A,TGFB2,TGFBR1A,TRADD	1

## Sheet: Reactome
Reactome pathway enrichment/depletion analysis for coq2 mutants
#Name	Hits	Score	Expected Score	P-value	Info	Regulation_direction
5-Phosphoribose 1-diphosphate biosynthesis	2	13870	0	1	PRPS1A,PRPS1B	1
A tetrasaccharide linker sequence is required for GAG synthesis	10	65150	0	1	B3GALT6,B3GAT2,B3GAT3,BGNB,CSPG4,CSPG5A,GPC1A,GPC3,NCANB,TMEFF2A	1
ABC transporters in lipid homeostasis	7	59466	0	0.88651	ABCA3B,ABCA5,ABCD1,ABCG4A,ABCG5,APOA1B,LOC100537809	1
ABC-family proteins mediated transport	57	-321207	0	0.00103299	ABCA5,ABCB4,ABCB9,ABCC1,ABCC12,ABCC5,ABCC6A,ABCC9,Abcc10,CFTR,DERL1,DERL2,DERL3,EIF2S1A,EIF2S1B,EIF2S3,ERLIN1,ERLIN2,KCNJ11,PSMA1,PSMA2,PSMA3,PSMA4,PSMA5,PSMA6A,PSMA8,PSMB1,PSMB10,PSMB2,PSMB3,PSMB4,PSMC2,PSMC3,PSMC4,PSMC5,PSMC6,PSMD1,PSMD10,PSMD11B,PSMD12,PSMD13,PSMD3,PSMD4A,PSMD5,PSMD7,PSMD9,PSME1,PSME2,PSME3,PSMF1,RNF185,RPS27A,SEL1L,UBA52,UBB,UBC,VCP	0
ADP signalling through P2Y purinoceptor 1	21	-71410	0	1	GNA11B,GNA15.1,GNAQ,GNB1B,GNB2,GNB3A,GNB5A,GNG10,GNG12A,GNG13B,GNG2,GNG3,GNG7,GNG8,GNGT1,GNGT2A,MAPK14A,P2RY1,SI:CH211-286B5.5,SI:DKEY-204F11.64,SRC	0
ADP signalling through P2Y purinoceptor 12	19	-122827	0	0.259006	GNAI1,GNAI3,GNAT1,GNB1B,GNB2,GNB3A,GNB5A,GNG10,GNG12A,GNG13B,GNG2,GNG3,GNG7,GNG8,GNGT1,GNGT2A,P2RY12,SI:CH211-286B5.5,SI:DKEY-204F11.64	0
AKT phosphorylates targets in the cytosol	7	-59942	0	0.858963	AKT1S1,AKT3B,CASP9,CDKN1BB,CHUK,MKRN1,TSC2	0
AKT phosphorylates targets in the nucleus	2	13124	0	1	AKT3B,FOXO4	1
AMPK inhibits chREBP transcriptional activation activity	4	-18000	0	1	ADIPOR1A,ADIPOR2,PRKAA2,PRKAG2A	0
APC-Cdc20 mediated degradation of Nek2A	16	-157984	0	0.00260835	ANAPC10,ANAPC11,ANAPC15,ANAPC16,BUB1BA,BUB3,CDC23,CDC26,CDC27,NEK2,RPS27A,UBA52,UBB,UBC,UBE2D1B,UBE2E2	0
APC/C:Cdc20 mediated degradation of Cyclin B	14	-138236	0	0.00803178	ANAPC10,ANAPC11,ANAPC15,ANAPC16,CDC23,CDC26,CDC27,CDK1,RPS27A,UBA52,UBB,UBC,UBE2D1B,UBE2E2	0
APC/C:Cdc20 mediated degradation of Securin	45	-463690	0	6.08033e-12	ANAPC10,ANAPC11,ANAPC15,ANAPC16,CDC23,CDC26,CDC27,PSMA1,PSMA2,PSMA3,PSMA4,PSMA5,PSMA6A,PSMA8,PSMB1,PSMB10,PSMB2,PSMB3,PSMB4,PSMC2,PSMC3,PSMC4,PSMC5,PSMC6,PSMD1,PSMD10,PSMD11B,PSMD12,PSMD13,PSMD3,PSMD4A,PSMD5,PSMD7,PSMD9,PSME1,PSME2,PSME3,PSMF1,PTTG1,RPS27A,UBA52,UBB,UBC,UBE2D1B,UBE2E2	0
APC/C:Cdc20 mediated degradation of mitotic proteins	11	-108614	0	0.0497268	ANAPC10,ANAPC11,ANAPC15,ANAPC16,BUB1BA,BUB3,CDC23,CDC26,CDC27,UBE2D1B,UBE2E2	0
APC/C:Cdh1 mediated degradation of Cdc20 and other APC/C:Cdh1 targeted proteins in late mitosis/early G1	47	-487486	0	9.94201e-13	ANAPC10,ANAPC11,ANAPC15,ANAPC16,CDC23,CDC26,CDC27,FZR1A,PSMA1,PSMA2,PSMA3,PSMA4,PSMA5,PSMA6A,PSMA8,PSMB1,PSMB10,PSMB2,PSMB3,PSMB4,PSMC2,PSMC3,PSMC4,PSMC5,PSMC6,PSMD1,PSMD10,PSMD11B,PSMD12,PSMD13,PSMD3,PSMD4A,PSMD5,PSMD7,PSMD9,PSME1,PSME2,PSME3,PSMF1,PTTG1,RPS27A,SKP2,UBA52,UBB,UBC,UBE2D1B,UBE2E2	0
APEX1-Independent Resolution of AP Sites via the Single Nucleotide Replacement Pathway	4	-33606	0	1	NEIL1,OGG1,PNKP,XRCC1	0
ARMS-mediated activation	3	22953	0	1	CRK,NTRK1,RAP1AB	1
ATF6 (ATF6-alpha) activates chaperones	2	-19398	0	1	ATF6,MBTPS1	0
ATP sensitive Potassium channels	3	36138	0	1	ABCC8,ABCC9,KCNJ11	1
AUF1 (hnRNP D0) binds and destabilizes mRNA	40	-404200	0	3.22905e-10	HNRNPD,HSPA1B,HSPB1,Hsp70.3,PABPC1A,PSMA1,PSMA2,PSMA3,PSMA4,PSMA5,PSMA6A,PSMA8,PSMB1,PSMB10,PSMB2,PSMB3,PSMB4,PSMC2,PSMC3,PSMC4,PSMC5,PSMC6,PSMD1,PSMD10,PSMD11B,PSMD12,PSMD13,PSMD3,PSMD4A,PSMD5,PSMD7,PSMD9,PSME1,PSME2,PSME3,PSMF1,RPS27A,UBA52,UBB,UBC	0
AURKA Activation by TPX2	37	-112778	0	1	ALMS1,CDK1,CENPJ,CEP135,CEP152,CEP41,CEP63,CEP78,CETN4,CKAP5,CROCC2,CSNK1DA,CSNK1DB,CSNK1E,DCTN2,DCTN3,HAUS1,HAUS2,HAUS6,MAPRE1A,NEK2,ODF2A,PAFAH1B1B,PPP2R1BA,PPP2R1BB,PRKACAA,SSNA1,TPX2,TUBA1A,TUBA8L2,TUBB4B,TUBB5,TUBG1,YWHAE1,YWHAG1,YWHAG2,ZGC:65894	0
Abacavir metabolism	6	32160	0	1	ADAL,ADH5,ADH8A,ADH8B,NT5C2B,ZGC:77938	1
Acetylation	2	-17660	0	1	SI:DKEY-78A14.4,ZGC:101040	0
Acetylcholine Neurotransmitter Release Cycle	9	52650	0	1	CHATA,PPFIA3,PPFIA4,RAB3AB,SLC18A3B,SLC5A7A,SNAP25A,STXBP1A,VAMP2	1
Activated NOTCH1 Transmits Signal to the Nucleus	5	-46710	0	1	ITCHA,RPS27A,UBA52,UBB,UBC	0
Activated NTRK2 signals through FRS2 and FRS3	3	23688	0	1	BDNF,FRS2A,GRB2B	1
Activated PKN1 stimulates transcription of AR (androgen receptor) regulated genes KLK2 and KLK3	9	-56394	0	1	AR,H2AZ2A,H2AZ2B,H3F3A,H3F3B.1,H3F3D,KDM1A,NCOA2,ZGC:114046	0
Activation of AMPA receptors	3	26625	0	1	GRIA2B,GRIA3A,GRIA3B	1
Activation of ATR in response to replication stress	21	42777	0	1	ATRIP,CDC25B,CDC45,CDC7,CDK2,DBF4,MCM10,MCM2,MCM3,MCM4,MCM8,ORC1,ORC4,ORC5,ORC6,RAD1,RAD17,RAD9A,RFC5,RPA1,RPA2	1
Activation of BAD and translocation to mitochondria	12	-43894	0	1	BADB,BCL2B,BIDA,PPP3R1B,YWHABA,YWHABB,YWHAE1,YWHAG1,YWHAG2,YWHAH,YWHAQA,YWHAQB	0
Activation of BMF and translocation to mitochondria	5	29915	0	1	BMF2,DYNLL2A,DYNLL2B,MAPK8A,MAPK8B	1
Activation of C3 and C5	4	-45558	0	0.726614	C3A.3,C4,C5,SI:CH1073-280E3.1	0
Activation of Ca-permeable Kainate Receptor	5	47190	0	1	DLG1,DLG1L,GRIK1A,LOC100334689,NCALDA	1
Activation of G protein gated Potassium channels	20	-74840	0	1	GABBR1B,GABBR2,GNB1B,GNB2,GNB3A,GNG10,GNG12A,GNG2,GNG3,GNG7,GNG8,GNGT1,GNGT2A,KCNJ10A,KCNJ15,KCNJ2A,KCNJ3B,KCNJ5,SI:CH211-286B5.5,SI:DKEY-204F11.64	0
Activation of IRF3/IRF7 mediated by TBK1/IKK epsilon	6	-46404	0	1	IKBKE,IRF7,TBK1,TICAM1,TMED10,TRAF3	0
Activation of Matrix Metalloproteinases	12	-80010	0	0.852832	ELA3L,FURINA,MMP11A,MMP16B,MMP24,MMP25B,PLG,PRSS1,SI:DKEY-16L2.17,SI:DKEY-33M11.8,SPOCK3,ZGC:112160	0
Activation of NF-kappaB in B cells	45	-391970	0	3.03773e-08	CHUK,CUL1A,FBXW11B,IKBKB,IKBKG,NFKB1,NFKBIAB,PRKCBB,PSMA1,PSMA2,PSMA3,PSMA4,PSMA5,PSMA6A,PSMA8,PSMB1,PSMB10,PSMB2,PSMB3,PSMB4,PSMC2,PSMC3,PSMC4,PSMC5,PSMC6,PSMD1,PSMD10,PSMD11B,PSMD12,PSMD13,PSMD3,PSMD4A,PSMD5,PSMD7,PSMD9,PSME1,PSME2,PSME3,PSMF1,REL,RPS27A,SKP1,UBA52,UBB,UBC	0
Activation of RAS in B cells	2	15062	0	1	HRASB,RASGRP3	1
Activation of SMO	10	29350	0	1	ARRB1,ARRB2A,CDON,CSNK1A1,GAS1B,GAS8,GRK3,KIF3A,SHHA,SMO	1
Activation of the AP-1 family of transcription factors	10	90120	0	0.201251	ATF2,FOSAB,JUN,MAPK10,MAPK11,MAPK14A,MAPK3,MAPK8A,MAPK8B,MAPK9	1
Activation of the TFAP2 (AP-2) family of transcription factors	7	-32541	0	1	CITED4B,TFAP2A,TFAP2C,TFAP2D,TFAP2E,WWOX,YEATS4	0
Activation of the mRNA upon binding of the cap-binding complex and eIFs, and subsequent binding to 43S	6	-45384	0	1	EIF4A1B,EIF4A2,EIF4BA,EIF4EA,EIF4EBP1,EIF4H	0
Activation of the phototransduction cascade	8	-79996	0	0.200682	CNGA1B,GNAT1,GNB1B,GNGT1,PDE6A,PDE6B,PDE6GB,RHO	0
Activation of the pre-replicative complex	22	67694	0	1	CDC45,CDC7,CDK2,CDT1,DBF4,MCM10,MCM2,MCM3,MCM4,MCM8,ORC1,ORC4,ORC5,ORC6,POLA1,POLA2,POLE,POLE3,POLE4,PRIM2,RPA1,RPA2	1
Activation, myristolyation of BID and translocation to mitochondria	2	-31342	0	0.622509	BIDA,CASP20	0
Acyl chain remodeling of DAG and TAG	3	25351	0	1	DGAT2,MGLL,PNPLA2	1
Acyl chain remodelling of PC	10	-47800	0	1	LPCAT1,LPCAT2,LPCAT3,LPCAT4,MBOAT2B,PLA2G1B,PLA2G4F.1,RARRES3,TMEM86A,TMEM86B	0
Acyl chain remodelling of PE	10	-91570	0	0.173063	LPCAT3,LPCAT4,MBOAT1,MBOAT2B,PLA2G1B,PLA2G4F.1,PLAAT1,RARRES3,RARRES3L,SI:CH211-229N2.7	0
Acyl chain remodelling of PG	4	-39246	0	1	LPCAT1,LPCAT4,PLA2G1B,PLA2G4F.1	0
Acyl chain remodelling of PI	4	-30032	0	1	MBOAT7,PLA2G1B,PLA2G4F.1,RARRES3	0
Acyl chain remodelling of PS	8	-33810	0	1	LPCAT3,LPCAT4,MBOAT1,OSBPL10B,OSBPL5,PLA2G1B,PLA2G4F.1,RARRES3	0
Adenosine P1 receptors	2	24974	0	1	ADORA1B,ADORA2AA	1
Adenylate cyclase activating pathway	3	40005	0	0.629448	ADCY2B,ADCY5,ADCY6A	1
Adenylate cyclase inhibitory pathway	6	43004	0	1	ADCY2B,ADCY5,ADCY6A,GNAI1,GNAI3,GNAT1	1
Adherens junctions interactions	15	-60645	0	1	ACTB1,ACTB2,CADM3,CDH10A,CDH11,CDH12A,CDH2,CDH4,CDH6,CTNNA1,CTNNB1,CTNND1,NECTIN3B,NECTIN4A,RNASEL3	0
Adrenaline signalling through Alpha-2 adrenergic receptor	2	20676	0	1	ADRA2B,ADRA2C	1
Adrenaline,noradrenaline inhibits insulin secretion	19	-86967	0	1	ADCY5,ADCY6A,ADRA2C,GNAI1,GNB1B,GNB2,GNB3A,GNB5A,GNG10,GNG12A,GNG13B,GNG2,GNG3,GNG7,GNG8,GNGT1,GNGT2A,SI:CH211-286B5.5,SI:DKEY-204F11.64	0
Adrenoceptors	5	39875	0	1	ADRA1D,ADRA2B,ADRA2C,ADRB1,ADRB3A	1
Advanced glycosylation endproduct receptor signaling	3	-41547	0	0.498641	HMGB1A,S100A10B,S100B	0
Aflatoxin activation and detoxification	9	-49870	0	1	ACY3.2,AKR7A3,CYP1A,DPEP1,DPEP2,GGT1B,GGT5A,MGST1.2,MGST3A	0
Alpha-oxidation of phytanate	2	19566	0	1	ALDH3A2B,PECR	1
Alpha-protein kinase 1 signaling pathway	8	-42462	0	1	MAP3K7,RPS27A,TAB2,TAB3,TRAF6,UBA52,UBB,UBC	0
Alternative complement activation	3	-47616	0	0.108975	C3A.3,CFD,SI:CH1073-280E3.1	0
Amino acid transport across the plasma membrane	22	114884	0	0.674362	SLC16A10,SLC1A4,SLC36A1,SLC36A4,SLC38A2,SLC38A3B,SLC38A4,SLC38A5B,SLC3A1,SLC3A2A,SLC43A1A,SLC6A14,SLC6A15,SLC6A19A.1,SLC7A10B,SLC7A11,SLC7A2,SLC7A3A,SLC7A5,SLC7A6,SLC7A8A,SLC7A9	1
Amino acids regulate mTORC1	35	-183605	0	0.123464	ATP6V0B,ATP6V0CB,ATP6V0D1,ATP6V1AB,ATP6V1C1A,ATP6V1D,ATP6V1F,ATP6V1G1,ATP6V1H,ATPV0E2,BMT2,CASTOR2,DEPDC5,FLCN,FNIP1,ITFG2,KPTN,LAMTOR1,LAMTOR3,LAMTOR4,LAMTOR5,MIOS,MLST8,NPRL2,RPTOR,RRAGD,SEC13,SEH1L,SESN1,SESN2,SH3BP4A,SI:CH211-125A15.1,SLC38A9,WDR24,WDR59	0
Amplification of signal from unattached kinetochores via a MAD2 inhibitory signal	55	-207405	0	0.30617	AHCTF1,B9D2,BUB1,BUB1BA,BUB3,CDCA8,CENPE,CENPF,CENPN,CENPP,CENPS,CENPT,CKAP5,CLASP2,CLIP1A,DSN1,DYNC1LI1,DYNC1LI2,DYNLL2A,DYNLL2B,ERCC6L,KIF2C,KNTC1,MAPRE1A,NDC80,NDEL1B,NSL1,NUF2,NUP85,NUP98,PAFAH1B1B,PPP1CC,PPP2CAA,PPP2CB,PPP2R1BA,PPP2R1BB,PPP2R5B,PPP2R5CB,PPP2R5EB,RANGAP1A,RCC2,RPS27.2,SEC13,SEH1L,SI:CH211-161H7.4,SI:DKEY-185E18.7,SI:DKEY-57A22.11,SI:DKEY-6I22.5,SKA1,SPC24,SPC25,SPDL1,TAOK1A,X…	0
Anchoring fibril formation	2	21394	0	1	BMP1A,TLL1	1
Anchoring of the basal body to the plasma membrane	48	-130938	0	1	ALMS1,B9D1,B9D2,CDK1,CENPJ,CEP135,CEP152,CEP162,CEP41,CEP63,CEP78,CEP89,CETN4,CKAP5,CROCC2,CSNK1DA,CSNK1DB,CSNK1E,DCTN2,DCTN3,HAUS1,HAUS2,HAUS6,MAPRE1A,MKS1,NEK2,ODF2A,PAFAH1B1B,PPP2R1BA,PPP2R1BB,PRKACAA,RAB11A,RAB8A,RPGRIP1L,SSNA1,TCTN1,TMEM67,TTBK2A,TTBK2B,TUBA1A,TUBA8L2,TUBB4B,TUBB5,TUBG1,YWHAE1,YWHAG1,YWHAG2,ZGC:65894	0
Androgen biosynthesis	9	36253	0	1	CGA,CYP17A1,HSD17B12A,HSD17B3,LHB,POMCA,SRD5A1,SRD5A2A,SRD5A3	1
Antagonism of Activin by Follistatin	3	-22176	0	1	FSTA,FSTL3,INHBAA	0
Antigen Presentation: Folding, assembly and peptide loading of class I MHC	13	-30335	0	1	B2ML,CALR,CANX,MHC1UMA,MHC1ZBA,MHC1ZCA,SAR1B,SEC13,SEC23A,SEC24B,SEC24C,TAP1,TAP2T	0
Antigen activates B Cell Receptor (BCR) leading to generation of second messengers	12	52806	0	1	BTK,DAPP1,GRB2B,ITPR3,NCK1B,PIK3AP1,PIK3R1,PLCG2,PTPN6,SI:CH211-137I24.12,STIM1A,SYK	1
Antigen processing: Ubiquitination & Proteasome degradation	177	-671546	0	1.32283e-05	ANAPC10,ANAPC11,ANAPC13,ANKRD12,ARIH2,ASB12B,ASB13B,ASB2A.1,ASB5A,ASB6,ASB7,ASB8,BIRC6,BTBD6B,CBLL1,CCNF,CDC23,CDC26,CDC27,CDC34A,CUL1A,CUL3B,CUL5A,DET1,ELOCB,FBXL14B,FBXL15,FBXL16,FBXL20,FBXL3L,FBXL7,FBXL8,FBXO22,FBXO31,FBXO44,FBXO9,FBXW10,FBXW11B,FBXW4,FLJ11011L,FZR1A,GLMNA,HECTD1,HECTD2,HERC3,HERC4,ITCHA,KBTBD7,KBTBD8,KCTD6B,KEAP1B,KLHL13,KLHL2,KLHL20,KLHL21,KLHL22,KLHL41B,KLHL5,LMO7A,LNPEP,LO…	0
Antimicrobial peptides	9	-96296	0	0.0567908	BPIFCL,CHGA,ELA3L,LEAP2,PGLYRP6,PRSS1,RNASEL3,SI:DKEY-33M11.8,WFDC2	0
Apoptosis induced DNA fragmentation	3	-42177	0	0.447835	H1-0,HMGB1A,KPNB1	0
Apoptotic cleavage of cell adhesion proteins	4	20164	0	1	CTNNB1,OCLNA,PKP1B,TJP2A	1
Apoptotic cleavage of cellular proteins	9	-50238	0	1	ACIN1B,BIRC2,CASP20,FNTA,PRKCDA,PRKCQ,ROCK1,STK24B,STK26	0
Apoptotic execution phase	3	-17988	0	1	CASP20,DNM1L,STK24B	0
Arachidonate production from DAG	5	-23165	0	1	ABHD12,ABHD6A,DAGLA,DAGLB,MGLL	0
Arachidonic acid metabolism	2	25568	0	1	DGAT2,FAAH2B	1
Aspartate and asparagine metabolism	6	27790	0	1	ASNS,ASPA,ASPG,GOT1,GOT2A,NAT8L	1
Assembly and cell surface presentation of NMDA receptors	3	36234	0	1	GRIN1B,GRIN2BB,GRIN2CB	1
Assembly of active LPL and LIPC lipase complexes	2	18222	0	1	ANGPTL3,LMF2A	1
Assembly of collagen fibrils and other multimeric structures	15	84575	0	1	CD151L,COL14A1A,COL27A1B,COL6A1,COL6A2,COL8A1B,COL8A2,CTS12,CTSBA,CTSS2.1,ITGA6A,LAMB1B,MMP20B,PLECB,SI:DKEY-239J18.3	1
Assembly of the ORC complex at the origin of replication	4	37638	0	1	ORC1,ORC4,ORC5,ORC6	1
Assembly of the pre-replicative complex	9	72518	0	0.653278	CDT1,MCM2,MCM3,MCM4,MCM8,ORC1,ORC4,ORC5,ORC6	1
Association of TriC/CCT with target proteins during biosynthesis	4	-56764	0	0.123464	CCT4,CCT5,CCT6A,CCT8	0
Astrocytic Glutamate-Glutamine Uptake And Metabolism	2	-17816	0	1	GLULA,SLC1A3A	0
Asymmetric localization of PCP proteins	41	-362308	0	9.84919e-08	FZD3A,FZD5,FZD7A,FZD8A,PRICKLE1B,PSMA1,PSMA2,PSMA3,PSMA4,PSMA5,PSMA6A,PSMA8,PSMB1,PSMB10,PSMB2,PSMB3,PSMB4,PSMC2,PSMC3,PSMC4,PSMC5,PSMC6,PSMD1,PSMD10,PSMD11B,PSMD12,PSMD13,PSMD3,PSMD4A,PSMD5,PSMD7,PSMD9,PSME1,PSME2,PSME3,PSMF1,RPS27A,SMURF2,UBA52,UBB,UBC	0
Attenuation phase	3	-26737	0	1	FKBP4,HSPA1B,Hsp70.3	0
Autodegradation of Cdh1 by Cdh1:APC/C	44	-451792	0	1.16822e-11	ANAPC10,ANAPC11,ANAPC15,ANAPC16,CDC23,CDC26,CDC27,FZR1A,PSMA1,PSMA2,PSMA3,PSMA4,PSMA5,PSMA6A,PSMB1,PSMB10,PSMB2,PSMB3,PSMB4,PSMC2,PSMC3,PSMC4,PSMC5,PSMC6,PSMD1,PSMD10,PSMD11B,PSMD12,PSMD13,PSMD3,PSMD4A,PSMD5,PSMD7,PSMD9,PSME1,PSME2,PSME3,PSMF1,RPS27A,UBA52,UBB,UBC,UBE2D1B,UBE2E2	0
Autodegradation of the E3 ubiquitin ligase COP1	36	-374538	0	8.15503e-10	ATM,PSMA1,PSMA2,PSMA3,PSMA4,PSMA5,PSMA6A,PSMA8,PSMB1,PSMB10,PSMB2,PSMB3,PSMB4,PSMC2,PSMC3,PSMC4,PSMC5,PSMC6,PSMD1,PSMD10,PSMD11B,PSMD12,PSMD13,PSMD3,PSMD4A,PSMD5,PSMD7,PSMD9,PSME1,PSME2,PSME3,PSMF1,RPS27A,UBA52,UBB,UBC	0
Axonal growth inhibition (RHOA activation)	5	23085	0	1	MAG,MCF2A,NGFRA,RHOAB,RTN4A	1
Axonal growth stimulation	2	20090	0	1	NGFRA,RHOAB	1
B-WICH complex positively regulates rRNA expression	26	-98884	0	1	ACTB1,ACTB2,CD3EAP,DEK,GSK3BA,H2AZ2A,H2AZ2B,H3F3A,H3F3B.1,H3F3D,KAT2A,KAT2B,MYO1CB,POLR1A,POLR1E,POLR2EB,POLR2F,POLR2H,POLR2K,POLR2L,SF3B1,SMARCA5,TAF1A,TBP,TWISTNB,ZGC:114046	0
BBSome-mediated cargo-targeting to cilium	9	-80037	0	0.333097	ARL6,BBIP1,BBS2,BBS4,BBS5,CCT4,CCT5,CCT8,SMO	0
BH3-only proteins associate with and inactivate anti-apoptotic BCL-2 members	6	-22306	0	1	BADB,BCL2B,BCL2L1,BIDA,BMF2,PMAIP1	0
Basigin interactions	16	89586	0	1	ATP1B2B,ATP1B3A,CAV1,ITGA3B,ITGA6A,ITGB1A,MAG,SLC16A1A,SLC16A3,SLC3A2A,SLC7A10B,SLC7A11,SLC7A5,SLC7A6,SLC7A8A,SLC7A9	1
Beta oxidation of butanoyl-CoA to acetyl-CoA	3	-37011	0	0.908193	ACADS,ECHS1,HADH	0
Beta oxidation of decanoyl-CoA to octanoyl-CoA-CoA	3	-37011	0	0.908193	ACADM,ECHS1,HADH	0
Beta oxidation of hexanoyl-CoA to butanoyl-CoA	3	-37011	0	0.908193	ACADS,ECHS1,HADH	0
Beta oxidation of lauroyl-CoA to decanoyl-CoA-CoA	2	-24674	0	1	ECHS1,HADH	0
Beta oxidation of octanoyl-CoA to hexanoyl-CoA	3	-37011	0	0.908193	ACADM,ECHS1,HADH	0
Beta-catenin phosphorylation cascade	12	81612	0	0.763371	AXIN1,CSNK1A1,CTNNB1,GBP,GSK3BA,PPP2CAA,PPP2CB,PPP2R1BA,PPP2R1BB,PPP2R5B,PPP2R5CB,PPP2R5EB	1
Beta-oxidation of pristanoyl-CoA	2	-19378	0	1	ACOT8,HSD17B4	0
Beta-oxidation of very long chain fatty acids	12	-44732	0	1	ABCD1,ACOT17,ACOT18,ACOT19,ACOT20,ACOT8,ACOX1,Acaa1,DECR2,EHHADH,HSD17B4,MLYCD	0
Bicarbonate transporters	3	29193	0	1	AHCYL2B,SLC4A1B,SLC4A8	1
Biosynthesis of D-series resolvins	3	-23743	0	1	ALOX5A,GPX4B,HPGD	0
Biosynthesis of DHA-derived SPMs	2	23736	0	1	ALOX12,PTGS2B	1
Biosynthesis of DPAn-3-derived maresins	2	23736	0	1	ALOX12,ALOX5A	1
Biosynthesis of DPAn-3-derived protectins and resolvins	2	23736	0	1	ALOX12,ALOX5A	1
Biosynthesis of E-series 18(R)-resolvins	3	17674	0	1	ALOX12,ALOX5A,GPX4B	1
Biosynthesis of E-series 18(S)-resolvins	4	-19704	0	1	ALOX12,ALOX5A,GPX4B,HPGD	0
Biosynthesis of aspirin-triggered D-series resolvins	2	-15452	0	1	ALOX5A,GPX4B	0
Biosynthesis of electrophilic œâ-3 PUFA oxo-derivatives	2	26160	0	1	ALOX5A,PTGS2B	1
Biosynthesis of maresin conjugates in tissue regeneration (MCTR)	3	-23724	0	1	GSTM.2,GSTM.3,LTC4S	0
Biosynthesis of maresin-like SPMs	2	-17744	0	1	CYP1A,CYP2K8	0
Biosynthesis of protectins	2	23736	0	1	ALOX12,CYP1A	1
Biosynthesis of the N-glycan precursor (dolichol lipid-linked oligosaccharide, LLO) and transfer to a nascent protein	5	-28100	0	1	ALG2,ALG9,DPAGT1,MPDU1B,ZGC:92907	0
Biotin transport and metabolism	3	-19275	0	1	MCCC1,PCXA,PDZD11	0
Branched-chain amino acid catabolism	11	-76120	0	0.858963	ACAD8,ACAT1,ALDH6A1,AUH,BCAT2,BCKDHA,BCKDK,HIBCH,HSD17B10,MCCC1,PPM1K	0
Butyrate Response Factor 1 (BRF1) binds and destabilizes mRNA	12	43880	0	1	DCP2,DIS3,EXOSC1,EXOSC2,EXOSC4,EXOSC6,MAPKAPK2A,XRN1,YWHABA,YWHABB,ZFP36L1A,ZFP36L1B	1
Butyrophilin (BTN) family interactions	3	-11263	0	1	PPL,SI:DKEY-192G7.3,XDH	0
C6 deamination of adenosine	2	28524	0	1	ADAR,ADARB1B	1
CASP8 activity is inhibited	7	-49301	0	1	CASP20,CFLARA,FADD,HDR,TNFSF10,TRADD,TRAF2A	0
CD209 (DC-SIGN) signaling	10	42290	0	1	FYNA,HRASB,NFKB1,PAK2A,PRKACAA,PRKACAB,PRKACBA,PRKACBB,RAF1B,RPS6KA5	1
CD22 mediated BCR regulation	2	17776	0	1	PTPN6,SI:CH211-137I24.12	1
CD28 dependent PI3K/Akt signaling	12	79916	0	0.852832	AKT3B,FYNA,LCK,MAP3K14A,MAP3K8,MAPKAP1,MLST8,PDPK1B,PIK3CA,PIK3R1,PIK3R2,PRR5A	1
CD28 dependent Vav1 pathway	3	-18331	0	1	CDC42,PAK2A,RAC1A	0
CDC6 association with the ORC:origin complex	6	47492	0	1	MCM8,ORC1,ORC4,ORC5,ORC6,SI:CH211-160F23.5	1
CDK-mediated phosphorylation and removal of Cdc6	47	-469556	0	1.06664e-11	ANAPC10,ANAPC11,ANAPC15,ANAPC16,CCNE1,CDC23,CDC26,CDC27,CDK2,FZR1A,PSMA1,PSMA2,PSMA3,PSMA4,PSMA5,PSMA6A,PSMA8,PSMB1,PSMB10,PSMB2,PSMB3,PSMB4,PSMC2,PSMC3,PSMC4,PSMC5,PSMC6,PSMD1,PSMD10,PSMD11B,PSMD12,PSMD13,PSMD3,PSMD4A,PSMD5,PSMD7,PSMD9,PSME1,PSME2,PSME3,PSMF1,RPS27A,UBA52,UBB,UBC,UBE2D1B,UBE2E2	0
CDT1 association with the CDC6:ORC:origin complex	41	-380238	0	1.33181e-08	CDT1,MCM8,ORC1,ORC4,ORC5,ORC6,PSMA1,PSMA2,PSMA3,PSMA4,PSMA5,PSMA6A,PSMA8,PSMB1,PSMB10,PSMB2,PSMB3,PSMB4,PSMC2,PSMC3,PSMC4,PSMC5,PSMC6,PSMD1,PSMD10,PSMD11B,PSMD12,PSMD13,PSMD3,PSMD4A,PSMD5,PSMD7,PSMD9,PSME1,PSME2,PSME3,PSMF1,RPS27A,UBA52,UBB,UBC	0
CLEC7A (Dectin-1) induces NFAT activation	2	19628	0	1	NFATC3A,PPP3R1B	1
CLEC7A (Dectin-1) signaling	55	-368445	0	1.56349e-05	CARD9,CDC34A,CHUK,CUL1A,FBXW11B,IKBKB,IKBKG,MAP3K7,NFKB1,NFKBIAB,PDPK1B,PLCG2,PRKCDA,PSMA1,PSMA2,PSMA3,PSMA4,PSMA5,PSMA6A,PSMA8,PSMB1,PSMB10,PSMB2,PSMB3,PSMB4,PSMC2,PSMC3,PSMC4,PSMC5,PSMC6,PSMD1,PSMD10,PSMD11B,PSMD12,PSMD13,PSMD3,PSMD4A,PSMD5,PSMD7,PSMD9,PSME1,PSME2,PSME3,PSMF1,RPS27A,SKP1,TAB2,TAB3,TRAF6,UBA52,UBB,UBC,UBE2D1B,UBE2NA,UBE2NB	0
CLEC7A/inflammasome pathway	2	-23414	0	1	CASP2,CASP20	0
COPI-dependent Golgi-to-ER retrograde traffic	23	78752	0	1	ARCN1A,ARF1,ARF3B,BNIP1B,COPB1,COPG2,COPZ2,KDELR2A,KDELR2B,KDELR3,NAPAB,NBAS,RAB1AB,RAB1BA,SEC22BB,STX18,SURF4,TMED10,TMED3,TMED7,TMED9,USE1,ZGC:77650	1
COPI-independent Golgi-to-ER retrograde traffic	20	-96330	0	1	AGPAT3,DCTN2,DCTN3,DYNC1LI1,DYNC1LI2,DYNLL2A,DYNLL2B,GALNT1,GALNT2,PAFAH1B1B,PAFAH1B2,RAB18B,RAB3GAP1,RAB3GAP2,TUBA1A,TUBA1C,TUBA8L2,TUBB4B,TUBB6,ZGC:65894	0
COPI-mediated anterograde transport	42	-107006	0	1	ARCN1A,ARF1,ARF3B,BET1,BET1L,COG4,COG5,COPB1,COPG2,COPZ2,DCTN2,DCTN3,DYNC1LI1,DYNC1LI2,DYNLL2A,DYNLL2B,GOSR2,INS,KDELR2A,KDELR2B,KDELR3,LY6PGE,NAPAB,RAB1AB,RAB1BA,SI:CH211-113D22.2,SPTB,STX5A,TMED10,TMED3,TMED7,TMED9,TMEM115,TUBA1A,TUBA1C,TUBA8L2,TUBB4B,TUBB6,USO1,YKT6,ZGC:65894,ZGC:77650	0
COPII-mediated vesicle transport	40	-92400	0	1	ANKRD28B,AREG,BET1,CNIH2,CSNK1DA,CSNK1DB,GOSR2,HBEGFA,LMAN2,LY6PGE,MCFD2,NAPAB,PPP6C,PPP6R3,PREB,RAB1AB,RAB1BA,SAR1B,SEC13,SEC22BB,SEC22C,SEC23A,SEC24B,SEC24C,SERPINA1,SERPINA7,SI:CH211-113D22.2,SI:CH211-186E20.7,STX17,STX5A,TFG,TGFA,TMED10,TRAPPC1,TRAPPC2,TRAPPC5,TRAPPC6B,TRAPPC6BL,USO1,YKT6	0
CREB phosphorylation	4	37400	0	1	ATF1,MAPKAPK2A,RPS6KA2,RPS6KA5	1
CREB1 phosphorylation through NMDA receptor-mediated activation of RAS signaling	2	15730	0	1	RPS6KA2,RPS6KAL	1
CREB1 phosphorylation through the activation of Adenylate Cyclase	6	42566	0	1	PRKACAA,PRKACAB,PRKACBA,PRKACBB,PRKAR1B,PRKAR2AA	1
CREB3 factors activate genes	3	24690	0	1	CREB3L3B,CREBRF,MBTPS1	1
CRMPs in Sema3A signaling	8	59468	0	1	CDK5R1B,DPYSL3,FES,FYNA,GSK3BA,PLXNA3,PLXNA4,SEMA3AB	1
CS/DS degradation	5	-17520	0	1	BGNB,CSPG4,CSPG5A,IDUA,NCANB	0
CTLA4 inhibitory signaling	8	59040	0	1	AKT3B,PPP2CAA,PPP2CB,PPP2R1BA,PPP2R1BB,PPP2R5B,PPP2R5CB,PPP2R5EB	1
Ca2+ activated K+ channels	4	37134	0	1	KCNMA1A,KCNN1B,KCNN3,SI:CH211-247N2.1	1
Ca2+ pathway	26	-125512	0	0.671414	CTNNB1,FZD3A,FZD5,GNAT2,GNB1B,GNB2,GNB3A,GNB5A,GNG10,GNG12A,GNG13B,GNG2,GNG3,GNG7,GNG8,GNGT1,GNGT2A,MAP3K7,NLK2,PDE6A,PDE6B,PDE6GB,PPP3R1B,SI:CH211-286B5.5,SI:DKEY-204F11.64,WNT11	0
Calcitonin-like ligand receptors	5	27770	0	1	ADM2A,ADMA,CALCA,CALCR,CALCRLA	1
Calmodulin induced events	2	12466	0	1	GRK3,PRKCDA	1
Calnexin/calreticulin cycle	2	10304	0	1	CALR,CANX	1
Cargo concentration in the ER	21	53398	0	1	AREG,CNIH2,GOSR2,HBEGFA,LMAN2,LY6PGE,MCFD2,MIA3,PREB,SAR1B,SEC22BB,SEC23A,SEC24B,SEC24C,SERPINA1,SERPINA7,SI:CH211-113D22.2,SI:CH211-186E20.7,STX5A,TGFA,TMED10	1
Cargo recognition for clathrin-mediated endocytosis	54	136818	0	1	AAK1B,AGFG1B,AGTR1B,AP2B1,AP2M1A,AP2S1,AREG,ARRB1,ARRB2A,BTC,CFTR,CHRM2A,CLTA,CLTB,CLTCA,COPS2,COPS3,COPS4,COPS5,COPS7A,COPS8,DAB2,EPGN,EPN2,EPS15,FCHO2,GRB2B,GRK3,HBEGFA,IGF2R,IL7R,ITSN2B,LDLRA,M6PR,NECAP1,RPS27A,SH3GL2A,SI:CH1073-392O20.2,SI:CH73-215D9.1,SLC18A3B,STAM,STAM2,SYT11A,SYT2A,TACR1A,TFA,TFR1A,TGFA,TOR1,UBA52,UBB,UBC,VAMP2,VAMP8	1
Carnitine synthesis	3	18369	0	1	ALDH9A1A.1,BBOX1,TMLHE	1
Caspase activation via Dependence Receptors in the absence of ligand	2	-11224	0	1	CASP9,NEO1A	0
Caspase-mediated cleavage of cytoskeletal proteins	3	-16001	0	1	CASP20,DBNLB,PLECB	0
Catecholamine biosynthesis	3	-20449	0	1	DBH,DDC,TH	0
Cation-coupled Chloride cotransporters	2	-25508	0	1	SLC12A3,SLC12A4	0
Cdc20:Phospho-APC/C mediated degradation of Cyclin A	47	-469556	0	1.06664e-11	ANAPC10,ANAPC11,ANAPC15,ANAPC16,BUB1BA,BUB3,CDC23,CDC26,CDC27,CDK1,PSMA1,PSMA2,PSMA3,PSMA4,PSMA5,PSMA6A,PSMA8,PSMB1,PSMB10,PSMB2,PSMB3,PSMB4,PSMC2,PSMC3,PSMC4,PSMC5,PSMC6,PSMD1,PSMD10,PSMD11B,PSMD12,PSMD13,PSMD3,PSMD4A,PSMD5,PSMD7,PSMD9,PSME1,PSME2,PSME3,PSMF1,RPS27A,UBA52,UBB,UBC,UBE2D1B,UBE2E2	0
Cell surface interactions at the vascular wall	18	63088	0	1	CD44A,CD74A,CXADR,ESAMB,FN1A,GPC1A,HDR,ITGA4,ITGB1A,ITGB2,MERTKA,MIF,SCN2B,SI:CH211-114L13.12,SI:CH211-137I24.12,SI:CH211-264F5.6,SI:DKEY-32N7.4,ZGC:198329	1
Cell-extracellular matrix interactions	7	30128	0	1	ACTB1,ACTB2,FERMT2,FLNCB,ILK,PARVAA,VASPB	1
Cellular hexose transport	9	48211	0	1	MFSD4B,SLC2A10,SLC2A11A,SLC2A12,SLC2A1A,SLC2A1B,SLC2A6,SLC50A1,SLC5A9	1
Cellular response to hypoxia	3	-23118	0	1	EPAS1B,HIF1AL,HIF1AN	0
ChREBP activates metabolic gene expression	2	32440	0	0.410447	ACACA,FASN	1
Chaperone Mediated Autophagy	14	-133664	0	0.0150332	ARL13B,CETN4,CFTR,EEF1A1B,GFAP,HBBE2,HDAC6,LAMP2,PARK7,RNASEL3,RPS27A,UBA52,UBB,UBC	0
Chemokine receptors bind chemokines	12	-79602	0	0.858963	CABZ01093075.1,CCL19A.1,CCL27A,CCL39.2,CCL39.6,CCR10,CCR8.1,CXCL12A,CXCL18B,CXCL20,CXCL8A,CXCL8B.1	0
Chk1/Chk2(Cds1) mediated inactivation of Cyclin B:Cdk1 complex	11	-64823	0	1	CDC25B,CDK1,WEE1,YWHABA,YWHABB,YWHAE1,YWHAG1,YWHAG2,YWHAH,YWHAQA,YWHAQB	0
Cholesterol biosynthesis	9	84679	0	0.212372	CYP51,FDFT1,GGPS1,HMGCRA,HMGCS1,HSD17B7,IDI1,MSMO1,MVDA	1
Cholesterol biosynthesis via desmosterol	2	31354	0	0.622509	DHCR7,EBP	1
Cholesterol biosynthesis via lathosterol	2	31354	0	0.622509	DHCR7,EBP	1
Choline catabolism	3	28843	0	1	BHMT,CHDH,SARDH	1
Chondroitin sulfate biosynthesis	13	79233	0	1	BGNB,CHPF2,CHPFA,CHPFB,CHST12A,CHST15,CHST3A,CHST7,CHSY1,CSGALNACT2,CSPG4,CSPG5A,NCANB	1
Chylomicron assembly	5	30230	0	1	APOA1A,APOA1B,MTTP,P4HB,SAR1B	1
Chylomicron clearance	2	-19842	0	1	APOEB,LDLRA	0
Citric acid cycle (TCA cycle)	15	-69160	0	1	CS,FH,IDH3A,MDH2,ME2,ME3,NNT,OGDHA,SDHA,SDHB,SDHC,SDHDA,SDHDB,SUCLA2,SUCLG2	0
Class A/1 (Rhodopsin-like receptors)	3	18028	0	1	CNR1,GPR183A,MTNR1AA	1
Class B/2 (Secretin family receptors)	8	28350	0	1	CRHBP,CRHR1,PTH1B,PTH1R,PTH2,PTHLHA,UCN3L,UTS1	1
Class C/3 (Metabotropic glutamate/pheromone receptors)	5	39415	0	1	GABBR1B,GABBR2,GPRC6A,GRM2A,GRM8B	1
Class I peroxisomal membrane protein import	11	58355	0	1	ABCD1,ACBD5A,ACBD5B,ALDH3A2B,ATAD1B,LOC100537809,PEX11B,PEX12,PEX13,PEX16,PXMP2	1
Classical Kir channels	2	24992	0	1	KCNJ14,KCNJ2A	1
Clathrin-mediated endocytosis	69	219648	0	0.474724	AAK1B,ACTB1,ACTB2,ACTR2A,ACTR2B,AGFG1B,AGTR1B,AP2B1,AP2M1A,AP2S1,AREG,ARF6A,ARF6B,ARPC1A,ARPC2,ARPC3,ARPC5B,ARRB1,ARRB2A,BTC,CFTR,CHRM2A,CLTA,CLTB,CLTCA,DAB2,DNM2A,DNM3A,EPGN,EPN2,EPS15,FCHO2,FNBP1L,GAPVD1,GRB2B,HBEGFA,HIP1,HIP1RB,IGF2R,IL7R,ITSN2B,LDLRA,M6PR,NECAP1,OCRL,PACSIN1B,PIP5K1CA,RAB5AA,RAB5AB,RAB5C,RPS27A,SH3GL2A,SI:CH1073-392O20.2,SI:CH73-215D9.1,SLC18A3B,STAM,STAM2,SYT11A,SYT2A,TACR1A…	1
Cleavage of the damaged purine	7	-43862	0	1	ACD,H2AZ2A,H2AZ2B,NEIL3,OGG1,TERFA,ZGC:114046	0
Cleavage of the damaged pyrimidine	5	-73590	0	0.0174967	NEIL1,NTHL1,OGG1,SMUG1,TDG.2	0
Cobalamin (Cbl, vitamin B12) transport and metabolism	14	-101404	0	0.330628	ABCC1,ABCD4,LMBRD1,MMAA,MMAB,MMACHC,MMADHC,MTRR,PRSS1,SI:DKEY-33M11.8,TCN2,TCNBA,TCNBB,ZGC:112160	0
Coenzyme A biosynthesis	4	18428	0	1	COASY,PANK2,PPCDC,SLC25A16	1
Cohesin Loading onto Chromatin	7	50568	0	1	NIPBLB,PDS5A,PDS5B,RAD21B,SMC1A,STAG2B,WAPLA	1
Collagen biosynthesis and modifying enzymes	19	93410	0	1	BMP1A,COL10A1B,COL14A1A,COL27A1B,COL6A1,COL6A2,COL8A1B,COL8A2,COLGALT1,COLGALT2,P3H1,P3H2,P3H3,P4HA1A,P4HA2,P4HB,PCOLCEB,PLOD2,TLL1	1
Collagen chain trimerization	7	70105	0	0.327569	COL10A1B,COL14A1A,COL27A1B,COL6A1,COL6A2,COL8A1B,COL8A2	1
Collagen degradation	12	42886	0	1	COL6A1,COL6A2,COL8A1B,COL8A2,CTS12,CTSBA,CTSD,MMP11A,MMP20B,PRSS1,SI:DKEY-239J18.3,SI:DKEY-33M11.8	1
Common Pathway of Fibrin Clot Formation	8	-53970	0	1	F10,F2,SERPINA1,SERPINA7,SERPINC1,SERPIND1,SERPINE2,SI:CH211-186E20.7	0
Complex I biogenesis	36	-272108	0	0.000168403	MT-ND1,MT-ND2,MT-ND3,MT-ND4,MT-ND5,MT-ND6,NDUFA1,NDUFA11,NDUFA2,NDUFA5,NDUFA7,NDUFA8,NDUFA9A,NDUFAF1,NDUFAF2,NDUFAF3,NDUFAF4,NDUFAF5,NDUFAF7,NDUFB11,NDUFB2,NDUFB3,NDUFB5,NDUFB6,NDUFB7,NDUFB8,NDUFB9,NDUFS2,NDUFS4,NDUFS5,NDUFS8A,NDUFV1,NDUFV2,NUBPL,SI:CH211-235E9.6,TIMMDC1	0
Condensation of Prometaphase Chromosomes	6	19972	0	1	CSNK2A2B,CSNK2B,NCAPG,SMC2,SMC4,ZGC:86598	1
Condensation of Prophase Chromosomes	10	-62660	0	1	CDK1,H2AZ2A,H2AZ2B,KMT5AA,NCAPG2,NCAPH2,PHF8,SMC2,SMC4,ZGC:114046	0
Conversion from APC/C:Cdc20 to APC/C:Cdh1 in late anaphase	11	-90684	0	0.287862	ANAPC10,ANAPC11,ANAPC15,ANAPC16,CDC14AB,CDC23,CDC26,CDC27,FZR1A,UBE2D1B,UBE2E2	0
Cooperation of PDCL (PhLP1) and TRiC/CCT in G-protein beta folding	32	-160626	0	0.261163	CCT4,CCT5,CCT6A,CCT8,CSNK2A2B,CSNK2B,GNAI1,GNAI3,GNAT1,GNAT2,GNAZ,GNB1B,GNB2,GNB3A,GNB5A,GNG10,GNG12A,GNG13B,GNG2,GNG3,GNG7,GNG8,GNGT1,GNGT2A,PDCL,RGS11,RGS6,RGS7A,RGS9B,SI:CH211-286B5.5,SI:DKEY-204F11.64,ZGC:86598	0
Costimulation by the CD28 family	2	17776	0	1	GRB2B,PTPN6	1
Creatine metabolism	4	-21128	0	1	CKMB,CKMT1,GAMT,GATM	0
Cristae formation	15	-173130	0	9.7068e-05	ATP5FA1,ATP5L,ATP5MC3A,ATP5MC3B,ATP5MEA,Atp5f1b,Atp5f1c,Atp5f1e,Atp5mc1,Atp5mf,Atp5pd,Atp5pf,Atp5po,DMAC2L,MT-ATP6	0
Cross-presentation of particulate exogenous antigens (phagosomes)	3	-24199	0	1	CD36,CYBA,NCF4	0
Cross-presentation of soluble exogenous antigens (endosomes)	35	-362640	0	1.91086e-09	MRC1A,MRC2,PSMA1,PSMA2,PSMA3,PSMA4,PSMA5,PSMA6A,PSMA8,PSMB1,PSMB10,PSMB2,PSMB3,PSMB4,PSMC2,PSMC3,PSMC4,PSMC5,PSMC6,PSMD1,PSMD10,PSMD11B,PSMD12,PSMD13,PSMD3,PSMD4A,PSMD5,PSMD7,PSMD9,PSME1,PSME2,PSME3,PSMF1,SI:CABZ01036022.1,ZGC:154125	0
Crosslinking of collagen fibrils	6	28322	0	1	BMP1A,LOXA,LOXL2B,LOXL3B,LOXL4,TLL1	1
Cyclin A/B1/B2 associated events during G2/M transition	15	-79255	0	1	CCNH,CDC25B,CDK1,CDK2,CDK7,MNAT1,PKMYT1,PPP2CAA,PPP2CB,PPP2R1BA,PPP2R1BB,PPP2R2AB,PPP2R3B,WEE1,XPO1B	0
Cyclin A:Cdk2-associated events at S phase entry	9	-51757	0	1	AKT3B,CCNH,CDC25B,CDK2,CDK7,CDKN1BB,FZR1A,MNAT1,WEE1	0
Cyclin D associated events in G1	29	-94924	0	1	ABL1,CCND1,CCNH,CDK6,CDK7,CDKN1BB,CDKN1CA,CKS1B,CUL1A,E2F4,E2F5,MNAT1,PPP2CAA,PPP2CB,PPP2R1BA,PPP2R1BB,PPP2R2AB,PPP2R3B,PTK6B,RBL2,RPS27A,SI:CH211-160F23.5,SKP1,SKP2,SRC,TFDP1A,UBA52,UBB,UBC	0
Cyclin E associated events during G1/S transition	9	-51757	0	1	AKT3B,CCNE1,CCNH,CDC25B,CDK2,CDK7,CDKN1BB,MNAT1,WEE1	0
Cysteine formation from homocysteine	2	15654	0	1	CBSA,CTH	1
Cytosolic sulfonation of small molecules	10	75790	0	0.685737	ABHD14B,IMPAD1,SULT1ST1,SULT1ST2,SULT1ST5,SULT1ST6,SULT1ST7,SULT2ST1,SULT2ST3,SULT6B1	1
DAG and IP3 signaling	2	-14152	0	1	PRKCDA,PRKCEA	0
DAP12 interactions	2	-30652	0	0.715996	BCKDHBL,SI:CH211-114L13.12	0
DAP12 signaling	15	-49465	0	1	BTK,FYNA,GRAP2A,GRB2B,HRASB,LCK,PIK3CA,PIK3CB,PIK3R1,PIK3R2,PLCG2,RAC1A,SHC1,SI:CH211-114L13.12,SYK	0
DARPP-32 events	13	63805	0	1	PDE4A,PPP1CAA,PPP1R1B,PPP2CAA,PPP2CB,PPP2R1BA,PPP2R1BB,PRKACAA,PRKACAB,PRKACBA,PRKACBB,PRKAR1B,PRKAR2AA	1
DCC mediated attractive signaling	7	-37989	0	1	CDC42,FYNA,NCK1B,NEO1A,NTN1B,RAC1A,SRC	0
DEx/H-box helicases activate type I IFN and inflammatory cytokines production	4	22844	0	1	IRF7,MYD88,NFKB1,NFKB2	1
DNA Damage Recognition in GG-NER	24	-151712	0	0.122424	ACTB1,ACTB2,ACTR8,CETN4,COPS2,COPS3,COPS4,COPS5,COPS7A,COPS8,CUL4A,INO80,INO80C,MCRS1,PARP1,PARP2,RBX1,RPS27A,TFPT,UBA52,UBB,UBC,XPC,YY1A	0
DNA Damage/Telomere Stress Induced Senescence	12	-39332	0	1	ACD,ATM,CCNE1,CDK2,CDKN1BB,H2AZ2A,H2AZ2B,KAT5B,MRE11A,NBN,TERFA,ZGC:114046	0
DNA replication initiation	6	-24694	0	1	POLA1,POLA2,POLE,POLE3,POLE4,PRIM2	0
DSCAM interactions	8	33218	0	1	DSCAMB,MAPK11,MAPK13,MAPK14A,MAPK8A,MAPK8B,RAC1A,VSTM2L	1
Deactivation of the beta-catenin transactivating complex	21	-74449	0	1	CHD8,CTNNB1,CTNNBIP1,RPS27A,SOX14,SOX17,SOX19A,SOX19B,SOX2,SOX21A,SOX3,SOX6,SOX7,SOX9A,TCF7L1A,TLE2A,TLE3B,UBA52,UBB,UBC,XPO1B	0
Deadenylation of mRNA	20	-69580	0	1	CNOT1,CNOT10,CNOT11,CNOT2,CNOT3A,CNOT4A,CNOT6A,CNOT6L,CNOT7,CNOT8,CNOT9,EIF4A1B,EIF4A2,EIF4A3,EIF4BA,EIF4EA,PABPC1A,PAIP1,PAN2,PAN3	0
Dectin-1 mediated noncanonical NF-kB signaling	42	-427996	0	5.62634e-11	CHUK,CUL1A,FBXW11B,MAP3K14A,NFKB2,PSMA1,PSMA2,PSMA3,PSMA4,PSMA5,PSMA6A,PSMA8,PSMB1,PSMB10,PSMB2,PSMB3,PSMB4,PSMC2,PSMC3,PSMC4,PSMC5,PSMC6,PSMD1,PSMD10,PSMD11B,PSMD12,PSMD13,PSMD3,PSMD4A,PSMD5,PSMD7,PSMD9,PSME1,PSME2,PSME3,PSMF1,RPS27A,SKP1,UBA3,UBA52,UBB,UBC	0
Dectin-2 family	6	-39012	0	1	ASGRL2,FCER1G,FYNA,PLCG2,SI:CH73-111E15.1,SYK	0
Degradation of AXIN	38	-362474	0	1.77761e-08	AXIN1,AXIN2,PSMA1,PSMA2,PSMA3,PSMA4,PSMA5,PSMA6A,PSMA8,PSMB1,PSMB10,PSMB2,PSMB3,PSMB4,PSMC2,PSMC3,PSMC4,PSMC5,PSMC6,PSMD1,PSMD10,PSMD11B,PSMD12,PSMD13,PSMD3,PSMD4A,PSMD5,PSMD7,PSMD9,PSME1,PSME2,PSME3,PSMF1,RPS27A,SMURF2,UBA52,UBB,UBC	0
Degradation of DVL	39	-410232	0	5.62634e-11	CUL3B,HECW1B,KLHL12,PSMA1,PSMA2,PSMA3,PSMA4,PSMA5,PSMA6A,PSMA8,PSMB1,PSMB10,PSMB2,PSMB3,PSMB4,PSMC2,PSMC3,PSMC4,PSMC5,PSMC6,PSMD1,PSMD10,PSMD11B,PSMD12,PSMD13,PSMD3,PSMD4A,PSMD5,PSMD7,PSMD9,PSME1,PSME2,PSME3,PSMF1,RBX1,RPS27A,UBA52,UBB,UBC	0
Degradation of GABA	2	13248	0	1	ABAT,ALDH5A1	1
Degradation of GLI1 by the proteasome	41	-398168	0	1.3564e-09	CUL1A,FBXW11B,ITCHA,NUMBL,PSMA1,PSMA2,PSMA3,PSMA4,PSMA5,PSMA6A,PSMA8,PSMB1,PSMB10,PSMB2,PSMB3,PSMB4,PSMC2,PSMC3,PSMC4,PSMC5,PSMC6,PSMD1,PSMD10,PSMD11B,PSMD12,PSMD13,PSMD3,PSMD4A,PSMD5,PSMD7,PSMD9,PSME1,PSME2,PSME3,PSMF1,RBX1,RPS27A,SKP1,UBA52,UBB,UBC	0
Degradation of beta-catenin by the destruction complex	50	-343880	0	2.89479e-05	AXIN1,CSNK1A1,CTNNB1,CUL1A,FBXW11B,GSK3BA,PPP2CAA,PPP2CB,PPP2R1BA,PPP2R1BB,PPP2R5B,PPP2R5CB,PPP2R5EB,PSMA1,PSMA2,PSMA3,PSMA4,PSMA5,PSMA6A,PSMA8,PSMB1,PSMB10,PSMB2,PSMB3,PSMB4,PSMC2,PSMC3,PSMC4,PSMC5,PSMC6,PSMD1,PSMD10,PSMD11B,PSMD12,PSMD13,PSMD3,PSMD4A,PSMD5,PSMD7,PSMD9,PSME1,PSME2,PSME3,PSMF1,RBX1,RPS27A,SKP1,UBA52,UBB,UBC	0
Degradation of cysteine and homocysteine	2	-20204	0	1	CTH,TXN2	0
Degradation of the extracellular matrix	19	48376	0	1	ACANA,ADAM15,ADAM8A,CAPN15,CAPN1A,CAPN3A,CAPNS1A,CAPNS1B,CAST,CD44A,CTSS2.1,ELA3L,FN1A,HTRA1B,MMP11A,MMP20B,NID1A,SCUBE3,SI:CH211-202F3.4	1
Depolymerisation of the Nuclear Lamina	7	-46396	0	1	CDK1,CNEP1R1,CTDNEP1A,LMNA,LPIN1,LPIN2,PRKCBB	0
Deposition of new CENPA-containing nucleosomes at the centromere	17	-131758	0	0.0781444	CENPN,CENPP,CENPS,CENPT,CENPX,H2AZ2A,H2AZ2B,MIS18A,MIS18BP1,OIP5,RBB4L,RBBP4,RSF1B.1,SI:CH211-161H7.4,SI:DKEY-185E18.7,SMARCA5,ZGC:114046	0
Dermatan sulfate biosynthesis	8	52186	0	1	BGNB,CHST14,CSPG4,CSPG5A,DSE,DSELA,NCANB,USTA	1
Detoxification of Reactive Oxygen Species	14	-142812	0	0.00450455	CYBA,GPX8,GSR,GSTP1,NCF4,NUDT2,P4HB,PRDX1,PRDX6,SOD1,SOD2,TXN2,TXNRD2.2,ZGC:56493	0
Digestion of dietary carbohydrate	4	41662	0	1	CHIA.1,CHIA.2,CHIA.3,SI:CH211-226M16.2	1
Dimerization of procaspase-8	7	-49301	0	1	CASP20,CFLARA,FADD,HDR,TNFSF10,TRADD,TRAF2A	0
Disassembly of the destruction complex and recruitment of AXIN to the membrane	8	56968	0	1	AXIN1,CAV1,FZD5,GBP,GSK3BA,LRP5,WNT1,WNT8B	1
Displacement of DNA glycosylase by APEX1	4	-58872	0	0.0776676	NTHL1,OGG1,SMUG1,TDG.2	0
Dissolution of Fibrin Clot	8	-39064	0	1	FETUB,PLAT,PLG,S100A10A,S100A10B,SERPINE2,SI:CH211-262H13.5,SI:CH211-284E20.8	0
Dopamine Neurotransmitter Release Cycle	10	58810	0	1	LIN7A,LIN7C,PPFIA3,PPFIA4,RAB3AB,SNAP25A,STXBP1A,SYN1,SYN2A,VAMP2	1
Dopamine receptors	3	30897	0	1	DRD2B,DRD3,DRD4B	1
Downregulation of ERBB2 signaling	11	-38214	0	1	BTC,CUL5A,HBEGFA,NRG1,NRG2B,NRG3B,RPS27A,STUB1,UBA52,UBB,UBC	0
Downregulation of ERBB2:ERBB3 signaling	9	-41046	0	1	AKT3B,NRG1,NRG2B,RNF41,RPS27A,UBA52,UBB,UBC,USP8	0
Downregulation of ERBB4 signaling	6	-45294	0	1	ITCHA,RPS27A,SRC,UBA52,UBB,UBC	0
Downregulation of SMAD2/3:SMAD4 transcriptional activity	10	-69190	0	1	PARP1,PPM1AA,RPS27A,SMAD2,SMURF2,TGIF1,UBA52,UBB,UBC,UBE2D1B	0
Downregulation of TGF-beta receptor signaling	8	-50996	0	1	BAMBIA,RPS27A,SMAD2,SMURF2,STUB1,UBA52,UBB,UBC	0
Downstream TCR signaling	52	-385606	0	1.17854e-06	CDC34A,CHUK,CUL1A,FBXW11B,IKBKB,IKBKG,MAP3K7,NFKB1,NFKBIAB,PDPK1B,PRKCQ,PSMA1,PSMA2,PSMA3,PSMA4,PSMA5,PSMA6A,PSMA8,PSMB1,PSMB10,PSMB2,PSMB3,PSMB4,PSMC2,PSMC3,PSMC4,PSMC5,PSMC6,PSMD1,PSMD10,PSMD11B,PSMD12,PSMD13,PSMD3,PSMD4A,PSMD5,PSMD7,PSMD9,PSME1,PSME2,PSME3,PSMF1,RPS27A,SKP1,TAB2,TRAF6,UBA52,UBB,UBC,UBE2D1B,UBE2NA,UBE2NB	0
Downstream signal transduction	15	110100	0	0.230362	CRK,CRKL,GRB2B,HRASB,NCK1B,NCK2A,PDGFRA,PIK3CA,PIK3CB,PIK3R1,PIK3R2,RAPGEF1B,RASA1A,SRC,STAT5A	1
Downstream signaling of activated FGFR1	12	38746	0	1	FGF10A,FGF17,FGF1A,FGF20A,FGF20B,FGF3,FGF4,FGF8A,FGFR1A,FLRT1B,FLRT3,KL	1
Dual Incision in GG-NER	24	-169260	0	0.0335514	CHD1L,CUL4A,ERCC1,ERCC2,ERCC3,GTF2H1,GTF2H2,GTF2H3,GTF2H5,PARP1,PARP2,PCNA,POLE,POLE3,POLE4,POLK,RBX1,RFC5,RPA1,RPA2,RPS27A,UBA52,UBB,UBC	0
Dual incision in TC-NER	44	-292600	0	0.000386766	CCNH,CDK7,CUL4A,ERCC1,ERCC2,ERCC3,GTF2H1,GTF2H2,GTF2H3,GTF2H5,HMGN6,HMGN7,ISY1,MNAT1,PCNA,POLE,POLE3,POLE4,POLK,POLR2A,POLR2B,POLR2C,POLR2EB,POLR2F,POLR2GL,POLR2H,POLR2I,POLR2J,POLR2K,POLR2L,PPIE,PRPF19,RBX1,RFC5,RPA1,RPA2,RPS27A,TCEA1,UBA52,UBB,UBC,USP7,UVSSA,XAB2	0
E3 ubiquitin ligases ubiquitinate target proteins	28	-117590	0	1	CDC73,CTR9,HLTF,LEO1,PAF1,PCNA,PEX10,PEX12,PEX13,PRKDC,RNF144AA,RNF152,RNF20,RPS27A,SHPRH,UBA52,UBB,UBC,UBE2A,UBE2B,UBE2D1B,UBE2L3B,UBE2NA,UBE2NB,UBE2V2,WACA,WDR61,ZGC:114046	0
ECM proteoglycans	22	57266	0	1	ACANA,BGNB,COL6A1,COL6A2,COMP,FN1A,HAPLN1B,ITGA2.2,ITGA9,ITGB1A,ITGB6,MATN1,MATN3B,NCANB,SI:DKEY-32N7.4,THBS3A,THBS3B,THBS4A,THBS4B,TMEFF2A,TNC,VTNB	1
EGFR Transactivation by Gastrin	3	18954	0	1	GRB2B,HBEGFA,HRASB	1
EGFR downregulation	18	46726	0	1	AREG,BTC,CDC42,EPGN,EPS15,GRB2B,HBEGFA,PTPN3,RPS27A,SH3GL2A,SPRY1,SPRY2,STAM,STAM2,TGFA,UBA52,UBB,UBC	1
EGFR interacts with phospholipase C-gamma	5	31590	0	1	AREG,BTC,EPGN,HBEGFA,TGFA	1
EPH-Ephrin signaling	11	44176	0	1	EFNA1B,EFNA2A,EFNA3B,EFNA5B,EFNB1,EFNB2B,EPHA2B,EPHA4L,EPHA6,EPHA7,EPHB2B	1
EPH-ephrin mediated repulsion of cells	26	62056	0	1	ACTB1,ACTB2,AP2B1,AP2M1A,AP2S1,CLTA,CLTB,CLTCA,EFNA1B,EFNA2A,EFNA3B,EFNA5B,EFNB1,EFNB2B,EPHA2B,EPHA4L,EPHA6,EPHA7,EPHB2B,FYNA,PSEN1,PSEN2,PSENEN,RAC1A,SRC,TIAM1A	1
EPHA-mediated growth cone collapse	12	48820	0	1	EFNA1B,EFNA2A,EFNA3B,EFNA5B,EPHA2B,EPHA4L,EPHA6,EPHA7,FYNA,NGEF,RHOAB,SRC	1
EPHB-mediated forward signaling	23	-95240	0	1	ACTB1,ACTB2,ACTR2A,ACTR2B,ARPC1A,ARPC1B,ARPC2,ARPC3,ARPC5B,CDC42,EFNB1,EFNB2B,EPHB2B,FYNA,GRIN1B,GRIN2BB,HRASB,RAC1A,RASA1A,RHOAB,ROCK1,SRC,TIAM1A	0
ER Quality Control Compartment (ERQC)	4	-49192	0	0.461418	RPS27A,UBA52,UBB,UBC	0
ER-Phagosome pathway	10	-69900	0	1	B2ML,CALR,MHC1UMA,MHC1ZBA,MHC1ZCA,SEC22BB,SNAP23.1,TAP1,TAP2T,VAMP8	0
ERBB2 Activates PTK6 Signaling	6	37908	0	1	BTC,HBEGFA,NRG1,NRG2B,NRG3B,PTK6B	1
ERBB2 Regulates Cell Motility	6	31044	0	1	BTC,HBEGFA,MEMO1,NRG1,NRG2B,NRG3B	1
ERK/MAPK targets	10	66090	0	1	MAPK11,MAPK14A,MAPK3,MAPK7,PPP2CAA,PPP2CB,PPP2R1BA,PPP2R1BB,RPS6KA2,RPS6KA5	1
ERKs are inactivated	9	66420	0	0.992194	DUSP3A,DUSP4,DUSP6,MAPK3,MAPK7,PPP2CAA,PPP2CB,PPP2R1BA,PPP2R1BB	1
ESR-mediated signaling	5	-48120	0	1	ESR1,ESR2B,FKBP4,FKBP5,PPID	0
Effects of PIP2 hydrolysis	8	-28532	0	1	DGKAA,DGKZA,ITPR3,PRKCDA,PRKCEA,PRKCHA,PRKCQ,SI:DKEY-172J4.3	0
Eicosanoids	2	-19238	0	1	CYP4T8,PTGIS	0
Elastic fibre formation	9	-41289	0	1	FBLN5,FURINA,ITGB1A,ITGB6,LOXA,LOXL2B,LOXL3B,LOXL4,MFAP5	0
Electric Transmission Across Gap Junctions	2	14816	0	1	GJD2B,PANX1B	1
Electron transport from NADPH to Ferredoxin	3	-25131	0	1	FDX1,FDX2,FDXR	0
Elevation of cytosolic Ca2+ levels	2	14548	0	1	ITPR3,P2RX5	1
Endogenous sterols	13	48296	0	1	ARNT2,CYP1B1,CYP27A7,CYP4V8,CYP51,CYP7A1,CYP7B1,FDX1,FDX2,FDXR,NCOA1,NCOA2,POMCA	1
Endosomal Sorting Complex Required For Transport (ESCRT)	21	-102092	0	1	CHMP2A,CHMP3,CHMP4BA,CHMP5B,CHMP6B,CHMP7,MVB12A,RPS27A,SI:CH211-284F22.3,SNF8,STAM,STAM2,UBA52,UBAP1,UBB,UBC,VPS28,VPS36,VPS37B,VPS37C,VPS4B	0
Endosomal/Vacuolar pathway	5	-43200	0	1	B2ML,LNPEP,MHC1UMA,MHC1ZBA,MHC1ZCA	0
Energy dependent regulation of mTOR by LKB1-AMPK	17	-76500	0	1	LAMTOR1,LAMTOR3,LAMTOR4,LAMTOR5,MLST8,PPM1AA,PRKAA1,PRKAA2,PRKAB1A,PRKAG1,PRKAG2A,PRKAG3B,RPTOR,RRAGD,SLC38A9,TSC1B,TSC2	0
Ephrin signaling	10	35270	0	1	EFNB1,EFNB2B,EPHB2B,FYNA,GIT1,MYL12.2,NCK2A,PAK2A,RAC1A,SRC	1
Erythrocytes take up carbon dioxide and release oxygen	3	-25819	0	1	AQP1A.1,CAHZ,SLC4A1B	0
Erythrocytes take up oxygen and release carbon dioxide	3	-25819	0	1	AQP1A.1,CAHZ,SLC4A1B	0
Erythropoietin activates Phosphoinositide-3-kinase (PI3K)	5	32540	0	1	GAB1,IRS2B,PIK3CA,PIK3CB,PIK3R1	1
Establishment of Sister Chromatid Cohesion	8	31344	0	1	CDCA5,ESCO2,PDS5A,PDS5B,RAD21B,SMC1A,STAG2B,WAPLA	1
Estrogen-dependent gene expression	46	-144972	0	1	ATF2,CARM1,CBFB,DDX5,ESR1,FKBP4,FOSAB,FOXA1,GATA3,GREB1,GTF2A2,GTF2F2A,H2AZ2A,H2AZ2B,H3F3A,H3F3B.1,H3F3D,JUN,KAT2B,KAT5B,KDM1A,KDM4B,MYCA,NCOA1,NCOA2,NR5A2,NRIP1B,POLR2A,POLR2B,POLR2C,POLR2EB,POLR2F,POLR2GL,POLR2H,POLR2I,POLR2J,POLR2K,POLR2L,PRMT1,SP1,TBP,TLE3B,USF1,USF2,YY1A,ZGC:114046	0
Estrogen-dependent nuclear events downstream of ESR-membrane signaling	4	26248	0	1	AKT3B,CDKN1BB,MAPK3,XPO1B	1
Estrogen-stimulated signaling through PRKCZ	3	22593	0	1	HRASB,MAPK3,PDPK1B	1
Ethanol oxidation	6	27916	0	1	ACSS1,ACSS2,ADH5,ADH8A,ADH8B,ZGC:77938	1
Eukaryotic Translation Elongation	2	-25378	0	1	EEF1A1B,EEF1DB	0
Eukaryotic Translation Termination	3	-13027	0	1	ETF1B,GSPT1,TRMT112	0
Extra-nuclear estrogen signaling	34	-69122	0	1	AREG,BTC,CAV1,EPGN,ESR1,ESR2B,GNAI1,GNAI3,GNAT1,GNB1B,GNB2,GNB3A,GNB5A,GNG10,GNG12A,GNG13B,GNG2,GNG3,GNG7,GNG8,GNGT1,GNGT2A,HBEGFA,HSPB1,PIK3CA,PIK3R1,PIK3R2,PRMT1,SHC1,SI:CH211-286B5.5,SI:DKEY-204F11.64,SRC,TGFA,ZDHHC7	0
Extrinsic Pathway of Fibrin Clot Formation	4	-44168	0	0.858963	F10,F3A,F9A,TFPI2	0
FBXL7 down-regulates AURKA during mitotic entry and in early mitosis	39	-392302	0	7.64756e-10	CUL1A,FBXL7,PSMA1,PSMA2,PSMA3,PSMA4,PSMA5,PSMA6A,PSMA8,PSMB1,PSMB10,PSMB2,PSMB3,PSMB4,PSMC2,PSMC3,PSMC4,PSMC5,PSMC6,PSMD1,PSMD10,PSMD11B,PSMD12,PSMD13,PSMD3,PSMD4A,PSMD5,PSMD7,PSMD9,PSME1,PSME2,PSME3,PSMF1,RBX1,RPS27A,SKP1,UBA52,UBB,UBC	0
FCERI mediated Ca+2 mobilization	27	-146856	0	0.264628	BTK,FCER1G,GRAP2A,GRB2B,MS4A17A.1,MS4A17A.10,MS4A17A.17,MS4A17A.2,MS4A17A.3,MS4A17A.4,MS4A17A.8,NFATC3A,PLCG2,PPP3R1B,SHC1,SI:CABZ01036022.1,SI:CH1073-291C23.2,SI:CH211-135N15.2,SI:CH211-137I24.12,SI:CH211-212K18.9,SI:DKEY-30C15.13,SI:DKEY-7J14.5,SI:DKEY-7J14.6,SI:DKEY-81H8.1,SYK,TMEM176,ZGC:154125	0
FCERI mediated MAPK activation	36	-124088	0	1	FCER1G,FOSAB,GRAP2A,GRB2B,HRASB,JUN,MAP2K4A,MAP2K7,MAPK10,MAPK3,MAPK8A,MAPK8B,MAPK9,MS4A17A.1,MS4A17A.10,MS4A17A.17,MS4A17A.2,MS4A17A.3,MS4A17A.4,MS4A17A.8,PAK2A,PLCG2,RAC1A,SHC1,SI:CABZ01036022.1,SI:CH1073-291C23.2,SI:CH211-135N15.2,SI:CH211-137I24.12,SI:CH211-212K18.9,SI:DKEY-30C15.13,SI:DKEY-7J14.5,SI:DKEY-7J14.6,SI:DKEY-81H8.1,SYK,TMEM176,ZGC:154125	0
FCERI mediated NF-kB activation	72	-504822	0	2.27402e-08	CDC34A,CHUK,CUL1A,FBXW11B,FCER1G,IKBKB,IKBKG,MAP3K7,MS4A17A.1,MS4A17A.10,MS4A17A.17,MS4A17A.2,MS4A17A.3,MS4A17A.4,MS4A17A.8,NFKB1,NFKBIAB,PDPK1B,PRKCQ,PSMA1,PSMA2,PSMA3,PSMA4,PSMA5,PSMA6A,PSMA8,PSMB1,PSMB10,PSMB2,PSMB3,PSMB4,PSMC2,PSMC3,PSMC4,PSMC5,PSMC6,PSMD1,PSMD10,PSMD11B,PSMD12,PSMD13,PSMD3,PSMD4A,PSMD5,PSMD7,PSMD9,PSME1,PSME2,PSME3,PSMF1,RPS27A,SI:CABZ01036022.1,SI:CH1073-291C23.2,SI:CH211-1…	0
FCGR activation	3	-17994	0	1	SI:CABZ01036022.1,SI:CH211-137I24.12,ZGC:154125	0
FGFR1b ligand binding and activation	4	-28024	0	1	FGF10A,FGF1A,FGF3,FGFR1A	0
FGFR1c and Klotho ligand binding and activation	2	-14614	0	1	FGFR1A,KL	0
FGFR1c ligand binding and activation	7	33061	0	1	FGF17,FGF1A,FGF20A,FGF20B,FGF4,FGF8A,FGFR1A	1
FGFR2 alternative splicing	21	-84234	0	1	ESRP1,ESRP2,GTF2F2A,HNRNPH1,HNRNPH1L,HNRNPM,NCBP2,POLR2A,POLR2B,POLR2C,POLR2EB,POLR2F,POLR2GL,POLR2H,POLR2I,POLR2J,POLR2K,POLR2L,PTBP1B,TIA1,TIAL1	0
FGFR2b ligand binding and activation	5	-35030	0	1	FGF10A,FGF1A,FGF3,FGFBP1B,FGFBP2B	0
FGFR2c ligand binding and activation	7	33061	0	1	FGF16,FGF17,FGF1A,FGF20A,FGF20B,FGF4,FGF8A	1
FGFR3b ligand binding and activation	5	-29145	0	1	FGF17,FGF1A,FGF20A,FGF20B,FGF8A	0
FGFR3c ligand binding and activation	7	33061	0	1	FGF16,FGF17,FGF1A,FGF20A,FGF20B,FGF4,FGF8A	1
FGFR4 ligand binding and activation	8	37784	0	1	FGF16,FGF17,FGF1A,FGF20A,FGF20B,FGF4,FGF8A,FGFR4	1
FGFRL1 modulation of FGFR1 signaling	7	50960	0	1	FGF10A,FGF17,FGF3,FGF4,FGF8A,FGFRL1A,SPRED2B	1
FLT3 Signaling	2	15062	0	1	GRB2B,HRASB	1
FOXO-mediated transcription of cell cycle genes	3	-33510	0	1	FOXG1A,FOXO4,SMAD2	0
FRS-mediated FGFR1 signaling	14	48192	0	1	FGF10A,FGF17,FGF1A,FGF20A,FGF20B,FGF3,FGF4,FGF8A,FGFR1A,FRS2A,FRS3,GRB2B,HRASB,KL	1
FRS-mediated FGFR2 signaling	13	61399	0	1	FGF10A,FGF16,FGF17,FGF1A,FGF20A,FGF20B,FGF3,FGF4,FGF8A,FRS2A,FRS3,GRB2B,HRASB	1
FRS-mediated FGFR3 signaling	11	51953	0	1	FGF16,FGF17,FGF1A,FGF20A,FGF20B,FGF4,FGF8A,FRS2A,FRS3,GRB2B,HRASB	1
FRS-mediated FGFR4 signaling	13	61399	0	1	FGF16,FGF17,FGF1A,FGF20A,FGF20B,FGF4,FGF8A,FGFR4,FRS2A,FRS3,GRB2B,HRASB,KLB	1
Factors involved in megakaryocyte development and platelet production	43	128766	0	1	AK3,AKAP1B,CBX5,CDC42,DOCK10,DOCK11,DOCK8,EHD1A,EHD1B,EHD2B,EHD3,GATA1A,GATA2A,GATA3,GATA5,GATA6,H3F3A,H3F3B.1,H3F3D,HMG20B,ITPK1B,KDM1A,MAFF,MAFGB,MAFK,MFN2,NFE2,NFE2L1A,NFE2L1B,NFE2L3,PRKACAA,PRKACAB,PRKACBA,PRKACBB,PRKAR1B,PRKAR2AA,RAB5AA,RAB5AB,RAC1A,SH2B1,SH2B2,VPS45,ZFPM2A	1
Fanconi Anemia Pathway	20	-79590	0	1	ATRIP,CENPS,CENPX,DCLRE1A,DCLRE1B,EME1,ERCC1,FAN1,FANCC,FANCD2,FANCI,MUS81,RPA1,RPA2,RPS27A,SLX4,UBA52,UBB,UBC,UBE2T	0
FasL/ CD95L signaling	3	-33700	0	1	CASP10,CASP20,FADD	0
Fatty Acids bound to GPR40 (FFAR1) regulate insulin secretion	3	29943	0	1	GNA11B,GNA15.1,GNAQ	1
Fatty acids	2	-26134	0	1	CYP2K8,CYP4T8	0
Fatty acyl-CoA biosynthesis	5	43015	0	1	ACACA,FASN,MORC2,PPT1,SCDB	1
Fc epsilon receptor (FCERI) signaling	20	-145480	0	0.0695171	FCER1G,MS4A17A.1,MS4A17A.10,MS4A17A.17,MS4A17A.2,MS4A17A.3,MS4A17A.4,MS4A17A.8,SI:CABZ01036022.1,SI:CH1073-291C23.2,SI:CH211-135N15.2,SI:CH211-137I24.12,SI:CH211-212K18.9,SI:DKEY-30C15.13,SI:DKEY-7J14.5,SI:DKEY-7J14.6,SI:DKEY-81H8.1,SYK,TMEM176,ZGC:154125	0
Fibronectin matrix formation	4	41646	0	1	FN1A,ITGB1A,SI:CH211-264F5.6,ZGC:198329	1
Formation of ATP by chemiosmotic coupling	15	-173130	0	9.7068e-05	ATP5FA1,ATP5L,ATP5MC3A,ATP5MC3B,ATP5MEA,Atp5f1b,Atp5f1c,Atp5f1e,Atp5mc1,Atp5mf,Atp5pd,Atp5pf,Atp5po,DMAC2L,MT-ATP6	0
Formation of Incision Complex in GG-NER	33	-168531	0	0.201251	CCNH,CDK7,CETN4,CHD1L,CUL4A,ERCC1,ERCC2,ERCC3,GTF2H1,GTF2H2,GTF2H3,GTF2H5,MNAT1,PARP1,PARP2,PIAS1A,PIAS1B,RBX1,RNF111,RPA1,RPA2,RPS27A,SUMO1,SUMO3B,UBA52,UBB,UBC,UBE2IA,UBE2NA,UBE2NB,UBE2V2,USP45,XPC	0
Formation of RNA Pol II elongation complex	36	-195000	0	0.0776342	AFF4,CCNH,CCNT2A,CDC73,CDK7,CTR9,EAF1,EAF2,ELL,ELOCB,ERCC2,ERCC3,GTF2F2A,GTF2H1,GTF2H2,GTF2H3,GTF2H5,LEO1,MLLT1A,MNAT1,NELFE,PAF1,POLR2A,POLR2B,POLR2C,POLR2EB,POLR2F,POLR2GL,POLR2H,POLR2I,POLR2J,POLR2K,POLR2L,SSRP1B,TCEA1,WDR61	0
Formation of Senescence-Associated Heterochromatin Foci (SAHF)	4	-41980	0	1	H1-0,HIRA,HMGA1B,SI:CH211-161C3.6	0
Formation of TC-NER Pre-Incision Complex	41	-256256	0	0.00331037	CCNH,CDK7,COPS2,COPS3,COPS4,COPS5,COPS7A,COPS8,CUL4A,ERCC2,ERCC3,GTF2H1,GTF2H2,GTF2H3,GTF2H5,HMGN6,HMGN7,ISY1,MNAT1,POLR2A,POLR2B,POLR2C,POLR2EB,POLR2F,POLR2GL,POLR2H,POLR2I,POLR2J,POLR2K,POLR2L,PPIE,PRPF19,RBX1,RPS27A,TCEA1,UBA52,UBB,UBC,USP7,UVSSA,XAB2	0
Formation of a pool of free 40S subunits	68	-802030	0	2.22161e-26	EIF1AXA,EIF3C,EIF3D,EIF3EA,EIF3G,EIF3HB,EIF3I,EIF3JA,EIF3K,EIF3M,RPL10,RPL10A,RPL11,RPL12,RPL13,RPL17,RPL18,RPL18A,RPL19,RPL21,RPL22L1,RPL23,RPL24,RPL26,RPL27,RPL29,RPL30,RPL31,RPL32,RPL34,RPL35,RPL35A,RPL36,RPL36A,RPL38,RPL39,RPL4,RPL5B,RPL6,RPL7,RPL7A,RPL8,RPLP2,RPS10,RPS11,RPS12,RPS13,RPS14,RPS15,RPS15A,RPS16,RPS18,RPS2,RPS21,RPS23,RPS24,RPS25,RPS27.2,RPS27A,RPS28,RPS29,RPS4X,RPS6,RPS7,RPS8B,R…	0
Formation of annular gap junctions	8	-43930	0	1	ACTB1,ACTB2,AP2M1A,CLTA,CLTB,CLTCA,DAB2,DNM2A	0
Formation of editosomes by ADAR proteins	2	28524	0	1	ADAR,ADARB1B	1
Formation of the Early Elongation Complex	23	-157725	0	0.0633847	CCNH,CDK7,ERCC2,ERCC3,GTF2F2A,GTF2H1,GTF2H2,GTF2H3,GTF2H5,MNAT1,NCBP2,NELFE,POLR2A,POLR2B,POLR2C,POLR2EB,POLR2F,POLR2GL,POLR2H,POLR2I,POLR2J,POLR2K,POLR2L	0
Formation of the active cofactor, UDP-glucuronate	2	31220	0	0.629448	UGDH,UGP2B	1
Formation of the beta-catenin:TCF transactivating complex	19	-62267	0	1	ASH2L,BCL9,BCL9L,CDC73,CTNNB1,H2AZ2A,H2AZ2B,H3F3A,H3F3B.1,H3F3D,KAT5B,LEO1,PYGO2,SMARCA4A,TCF7L1A,TLE2A,TLE3B,TRRAP,ZGC:114046	0
Formation of the cornified envelope	19	-93161	0	1	EVPLA,KRT1-19D,KRT15,KRT17,KRT4,KRT5,KRT8,KRT93,KRT95,KRT97,KRT98,KRTT1C19E,PERP,PKP1B,PKP2,PKP3B,PKP4,PPL,SI:DKEY-222F2.1	0
Formation of the ternary complex, and subsequently, the 43S complex	38	-363764	0	1.53465e-08	EIF1AXA,EIF2S1A,EIF2S1B,EIF2S3,EIF3C,EIF3D,EIF3EA,EIF3G,EIF3HB,EIF3I,EIF3JA,EIF3K,EIF3M,RPS10,RPS11,RPS12,RPS13,RPS14,RPS15,RPS15A,RPS16,RPS18,RPS2,RPS21,RPS23,RPS24,RPS25,RPS27.2,RPS27A,RPS28,RPS29,RPS4X,RPS6,RPS7,RPS8B,RPS9,RPSA,UBA52	0
Formation of xylulose-5-phosphate	3	-31780	0	1	AKR1A1B,DCXR,SORD	0
Formyl peptide receptors bind formyl peptides and many other ligands	3	-32680	0	1	CCL39.2,CCL39.6,SI:DKEY-42L23.7	0
Frs2-mediated activation	10	76510	0	0.662634	BRAF,CRKL,FRS2A,MAP2K2A,MAPK3,NTRK1,RAP1AB,RAPGEF1B,YWHABA,YWHABB	1
Fructose catabolism	2	-21776	0	1	ALDOB,KHK	0
G alpha (12/13) signalling events	46	50546	0	1	ABR,ADRA1D,ARHGEF10LA,ARHGEF12A,ARHGEF18B,ARHGEF19,ARHGEF1A,ARHGEF1B,ARHGEF33,ARHGEF37,ARHGEF4,ARHGEF40,ARHGEF6,ARHGEF9B,BTK,ECT2,GNA12A,GNA13A,GNB1B,GNB2,GNB3A,GNB5A,GNG10,GNG12A,GNG13B,GNG2,GNG3,GNG7,GNG8,GNGT1,GNGT2A,MCF2A,NGEF,PLEKHG5A,PLXNB1B,PREX1,RASGRF2B,RHOAB,RHOCB,ROCK1,SI:CH211-286B5.5,SI:CH73-15B2.5,SI:DKEY-204F11.64,SI:DKEY-38P12.3,SOS2,TIAM1A	1
G alpha (i) signalling events	103	-300319	0	0.201251	ADORA1B,ADRA2B,ADRA2C,AGT,APLN,APLNRA,BDKRB1,C3A.3,C5,CABZ01093075.1,CCL19A.1,CCL27A,CCL39.2,CCL39.6,CCR10,CCR8.1,CENPS,CHRM2A,CHRM4A,CNR1,CXCL12A,CXCL18B,CXCL20,CXCL8A,CXCL8B.1,DRD3,DRD4B,GABBR1B,GABBR2,GNAI1,GNAI3,GNAT1,GNAT2,GNB1B,GNB2,GNB3A,GNB5A,GNG10,GNG12A,GNG13B,GNG2,GNG3,GNG7,GNG8,GNGT1,GNGT2A,GPER1,GPR17,GPR183A,GPR37A,GPSM2,GRM2A,GRM8B,HTR1AA,HTR1D,HTR5AA,HTR5AB,LPAR1,LPAR2B,LPAR5A,MTN…	0
G alpha (q) signalling events	75	-211175	0	0.727833	ADRA1D,AGT,AGTR1B,AVPR1AA,AVPR1AB,BDKRB1,BTK,CCKA,CCKAR,CCL39.2,CCL39.6,CHRM3A,CYSLTR1,EDN2,EDNRAA,EDNRBA,F2,F2R,F2RL1.2,GCGB,GCGRA,GNA11B,GNA15.1,GNAQ,GNB1B,GNB2,GNB3A,GNB5A,GNG10,GNG12A,GNG13B,GNG2,GNG3,GNG7,GNG8,GNGT1,GNGT2A,GNRH3,GPR17,GPRC6A,GRK3,GRP,HTR2B,HTR2CL1,LPAR1,LPAR2B,LPAR4,LPAR5A,LPAR6A,NMBB,NMU,NTSR1,OXTR,P2RY1,PIK3CA,PIK3R1,PIK3R2,PMCHL,PROK1,PROKR1B,PTGER1A,RGS18,RGS5A,RGS8,SI:C…	0
G alpha (s) signalling events	53	114165	0	1	ADCYAP1A,ADM2A,ADMA,ADORA2AA,ADRB1,ADRB3A,ARRB1,ARRB2A,CALCA,CALCR,CALCRLA,CGA,CRHR1,GCGB,GCGRA,GCGRB,GIPR,GNAS,GNB1B,GNB2,GNB3A,GNB5A,GNG10,GNG12A,GNG13B,GNG2,GNG3,GNG7,GNG8,GNGT1,GNGT2A,GRK3,GRK6,HTR7A,LHB,MC1R,MC5RA,PDE11A,PDE1A,PDE3B,PDE4A,POMCA,PTGIR,PTH1B,PTH1R,PTH2,PTHLHA,RLN3A,SI:CH211-286B5.5,SI:DKEY-204F11.64,SI:DKEY-42L23.7,VIP,VIPR1B	1
G alpha (z) signalling events	23	-64550	0	1	ADCY2B,ADCY5,ADCY6A,ADRA2B,ADRA2C,GNAZ,GNB1B,GNB2,GNB3A,GNB5A,GNG10,GNG12A,GNG13B,GNG2,GNG3,GNG7,GNG8,GNGT1,GNGT2A,RGS20,RGS8,SI:CH211-286B5.5,SI:DKEY-204F11.64	0
G beta:gamma signalling through BTK	16	-107208	0	0.372398	BTK,GNB1B,GNB2,GNB3A,GNB5A,GNG10,GNG12A,GNG13B,GNG2,GNG3,GNG7,GNG8,GNGT1,GNGT2A,SI:CH211-286B5.5,SI:DKEY-204F11.64	0
[truncated: 731 more rows]

## Sheet: KEGG
KEGG pathway enrichment/depletion analysis for coq2 mutants
#Name	Hits	Score	Expected Score	P-value	Info	Regulation_direction
[truncated: 166 more rows]
