# Supplementary material for: A Primer Genetic Toolkit for Exploring Mitochondrial Biology and Disease Using Zebrafish
Source: Genes (Basel). 2022 Jul 23;13(8):1317. doi: 10.3390/genes13081317 (PMC9331066; doi:10.3390/genes13081317)
Supplement: Supplementary file 1 [file genes-13-01317-s001.zip › Supplementary file S3_uqcrq.xls]

## Sheet: Upregulated
List of upregulated genes in uqcrq mutants
GeneId	GeneName	Description	uqcrq (CPM)	WT (CPM)	baseMean	log2FoldChange	lfcSE	pvalue
ENSDARG00000070845.3	si:dkey-56d12.4	si:dkey-56d12.4_[Source:ZFIN;Acc:ZDB-GENE-060531-147]	292	0	131.47	10.3295	6.76696	0.126894
ENSDARG00000095072.4	zgc:174855	zgc:174855_[Source:ZFIN;Acc:ZDB-GENE-071004-74]	260	0	117.063	10.1621	6.76703	0.133173
ENSDARG00000103649.1	BX005399.8	NA	198	0	89.1477	9.76908	6.76721	0.148854
ENSDARG00000102032.1	CABZ01063601.1	NA	195	0	87.797	9.74706	6.76723	0.149773
ENSDARG00000095120.2	CU570881.3	NA	125	0	56.2801	9.10554	6.76767	0.178481
ENSDARG00000075027.5	fgfr1bl	fibroblast_growth_factor_receptor_1b,_like_[Source:ZFIN;Acc:ZDB-GENE-091204-406]	121	0	54.4791	9.05862	6.76771	0.180731
ENSDARG00000092569.2	BX571681.1	NA	121	0	54.4791	9.05862	6.76771	0.180731
ENSDARG00000104640.1	BX511034.8	NA	116	0	52.2279	8.99774	6.76776	0.183683
ENSDARG00000087706.3	dicp3.3	diverse_immunoglobulin_domain-containing_protein_3.3_[Source:ZFIN;Acc:ZDB-GENE-120306-20]	115	0	51.7777	8.98525	6.76777	0.184293
ENSDARG00000079079.4	sult1st7	sulfotransferase_family_1,_cytosolic_sulfotransferase_7_[Source:ZFIN;Acc:ZDB-GENE-081112-3]	103	0	46.3748	8.82627	6.76793	0.192189
ENSDARG00000092625.2	si:dkey-10b15.8	si:dkey-10b15.8_[Source:ZFIN;Acc:ZDB-GENE-141212-238]	97	0	43.6734	8.73969	6.76802	0.196592
ENSDARG00000071629.4	BX511034.1	NA	96	0	43.2231	8.72474	6.76804	0.19736
ENSDARG00000094235.2	or115-14	odorant_receptor,_family_F,_subfamily115,_member_14_[Source:ZFIN;Acc:ZDB-GENE-010309-1]	88	0	39.6212	8.59956	3.21269	0.00743404
ENSDARG00000099384.1	si:dkey-238k10.1	si:dkey-238k10.1_[Source:ZFIN;Acc:ZDB-GENE-070705-399]	78	0	35.1188	8.42553	3.2391	0.00928992
ENSDARG00000102328.1	raf1a	Raf-1_proto-oncogene,_serine/threonine_kinase_a_[Source:ZFIN;Acc:ZDB-GENE-990415-41]	75	0	33.7681	8.36895	3.24838	0.00998508
ENSDARG00000098351.1	si:ch211-66c13.1	si:ch211-66c13.1_[Source:ZFIN;Acc:ZDB-GENE-081103-50]	71	0	31.9671	8.28987	3.26195	0.0110414
ENSDARG00000093347.1	si:ch211-239f4.6	si:ch211-239f4.6_[Source:ZFIN;Acc:ZDB-GENE-061009-18]	68	0	30.6164	8.22759	3.27315	0.0119486
ENSDARG00000069381.5	si:ch211-125e6.5	si:ch211-125e6.5_[Source:ZFIN;Acc:ZDB-GENE-070912-39]	628	2	283.862	7.99201	4.46042	0.073171
ENSDARG00000086842.2	dap1b	death_associated_protein_1b_[Source:ZFIN;Acc:ZDB-GENE-000511-4]	3114	10	1407.6	7.98005	4.31758	0.0645635
ENSDARG00000043089.7	alox5b.2	arachidonate_5-lipoxygenase_b,_tandem_duplicate_2_[Source:ZFIN;Acc:ZDB-GENE-060623-19]	966	4	437.154	7.6133	4.26565	0.0742953
ENSDARG00000045548.5	lepb	leptin_b_[Source:ZFIN;Acc:ZDB-GENE-041210-183]	451	2	204.169	7.51439	4.32473	0.0822922
ENSDARG00000077045.2	scg5	secretogranin_V_[Source:ZFIN;Acc:ZDB-GENE-040426-1687]	2166	17	984.661	6.69082	3.91381	0.0873509
ENSDARG00000100986.1	INHBE	inhibin_beta_E_subunit_[Source:HGNC_Symbol;Acc:HGNC:24029]	369	3	167.805	6.64003	2.08942	0.00148332
ENSDARG00000074085.4	si:ch1073-188e1.1	si:ch1073-188e1.1_[Source:ZFIN;Acc:ZDB-GENE-070705-5]	113	1	51.4325	6.51767	2.5699	0.0112077
ENSDARG00000071644.6	si:dkey-19a16.7	si:dkey-19a16.7_[Source:ZFIN;Acc:ZDB-GENE-060503-903]	701	7	319.506	6.34338	3.83175	0.0978276
ENSDARG00000043085.5	alox5b.1	arachidonate_5-lipoxygenase_b,_tandem_duplicate_1_[Source:ZFIN;Acc:ZDB-GENE-131219-3]	535	6	244.21	6.17595	1.91159	0.0012345
ENSDARG00000036876.6	zgc:153284	zgc:153284_[Source:ZFIN;Acc:ZDB-GENE-060825-317]	750	9	342.678	6.0783	3.73	0.103192
ENSDARG00000071543.6	SHISA4	(1_of_many)_si:dkey-42i9.7_[Source:ZFIN;Acc:ZDB-GENE-050208-731]	73	1	33.4228	5.88732	2.62502	0.0249114
ENSDARG00000096380.1	defbl2	defensin,_beta-like_2_[Source:ZFIN;Acc:ZDB-GENE-070207-2]	141	2	64.5945	5.83706	2.23112	0.00889142
ENSDARG00000088040.2	NA	NA	4668	69	2140.04	5.77757	3.58698	0.107244
ENSDARG00000093738.2	pth1a	parathyroid_hormone_1a_[Source:ZFIN;Acc:ZDB-GENE-040623-1]	497	8	228.212	5.65463	1.82688	0.00196657
ENSDARG00000099073.1	CU856343.1	NA	783	14	360.312	5.50304	1.73814	0.00154527
ENSDARG00000098570.1	si:ch211-8c17.2	si:ch211-8c17.2_[Source:ZFIN;Acc:ZDB-GENE-091204-254]	107	2	49.2863	5.43898	2.24842	0.0155623
ENSDARG00000074854.4	sh2d1ab	SH2_domain_containing_1A_duplicate_b_[Source:ZFIN;Acc:ZDB-GENE-091204-326]	156	3	71.9033	5.39796	2.0737	0.00923951
ENSDARG00000015355.8	fosl1a	FOS-like_antigen_1a_[Source:ZFIN;Acc:ZDB-GENE-061207-7]	4499	98	2080.05	5.2182	3.3778	0.122382
ENSDARG00000021924.8	hsp70.3	heat_shock_cognate_70-kd_protein,_tandem_duplicate_3_[Source:ZFIN;Acc:ZDB-GENE-110713-1]	11966	264	5534.17	5.19978	3.3681	0.122629
ENSDARG00000102375.1	si:ch211-204c21.1	si:ch211-204c21.1_[Source:ZFIN;Acc:ZDB-GENE-030429-35]	218	5	100.929	5.14378	1.90488	0.0069274
ENSDARG00000092362.3	hsp70.2	heat_shock_cognate_70-kd_protein,_tandem_duplicate_2_[Source:ZFIN;Acc:ZDB-GENE-110405-1]	8801	204	4075.84	5.12855	3.34089	0.124763
ENSDARG00000023656.9	he1a	hatching_enzyme_1a_[Source:ZFIN;Acc:ZDB-GENE-021211-3]	1151	28	533.774	5.05885	1.62848	0.00189327
ENSDARG00000007377.8	odc1	ornithine_decarboxylase_1_[Source:ZFIN;Acc:ZDB-GENE-010816-1]	21087	520	9782.96	5.03923	3.30462	0.127283
ENSDARG00000104174.1	CABZ01055168.2	NA	364	9	168.885	5.0354	1.76381	0.00430589
ENSDARG00000075527.6	si:dkey-239j18.2	si:dkey-239j18.2_[Source:ZFIN;Acc:ZDB-GENE-121214-52]	118	3	54.7942	4.9952	2.08314	0.0164884
ENSDARG00000103766.2	cyp2aa7	cytochrome_P450,_family_2,_subfamily_AA,_polypeptide_7_[Source:ZFIN;Acc:ZDB-GENE-071004-48]	3252	88	1513.05	4.9052	3.25505	0.131823
ENSDARG00000035438.8	myhc4	myosin_heavy_chain_4_[Source:ZFIN;Acc:ZDB-GENE-030131-6206]	8190	223	3811.3	4.89628	3.24864	0.131766
ENSDARG00000038248.4	ggact.2	gamma-glutamylamine_cyclotransferase,_tandem_duplicate_2_[Source:ZFIN;Acc:ZDB-GENE-040912-8]	586	16	272.725	4.89229	1.66375	0.00327669
ENSDARG00000042094.7	eef2a.1	eukaryotic_translation_elongation_factor_2a,_tandem_duplicate_1_[Source:ZFIN;Acc:ZDB-GENE-050522-500]	819	24	382.073	4.79029	1.60959	0.00291952
ENSDARG00000092999.3	tnni4b.1	troponin_I4b,_tandem_duplicate_1_[Source:ZFIN;Acc:ZDB-GENE-090312-198]	817	24	381.173	4.78676	1.60919	0.00293333
ENSDARG00000042816.4	mmp9	matrix_metallopeptidase_9_[Source:ZFIN;Acc:ZDB-GENE-040426-2132]	9428	281	4400.9	4.76584	3.19523	0.135818
ENSDARG00000089750.2	si:dkey-26g8.5	si:dkey-26g8.5_[Source:ZFIN;Acc:ZDB-GENE-121214-19]	233	7	108.793	4.75436	1.80341	0.00838099
ENSDARG00000078547.4	si:ch211-264f5.2	si:ch211-264f5.2_[Source:ZFIN;Acc:ZDB-GENE-080303-2]	325	10	151.881	4.7199	1.72305	0.00615773
ENSDARG00000092419.2	vtg7	vitellogenin_7_[Source:ZFIN;Acc:ZDB-GENE-001201-6]	384	12	179.556	4.69753	1.68851	0.00540152
ENSDARG00000103973.1	CABZ01051602.1	NA	155	5	72.5636	4.65172	1.89778	0.0142405
ENSDARG00000104919.1	si:ch211-153b23.3	si:ch211-153b23.3_[Source:ZFIN;Acc:ZDB-GENE-141216-408]	451	15	211.387	4.60762	1.64586	0.00511787
ENSDARG00000088805.2	CR848841.1	Nestin__[Source:UniProtKB/Swiss-Prot;Acc:P86839]	8347	278	3912.52	4.60564	1.49066	0.00200388
ENSDARG00000094316.1	si:rp71-80o10.4	si:rp71-80o10.4_[Source:ZFIN;Acc:ZDB-GENE-090313-413]	476	17	223.754	4.50489	1.61855	0.00538124
ENSDARG00000012789.5	plek2	pleckstrin_2_[Source:ZFIN;Acc:ZDB-GENE-080219-2]	2974	115	1402.87	4.39023	1.47166	0.00285268
ENSDARG00000104540.1	cyp2aa4	cytochrome_P450,_family_2,_subfamily_AA,_polypeptide_4_[Source:ZFIN;Acc:ZDB-GENE-040625-72]	2430	94	1146.28	4.38969	1.47754	0.00296888
ENSDARG00000055723.5	hsp70l	heat_shock_cognate_70-kd_protein,_like_[Source:ZFIN;Acc:ZDB-GENE-050321-1]	6183	240	2917.1	4.38474	1.45681	0.00261393
ENSDARG00000035519.6	histh1l	histone_H1_like_[Source:ZFIN;Acc:ZDB-GENE-050417-145]	100355	4286	47563.8	4.24688	1.42087	0.00279964
ENSDARG00000095189.1	si:ch211-127n13.2	si:ch211-127n13.2_[Source:ZFIN;Acc:ZDB-GENE-090312-72]	154	7	73.2239	4.15696	1.78592	0.0199318
ENSDARG00000040067.3	si:ch211-274j7.1	si:ch211-274j7.1_[Source:ZFIN;Acc:ZDB-GENE-141212-344]	110	5	52.3028	4.15696	1.90156	0.0288097
ENSDARG00000086374.2	isg15	ISG15_ubiquitin-like_modifier_[Source:ZFIN;Acc:ZDB-GENE-021211-1]	1199	56	570.933	4.1178	1.45988	0.00479267
ENSDARG00000069566.5	mucms1	mucin,_multiple_PTS_and_SEA_group,_member_1_[Source:ZFIN;Acc:ZDB-GENE-061009-17]	1484	70	707.026	4.10353	1.44582	0.00453686
ENSDARG00000088641.4	grn2	granulin_2_[Source:ZFIN;Acc:ZDB-GENE-050522-264]	673	32	320.78	4.092	1.49933	0.00634865
ENSDARG00000055831.7	si:dkey-182g1.6	si:dkey-182g1.6_[Source:ZFIN;Acc:ZDB-GENE-100922-82]	84	4	40.0413	4.08984	1.99764	0.040625
ENSDARG00000093131.3	si:ch211-57f7.7	si:ch211-57f7.7_[Source:ZFIN;Acc:ZDB-GENE-090313-119]	104	5	49.6013	4.07604	1.90338	0.0322355
ENSDARG00000098700.1	il1b	interleukin_1,_beta_[Source:ZFIN;Acc:ZDB-GENE-040702-2]	395	19	188.395	4.07531	1.56113	0.00904131
ENSDARG00000076126.3	CU695215.1	NA	11198	545	5344.41	4.05838	1.39403	0.0035999
ENSDARG00000012395.9	mmp13a	matrix_metallopeptidase_13a_[Source:ZFIN;Acc:ZDB-GENE-031202-2]	2246	113	1073.99	4.0105	1.41214	0.00451125
ENSDARG00000039173.6	ctslb	cathepsin_Lb_[Source:ZFIN;Acc:ZDB-GENE-980526-285]	178	9	85.1402	4.00334	1.70945	0.0191864
ENSDARG00000052779.6	zgc:153932	zgc:153932_[Source:ZFIN;Acc:ZDB-GENE-070209-223]	1069	55	511.847	3.97822	1.44082	0.00576115
ENSDARG00000087832.2	bcl3	B-cell_CLL/lymphoma_3_[Source:ZFIN;Acc:ZDB-GENE-061013-1]	250	13	119.779	3.96288	1.61951	0.0144068
ENSDARG00000036304.6	dnaaf3l	dynein,_axonemal,_assembly_factor_3_like_[Source:ZFIN;Acc:ZDB-GENE-150903-1]	115	6	55.1092	3.95806	1.83627	0.0311236
ENSDARG00000055784.6	ptpn3	protein_tyrosine_phosphatase,_non-receptor_type_3_[Source:ZFIN;Acc:ZDB-GENE-030131-2934]	2102	113	1009.15	3.9149	1.39668	0.00506293
ENSDARG00000092361.3	si:dkey-79f11.7	si:dkey-79f11.7_[Source:ZFIN;Acc:ZDB-GENE-090313-338]	286	16	137.653	3.8574	1.57037	0.0140351
ENSDARG00000060246.6	slc16a6b	solute_carrier_family_16,_member_6b_[Source:ZFIN;Acc:ZDB-GENE-110208-3]	6253	353	3011.36	3.84435	1.3605	0.00471794
ENSDARG00000095744.3	si:dkey-269i1.4	si:dkey-269i1.4_[Source:ZFIN;Acc:ZDB-GENE-121214-37]	88	5	42.3975	3.83503	1.91133	0.0448059
ENSDARG00000105378.1	si:ch211-42c5.5	si:ch211-42c5.5_[Source:ZFIN;Acc:ZDB-GENE-160114-57]	139	8	67.0255	3.81647	1.73852	0.0281461
ENSDARG00000076819.6	si:dkey-121n8.4	si:dkey-121n8.4_[Source:ZFIN;Acc:ZDB-GENE-070912-363]	173	10	83.4443	3.81023	1.67355	0.0228021
ENSDARG00000063539.4	slc25a15a	solute_carrier_family_25_(mitochondrial_carrier;_ornithine_transporter)_member_15a_[Source:ZFIN;Acc:ZDB-GENE-070112-1072]	1295	75	624.706	3.80745	1.39716	0.00642746
ENSDARG00000062788.5	irg1l	immunoresponsive_gene_1,_like_[Source:ZFIN;Acc:ZDB-GENE-061103-301]	893	52	430.939	3.79961	1.41887	0.00740815
ENSDARG00000029688.8	hsp70.1	heat_shock_cognate_70-kd_protein,_tandem_duplicate_1_[Source:ZFIN;Acc:ZDB-GENE-990415-91]	3949	235	1908.49	3.76829	1.3532	0.0053574
ENSDARG00000099346.2	znf1079	zinc_finger_protein_1079_[Source:ZFIN;Acc:ZDB-GENE-110913-68]	352	21	170.145	3.76465	1.51513	0.0129657
ENSDARG00000021681.8	asrgl1	asparaginase_like_1_[Source:ZFIN;Acc:ZDB-GENE-050320-102]	534	32	258.197	3.75823	1.45788	0.00994126
ENSDARG00000104400.1	socs3a	suppressor_of_cytokine_signaling_3a_[Source:ZFIN;Acc:ZDB-GENE-030131-7349]	1595	96	771.439	3.75192	1.37656	0.00641893
ENSDARG00000101479.1	BX908782.3	uncharacterized_protein_LOC100003647_precursor__[Source:RefSeq_peptide;Acc:NP_001165779]	1611	97	779.198	3.75137	1.37602	0.00640611
ENSDARG00000102160.1	si:dkeyp-61b2.1	si:dkeyp-61b2.1_[Source:ZFIN;Acc:ZDB-GENE-141216-430]	98	6	47.4552	3.72728	1.83997	0.0427923
ENSDARG00000074983.2	jac9	jacalin_9_[Source:ZFIN;Acc:ZDB-GENE-080218-23]	95	6	46.1044	3.68242	1.84101	0.0454772
ENSDARG00000043982.8	tube1	tubulin,_epsilon_1_[Source:ZFIN;Acc:ZDB-GENE-040426-1174]	79	5	38.3453	3.67938	1.91834	0.0551104
ENSDARG00000007823.9	atf3	activating_transcription_factor_3_[Source:ZFIN;Acc:ZDB-GENE-040426-728]	4056	258	1969.43	3.67215	1.33459	0.00593201
ENSDARG00000033662.7	scd	stearoyl-CoA_desaturase_(delta-9-desaturase)_[Source:ZFIN;Acc:ZDB-GENE-031106-3]	423	27	205.444	3.66716	1.468	0.0124875
ENSDARG00000077571.2	zgc:174862	zgc:174862_[Source:ZFIN;Acc:ZDB-GENE-080303-29]	124	8	60.2719	3.65173	1.73622	0.0354432
ENSDARG00000076839.5	ftr86	finTRIM_family,_member_86_[Source:ZFIN;Acc:ZDB-GENE-060929-108]	1696	111	825.242	3.63104	1.35068	0.00718148
ENSDARG00000096603.2	bmb	brambleberry_[Source:ZFIN;Acc:ZDB-GENE-030131-5577]	336	22	163.497	3.63042	1.49422	0.0151138
ENSDARG00000058885.6	ttc29	tetratricopeptide_repeat_domain_29_[Source:ZFIN;Acc:ZDB-GENE-100922-181]	122	8	59.3715	3.62827	1.73602	0.0366185
ENSDARG00000078844.3	BX571839.1	NA	333	22	162.146	3.61748	1.49291	0.0153885
ENSDARG00000101135.1	si:dkey-85k7.7	si:dkey-85k7.7_[Source:ZFIN;Acc:ZDB-GENE-040128-7]	25699	1698	12513.6	3.61734	1.3091	0.00572332
ENSDARG00000005221.7	desmb	desmin_b_[Source:ZFIN;Acc:ZDB-GENE-061027-102]	1550	104	755.62	3.59515	1.34744	0.00762759
ENSDARG00000038321.7	zgc:172053	zgc:172053_[Source:ZFIN;Acc:ZDB-GENE-080219-25]	268	18	130.659	3.5937	1.52591	0.0185166
ENSDARG00000045863.6	asb15b	ankyrin_repeat_and_SOCS_box_containing_15b_[Source:ZFIN;Acc:ZDB-GENE-041210-265]	223	15	108.733	3.59154	1.56283	0.021556
ENSDARG00000105208.1	NA	NA	1512	104	738.511	3.55934	1.34151	0.00797231
ENSDARG00000094385.1	si:dkey-85k15.6	si:dkey-85k15.6_[Source:ZFIN;Acc:ZDB-GENE-100922-216]	72	5	35.1936	3.54553	1.92589	0.0656248
ENSDARG00000037873.6	cyp3c3	cytochrome_P450,_family_3,_subfamily_c,_polypeptide_3_[Source:ZFIN;Acc:ZDB-GENE-041114-102]	18504	1299	9052.54	3.5299	1.29356	0.00635591
ENSDARG00000076713.5	si:dkey-265c15.6	si:dkey-265c15.6_[Source:ZFIN;Acc:ZDB-GENE-081028-25]	142	10	69.4868	3.52535	1.66328	0.0340466
ENSDARG00000095458.1	si:dkey-240h12.3	si:dkey-240h12.3_[Source:ZFIN;Acc:ZDB-GENE-070705-405]	71	5	34.7434	3.52535	1.92715	0.0673533
ENSDARG00000077975.4	si:ch73-343l4.8	si:ch73-343l4.8_[Source:ZFIN;Acc:ZDB-GENE-090313-159]	99	7	48.4607	3.51953	1.78405	0.0485206
ENSDARG00000105424.1	si:rp71-46j2.7	si:rp71-46j2.7_[Source:ZFIN;Acc:ZDB-GENE-160113-120]	2662	189	1303.48	3.51359	1.31312	0.00745615
ENSDARG00000090977.3	ifit12	interferon-induced_protein_with_tetratricopeptide_repeats_12_[Source:ZFIN;Acc:ZDB-GENE-120406-2]	97	7	47.5602	3.49009	1.78447	0.0504878
ENSDARG00000073820.3	zgc:174917	zgc:174917_[Source:ZFIN;Acc:ZDB-GENE-070928-42]	733	53	359.455	3.48729	1.37199	0.0110291
ENSDARG00000100185.1	elovl7b	ELOVL_fatty_acid_elongase_7b_[Source:ZFIN;Acc:ZDB-GENE-030131-5485]	1449	105	710.701	3.48413	1.32854	0.00872795
ENSDARG00000099148.1	bzw1b	basic_leucine_zipper_and_W2_domains_1b_[Source:ZFIN;Acc:ZDB-GENE-040426-2881]	23842	1770	11717.4	3.44923	1.27711	0.00691731
ENSDARG00000100450.1	btr21	bloodthirsty-related_gene_family,_member_21_[Source:ZFIN;Acc:ZDB-GENE-081031-80]	117	9	57.6755	3.39797	1.69411	0.0448821
ENSDARG00000077028.3	si:ch211-81n22.1	si:ch211-81n22.1_[Source:ZFIN;Acc:ZDB-GENE-131127-633]	65	5	32.0419	3.39797	1.93561	0.0791731
ENSDARG00000094518.1	si:ch211-125e6.8	si:ch211-125e6.8_[Source:ZFIN;Acc:ZDB-GENE-070912-42]	453	35	223.393	3.39162	1.40125	0.0155022
ENSDARG00000010940.8	BX957278.1	NA	787	61	388.21	3.38702	1.34568	0.0118373
ENSDARG00000095409.3	si:ch211-226h7.8	si:ch211-226h7.8_[Source:ZFIN;Acc:ZDB-GENE-130531-7]	77	6	38.0001	3.37936	1.85146	0.067965
ENSDARG00000074656.3	ctss2.1	cathepsin_S,_ortholog2,_tandem_duplicate_1_[Source:ZFIN;Acc:ZDB-GENE-050522-559]	1423	111	702.326	3.37784	1.30806	0.00981375
ENSDARG00000068128.5	ppp1r15b	protein_phosphatase_1,_regulatory_subunit_15B_[Source:ZFIN;Acc:ZDB-GENE-030829-40]	1404	110	693.217	3.37151	1.3074	0.00991483
ENSDARG00000054846.5	CU657980.1	NA	152	12	75.0997	3.3605	1.60459	0.0362328
ENSDARG00000056367.3	mpv17l2	MPV17_mitochondrial_membrane_protein-like_2_[Source:ZFIN;Acc:ZDB-GENE-040718-306]	1516	120	749.196	3.3567	1.30099	0.00987662
ENSDARG00000109113.1	NA	NA	277	22	136.932	3.35185	1.46652	0.0222788
ENSDARG00000045190.6	ch25h	cholesterol_25-hydroxylase_[Source:ZFIN;Acc:ZDB-GENE-041212-81]	88	7	43.508	3.34961	1.78716	0.0608944
ENSDARG00000004763.6	hhla2a.2	HERV-H_LTR-associating_2a,_tandem_duplicate_2_[Source:ZFIN;Acc:ZDB-GENE-091204-324]	123	10	60.9322	3.31812	1.65811	0.0453763
ENSDARG00000042725.3	cebpb	CCAAT/enhancer_binding_protein_(C/EBP),_beta_[Source:ZFIN;Acc:ZDB-GENE-020111-3]	12995	1088	6455	3.27575	1.24551	0.00853741
ENSDARG00000106267.1	CR388042.2	NA	117	10	58.2308	3.24597	1.65671	0.0500793
ENSDARG00000070272.4	casp8l2	caspase_8,_apoptosis-related_cysteine_peptidase,_like_2_[Source:ZFIN;Acc:ZDB-GENE-070608-2]	416	36	207.289	3.22805	1.37675	0.0190432
ENSDARG00000080006.4	tmem41b	transmembrane_protein_41B_[Source:ZFIN;Acc:ZDB-GENE-061215-138]	1086	94	541.156	3.22776	1.29118	0.0124245
ENSDARG00000015803.8	smcr8b	Smith-Magenis_syndrome_chromosome_region,_candidate_8b_[Source:ZFIN;Acc:ZDB-GENE-061122-1]	893	78	445.375	3.21465	1.30066	0.0134527
ENSDARG00000069453.5	zgc:113314	zgc:113314_[Source:ZFIN;Acc:ZDB-GENE-050913-19]	479	42	238.986	3.2091	1.3554	0.0179018
ENSDARG00000017799.10	tgm1	transglutaminase_1,_K_polypeptide_[Source:ZFIN;Acc:ZDB-GENE-030131-9032]	1367	120	682.11	3.20745	1.27509	0.0118878
ENSDARG00000068288.5	lamc2	laminin,_gamma_2_[Source:ZFIN;Acc:ZDB-GENE-110222-3]	1321	117	659.733	3.19459	1.27404	0.0121608
ENSDARG00000043237.6	nfil3-2	nuclear_factor,_interleukin_3_regulated,_member_2_[Source:ZFIN;Acc:ZDB-GENE-110929-1]	2562	228	1280.12	3.1877	1.24899	0.0107036
ENSDARG00000010641.10	slc20a1b	solute_carrier_family_20_(phosphate_transporter),_member_1b_[Source:ZFIN;Acc:ZDB-GENE-030131-260]	22250	2012	11135	3.16464	1.22102	0.00954749
ENSDARG00000056200.5	abcb9	ATP-binding_cassette,_sub-family_B_(MDR/TAP),_member_9_[Source:ZFIN;Acc:ZDB-GENE-050517-12]	2229	205	1117.41	3.14024	1.24306	0.0115298
ENSDARG00000092347.1	si:dkey-161j23.6	si:dkey-161j23.6_[Source:ZFIN;Acc:ZDB-GENE-091204-173]	65	6	32.5972	3.13494	1.86471	0.092726
ENSDARG00000004187.9	zgc:122979	zgc:122979_[Source:ZFIN;Acc:ZDB-GENE-051127-45]	6102	571	3064.42	3.11526	1.21909	0.0106068
ENSDARG00000059370.7	nr1d4b	nuclear_receptor_subfamily_1,_group_D,_member_4b_[Source:ZFIN;Acc:ZDB-GENE-080403-6]	499	47	250.767	3.10584	1.32831	0.0193773
ENSDARG00000076251.5	irf3	interferon_regulatory_factor_3_[Source:ZFIN;Acc:ZDB-GENE-071120-7]	233	22	117.122	3.10229	1.44271	0.0315293
ENSDARG00000004748.10	zgc:100868	zgc:100868_[Source:ZFIN;Acc:ZDB-GENE-040801-33]	10357	985	5210.07	3.09188	1.20977	0.0105954
ENSDARG00000007955.9	iars	isoleucyl-tRNA_synthetase_[Source:ZFIN;Acc:ZDB-GENE-030131-6325]	12890	1226	6484.35	3.09176	1.20845	0.0105142
ENSDARG00000028396.4	fkbp5	FK506_binding_protein_5_[Source:ZFIN;Acc:ZDB-GENE-030616-630]	17145	1631	8625.01	3.0915	1.20709	0.0104337
ENSDARG00000092780.3	si:ch1073-170o4.1	si:ch1073-170o4.1_[Source:ZFIN;Acc:ZDB-GENE-030131-7012]	167	16	84.0744	3.08124	1.51303	0.0417032
ENSDARG00000062707.6	plat	plasminogen_activator,_tissue_[Source:ZFIN;Acc:ZDB-GENE-081104-181]	198	19	99.6976	3.07897	1.47175	0.0364349
ENSDARG00000052336.6	ociad2	OCIA_domain_containing_2_[Source:ZFIN;Acc:ZDB-GENE-041014-253]	10348	993	5210.46	3.07896	1.20713	0.0107523
ENSDARG00000076958.4	jac8	jacalin_8_[Source:ZFIN;Acc:ZDB-GENE-080218-18]	125	12	62.9432	3.07836	1.59404	0.0534626
ENSDARG00000100830.2	si:ch211-127b16.6	si:ch211-127b16.6_[Source:ZFIN;Acc:ZDB-GENE-141216-28]	155	15	78.1162	3.06677	1.52903	0.0448894
ENSDARG00000103882.1	CABZ01076078.1	NA	62	6	31.2465	3.06677	1.86912	0.100848
ENSDARG00000105494.1	si:ch211-113d11.8	si:ch211-113d11.8_[Source:ZFIN;Acc:ZDB-GENE-160113-48]	72	7	36.3041	3.0601	1.79702	0.0885903
ENSDARG00000070012.4	sesn2	sestrin_2_[Source:ZFIN;Acc:ZDB-GENE-070108-1]	1261	123	636.05	3.05538	1.24713	0.0142887
ENSDARG00000094965.1	nfil3-5	nuclear_factor,_interleukin_3_regulated,_member_5_[Source:ZFIN;Acc:ZDB-GENE-030131-7677]	15008	1464	7570.11	3.05529	1.20024	0.0109105
ENSDARG00000058145.5	atp7b	ATPase,_Cu++_transporting,_beta_polypeptide_(Wilson_disease)_[Source:ZFIN;Acc:ZDB-GENE-061220-5]	416	41	210.066	3.04043	1.33536	0.0227951
ENSDARG00000060926.6	rnf19b	ring_finger_protein_19B_[Source:ZFIN;Acc:ZDB-GENE-060503-281]	149	15	75.4148	3.00981	1.52589	0.0485527
ENSDARG00000098206.1	ptrh1	peptidyl-tRNA_hydrolase_1_homolog_[Source:ZFIN;Acc:ZDB-GENE-050306-33]	1452	150	737.038	2.97255	1.22311	0.0150856
ENSDARG00000045708.7	adm2a	adrenomedullin_2a_[Source:ZFIN;Acc:ZDB-GENE-041210-100]	470	49	238.821	2.95934	1.30261	0.0230949
ENSDARG00000041381.10	arntl2	aryl_hydrocarbon_receptor_nuclear_translocator-like_2_[Source:ZFIN;Acc:ZDB-GENE-000509-2]	638	67	324.456	2.94886	1.26962	0.020199
ENSDARG00000017720.9	si:ch211-106h11.1	si:ch211-106h11.1_[Source:ZFIN;Acc:ZDB-GENE-061009-2]	426	45	216.789	2.94039	1.30998	0.0247927
ENSDARG00000098774.1	si:zfos-741a10.3	si:zfos-741a10.3_[Source:ZFIN;Acc:ZDB-GENE-141216-452]	328	35	167.113	2.92581	1.34233	0.0292834
ENSDARG00000091234.3	si:ch73-335l21.4	si:ch73-335l21.4_[Source:ZFIN;Acc:ZDB-GENE-160728-105]	1511	162	770.266	2.91898	1.21	0.0158492
ENSDARG00000029695.6	pgp	phosphoglycolate_phosphatase_[Source:ZFIN;Acc:ZDB-GENE-030131-6240]	3572	383	1820.92	2.91886	1.18593	0.0138463
ENSDARG00000038805.6	pigp	phosphatidylinositol_glycan_anchor_biosynthesis,_class_P_[Source:ZFIN;Acc:ZDB-GENE-030131-4041]	623	67	317.702	2.91454	1.26415	0.021137
ENSDARG00000076983.3	rnasel4	ribonuclease_like_4_[Source:ZFIN;Acc:ZDB-GENE-070713-7]	65	7	33.1525	2.91255	1.80433	0.106485
ENSDARG00000097551.2	si:dkey-7i4.15	si:dkey-7i4.15_[Source:ZFIN;Acc:ZDB-GENE-131127-129]	74	8	37.7599	2.90699	1.74408	0.095559
ENSDARG00000026505.6	si:ch211-285c6.3	si:ch211-285c6.3_[Source:ZFIN;Acc:ZDB-GENE-040724-148]	110	12	56.1896	2.89393	1.58893	0.0685591
ENSDARG00000074487.3	CR762483.1	NA	183	20	93.4992	2.89131	1.44505	0.0454105
ENSDARG00000035913.4	yars	tyrosyl-tRNA_synthetase_[Source:ZFIN;Acc:ZDB-GENE-030425-2]	14318	1567	7316.64	2.88929	1.16599	0.0132132
ENSDARG00000093234.2	si:dkey-65l23.2	si:dkey-65l23.2_[Source:ZFIN;Acc:ZDB-GENE-091112-12]	201	22	102.714	2.88916	1.4233	0.0423665
ENSDARG00000097539.1	si:ch211-39f2.3	si:ch211-39f2.3_[Source:ZFIN;Acc:ZDB-GENE-131126-52]	228	25	116.536	2.88657	1.39645	0.0387268
ENSDARG00000037859.7	il11a	interleukin_11a_[Source:ZFIN;Acc:ZDB-GENE-051019-1]	82	9	41.9171	2.88516	1.69508	0.0887396
ENSDARG00000014624.8	si:dkeyp-94g1.1	si:dkeyp-94g1.1_[Source:ZFIN;Acc:ZDB-GENE-030131-7910]	91	10	46.5245	2.8834	1.65374	0.0812349
ENSDARG00000094923.2	CU469568.2	NA	100	11	51.1319	2.88196	1.61863	0.0749948
ENSDARG00000022303.7	higd1a	HIG1_hypoxia_inducible_domain_family,_member_1A_[Source:ZFIN;Acc:ZDB-GENE-030826-15]	8926	985	4565.78	2.87736	1.16626	0.0136185
ENSDARG00000075045.4	cxcl18b	chemokine_(C-X-C_motif)_ligand_18b_[Source:ZFIN;Acc:ZDB-GENE-090313-165]	570	63	291.619	2.87508	1.26361	0.0228883
ENSDARG00000104633.1	CABZ01075125.2	NA	226	25	115.636	2.87386	1.39508	0.0393984
ENSDARG00000000551.11	slc1a4	solute_carrier_family_1_(glutamate/neutral_amino_acid_transporter),_member_4_[Source:ZFIN;Acc:ZDB-GENE-030616-566]	7963	884	4076.12	2.86873	1.16532	0.0138262
ENSDARG00000056210.6	si:ch211-199o1.2	si:ch211-199o1.2_[Source:ZFIN;Acc:ZDB-GENE-060503-867]	512	57	262.173	2.86465	1.27203	0.0243202
ENSDARG00000086266.2	CU467905.1	NA	143	16	73.2686	2.85741	1.49972	0.056742
ENSDARG00000088985.4	NA	NA	107	12	54.8389	2.85404	1.58807	0.0723078
ENSDARG00000079651.4	si:ch1073-174d20.2	si:ch1073-174d20.2_[Source:ZFIN;Acc:ZDB-GENE-121214-51]	3354	378	1720	2.84696	1.17184	0.0151204
ENSDARG00000055752.5	npas4a	neuronal_PAS_domain_protein_4a_[Source:ZFIN;Acc:ZDB-GENE-060616-396]	4558	514	2337.6	2.8461	1.16661	0.0147024
ENSDARG00000086848.2	atad3	ATPase_family,_AAA_domain_containing_3_[Source:ZFIN;Acc:ZDB-GENE-040426-1826]	1250	142	641.648	2.8355	1.20035	0.0181649
ENSDARG00000102758.1	FO704661.1	gamma-glutamyl_hydrolase_precursor__[Source:RefSeq_peptide;Acc:NP_001243151]	525	60	269.692	2.82682	1.26091	0.0249683
ENSDARG00000070230.5	aldh1l2	aldehyde_dehydrogenase_1_family,_member_L2_[Source:ZFIN;Acc:ZDB-GENE-100426-6]	1940	222	996.735	2.82496	1.18075	0.0167335
ENSDARG00000091926.3	si:dkey-103e21.5	si:dkey-103e21.5_[Source:ZFIN;Acc:ZDB-GENE-060526-186]	637	73	327.337	2.82286	1.24179	0.0230129
ENSDARG00000031588.8	si:dkey-239b22.1	si:dkey-239b22.1_[Source:ZFIN;Acc:ZDB-GENE-131119-12]	1971	226	1012.91	2.82207	1.17963	0.0167412
ENSDARG00000043586.6	fas	Fas_cell_surface_death_receptor_[Source:ZFIN;Acc:ZDB-GENE-061019-2]	209	24	107.427	2.81993	1.39833	0.0437322
ENSDARG00000019122.10	he1b	hatching_enzyme_1b_[Source:ZFIN;Acc:ZDB-GENE-030131-2100]	113	13	58.0956	2.81728	1.56053	0.0710222
ENSDARG00000069966.3	alox5b.3	arachidonate_5-lipoxygenase_b,_tandem_duplicate_3_[Source:ZFIN;Acc:ZDB-GENE-050522-330]	113	13	58.0956	2.81728	1.56053	0.0710222
ENSDARG00000105557.1	BX511061.1	NA	182	21	93.6043	2.81301	1.42743	0.0487597
ENSDARG00000090401.2	CABZ01020840.1	NA	589	68	302.949	2.8122	1.24642	0.0240569
ENSDARG00000103466.1	ccl35.1	chemokine_(C-C_motif)_ligand_35,_duplicate_1_[Source:ZFIN;Acc:ZDB-GENE-081022-33]	164	19	84.3894	2.80716	1.45111	0.0530525
ENSDARG00000097973.1	si:ch1073-190k2.1	si:ch1073-190k2.1_[Source:ZFIN;Acc:ZDB-GENE-131127-449]	1753	204	902.545	2.80072	1.17889	0.017514
ENSDARG00000042221.9	mthfd1l	methylenetetrahydrofolate_dehydrogenase_(NADP+_dependent)_1-like_[Source:ZFIN;Acc:ZDB-GENE-041001-133]	2027	239	1045.34	2.7818	1.17004	0.0174296
ENSDARG00000077407.3	si:dkey-184p18.2	si:dkey-184p18.2_[Source:ZFIN;Acc:ZDB-GENE-060503-55]	2578	304	1329.52	2.78165	1.16347	0.0168109
ENSDARG00000101393.1	si:dkey-31g6.6	si:dkey-31g6.6_[Source:ZFIN;Acc:ZDB-GENE-110209-1]	796	94	410.586	2.77957	1.21458	0.0221083
ENSDARG00000099153.1	si:dkey-48g21.6	si:dkey-48g21.6_[Source:ZFIN;Acc:ZDB-GENE-141212-309]	220	26	113.49	2.77846	1.37777	0.0437333
ENSDARG00000104380.1	si:dkey-238k10.2	si:dkey-238k10.2_[Source:ZFIN;Acc:ZDB-GENE-070705-400]	369	44	190.57	2.76558	1.2885	0.0318443
ENSDARG00000091209.5	ucp3	uncoupling_protein_3_[Source:ZFIN;Acc:ZDB-GENE-040426-1317]	21400	2579	11067.2	2.75027	1.135	0.0153867
ENSDARG00000101836.1	si:ch211-127b16.1	si:ch211-127b16.1_[Source:ZFIN;Acc:ZDB-GENE-131121-431]	91	11	47.0798	2.7459	1.61778	0.089636
ENSDARG00000039490.5	pitpnaa	phosphatidylinositol_transfer_protein,_alpha_a_[Source:ZFIN;Acc:ZDB-GENE-040426-744]	4184	506	2164.77	2.74521	1.14624	0.0166219
ENSDARG00000035852.6	cart3	cocaine-_and_amphetamine-regulated_transcript_3_[Source:ZFIN;Acc:ZDB-GENE-120223-5]	1496	182	774.617	2.73664	1.17083	0.0194208
ENSDARG00000099960.1	elovl1a	ELOVL_fatty_acid_elongase_1a_[Source:ZFIN;Acc:ZDB-GENE-041010-66]	1471	179	761.696	2.73631	1.17144	0.0194988
ENSDARG00000100621.1	CABZ01080550.1	NA	82	10	42.4723	2.73316	1.65488	0.0986214
ENSDARG00000040284.5	si:dkey-79d12.5	si:dkey-79d12.5_[Source:ZFIN;Acc:ZDB-GENE-131127-429]	1528	187	791.801	2.72807	1.16811	0.019519
ENSDARG00000093019.2	si:dkey-83k24.5	si:dkey-83k24.5_[Source:ZFIN;Acc:ZDB-GENE-081104-440]	2567	316	1331.23	2.71963	1.15011	0.0180468
ENSDARG00000053467.5	gtpbp1	GTP_binding_protein_1_[Source:ZFIN;Acc:ZDB-GENE-030909-12]	11926	1484	6193.58	2.70409	1.12748	0.0164689
ENSDARG00000006372.8	ugt5c2	UDP_glucuronosyltransferase_5_family,_polypeptide_C2_[Source:ZFIN;Acc:ZDB-GENE-060825-206]	80	10	41.5719	2.69754	1.65537	0.103194
ENSDARG00000002298.4	ankrd22	ankyrin_repeat_domain_22_[Source:ZFIN;Acc:ZDB-GENE-040426-1120]	1434	182	746.702	2.67557	1.15907	0.0209784
ENSDARG00000087190.2	si:ch73-105b23.6	si:ch73-105b23.6_[Source:ZFIN;Acc:ZDB-GENE-081107-42]	110	14	57.3001	2.67154	1.53185	0.0811591
ENSDARG00000089383.2	il1fma	interleukin-1_family_member_A_[Source:ZFIN;Acc:ZDB-GENE-140106-231]	102	13	53.1429	2.66952	1.55665	0.0863618
ENSDARG00000094765.2	BX247865.3	NA	102	13	53.1429	2.66952	1.55665	0.0863618
ENSDARG00000099620.1	CABZ01052747.1	NA	102	13	53.1429	2.66952	1.55665	0.0863618
ENSDARG00000093640.3	ugt5a2	UDP_glucuronosyltransferase_5_family,_polypeptide_A2_[Source:ZFIN;Acc:ZDB-GENE-061103-373]	389	50	202.907	2.65731	1.25631	0.0344153
ENSDARG00000093005.2	HTRA2	(1_of_many)_si:dkey-33c12.11_[Source:ZFIN;Acc:ZDB-GENE-081028-29]	224	29	116.956	2.64691	1.3424	0.0486346
ENSDARG00000093303.1	ifitm1	interferon_induced_transmembrane_protein_1_[Source:ZFIN;Acc:ZDB-GENE-060526-259]	5542	723	2896.69	2.63588	1.1188	0.0184734
ENSDARG00000036028.4	arrdc3b	arrestin_domain_containing_3b_[Source:ZFIN;Acc:ZDB-GENE-040912-182]	23724	3111	12408.9	2.62844	1.10842	0.0177235
ENSDARG00000078519.4	si:ch73-256j6.5	si:ch73-256j6.5_[Source:ZFIN;Acc:ZDB-GENE-070705-225]	144	19	75.3846	2.61953	1.43814	0.0685354
ENSDARG00000097155.1	GDPGP1	GDP-D-glucose_phosphorylase_1_[Source:HGNC_Symbol;Acc:HGNC:34360]	106	14	55.4991	2.6181	1.53018	0.0870864
ENSDARG00000105731.1	CR788316.1	NA	10595	1400	5547.66	2.61743	1.10934	0.0183023
ENSDARG00000103767.1	CR855320.1	NA	136	18	71.2274	2.61507	1.45282	0.0718611
ENSDARG00000105489.1	loc564660	hypothetical_protein_LOC564660_[Source:ZFIN;Acc:ZDB-GENE-060130-8]	83	11	43.4778	2.61314	1.61795	0.10629
ENSDARG00000031683.7	fosab	v-fos_FBJ_murine_osteosarcoma_viral_oncogene_homolog_Ab_[Source:ZFIN;Acc:ZDB-GENE-031222-4]	4355	579	2282.29	2.60858	1.11589	0.0194043
ENSDARG00000045153.8	slc16a8	solute_carrier_family_16_(monocarboxylate_transporter),_member_8_[Source:ZFIN;Acc:ZDB-GENE-121128-1]	75	10	39.3206	2.60443	1.65701	0.116005
ENSDARG00000090996.2	parm1	prostate_androgen-regulated_mucin-like_protein_1_[Source:ZFIN;Acc:ZDB-GENE-140106-262]	590	79	309.508	2.59833	1.19749	0.0300209
ENSDARG00000078832.4	si:dkey-73p2.3	si:dkey-73p2.3_[Source:ZFIN;Acc:ZDB-GENE-131126-12]	1110	149	582.501	2.59471	1.15286	0.0244065
ENSDARG00000002509.10	zgc:153911	zgc:153911_[Source:ZFIN;Acc:ZDB-GENE-061013-174]	572	77	300.293	2.59062	1.19854	0.0306582
ENSDARG00000015543.9	s100a1	S100_calcium_binding_protein_A1_[Source:ZFIN;Acc:ZDB-GENE-040916-1]	319	43	167.503	2.58869	1.26751	0.0411179
ENSDARG00000105507.1	zgc:112234	zgc:112234_[Source:NCBI_gene;Acc:554097]	89	12	46.7345	2.58831	1.58458	0.102377
ENSDARG00000034403.7	zgc:173443	zgc:173443_[Source:ZFIN;Acc:ZDB-GENE-071004-101]	304	41	159.639	2.58791	1.27455	0.04231
ENSDARG00000013926.12	slc16a9a	solute_carrier_family_16,_member_9a_[Source:ZFIN;Acc:ZDB-GENE-040426-1364]	7830	1064	4116.18	2.57705	1.10259	0.0194254
ENSDARG00000006944.6	gdpd3b	glycerophosphodiester_phosphodiesterase_domain_containing_3b_[Source:ZFIN;Acc:ZDB-GENE-121210-2]	88	12	46.2843	2.57201	1.58451	0.104542
ENSDARG00000096305.1	si:ch73-269m14.3	si:ch73-269m14.3_[Source:ZFIN;Acc:ZDB-GENE-120215-13]	299	41	157.388	2.56399	1.27142	0.0437333
ENSDARG00000079497.2	TCIM	(1_of_many)_zgc:110340_[Source:ZFIN;Acc:ZDB-GENE-050320-36]	4875	673	2568.61	2.55426	1.10239	0.0205024
ENSDARG00000033134.8	ndufaf7	NADH_dehydrogenase_(ubiquinone)_complex_I,_assembly_factor_7_[Source:ZFIN;Acc:ZDB-GENE-060929-628]	1861	257	980.6	2.55378	1.12243	0.022892
ENSDARG00000077169.3	si:ch211-153b23.4	si:ch211-153b23.4_[Source:ZFIN;Acc:ZDB-GENE-030131-7332]	601	83	316.681	2.55372	1.18552	0.0312333
ENSDARG00000087753.3	npas4b	neuronal_PAS_domain_protein_4b_[Source:ZFIN;Acc:ZDB-GENE-091117-33]	360	50	189.85	2.54554	1.24004	0.0400937
ENSDARG00000017649.9	NA	NA	72	10	37.9699	2.54553	1.65834	0.124786
ENSDARG00000060494.7	eprs	glutamyl-prolyl-tRNA_synthetase_[Source:ZFIN;Acc:ZDB-GENE-030131-638]	30319	4221	15994.6	2.54211	1.08895	0.0195714
ENSDARG00000103799.2	kars	lysyl-tRNA_synthetase_[Source:ZFIN;Acc:ZDB-GENE-021115-8]	58603	8202	30939.7	2.53447	1.08626	0.0196372
ENSDARG00000098925.1	prdm1b	PR_domain_containing_1b,_with_ZNF_domain_[Source:ZFIN;Acc:ZDB-GENE-080618-2]	135	19	71.3324	2.52643	1.43227	0.0777445
ENSDARG00000089307.3	pmaip1	phorbol-12-myristate-13-acetate-induced_protein_1_[Source:ZFIN;Acc:ZDB-GENE-070119-3]	2448	345	1293.75	2.52448	1.10816	0.0227222
ENSDARG00000025311.7	cuzd1.2	CUB_and_zona_pellucida-like_domains_1,_tandem_duplicate_2_[Source:ZFIN;Acc:ZDB-GENE-131119-30]	659	93	348.348	2.52251	1.17048	0.0311526
ENSDARG00000061100.6	nars	asparaginyl-tRNA_synthetase_[Source:ZFIN;Acc:ZDB-GENE-030131-1016]	13734	1940	7260.81	2.52116	1.08683	0.0203553
ENSDARG00000087870.3	adgrf3a	adhesion_G_protein-coupled_receptor_F3a_[Source:ZFIN;Acc:ZDB-GENE-131121-607]	134	19	70.8822	2.5157	1.43149	0.0788505
ENSDARG00000094428.2	si:dkey-31f5.8	si:dkey-31f5.8_[Source:ZFIN;Acc:ZDB-GENE-041210-182]	633	90	334.976	2.51175	1.17131	0.0320011
ENSDARG00000078172.4	NA	NA	3144	449	1664.87	2.50535	1.09843	0.0225569
ENSDARG00000038878.6	il12a	interleukin_12a_[Source:ZFIN;Acc:ZDB-GENE-060724-1]	126	18	66.725	2.50489	1.44653	0.0833359
ENSDARG00000094959.1	si:ch73-379f5.5	si:ch73-379f5.5_[Source:ZFIN;Acc:ZDB-GENE-091204-256]	98	14	51.8972	2.50489	1.52749	0.101032
ENSDARG00000098995.1	cyp2k6	cytochrome_P450,_family_2,_subfamily_K,_polypeptide_6_[Source:ZFIN;Acc:ZDB-GENE-040426-1571]	153	22	81.1025	2.49549	1.39069	0.0727458
ENSDARG00000013711.9	NA	NA	4891	705	2593.59	2.49197	1.08851	0.0220596
ENSDARG00000029497.7	tfcp2l1	transcription_factor_CP2-like_1_[Source:ZFIN;Acc:ZDB-GENE-040704-58]	744	108	394.947	2.48181	1.1517	0.0311682
ENSDARG00000095545.2	si:dkey-33c12.12	si:dkey-33c12.12_[Source:ZFIN;Acc:ZDB-GENE-081028-30]	62	9	32.9123	2.48181	1.70864	0.146362
ENSDARG00000098640.1	CU984600.3	NA	62	9	32.9123	2.48181	1.70864	0.146362
ENSDARG00000102916.1	NA	NA	172	25	91.3229	2.47995	1.35792	0.067808
ENSDARG00000098377.1	tnfrsf11b	tumor_necrosis_factor_receptor_superfamily,_member_11b_[Source:ZFIN;Acc:ZDB-GENE-081104-76]	302	44	160.404	2.47651	1.24878	0.0473514
ENSDARG00000044575.8	vars	valyl-tRNA_synthetase_[Source:ZFIN;Acc:ZDB-GENE-010601-1]	8997	1312	4779.32	2.47522	1.07903	0.0217943
ENSDARG00000077573.4	tmprss13b	transmembrane_protease,_serine_13b_[Source:ZFIN;Acc:ZDB-GENE-090309-2]	904	132	480.312	2.47332	1.1367	0.0295638
ENSDARG00000053131.4	irak3	interleukin-1_receptor-associated_kinase_3_[Source:ZFIN;Acc:ZDB-GENE-060503-710]	300	44	159.504	2.46693	1.24748	0.047983
ENSDARG00000079553.4	cd83	CD83_molecule_[Source:ZFIN;Acc:ZDB-GENE-060503-762]	95	14	50.5465	2.46004	1.52646	0.10705
ENSDARG00000079385.3	si:ch211-235m3.5	si:ch211-235m3.5_[Source:ZFIN;Acc:ZDB-GENE-131121-233]	176	26	93.6791	2.45653	1.34664	0.0681236
ENSDARG00000016733.9	psat1	phosphoserine_aminotransferase_1_[Source:ZFIN;Acc:ZDB-GENE-030131-5723]	5251	776	2795.1	2.456	1.07961	0.0229125
ENSDARG00000013050.11	abcc12	ATP-binding_cassette,_sub-family_C_(CFTR/MRP),_member_12_[Source:ZFIN;Acc:ZDB-GENE-050517-25]	3004	444	1599.06	2.45579	1.0882	0.0240236
ENSDARG00000101657.1	CABZ01089974.1	NA	669	99	356.182	2.45404	1.15333	0.0333551
ENSDARG00000002259.9	ca15c	carbonic_anhydrase_XV_c_[Source:ZFIN;Acc:ZDB-GENE-061013-737]	81	12	43.1326	2.45242	1.58432	0.121638
ENSDARG00000102299.3	cxcl8b.1	chemokine_(C-X-C_motif)_ligand_8b,_duplicate_1_[Source:ZFIN;Acc:ZDB-GENE-101026-3]	182	27	96.9358	2.45045	1.33744	0.0669237
ENSDARG00000076789.4	cx32.2	connexin_32.2_[Source:ZFIN;Acc:ZDB-GENE-050303-1]	101	15	53.8032	2.44886	1.50223	0.103071
ENSDARG00000104716.1	zgc:91849	zgc:91849_[Source:ZFIN;Acc:ZDB-GENE-040718-438]	1644	245	876.234	2.4439	1.10177	0.0265444
ENSDARG00000069504.3	si:dkey-88e18.2	si:dkey-88e18.2_[Source:ZFIN;Acc:ZDB-GENE-110411-159]	67	10	35.7187	2.4417	1.66168	0.14172
ENSDARG00000101405.1	NA	NA	127	19	67.7305	2.43829	1.427	0.0875088
ENSDARG00000090361.2	CU633981.1	NA	167	25	89.0717	2.43739	1.35418	0.0718764
ENSDARG00000076554.4	cdkn1a	cyclin-dependent_kinase_inhibitor_1A_[Source:ZFIN;Acc:ZDB-GENE-070705-7]	733	110	391.105	2.43385	1.14163	0.0330149
ENSDARG00000100564.2	NA	NA	3383	509	1805.79	2.43011	1.08017	0.0244648
ENSDARG00000096663.1	si:dkey-249p7.4	si:dkey-249p7.4_[Source:ZFIN;Acc:ZDB-GENE-121214-270]	73	11	38.9754	2.42793	1.62034	0.134027
ENSDARG00000077799.2	egr4	early_growth_response_4_[Source:ZFIN;Acc:ZDB-GENE-080204-90]	2991	451	1597.09	2.42697	1.08178	0.0248651
ENSDARG00000038785.4	abcf2a	ATP-binding_cassette,_sub-family_F_(GCN20),_member_2a_[Source:ZFIN;Acc:ZDB-GENE-030131-8714]	3715	561	1984.14	2.42483	1.07739	0.0244071
ENSDARG00000023526.6	ggt1a	gamma-glutamyltransferase_1a_[Source:ZFIN;Acc:ZDB-GENE-040426-1388]	528	80	282.148	2.42	1.16619	0.0379734
ENSDARG00000071553.3	zgc:171500	zgc:171500_[Source:ZFIN;Acc:ZDB-GENE-080204-9]	66	10	35.2685	2.42	1.66263	0.145524
ENSDARG00000094403.2	si:dkey-33c12.10	si:dkey-33c12.10_[Source:ZFIN;Acc:ZDB-GENE-081028-27]	112	17	59.8664	2.41743	1.45986	0.0977365
ENSDARG00000059651.5	cidec	cell_death-inducing_DFFA-like_effector_c_[Source:ZFIN;Acc:ZDB-GENE-030131-4591]	524	80	280.347	2.40903	1.16433	0.0385427
ENSDARG00000091131.3	cry1bb	cryptochrome_circadian_clock_1bb_[Source:ZFIN;Acc:ZDB-GENE-010426-5]	7695	1175	4117.03	2.4088	1.06532	0.0237531
ENSDARG00000077540.4	f2rl1.2	coagulation_factor_II_(thrombin)_receptor-like_1,_tandem_duplicate_2_[Source:ZFIN;Acc:ZDB-GENE-070615-24]	588	90	314.715	2.40536	1.15274	0.0369205
ENSDARG00000105779.1	BX322787.1	NA	65	10	34.8182	2.39798	1.66342	0.149416
ENSDARG00000102651.1	NA	NA	1610	249	863.147	2.39038	1.09028	0.0283474
ENSDARG00000056795.5	serpine1	serpin_peptidase_inhibitor,_clade_E_(nexin,_plasminogen_activator_inhibitor_type_1),_member_1_[Source:ZFIN;Acc:ZDB-GENE-070912-60]	1791	277	960.188	2.39035	1.08664	0.0278246
ENSDARG00000062817.6	crym	crystallin,_mu_[Source:ZFIN;Acc:ZDB-GENE-070112-1782]	238	37	127.702	2.3829	1.26591	0.0597857
ENSDARG00000041217.8	xpo6	exportin_6_[Source:ZFIN;Acc:ZDB-GENE-030131-5912]	4277	666	2295.48	2.38055	1.06525	0.0254346
ENSDARG00000086838.4	itga2.3	integrin,_alpha_2_(CD49B,_alpha_2_subunit_of_VLA-2_receptor),_tandem_duplicate_3_[Source:ZFIN;Acc:ZDB-GENE-091204-176]	352	55	189.024	2.37561	1.20216	0.0481419
ENSDARG00000010752.7	acsl4b	acyl-CoA_synthetase_long-chain_family_member_4b_[Source:ZFIN;Acc:ZDB-GENE-030131-6493]	3278	513	1760.74	2.37333	1.06787	0.026251
ENSDARG00000059824.6	soat2	sterol_O-acyltransferase_2_[Source:ZFIN;Acc:ZDB-GENE-061013-742]	459	72	246.639	2.36996	1.1686	0.0425567
ENSDARG00000028541.7	si:ch211-121a2.4	si:ch211-121a2.4_[Source:ZFIN;Acc:ZDB-GENE-070705-23]	102	16	54.8087	2.36996	1.47784	0.108786
ENSDARG00000105889.1	CU138525.1	NA	121	19	65.0291	2.36847	1.42311	0.0960534
ENSDARG00000009544.6	cldnb	claudin_b_[Source:ZFIN;Acc:ZDB-GENE-010328-2]	14331	2260	7707.29	2.36229	1.05116	0.0246206
ENSDARG00000071288.3	samhd1	SAM_domain_and_HD_domain_1_[Source:ZFIN;Acc:ZDB-GENE-090313-386]	373	59	200.7	2.35793	1.19022	0.0475819
ENSDARG00000040700.4	nab1b	NGFI-A_binding_protein_1b_(EGR1_binding_protein_1)_[Source:ZFIN;Acc:ZDB-GENE-081105-85]	120	19	64.5788	2.3565	1.42248	0.0975983
ENSDARG00000100461.1	CABZ01078737.1	NA	429	68	230.911	2.35491	1.17254	0.0446021
ENSDARG00000060012.3	f2r	coagulation_factor_II_(thrombin)_receptor_[Source:ZFIN;Acc:ZDB-GENE-060526-30]	277	44	149.148	2.35185	1.23196	0.0562584
ENSDARG00000103333.1	baiap2b	BAI1-associated_protein_2b_[Source:ZFIN;Acc:ZDB-GENE-100812-7]	3411	542	1836.72	2.35137	1.06217	0.0268462
ENSDARG00000070581.4	ggact.1	gamma-glutamylamine_cyclotransferase,_tandem_duplicate_1_[Source:ZFIN;Acc:ZDB-GENE-061103-94]	552	88	297.396	2.34663	1.14446	0.0403219
ENSDARG00000079802.3	aanat2	arylalkylamine_N-acetyltransferase_2_[Source:ZFIN;Acc:ZDB-GENE-991019-6]	444	71	239.33	2.34221	1.16559	0.0444886
ENSDARG00000079310.6	st3gal1l	ST3_beta-galactoside_alpha-2,3-sialyltransferase_1,_like_[Source:ZFIN;Acc:ZDB-GENE-060321-2]	131	21	70.642	2.33864	1.39209	0.0929669
ENSDARG00000078002.5	si:dkey-13n15.11	si:dkey-13n15.11_[Source:ZFIN;Acc:ZDB-GENE-070705-295]	162	26	87.3757	2.33695	1.3359	0.0802314
ENSDARG00000104087.1	zgc:173552	zgc:173552_[Source:ZFIN;Acc:ZDB-GENE-080220-24]	87	14	46.9446	2.33313	1.52457	0.12593
ENSDARG00000006978.11	zak	sterile_alpha_motif_and_leucine_zipper_containing_kinase_AZK_[Source:ZFIN;Acc:ZDB-GENE-070912-386]	93	15	50.2013	2.32981	1.49931	0.120204
ENSDARG00000006981.8	ccdc113	coiled-coil_domain_containing_113_[Source:ZFIN;Acc:ZDB-GENE-041010-163]	130	21	70.1917	2.32759	1.3914	0.0943593
ENSDARG00000091702.2	csnk2a4	casein_kinase_2,_alpha_4_polypeptide_[Source:ZFIN;Acc:ZDB-GENE-141210-9]	328	53	177.108	2.32717	1.20015	0.0524932
ENSDARG00000070061.3	gfer	growth_factor,_augmenter_of_liver_regeneration_(ERV1_homolog,_S._cerevisiae)_[Source:ZFIN;Acc:ZDB-GENE-060810-186]	2906	470	1569.37	2.32584	1.05935	0.0281252
ENSDARG00000074306.4	ctslb	cathepsin_Lb_[Source:ZFIN;Acc:ZDB-GENE-980526-285]	68	11	36.7242	2.32557	1.62311	0.151918
ENSDARG00000020735.8	efcab6	EF-hand_calcium_binding_domain_6_[Source:ZFIN;Acc:ZDB-GENE-070828-2]	105	17	56.7147	2.32432	1.45603	0.110412
ENSDARG00000102899.1	cremb	cAMP_responsive_element_modulator_b_[Source:ZFIN;Acc:ZDB-GENE-050417-150]	253	41	136.677	2.32298	1.24005	0.061028
ENSDARG00000017982.5	cyp39a1	cytochrome_P450,_family_39,_subfamily_A,_polypeptide_1_[Source:ZFIN;Acc:ZDB-GENE-041014-339]	246	40	132.97	2.31812	1.24378	0.0623529
ENSDARG00000054304.4	homeza	homeobox_and_leucine_zipper_encoding_a_[Source:ZFIN;Acc:ZDB-GENE-030616-592]	1974	321	1067.01	2.31802	1.06703	0.0298256
ENSDARG00000024771.7	slc24a5	solute_carrier_family_24_(sodium/potassium/calcium_exchanger),_member_5_[Source:ZFIN;Acc:ZDB-GENE-031210-1]	92	15	49.751	2.31421	1.49885	0.122592
ENSDARG00000058943.5	cdcp1a	CUB_domain_containing_protein_1a_[Source:ZFIN;Acc:ZDB-GENE-050327-55]	883	144	477.52	2.31388	1.10103	0.0355908
ENSDARG00000075833.4	lyve1a	lymphatic_vessel_endothelial_hyaluronic_receptor_1a_[Source:ZFIN;Acc:ZDB-GENE-031118-138]	870	142	470.556	2.31266	1.10165	0.0357936
ENSDARG00000086612.3	si:ch73-269m14.4	si:ch73-269m14.4_[Source:ZFIN;Acc:ZDB-GENE-120215-94]	91	15	49.3008	2.29844	1.4986	0.125097
ENSDARG00000105252.1	CABZ01012147.1	NA	91	15	49.3008	2.29844	1.4986	0.125097
ENSDARG00000058561.5	fbxo30a	F-box_protein_30a_[Source:ZFIN;Acc:ZDB-GENE-040426-1215]	594	98	321.858	2.29715	1.12607	0.0413542
ENSDARG00000100826.1	hif1al	hypoxia-inducible_factor_1,_alpha_subunit,_like_[Source:ZFIN;Acc:ZDB-GENE-040426-1315]	29817	4928	16161.1	2.2946	1.03362	0.0264217
ENSDARG00000021913.8	ak9	adenylate_kinase_9_[Source:ZFIN;Acc:ZDB-GENE-041014-337]	446	74	241.897	2.28899	1.15217	0.0469577
ENSDARG00000074642.3	zgc:153932	zgc:153932_[Source:ZFIN;Acc:ZDB-GENE-070209-223]	433	72	234.933	2.28584	1.15472	0.0477524
ENSDARG00000037738.6	fbxl3l	F-box_and_leucine-rich_repeat_protein_3,_like_[Source:ZFIN;Acc:ZDB-GENE-130530-598]	932	155	505.69	2.2856	1.09114	0.0361986
ENSDARG00000022615.9	si:ch211-241e1.3	si:ch211-241e1.3_[Source:ZFIN;Acc:ZDB-GENE-030131-230]	1857	309	1007.67	2.28483	1.06115	0.0313054
ENSDARG00000102856.1	si:ch73-59f11.3	si:ch73-59f11.3_[Source:ZFIN;Acc:ZDB-GENE-131121-446]	108	18	58.6207	2.2825	1.43571	0.111879
ENSDARG00000104659.1	CABZ01109604.1	NA	443	74	240.546	2.27925	1.15056	0.0475923
ENSDARG00000060498.7	tnfrsf9a	tumor_necrosis_factor_receptor_superfamily,_member_9a_[Source:ZFIN;Acc:ZDB-GENE-060421-8213]	203	34	110.278	2.27541	1.26968	0.0731144
ENSDARG00000006598.8	sgk2b	serum/glucocorticoid_regulated_kinase_2b_[Source:ZFIN;Acc:ZDB-GENE-060929-44]	1915	321	1040.45	2.27424	1.05776	0.031551
ENSDARG00000099774.1	cyb5b	cytochrome_b5_type_B_[Source:ZFIN;Acc:ZDB-GENE-040426-2614]	1520	255	825.957	2.27304	1.06521	0.0328516
ENSDARG00000104290.1	ripk2	receptor-interacting_serine-threonine_kinase_2_[Source:ZFIN;Acc:ZDB-GENE-030902-3]	208	35	113.084	2.2687	1.26303	0.0724572
ENSDARG00000076439.3	ppp4cb	protein_phosphatase_4,_catalytic_subunit_b_[Source:ZFIN;Acc:ZDB-GENE-080219-32]	4717	795	2565.22	2.26638	1.0379	0.0289905
ENSDARG00000067781.4	urp2	urotensin_II-related_peptide_[Source:ZFIN;Acc:ZDB-GENE-110718-3]	468	79	254.578	2.26412	1.14094	0.0472081
ENSDARG00000018048.9	zgc:171704	zgc:171704_[Source:ZFIN;Acc:ZDB-GENE-070820-16]	136	23	74.0037	2.26144	1.36151	0.0967188
ENSDARG00000105749.1	CR788316.2	NA	555	94	302.078	2.25929	1.12306	0.0442485
ENSDARG00000100482.2	pmt	phosphoethanolamine_methyltransferase_[Source:ZFIN;Acc:ZDB-GENE-060929-740]	2748	467	1496.57	2.25443	1.04407	0.03083
ENSDARG00000024540.7	tspan36	tetraspanin_36_[Source:ZFIN;Acc:ZDB-GENE-040718-248]	11517	1958	6272.62	2.25385	1.02756	0.0282777
ENSDARG00000053836.5	si:ch211-284o19.8	si:ch211-284o19.8_[Source:ZFIN;Acc:ZDB-GENE-070912-289]	194	33	105.67	2.25306	1.27345	0.0768504
ENSDARG00000034396.9	mars	methionyl-tRNA_synthetase_[Source:ZFIN;Acc:ZDB-GENE-030219-83]	4062	692	2213.12	2.25089	1.03636	0.0298623
ENSDARG00000100374.2	txnrd1	thioredoxin_reductase_1_[Source:ZFIN;Acc:ZDB-GENE-030327-2]	9527	1625	5191.74	2.24912	1.02756	0.0286115
ENSDARG00000044622.5	polq	polymerase_(DNA_directed),_theta_[Source:ZFIN;Acc:ZDB-GENE-040724-232]	416	71	226.724	2.24823	1.15018	0.050622
ENSDARG00000091956.2	tmem184bb	transmembrane_protein_184bb_[Source:ZFIN;Acc:ZDB-GENE-070705-124]	199	34	108.477	2.2467	1.26649	0.076069
ENSDARG00000043581.3	gadd45aa	growth_arrest_and_DNA-damage-inducible,_alpha,_a_[Source:ZFIN;Acc:ZDB-GENE-040426-1501]	1471	252	802.229	2.24284	1.0594	0.0342518
ENSDARG00000100954.1	wars	tryptophanyl-tRNA_synthetase_[Source:ZFIN;Acc:ZDB-GENE-040426-1742]	1651	283	900.486	2.24201	1.05502	0.0335798
ENSDARG00000071013.5	arl6ip6	ADP-ribosylation_factor-like_6_interacting_protein_6_[Source:ZFIN;Acc:ZDB-GENE-070410-117]	140	24	76.3599	2.24186	1.34852	0.0964202
ENSDARG00000053005.3	cd22	cd22_molecule_[Source:ZFIN;Acc:ZDB-GENE-050522-521]	99	17	54.0132	2.23943	1.45299	0.123254
ENSDARG00000077236.3	hspb6	heat_shock_protein,_alpha-crystallin-related,_b6_[Source:ZFIN;Acc:ZDB-GENE-080214-7]	2048	352	1117.54	2.23811	1.04743	0.0326168
ENSDARG00000076848.2	LGALS3BP	(1_of_many)_galectin_3_binding_protein_[Source:HGNC_Symbol;Acc:HGNC:6564]	122	21	66.5898	2.23596	1.38579	0.106638
ENSDARG00000045633.6	asb15a	ankyrin_repeat_and_SOCS_box_containing_15a_[Source:ZFIN;Acc:ZDB-GENE-110421-5]	255	44	139.243	2.23246	1.21602	0.0663772
ENSDARG00000104370.1	esm1	endothelial_cell-specific_molecule_1_[Source:ZFIN;Acc:ZDB-GENE-060929-748]	336	58	183.486	2.23188	1.1733	0.0571418
ENSDARG00000101322.1	tfr1a	transferrin_receptor_1a_[Source:ZFIN;Acc:ZDB-GENE-041220-1]	399	69	217.959	2.22926	1.15049	0.052664
ENSDARG00000105590.1	si:cabz01007794.1	si:cabz01007794.1_[Source:ZFIN;Acc:ZDB-GENE-160728-147]	3336	577	1822.39	2.22902	1.03446	0.0311798
ENSDARG00000069909.6	HTRA2	(1_of_many)_HtrA_serine_peptidase_2_[Source:HGNC_Symbol;Acc:HGNC:14348]	1156	200	631.53	2.22861	1.06635	0.0366235
ENSDARG00000061231.7	tinagl1	tubulointerstitial_nephritis_antigen-like_1_[Source:ZFIN;Acc:ZDB-GENE-060503-240]	635	110	346.981	2.22679	1.10363	0.0436227
ENSDARG00000098171.2	zgc:162193	zgc:162193_[Source:ZFIN;Acc:ZDB-GENE-030131-2035]	1157	201	632.536	2.22266	1.06491	0.0368715
ENSDARG00000026759.10	ldlrb	low_density_lipoprotein_receptor_b_[Source:ZFIN;Acc:ZDB-GENE-040426-1254]	1075	187	587.842	2.22077	1.06807	0.0375967
ENSDARG00000079245.4	si:dkey-73p2.2	si:dkey-73p2.2_[Source:ZFIN;Acc:ZDB-GENE-131119-50]	477	83	260.851	2.22035	1.12834	0.0490917
ENSDARG00000002794.7	NA	NA	636	111	347.987	2.21601	1.10091	0.0441271
ENSDARG00000098736.2	si:dkey-201i2.4	si:dkey-201i2.4_[Source:ZFIN;Acc:ZDB-GENE-141215-24]	401	70	219.415	2.21571	1.14657	0.0533006
ENSDARG00000070672.4	slc2a9l1	solute_carrier_family_2_(facilitated_glucose_transporter),_member_9-like_1_[Source:ZFIN;Acc:ZDB-GENE-090915-3]	63	11	34.473	2.21539	1.62664	0.173218
ENSDARG00000105829.1	CR788316.4	NA	1105	193	604.681	2.21491	1.06531	0.037606
ENSDARG00000045661.6	irf7	interferon_regulatory_factor_7_[Source:ZFIN;Acc:ZDB-GENE-040426-1518]	623	109	341.023	2.21244	1.10174	0.0446297
ENSDARG00000092115.4	eif4a1a	eukaryotic_translation_initiation_factor_4A1A_[Source:ZFIN;Acc:ZDB-GENE-031030-2]	13845	2430	7582.86	2.20788	1.01613	0.029793
ENSDARG00000078024.3	CU570881.1	NA	148	26	81.0724	2.20655	1.32467	0.0957657
ENSDARG00000053240.10	kif6	kinesin_family_member_6_[Source:ZFIN;Acc:ZDB-GENE-061027-130]	74	13	40.5362	2.20655	1.55404	0.155641
ENSDARG00000103846.2	hspa5	heat_shock_protein_5_[Source:ZFIN;Acc:ZDB-GENE-031001-11]	27488	4838	15062.6	2.20386	1.01306	0.029596
ENSDARG00000043442.7	NA	NA	2616	461	1433.8	2.20206	1.03295	0.0330209
ENSDARG00000036897.6	NA	NA	136	24	74.559	2.20004	1.34546	0.102015
ENSDARG00000099749.1	ube2d2l	ubiquitin-conjugating_enzyme_E2D_2_(UBC4/5_homolog,_yeast),_like_[Source:ZFIN;Acc:ZDB-GENE-030131-7384]	6742	1191	3696.84	2.19854	1.01851	0.0308815
ENSDARG00000038068.8	ddx5	DEAD_(Asp-Glu-Ala-Asp)_box_helicase_5_[Source:ZFIN;Acc:ZDB-GENE-030131-925]	24971	4415	13694.4	2.19731	1.01177	0.0298747
ENSDARG00000073912.4	si:ch211-202h22.7	si:ch211-202h22.7_[Source:ZFIN;Acc:ZDB-GENE-090313-77]	62	11	34.0228	2.1923	1.62741	0.177944
ENSDARG00000025522.6	sgk1	serum/glucocorticoid_regulated_kinase_1_[Source:ZFIN;Acc:ZDB-GENE-030131-2860]	16546	2943	9083.81	2.18866	1.011	0.0303991
ENSDARG00000007709.9	adamts8a	ADAM_metallopeptidase_with_thrombospondin_type_1_motif,_8a_[Source:ZFIN;Acc:ZDB-GENE-060526-202]	416	74	228.389	2.18853	1.13557	0.0539496
ENSDARG00000039501.9	ugt2a6	UDP_glucuronosyltransferase_2_family,_polypeptide_A6_[Source:ZFIN;Acc:ZDB-GENE-081104-3]	129	23	70.852	2.1852	1.35623	0.107128
ENSDARG00000010276.9	ptgs2b	prostaglandin-endoperoxide_synthase_2b_[Source:ZFIN;Acc:ZDB-GENE-041014-323]	670	120	368.292	2.17867	1.08781	0.0451995
ENSDARG00000003693.9	hars	histidyl-tRNA_synthetase_[Source:ZFIN;Acc:ZDB-GENE-040912-152]	15464	2780	8506.14	2.1733	1.00771	0.0310309
ENSDARG00000026090.8	adprm	ADP-ribose/CDP-alcohol_diphosphatase,_manganese-dependent_[Source:ZFIN;Acc:ZDB-GENE-040426-1406]	1065	192	586.116	2.16921	1.05633	0.0400204
ENSDARG00000071325.5	cbarpb	calcium_channel,_voltage-dependent,_beta_subunit_associated_regulatory_protein_b_[Source:ZFIN;Acc:ZDB-GENE-050208-507]	543	98	298.896	2.16764	1.10284	0.0493564
ENSDARG00000061710.5	map3k8	mitogen-activated_protein_kinase_kinase_kinase_8_[Source:ZFIN;Acc:ZDB-GENE-100316-8]	221	40	121.714	2.16351	1.2244	0.0772288
ENSDARG00000078674.2	hspb9	heat_shock_protein,_alpha-crystallin-related,_9_[Source:ZFIN;Acc:ZDB-GENE-080214-6]	1589	288	875.347	2.16152	1.03747	0.0372106
ENSDARG00000045051.8	slc16a3	solute_carrier_family_16_(monocarboxylate_transporter),_member_3_[Source:ZFIN;Acc:ZDB-GENE-030131-5487]	3473	632	1914.61	2.15573	1.0167	0.033979
ENSDARG00000059044.7	epm2a	epilepsy,_progressive_myoclonus_type_2A,_Lafora_disease_(laforin)_[Source:ZFIN;Acc:ZDB-GENE-100922-143]	362	66	199.634	2.15299	1.14379	0.0597905
ENSDARG00000056921.3	ankk1	ankyrin_repeat_and_kinase_domain_containing_1_[Source:ZFIN;Acc:ZDB-GENE-071015-4]	521	95	287.325	2.15282	1.10313	0.0509905
ENSDARG00000100513.2	NA	NA	12948	2372	7146.79	2.14609	1.00216	0.0322361
ENSDARG00000092520.1	si:dkey-250k15.10	si:dkey-250k15.10_[Source:ZFIN;Acc:ZDB-GENE-100921-41]	87	16	48.0551	2.14048	1.47256	0.146063
ENSDARG00000043154.7	ucp3	uncoupling_protein_3_[Source:ZFIN;Acc:ZDB-GENE-040426-1317]	38056	7009	21026.2	2.13839	0.997346	0.0320268
ENSDARG00000099866.2	CABZ01085552.1	NA	190	35	104.98	2.13811	1.24829	0.0867432
ENSDARG00000100862.1	gprc5c	G_protein-coupled_receptor,_class_C,_group_5,_member_C_[Source:ZFIN;Acc:ZDB-GENE-070928-27]	662	122	365.801	2.13749	1.07871	0.0475325
ENSDARG00000099982.1	ccl39.7	chemokine_(C-C_motif)_ligand_39,_duplicate_7_[Source:ZFIN;Acc:ZDB-GENE-131127-629]	65	12	35.9288	2.13494	1.58976	0.179295
ENSDARG00000009505.7	prelid3b	PRELI_domain_containing_3_[Source:ZFIN;Acc:ZDB-GENE-031002-13]	14094	2603	7791.03	2.13438	0.999069	0.0326497
ENSDARG00000102583.2	il4r.1	interleukin_4_receptor,_tandem_duplicate_1_[Source:ZFIN;Acc:ZDB-GENE-050227-5]	1275	236	705.098	2.13118	1.03886	0.0402227
ENSDARG00000097289.1	BX629344.1	NA	1199	222	663.106	2.13074	1.04147	0.0407673
ENSDARG00000069961.5	il21r.1	interleukin_21_receptor,_tandem_duplicate_1_[Source:ZFIN;Acc:ZDB-GENE-080108-6]	151	28	83.5336	2.12859	1.29921	0.101344
ENSDARG00000021242.11	mvp	major_vault_protein_[Source:ZFIN;Acc:ZDB-GENE-030826-33]	14806	2756	8196.56	2.12308	0.996199	0.0330746
ENSDARG00000052734.7	hmgcra	3-hydroxy-3-methylglutaryl-CoA_reductase_a_[Source:ZFIN;Acc:ZDB-GENE-040401-2]	4231	790	2343.62	2.11861	1.00504	0.0350324
ENSDARG00000020187.8	NA	NA	4892	914	2710.08	2.1177	1.00298	0.0347365
ENSDARG00000075261.3	timp2b	TIMP_metallopeptidase_inhibitor_2b_[Source:ZFIN;Acc:ZDB-GENE-040426-2655]	3818	714	2115.47	2.11636	1.006	0.0354004
ENSDARG00000001953.12	pfkfb3	6-phosphofructo-2-kinase/fructose-2,6-biphosphatase_3_[Source:ZFIN;Acc:ZDB-GENE-040426-2724]	9856	1844	5461.47	2.1157	0.996487	0.0337401
ENSDARG00000074782.3	adgrg3	adhesion_G_protein-coupled_receptor_G3_[Source:ZFIN;Acc:ZDB-GENE-140106-110]	160	30	88.6963	2.11258	1.2807	0.0990353
ENSDARG00000087084.3	hcar1-4	hydroxycarboxylic_acid_receptor_1-4_[Source:ZFIN;Acc:ZDB-GENE-111111-10]	165	31	91.5027	2.10966	1.27257	0.0973578
ENSDARG00000103840.1	lrrc8db	leucine_rich_repeat_containing_8_family,_member_Db_[Source:ZFIN;Acc:ZDB-GENE-061013-487]	1057	200	586.956	2.09944	1.03999	0.0435178
ENSDARG00000054755.6	alox5ap	arachidonate_5-lipoxygenase-activating_protein_[Source:ZFIN;Acc:ZDB-GENE-030131-9322]	243	46	134.95	2.09879	1.1905	0.0779082
ENSDARG00000055186.3	ccr9a	chemokine_(C-C_motif)_receptor_9a_[Source:ZFIN;Acc:ZDB-GENE-060130-125]	220	42	122.374	2.08658	1.20558	0.0834927
ENSDARG00000056160.5	hspd1	heat_shock_60_protein_1_[Source:ZFIN;Acc:ZDB-GENE-021206-1]	17464	3345	9720.35	2.08185	0.985996	0.0347366
ENSDARG00000104687.1	slc16a9b	solute_carrier_family_16,_member_9b_[Source:ZFIN;Acc:ZDB-GENE-040801-69]	4181	801	2327.22	2.08151	0.996514	0.036726
ENSDARG00000098837.2	tgm5l	transglutaminase_5,_like_[Source:ZFIN;Acc:ZDB-GENE-110411-176]	271	52	150.889	2.07925	1.16711	0.0748245
ENSDARG00000063079.7	ago3b	argonaute_RISC_catalytic_component_3b_[Source:ZFIN;Acc:ZDB-GENE-060503-452]	198	38	110.248	2.07897	1.22439	0.0895148
ENSDARG00000096310.2	wu:fj64h06	wu:fj64h06_[Source:ZFIN;Acc:ZDB-GENE-030131-8286]	493	95	274.718	2.07313	1.08904	0.0569597
ENSDARG00000093125.4	RANBP2	si:ch1073-55a19.2_[Source:ZFIN;Acc:ZDB-GENE-081104-93]	2688	518	1497.87	2.07305	1.00212	0.0385768
ENSDARG00000055365.6	si:dkey-25e12.3	si:dkey-25e12.3_[Source:ZFIN;Acc:ZDB-GENE-041001-132]	446	86	248.56	2.07217	1.09909	0.0593816
ENSDARG00000070560.5	nap1l4a	nucleosome_assembly_protein_1-like_4a_[Source:ZFIN;Acc:ZDB-GENE-030131-9099]	8828	1704	4920.89	2.0707	0.986676	0.0358464
ENSDARG00000092522.1	nnt2	nicotinamide_nucleotide_transhydrogenase_2_[Source:ZFIN;Acc:ZDB-GENE-091204-5]	300	58	167.277	2.06838	1.14857	0.0717297
ENSDARG00000088539.3	ponzr2	plac8_onzin_related_protein_2_[Source:ZFIN;Acc:ZDB-GENE-050411-41]	558	108	311.202	2.06677	1.07575	0.0547026
ENSDARG00000076137.1	CLDN22	claudin_22_[Source:HGNC_Symbol;Acc:HGNC:2044]	62	12	34.578	2.06677	1.59209	0.194235
ENSDARG00000076745.2	zgc:193811	zgc:193811_[Source:ZFIN;Acc:ZDB-GENE-081022-43]	62	12	34.578	2.06677	1.59209	0.194235
ENSDARG00000091126.2	rnf207a	ring_finger_protein_207a_[Source:ZFIN;Acc:ZDB-GENE-120813-7]	258	50	143.925	2.06491	1.17156	0.0779796
ENSDARG00000004017.9	spag1a	sperm_associated_antigen_1a_[Source:ZFIN;Acc:ZDB-GENE-030131-9443]	2952	575	1648.38	2.0576	0.996578	0.0389547
ENSDARG00000101040.1	ccl20a.3	chemokine_(C-C_motif)_ligand_20a,_duplicate_3_[Source:ZFIN;Acc:ZDB-GENE-081022-193]	77	15	42.9974	2.05743	1.49653	0.169193
ENSDARG00000042659.4	thyn1	thymocyte_nuclear_protein_1_[Source:ZFIN;Acc:ZDB-GENE-040426-1585]	287	56	160.314	2.05509	1.15192	0.0744152
ENSDARG00000062168.5	tmem168b	transmembrane_protein_168b_[Source:ZFIN;Acc:ZDB-GENE-090406-3]	92	18	51.4168	2.05118	1.42784	0.150843
ENSDARG00000043084.5	abhd17ab	abhydrolase_domain_containing_17Ab_[Source:ZFIN;Acc:ZDB-GENE-081105-136]	270	53	150.994	2.04643	1.15937	0.0775416
ENSDARG00000015654.13	ca15a	carbonic_anhydrase_XVa_[Source:ZFIN;Acc:ZDB-GENE-070424-7]	3649	717	2041.05	2.045	0.989916	0.0388446
ENSDARG00000016200.9	trib3	tribbles_pseudokinase_3_[Source:ZFIN;Acc:ZDB-GENE-040426-2609]	5592	1099	3127.98	2.04471	0.984382	0.0377873
ENSDARG00000037158.4	rcc1	regulator_of_chromosome_condensation_1_[Source:ZFIN;Acc:ZDB-GENE-040426-2216]	1190	234	665.717	2.04392	1.02099	0.0452962
ENSDARG00000029075.8	pfkfb4b	6-phosphofructo-2-kinase/fructose-2,6-biphosphatase_4b_[Source:ZFIN;Acc:ZDB-GENE-031031-4]	11519	2267	6445.1	2.0427	0.97857	0.036849
ENSDARG00000069481.3	ghrh	growth_hormone_releasing_hormone_[Source:ZFIN;Acc:ZDB-GENE-070426-1]	132	26	73.8685	2.04149	1.3116	0.119592
ENSDARG00000104105.2	ttf2	transcription_termination_factor,_RNA_polymerase_II_[Source:ZFIN;Acc:ZDB-GENE-110411-73]	1232	243	689.625	2.03951	1.01839	0.045211
ENSDARG00000013250.9	tars	threonyl-tRNA_synthetase_[Source:ZFIN;Acc:ZDB-GENE-041010-218]	8892	1760	4980.8	2.03447	0.978131	0.0375293
ENSDARG00000076765.3	ddhd2	DDHD_domain_containing_2_[Source:ZFIN;Acc:ZDB-GENE-080519-4]	1570	311	879.563	2.03332	1.00738	0.0435468
ENSDARG00000099101.1	gch2	GTP_cyclohydrolase_2_[Source:ZFIN;Acc:ZDB-GENE-001205-3]	915	182	513.027	2.02737	1.03036	0.0491103
ENSDARG00000028096.6	si:ch211-95j8.2	si:ch211-95j8.2_[Source:ZFIN;Acc:ZDB-GENE-091204-28]	6506	1297	3649.44	2.02413	0.978086	0.0385007
ENSDARG00000040179.5	zgc:101562	zgc:101562_[Source:ZFIN;Acc:ZDB-GENE-041010-74]	395	79	221.711	2.01947	1.09968	0.066297
ENSDARG00000090310.2	CABZ01065328.1	NA	75	15	42.0969	2.01947	1.49656	0.177208
ENSDARG00000101630.1	si:dkey-8l13.5	si:dkey-8l13.5_[Source:ZFIN;Acc:ZDB-GENE-141216-349]	75	15	42.0969	2.01947	1.49656	0.177208
ENSDARG00000087714.4	si:ch211-226o13.1	si:ch211-226o13.1_[Source:ZFIN;Acc:ZDB-GENE-081104-491]	70	14	39.2905	2.01947	1.52511	0.185454
ENSDARG00000013072.6	mmp15b	matrix_metallopeptidase_15b_[Source:ZFIN;Acc:ZDB-GENE-070817-6]	224	45	125.841	2.01304	1.18318	0.0888725
ENSDARG00000100815.1	srsf3a	serine/arginine-rich_splicing_factor_3a_[Source:ZFIN;Acc:ZDB-GENE-030616-631]	1279	257	718.559	2.01272	1.01034	0.0463585
ENSDARG00000038957.7	flvcr2a	feline_leukemia_virus_subgroup_C_cellular_receptor_family,_member_2a_[Source:ZFIN;Acc:ZDB-GENE-111020-14]	109	22	61.2919	2.00629	1.35867	0.139766
ENSDARG00000103590.1	cyp2aa6	cytochrome_P450,_family_2,_subfamily_AA,_polypeptide_6_[Source:ZFIN;Acc:ZDB-GENE-030131-2932]	2694	545	1515.56	2.00296	0.985454	0.0421004
ENSDARG00000074764.2	zgc:171426	zgc:171426_[Source:ZFIN;Acc:ZDB-GENE-080212-2]	84	17	47.2596	2.00239	1.44758	0.166582
ENSDARG00000045842.6	zgc:113263	zgc:113263_[Source:ZFIN;Acc:ZDB-GENE-050306-34]	5015	1015	2821.55	2.00231	0.97556	0.0401236
ENSDARG00000099356.1	si:dkey-6f10.5	si:dkey-6f10.5_[Source:ZFIN;Acc:ZDB-GENE-130531-32]	74	15	41.6467	2.0001	1.49653	0.181388
ENSDARG00000095908.3	sat1a.2	spermidine/spermine_N1-acetyltransferase_1a,_duplicate_2_[Source:ZFIN;Acc:ZDB-GENE-040704-4]	448	91	252.236	1.9971	1.07993	0.0644174
ENSDARG00000099719.2	cdkn1d	cyclin-dependent_kinase_inhibitor_1D_[Source:ZFIN;Acc:ZDB-GENE-110215-1]	22921	4657	12905.8	1.99674	0.965253	0.0385821
ENSDARG00000103580.1	NA	NA	123	25	69.2611	1.9962	1.3194	0.13029
ENSDARG00000100231.1	ccdc135	coiled-coil_domain_containing_135_[Source:ZFIN;Acc:ZDB-GENE-120406-10]	983	201	554.194	1.98754	1.01674	0.0506054
ENSDARG00000026403.9	hephl1b	hephaestin-like_1b_[Source:ZFIN;Acc:ZDB-GENE-091204-388]	170	35	95.975	1.97765	1.23108	0.108178
ENSDARG00000058160.6	tnfaip2b	tumor_necrosis_factor,_alpha-induced_protein_2b_[Source:ZFIN;Acc:ZDB-GENE-081107-56]	359	74	202.726	1.97593	1.10042	0.0725557
ENSDARG00000088885.2	si:ch1073-340i21.3	si:ch1073-340i21.3_[Source:ZFIN;Acc:ZDB-GENE-030131-199]	2847	588	1608.33	1.97309	0.977218	0.0434776
ENSDARG00000031929.6	stard14	START_domain_containing_14_[Source:ZFIN;Acc:ZDB-GENE-040426-963]	2389	494	1349.92	1.97136	0.980496	0.04437
ENSDARG00000018399.9	rps6kb1a	ribosomal_protein_S6_kinase_b,_polypeptide_1a_[Source:ZFIN;Acc:ZDB-GENE-091113-52]	1873	389	1059.3	1.96505	0.985375	0.0461286
ENSDARG00000010572.6	slc25a25a	solute_carrier_family_25_(mitochondrial_carrier;_phosphate_carrier),_member_25a_[Source:ZFIN;Acc:ZDB-GENE-040426-2396]	4053	843	2292.91	1.96293	0.968908	0.0427734
ENSDARG00000099382.1	si:ch211-209n20.1	si:ch211-209n20.1_[Source:ZFIN;Acc:ZDB-GENE-070705-98]	240	50	135.821	1.96057	1.15716	0.0902085
ENSDARG00000098174.1	NA	NA	791	165	447.758	1.95875	1.02259	0.0554319
ENSDARG00000009215.6	NA	NA	1424	298	806.61	1.9541	0.991921	0.048836
ENSDARG00000044010.7	loxl2a	lysyl_oxidase-like_2a_[Source:ZFIN;Acc:ZDB-GENE-070818-1]	2359	495	1336.97	1.95022	0.975739	0.0456401
ENSDARG00000069844.5	irg1	immunoresponsive_1_homolog_(mouse)_[Source:ZFIN;Acc:ZDB-GENE-081104-428]	567	119	321.362	1.94993	1.0455	0.0621731
ENSDARG00000069726.7	glis3	GLIS_family_zinc_finger_3_[Source:ZFIN;Acc:ZDB-GENE-070112-2232]	700	147	396.792	1.94908	1.02859	0.0581061
ENSDARG00000102071.1	slc25a47b	solute_carrier_family_25,_member_47b_[Source:ZFIN;Acc:ZDB-GENE-070424-85]	423	89	239.87	1.94632	1.07346	0.0698133
ENSDARG00000101482.2	hk2	hexokinase_2_[Source:ZFIN;Acc:ZDB-GENE-040426-2017]	1957	412	1109.89	1.94547	0.979416	0.0469939
ENSDARG00000041895.9	cad	carbamoyl-phosphate_synthetase_2,_aspartate_transcarbamylase,_and_dihydroorotase_[Source:ZFIN;Acc:ZDB-GENE-021030-4]	6227	1317	3534.93	1.93882	0.958281	0.0430495
ENSDARG00000016864.5	farsb	phenylalanyl-tRNA_synthetase,_beta_subunit_[Source:ZFIN;Acc:ZDB-GENE-021206-2]	8304	1758	4714.94	1.93741	0.955653	0.04263
ENSDARG00000015709.10	hsd17b12a	hydroxysteroid_(17-beta)_dehydrogenase_12a_[Source:ZFIN;Acc:ZDB-GENE-030131-5628]	4925	1044	2797.13	1.93554	0.959912	0.0437607
ENSDARG00000070318.3	arl8bb	ADP-ribosylation_factor-like_8Bb_[Source:ZFIN;Acc:ZDB-GENE-080516-10]	339	72	192.61	1.93276	1.09698	0.0780878
ENSDARG00000075926.4	igfn1.2	immunoglobulin-like_and_fibronectin_type_III_domain_containing_1,_tandem_duplicate_2_[Source:ZFIN;Acc:ZDB-GENE-130530-789]	94	20	53.4278	1.9302	1.38707	0.164054
ENSDARG00000098761.1	rgs2	regulator_of_G_protein_signaling_2_[Source:ZFIN;Acc:ZDB-GENE-040718-410]	501	107	284.983	1.92474	1.05054	0.066929
ENSDARG00000033029.8	pkd1b	polycystic_kidney_disease_1b_[Source:ZFIN;Acc:ZDB-GENE-100707-2]	985	211	560.647	1.92042	1.00032	0.0548823
ENSDARG00000005122.10	atp2a2b	ATPase,_Ca++_transporting,_cardiac_muscle,_slow_twitch_2b_[Source:ZFIN;Acc:ZDB-GENE-030131-867]	6922	1483	3940.02	1.92021	0.952932	0.0438989
ENSDARG00000077240.4	cd247l	CD247_antigen_like_[Source:ZFIN;Acc:ZDB-GENE-070508-2]	84	18	47.8149	1.91993	1.42476	0.177804
ENSDARG00000097157.2	si:ch211-207n23.2	si:ch211-207n23.2_[Source:ZFIN;Acc:ZDB-GENE-131121-310]	3095	664	1762.19	1.91822	0.962465	0.0462579
ENSDARG00000053091.8	NA	NA	5040	1082	2870	1.91726	0.955216	0.0447335
ENSDARG00000075192.4	yme1l1a	YME1-like_1a_[Source:ZFIN;Acc:ZDB-GENE-091113-41]	3961	852	2256.48	1.91448	0.957606	0.0455829
ENSDARG00000004018.7	CHST13	carbohydrate_sulfotransferase_13_[Source:HGNC_Symbol;Acc:HGNC:21755]	223	48	127.056	1.91348	1.1582	0.098512
ENSDARG00000099082.1	BX005085.3	NA	65	14	37.0393	1.91255	1.52721	0.210454
ENSDARG00000007412.10	slc2a1b	solute_carrier_family_2_(facilitated_glucose_transporter),_member_1b_[Source:ZFIN;Acc:ZDB-GENE-090915-1]	1007	217	573.884	1.91184	0.997064	0.0551788
ENSDARG00000093570.2	si:dkey-25o1.7	si:dkey-25o1.7_[Source:ZFIN;Acc:ZDB-GENE-091204-375]	116	25	66.1094	1.91166	1.31403	0.145723
ENSDARG00000037062.5	dhh	desert_hedgehog_[Source:ZFIN;Acc:ZDB-GENE-990714-5]	88	19	50.1711	1.90904	1.40462	0.17411
ENSDARG00000089697.3	nfe2l2b	nuclear_factor,_erythroid_2-like_2b_[Source:ZFIN;Acc:ZDB-GENE-120320-3]	847	183	482.966	1.90806	1.00587	0.0578377
ENSDARG00000103634.1	si:ch73-329n5.6	si:ch73-329n5.6_[Source:ZFIN;Acc:ZDB-GENE-131121-171]	2734	591	1559.12	1.90732	0.962231	0.0474581
ENSDARG00000068465.6	zgc:136254	zgc:136254_[Source:ZFIN;Acc:ZDB-GENE-060421-3062]	111	24	63.3029	1.90699	1.32633	0.150491
ENSDARG00000102937.1	hspbp1	HSPA_(heat_shock_70kDa)_binding_protein,_cytoplasmic_cochaperone_1_[Source:ZFIN;Acc:ZDB-GENE-030219-55]	1803	390	1028.34	1.90639	0.972396	0.0499359
ENSDARG00000033735.5	ncf1	neutrophil_cytosolic_factor_1_[Source:ZFIN;Acc:ZDB-GENE-031006-6]	559	121	318.871	1.90538	1.03566	0.0658004
ENSDARG00000034107.10	actl6b	actin-like_6B_[Source:ZFIN;Acc:ZDB-GENE-050522-191]	157	34	89.5666	1.9047	1.23043	0.121623
ENSDARG00000104572.1	si:dkey-35h6.1	si:dkey-35h6.1_[Source:ZFIN;Acc:ZDB-GENE-141216-112]	11353	2460	6477.52	1.90388	0.945829	0.0441223
ENSDARG00000030722.6	xirp1	xin_actin_binding_repeat_containing_1_[Source:ZFIN;Acc:ZDB-GENE-050221-2]	1855	403	1058.97	1.90011	0.97003	0.0501348
ENSDARG00000070214.4	slc41a1	solute_carrier_family_41_(magnesium_transporter),_member_1_[Source:ZFIN;Acc:ZDB-GENE-030131-4700]	253	55	144.45	1.89917	1.13225	0.0934759
ENSDARG00000011703.11	clocka	clock_circadian_regulator_a_[Source:ZFIN;Acc:ZDB-GENE-990630-14]	593	129	338.621	1.8982	1.02884	0.0650389
ENSDARG00000015955.5	cldnc	claudin_c_[Source:ZFIN;Acc:ZDB-GENE-010328-3]	4647	1012	2654.19	1.89663	0.951243	0.0461689
ENSDARG00000103025.1	hmgcs1	3-hydroxy-3-methylglutaryl-CoA_synthase_1_(soluble)_[Source:ZFIN;Acc:ZDB-GENE-040426-1042]	3640	794	2079.75	1.89427	0.954023	0.0470824
ENSDARG00000056750.6	si:ch211-254p10.2	si:ch211-254p10.2_[Source:ZFIN;Acc:ZDB-GENE-100922-17]	87	19	49.7209	1.89255	1.40422	0.177734
ENSDARG00000045453.7	f13a1a.1	coagulation_factor_XIII,_A1_polypeptide_a,_tandem_duplicate_1_[Source:ZFIN;Acc:ZDB-GENE-060929-1250]	119	26	68.0154	1.89192	1.30111	0.145924
ENSDARG00000088069.2	CR759879.1	interferon-induced_protein_with_tetratricopeptide_repeats_5__[Source:RefSeq_peptide;Acc:NP_001289169]	247	54	141.193	1.89102	1.1341	0.0954313
ENSDARG00000059363.5	tgfbr2a	transforming_growth_factor_beta_receptor_2a_[Source:ZFIN;Acc:ZDB-GENE-120404-1]	928	203	530.541	1.89018	0.996166	0.0577672
ENSDARG00000068830.6	zgc:172139	zgc:172139_[Source:ZFIN;Acc:ZDB-GENE-080204-49]	1410	309	806.414	1.88756	0.976119	0.0531457
ENSDARG00000077853.4	ttll2	tubulin_tyrosine_ligase-like_family,_member_2_[Source:ZFIN;Acc:ZDB-GENE-041014-297]	114	25	65.2089	1.88657	1.31262	0.150645
ENSDARG00000044318.7	itgb7	integrin,_beta_7_[Source:ZFIN;Acc:ZDB-GENE-100728-2]	155	34	88.6661	1.8862	1.22863	0.124734
ENSDARG00000055045.6	casp3b	caspase_3,_apoptosis-related_cysteine_peptidase_b_[Source:ZFIN;Acc:ZDB-GENE-070607-1]	1576	346	901.699	1.88496	0.971469	0.0523406
ENSDARG00000105261.1	nfkb1	nuclear_factor_of_kappa_light_polypeptide_gene_enhancer_in_B-cells_1_[Source:ZFIN;Acc:ZDB-GENE-121204-3]	173	38	98.9915	1.88424	1.20241	0.117101
ENSDARG00000102861.1	NA	NA	749	165	428.848	1.88004	1.00687	0.0618729
ENSDARG00000098733.1	PXDN	peroxidasin_[Source:HGNC_Symbol;Acc:HGNC:14966]	236	52	135.13	1.87974	1.13917	0.0989215
ENSDARG00000101706.3	csrp3	cysteine_and_glycine-rich_protein_3_(cardiac_LIM_protein)_[Source:ZFIN;Acc:ZDB-GENE-041010-119]	245	54	140.293	1.87929	1.13248	0.0970272
ENSDARG00000026835.7	slc25a32b	solute_carrier_family_25_(mitochondrial_folate_carrier),_member_32b_[Source:ZFIN;Acc:ZDB-GENE-050306-39]	390	86	223.346	1.8786	1.06563	0.0779151
ENSDARG00000100265.1	rhcgb	Rh_family,_C_glycoprotein_b_[Source:ZFIN;Acc:ZDB-GENE-040426-2595]	3251	717	1861.85	1.87838	0.952047	0.0484968
ENSDARG00000103456.1	cyp2aa11	cytochrome_P450,_family_2,_subfamily_AA,_polypeptide_11_[Source:ZFIN;Acc:ZDB-GENE-110114-3]	204	45	116.836	1.87811	1.16611	0.107272
ENSDARG00000096979.1	NPC2	(1_of_many)_NPC_intracellular_cholesterol_transporter_2_[Source:HGNC_Symbol;Acc:HGNC:14537]	68	15	38.9453	1.87811	1.49783	0.209882
ENSDARG00000101218.1	si:ch73-345f18.3	si:ch73-345f18.3_[Source:ZFIN;Acc:ZDB-GENE-141212-392]	77	17	44.1079	1.87686	1.44622	0.194366
ENSDARG00000069142.7	aars	alanyl-tRNA_synthetase_[Source:ZFIN;Acc:ZDB-GENE-030131-3663]	33282	7378	19081.6	1.87098	0.934669	0.0453106
ENSDARG00000078245.3	gal3st1b	galactose-3-O-sulfotransferase_1b_[Source:ZFIN;Acc:ZDB-GENE-091117-38]	157	35	90.1219	1.86288	1.21933	0.126566
ENSDARG00000075229.3	slc46a2	solute_carrier_family_46_member_2_[Source:ZFIN;Acc:ZDB-GENE-170126-3]	76	17	43.6577	1.858	1.44616	0.198867
ENSDARG00000104938.2	ftsj3	FtsJ_homolog_3_(E._coli)_[Source:ZFIN;Acc:ZDB-GENE-030131-9828]	3083	690	1771.22	1.85721	0.947884	0.0500754
ENSDARG00000054058.4	h1fx	H1_histone_family,_member_X_[Source:ZFIN;Acc:ZDB-GENE-030131-1228]	45456	10195	26127	1.85415	0.930124	0.0462128
ENSDARG00000070011.4	si:ch211-167j6.4	si:ch211-167j6.4_[Source:ZFIN;Acc:ZDB-GENE-070912-146]	226	51	130.073	1.84529	1.13805	0.104921
ENSDARG00000078542.4	inpp5ja	inositol_polyphosphate-5-phosphatase_Ja_[Source:ZFIN;Acc:ZDB-GENE-091117-4]	62	14	35.6885	1.84438	1.52909	0.227744
ENSDARG00000090901.3	si:ch211-256e16.11	si:ch211-256e16.11_[Source:ZFIN;Acc:ZDB-GENE-131127-41]	604	137	348.016	1.83791	1.01229	0.0694315
ENSDARG00000038025.3	cbx7a	chromobox_homolog_7a_[Source:ZFIN;Acc:ZDB-GENE-050417-400]	9192	2095	5301.88	1.83097	0.929522	0.0488617
ENSDARG00000091715.4	si:dkey-162h11.2	si:dkey-162h11.2_[Source:ZFIN;Acc:ZDB-GENE-121214-90]	1705	389	983.656	1.82947	0.955421	0.055514
ENSDARG00000105362.1	faim2b	Fas_apoptotic_inhibitory_molecule_2b_[Source:ZFIN;Acc:ZDB-GENE-120426-3]	657	150	379.097	1.82847	1.00336	0.0684013
ENSDARG00000076309.4	mxra5b	matrix-remodelling_associated_5b_[Source:ZFIN;Acc:ZDB-GENE-081104-119]	70	16	40.401	1.82682	1.47109	0.214303
ENSDARG00000074636.4	cep170b	centrosomal_protein_170B_[Source:ZFIN;Acc:ZDB-GENE-131127-515]	481	110	277.644	1.82607	1.02965	0.0761477
ENSDARG00000017386.8	sobpb	sine_oculis_binding_protein_homolog_(Drosophila)_b_[Source:ZFIN;Acc:ZDB-GENE-041210-8]	494	113	285.163	1.82573	1.02696	0.0754372
ENSDARG00000054418.5	ssuh2.2	ssu-2_homolog,_tandem_duplicate_2_[Source:ZFIN;Acc:ZDB-GENE-060421-4694]	83	19	47.9199	1.82465	1.40277	0.193343
ENSDARG00000042751.5	riok3	RIO_kinase_3_(yeast)_[Source:ZFIN;Acc:ZDB-GENE-040801-133]	7190	1646	4151.19	1.82457	0.929693	0.0496987
ENSDARG00000068973.4	pdlim4	PDZ_and_LIM_domain_4_[Source:ZFIN;Acc:ZDB-GENE-070308-5]	1000	229	577.395	1.82412	0.975965	0.0616168
ENSDARG00000058556.6	muc5.2	mucin_5.2_[Source:ZFIN;Acc:ZDB-GENE-121108-1]	956	219	552.032	1.82362	0.978204	0.0622862
ENSDARG00000103132.1	dnaaf2	dynein,_axonemal,_assembly_factor_2_[Source:ZFIN;Acc:ZDB-GENE-050809-128]	109	25	62.9577	1.82187	1.30872	0.163892
ENSDARG00000018077.8	rbp1	retinol_binding_protein_1b,_cellular_[Source:ZFIN;Acc:ZDB-GENE-050421-2]	74	17	42.7572	1.81953	1.44612	0.208314
ENSDARG00000094681.2	hbl2	hexose-binding_lectin_2_[Source:ZFIN;Acc:ZDB-GENE-070912-286]	74	17	42.7572	1.81953	1.44612	0.208314
ENSDARG00000010255.10	bin2b	bridging_integrator_2b_[Source:ZFIN;Acc:ZDB-GENE-030131-5598]	1061	244	613.189	1.81801	0.971493	0.0612953
ENSDARG00000074378.4	junba	jun_B_proto-oncogene_a_[Source:ZFIN;Acc:ZDB-GENE-040426-2172]	2945	679	1702.98	1.81432	0.938298	0.0531582
ENSDARG00000011190.10	fgfr1b	fibroblast_growth_factor_receptor_1b_[Source:ZFIN;Acc:ZDB-GENE-060503-14]	199	46	115.14	1.8106	1.15325	0.116414
ENSDARG00000009727.11	twf2b	twinfilin_actin-binding_protein_2b_[Source:ZFIN;Acc:ZDB-GENE-050522-238]	441	102	255.193	1.80975	1.03441	0.0801964
ENSDARG00000074533.4	slc25a38b	solute_carrier_family_25,_member_38b_[Source:ZFIN;Acc:ZDB-GENE-110214-1]	2201	510	1274.16	1.80713	0.942843	0.0552783
ENSDARG00000099351.1	igfbp1a	insulin-like_growth_factor_binding_protein_1a_[Source:ZFIN;Acc:ZDB-GENE-021231-1]	8960	2077	5187.43	1.80654	0.923817	0.0505222
ENSDARG00000055760.4	srm	spermidine_synthase_[Source:ZFIN;Acc:ZDB-GENE-040426-1183]	1357	315	785.883	1.80454	0.957354	0.0594405
ENSDARG00000096264.2	or124-4	odorant_receptor,_family_E,_subfamily_124,_member_4_[Source:ZFIN;Acc:ZDB-GENE-070806-90]	116	27	67.2199	1.80063	1.28399	0.160803
ENSDARG00000043976.4	etf1b	eukaryotic_translation_termination_factor_1b_[Source:ZFIN;Acc:ZDB-GENE-021029-1]	12853	2998	7451.61	1.79757	0.919759	0.0506542
ENSDARG00000074955.6	nup98	nucleoporin_98_[Source:ZFIN;Acc:ZDB-GENE-040426-1180]	6992	1631	4053.71	1.79749	0.923402	0.0515835
ENSDARG00000102867.1	srfb	serum_response_factor_b_[Source:ZFIN;Acc:ZDB-GENE-040426-1294]	210	49	121.758	1.79707	1.1391	0.114652
ENSDARG00000097405.1	si:dkey-273g18.1	si:dkey-273g18.1_[Source:ZFIN;Acc:ZDB-GENE-060503-256]	90	21	52.1821	1.79707	1.36555	0.188172
ENSDARG00000013763.11	rrbp1a	ribosome_binding_protein_1a_[Source:ZFIN;Acc:ZDB-GENE-030131-9795]	2223	519	1289.06	1.79624	0.939955	0.0560063
ENSDARG00000091252.4	slc22a7b.2	solute_carrier_family_22_(organic_anion_transporter),_member_7b,_tandem_duplicate_2_[Source:ZFIN;Acc:ZDB-GENE-030131-9391]	394	92	228.479	1.79603	1.04345	0.0852072
ENSDARG00000051785.6	dhx33	DEAH_(Asp-Glu-Ala-His)_box_polypeptide_33_[Source:ZFIN;Acc:ZDB-GENE-131127-77]	428	100	248.229	1.79515	1.03392	0.0825182
ENSDARG00000013670.10	hyou1	hypoxia_up-regulated_1_[Source:ZFIN;Acc:ZDB-GENE-030131-5344]	4719	1106	2738.8	1.79067	0.925523	0.0530189
ENSDARG00000054389.5	rhof	ras_homolog_family_member_F_[Source:ZFIN;Acc:ZDB-GENE-050522-280]	209	49	121.308	1.79019	1.13822	0.115765
ENSDARG00000090524.2	f2rl2	coagulation_factor_II_(thrombin)_receptor-like_2_[Source:ZFIN;Acc:ZDB-GENE-110127-4]	226	53	131.183	1.7898	1.12355	0.111164
ENSDARG00000058508.7	cfap70	cilia_and_flagella_associated_protein_70_[Source:ZFIN;Acc:ZDB-GENE-091204-50]	260	61	150.933	1.78917	1.09922	0.103595
ENSDARG00000043781.5	psmb10	proteasome_subunit_beta_10_[Source:ZFIN;Acc:ZDB-GENE-040718-278]	813	191	472.1	1.78722	0.978499	0.0677759
ENSDARG00000099151.1	NA	NA	349	82	202.665	1.78707	1.05592	0.0905629
ENSDARG00000002353.9	tagapa	T-cell_activation_RhoGTPase_activating_protein_a_[Source:ZFIN;Acc:ZDB-GENE-040426-1877]	174	41	101.108	1.78293	1.17421	0.128912
ENSDARG00000030913.8	cluha	clustered_mitochondria_(cluA/CLU1)_homolog_a_[Source:ZFIN;Acc:ZDB-GENE-061103-457]	4099	966	2381.92	1.78272	0.925387	0.0540475
ENSDARG00000008592.6	mtmr8	myotubularin_related_protein_8_[Source:ZFIN;Acc:ZDB-GENE-040426-1016]	441	104	256.303	1.78173	1.02731	0.0828518
ENSDARG00000100375.1	timm23b	translocase_of_inner_mitochondrial_membrane_23_homolog_b_(yeast)_[Source:ZFIN;Acc:ZDB-GENE-141212-76]	110	26	63.9632	1.77846	1.29402	0.169329
ENSDARG00000086098.2	errfi1b	ERBB_receptor_feedback_inhibitor_1b_[Source:ZFIN;Acc:ZDB-GENE-170210-1]	1543	365	897.391	1.77731	0.945983	0.0602722
ENSDARG00000093750.2	cd180	CD180_molecule_[Source:ZFIN;Acc:ZDB-GENE-070705-323]	93	22	54.0881	1.77727	1.34858	0.187543
ENSDARG00000027153.7	gabrr3a	gamma-aminobutyric_acid_(GABA)_A_receptor,_rho_3a_[Source:ZFIN;Acc:ZDB-GENE-080722-20]	317	75	184.371	1.77706	1.06623	0.0955801
ENSDARG00000105300.1	BX927081.1	NA	393	93	228.584	1.77677	1.03884	0.0872023
ENSDARG00000044002.6	cyp2x7	cytochrome_P450,_family_2,_subfamily_X,_polypeptide_7_[Source:ZFIN;Acc:ZDB-GENE-110114-2]	1090	258	634.019	1.77643	0.959902	0.0642225
ENSDARG00000069027.4	admb	adrenomedullin_b_[Source:ZFIN;Acc:ZDB-GENE-120221-6]	1275	302	741.745	1.77542	0.952749	0.0623966
ENSDARG00000062664.7	oxnad1	oxidoreductase_NAD-binding_domain_containing_1_[Source:ZFIN;Acc:ZDB-GENE-060503-199]	1391	330	809.52	1.77312	0.948765	0.06164
ENSDARG00000079946.4	sqlea	squalene_epoxidase_a_[Source:ZFIN;Acc:ZDB-GENE-071004-98]	413	98	240.365	1.77283	1.03217	0.0858751
ENSDARG00000100887.1	si:dkey-11f4.20	si:dkey-11f4.20_[Source:ZFIN;Acc:ZDB-GENE-070912-359]	564	134	328.34	1.771	1.00114	0.0768949
ENSDARG00000040159.6	wnt4b	wingless-type_MMTV_integration_site_family,_member_4b_[Source:ZFIN;Acc:ZDB-GENE-000411-1]	1296	308	754.532	1.7706	0.950898	0.0625983
ENSDARG00000036359.6	riox2	ribosomal_oxygenase_2_[Source:ZFIN;Acc:ZDB-GENE-040426-1283]	1018	242	592.718	1.7702	0.961672	0.0656582
ENSDARG00000076142.3	trib1	tribbles_pseudokinase_1_[Source:ZFIN;Acc:ZDB-GENE-091207-4]	635	151	369.747	1.76975	0.991255	0.0742028
ENSDARG00000061081.7	arpp21	cAMP-regulated_phosphoprotein,_21_[Source:ZFIN;Acc:ZDB-GENE-081104-296]	2093	498	1218.87	1.76889	0.934815	0.0584588
ENSDARG00000040736.3	crygm7	crystallin,_gamma_M7_[Source:ZFIN;Acc:ZDB-GENE-050516-8]	382	91	222.521	1.76717	1.03973	0.0891972
ENSDARG00000071203.4	sptssa	serine_palmitoyltransferase,_small_subunit_A_[Source:ZFIN;Acc:ZDB-GENE-050320-26]	2155	514	1255.67	1.76539	0.933218	0.0585282
ENSDARG00000076858.2	TCIM	(1_of_many)_chromosome_8_open_reading_frame_4_[Source:HGNC_Symbol;Acc:HGNC:1357]	636	152	370.752	1.7625	0.989314	0.0748254
ENSDARG00000098639.2	pycr1b	pyrroline-5-carboxylate_reductase_1b_[Source:ZFIN;Acc:ZDB-GENE-050522-26]	6142	1468	3580.5	1.7624	0.915974	0.0543459
ENSDARG00000017780.10	rorcb	RAR-related_orphan_receptor_C_b_[Source:ZFIN;Acc:ZDB-GENE-040724-215]	5483	1311	3196.61	1.76184	0.916929	0.0546742
ENSDARG00000093864.3	wee1	WEE1_G2_checkpoint_kinase_[Source:ZFIN;Acc:ZDB-GENE-030131-5268]	1304	312	760.355	1.76087	0.948245	0.0633149
ENSDARG00000012366.6	fbp2	fructose-1,6-bisphosphatase_2_[Source:ZFIN;Acc:ZDB-GENE-040822-23]	6486	1553	3782.58	1.75981	0.914869	0.0544089
ENSDARG00000079660.2	zdhhc21	zinc_finger,_DHHC-type_containing_21_[Source:ZFIN;Acc:ZDB-GENE-080401-2]	96	23	55.9941	1.75894	1.33264	0.186871
ENSDARG00000101312.1	si:dkey-31n13.4	si:dkey-31n13.4_[Source:ZFIN;Acc:ZDB-GENE-071008-3]	125	30	72.9379	1.75643	1.25034	0.160092
ENSDARG00000103135.1	stoml2	stomatin_(EPB72)-like_2_[Source:ZFIN;Acc:ZDB-GENE-040426-1139]	3083	740	1798.98	1.75628	0.923413	0.0571787
ENSDARG00000093365.3	si:ch211-226h7.3	si:ch211-226h7.3_[Source:ZFIN;Acc:ZDB-GENE-130531-9]	204	49	119.057	1.75525	1.13377	0.121583
ENSDARG00000003035.9	hspa9	heat_shock_protein_9_[Source:ZFIN;Acc:ZDB-GENE-030828-12]	30542	7339	17826.3	1.75468	0.906899	0.0530131
ENSDARG00000074666.3	zgc:153760	zgc:153760_[Source:ZFIN;Acc:ZDB-GENE-060929-528]	133	32	77.6503	1.75282	1.2323	0.15491
ENSDARG00000029955.5	glb1l	galactosidase,_beta_1-like_[Source:ZFIN;Acc:ZDB-GENE-050309-196]	457	110	266.838	1.75223	1.01611	0.0846267
ENSDARG00000054343.4	slc7a8b	solute_carrier_family_7_(amino_acid_transporter_light_chain,_L_system),_member_8b_[Source:ZFIN;Acc:ZDB-GENE-030616-586]	220	53	128.482	1.75098	1.11823	0.117383
ENSDARG00000073761.3	myo19	myosin_XIX_[Source:ZFIN;Acc:ZDB-GENE-140106-116]	166	40	96.9503	1.75065	1.17619	0.136644
ENSDARG00000037706.6	gss	glutathione_synthetase_[Source:ZFIN;Acc:ZDB-GENE-041010-208]	933	225	545.008	1.74949	0.961109	0.0687157
ENSDARG00000036546.6	pdxkb	pyridoxal_(pyridoxine,_vitamin_B6)_kinase_b_[Source:ZFIN;Acc:ZDB-GENE-030616-521]	116	28	67.7752	1.74817	1.26968	0.168558
ENSDARG00000062278.5	C1GALT1	(1_of_many)_core_1_synthase,_glycoprotein-N-acetylgalactosamine_3-beta-galactosyltransferase_1_[Source:HGNC_Symbol;Acc:HGNC:24337]	116	28	67.7752	1.74817	1.26968	0.168558
ENSDARG00000102277.1	lama1	laminin,_alpha_1_[Source:ZFIN;Acc:ZDB-GENE-060118-1]	334	81	195.356	1.74139	1.04996	0.0972102
ENSDARG00000004874.5	spata6l	spermatogenesis_associated_6-like_[Source:ZFIN;Acc:ZDB-GENE-040426-1369]	2217	539	1297.47	1.73779	0.925782	0.0605034
ENSDARG00000101616.1	CABZ01117173.1	NA	962	234	563.062	1.73707	0.956377	0.0693242
ENSDARG00000036848.8	slc43a2a	solute_carrier_family_43_(amino_acid_system_L_transporter),_member_2a_[Source:ZFIN;Acc:ZDB-GENE-040426-964]	18898	4602	11064	1.73544	0.903327	0.0547107
ENSDARG00000077677.3	pdgfd	platelet_derived_growth_factor_d_[Source:ZFIN;Acc:ZDB-GENE-071217-1]	279	68	163.375	1.7342	1.07381	0.10631
ENSDARG00000078359.4	endouc	endonuclease,_polyU-specific_C_[Source:ZFIN;Acc:ZDB-GENE-060503-141]	2846	694	1666.73	1.73347	0.919336	0.0593536
ENSDARG00000073948.2	prok1	prokineticin_1_[Source:ZFIN;Acc:ZDB-GENE-070928-34]	90	22	52.7374	1.72996	1.34702	0.199042
ENSDARG00000034222.5	hs1bp3	HCLS1_binding_protein_3_[Source:ZFIN;Acc:ZDB-GENE-131121-391]	368	90	215.662	1.72925	1.03446	0.0945953
ENSDARG00000094327.2	si:dkey-205k8.5	si:dkey-205k8.5_[Source:ZFIN;Acc:ZDB-GENE-141216-11]	184	45	107.831	1.72925	1.14788	0.131948
ENSDARG00000059059.6	emsy	EMSY_BRCA2-interacting_transcriptional_repressor_[Source:ZFIN;Acc:ZDB-GENE-030131-7832]	1217	298	713.41	1.72748	0.94281	0.0669109
ENSDARG00000022560.6	clcnk	chloride_channel_K_[Source:ZFIN;Acc:ZDB-GENE-040426-1379]	649	159	380.492	1.72673	0.978724	0.0776868
ENSDARG00000096365.2	si:ch211-195m9.3	si:ch211-195m9.3_[Source:ZFIN;Acc:ZDB-GENE-120215-210]	681	167	399.342	1.72535	0.974826	0.0767433
ENSDARG00000035858.6	cnn2	calponin_2_[Source:ZFIN;Acc:ZDB-GENE-030131-542]	12330	3024	7230.57	1.72518	0.902434	0.0559146
ENSDARG00000063078.4	abcg5	ATP-binding_cassette,_sub-family_G_(WHITE),_member_5_[Source:ZFIN;Acc:ZDB-GENE-050517-40]	432	106	253.361	1.72451	1.01494	0.0892971
ENSDARG00000087736.2	si:dkey-118k5.3	si:dkey-118k5.3_[Source:ZFIN;Acc:ZDB-GENE-121214-294]	171	42	100.312	1.72307	1.16216	0.138167
ENSDARG00000057113.5	c6	complement_component_6_[Source:ZFIN;Acc:ZDB-GENE-040426-1358]	2783	684	1632.82	1.72211	0.916999	0.0603828
ENSDARG00000017365.11	slc23a2	solute_carrier_family_23_(ascorbic_acid_transporter),_member_2_[Source:ZFIN;Acc:ZDB-GENE-090521-3]	264	65	154.955	1.71957	1.07867	0.110901
ENSDARG00000098662.1	si:ch73-359m17.9	si:ch73-359m17.9_[Source:ZFIN;Acc:ZDB-GENE-141212-237]	1055	260	619.371	1.7182	0.947009	0.0696248
ENSDARG00000102074.1	CR388416.1	NA	77	19	45.2185	1.7164	1.40141	0.220665
ENSDARG00000088595.2	crispld2	cysteine-rich_secretory_protein_LCCL_domain_containing_2_[Source:ZFIN;Acc:ZDB-GENE-130131-1]	243	60	142.724	1.71546	1.09121	0.115935
ENSDARG00000059455.5	dqx1	DEAQ_box_RNA-dependent_ATPase_1_[Source:ZFIN;Acc:ZDB-GENE-150224-1]	490	121	287.804	1.71531	0.999823	0.086232
ENSDARG00000007344.7	tcap	titin-cap_(telethonin)_[Source:ZFIN;Acc:ZDB-GENE-070501-5]	2304	570	1353.85	1.71265	0.918715	0.0622969
ENSDARG00000036767.7	si:dkey-204a24.10	si:dkey-204a24.10_[Source:ZFIN;Acc:ZDB-GENE-120215-160]	392	97	230.354	1.71234	1.02259	0.0940311
ENSDARG00000058498.7	slc9a3.1	solute_carrier_family_9,_subfamily_A_(NHE3,_cation_proton_antiporter_3),_member_3,_tandem_duplicate_1_[Source:ZFIN;Acc:ZDB-GENE-060503-545]	335	83	196.917	1.71052	1.04153	0.100526
ENSDARG00000044039.3	stx11a	syntaxin_11a_[Source:ZFIN;Acc:ZDB-GENE-040426-2564]	347	86	203.986	1.71007	1.03681	0.0990753
ENSDARG00000071833.5	znf1162	zinc_finger_protein_1162_[Source:ZFIN;Acc:ZDB-GENE-050220-5]	137	34	80.5618	1.70811	1.21231	0.158845
ENSDARG00000089050.3	cuzd1.1	CUB_and_zona_pellucida-like_domains_1,_tandem_duplicate_1_[Source:ZFIN;Acc:ZDB-GENE-131122-16]	415	103	244.042	1.70801	1.01502	0.0924255
ENSDARG00000059304.5	chchd2	coiled-coil-helix-coiled-coil-helix_domain_containing_2_[Source:ZFIN;Acc:ZDB-GENE-040426-1737]	8692	2166	5116.18	1.7022	0.898764	0.0582343
ENSDARG00000055561.6	c1galt1b	core_1_synthase,_glycoprotein-N-acetylgalactosamine_3-beta-galactosyltransferase,_1b_[Source:ZFIN;Acc:ZDB-GENE-030131-9075]	906	226	533.407	1.70073	0.95058	0.0735911
ENSDARG00000086445.4	adgrf7	adhesion_G_protein-coupled_receptor_F7_[Source:ZFIN;Acc:ZDB-GENE-041001-214]	92	23	54.1931	1.69754	1.33035	0.201953
ENSDARG00000096949.1	si:dkey-197j19.5	si:dkey-197j19.5_[Source:ZFIN;Acc:ZDB-GENE-131121-633]	68	17	40.0558	1.69754	1.44689	0.240704
ENSDARG00000074287.4	sptlc2b	serine_palmitoyltransferase,_long_chain_base_subunit_2b_[Source:ZFIN;Acc:ZDB-GENE-080305-8]	2493	624	1468.93	1.69581	0.912822	0.063203
ENSDARG00000009266.6	uevld	UEV_and_lactate/malate_dehyrogenase_domains_[Source:ZFIN;Acc:ZDB-GENE-040801-138]	454	114	267.709	1.6912	1.00116	0.0911733
ENSDARG00000055854.4	nr4a3	nuclear_receptor_subfamily_4,_group_A,_member_3_[Source:ZFIN;Acc:ZDB-GENE-070824-4]	1431	360	844.188	1.68849	0.926774	0.0684693
ENSDARG00000034063.7	unm_sa911	un-named_sa911_[Source:ZFIN;Acc:ZDB-GENE-120727-3]	159	40	93.7986	1.68849	1.16973	0.148883
ENSDARG00000090537.2	ifit11	interferon-induced_protein_with_tetratricopeptide_repeats_11_[Source:ZFIN;Acc:ZDB-GENE-121214-302]	143	36	84.3737	1.68749	1.19566	0.158143
ENSDARG00000087492.2	FO704810.1	NA	270	68	159.323	1.68689	1.06659	0.113746
ENSDARG00000088908.2	CU570691.1	NA	397	100	234.271	1.68668	1.01457	0.0964209
ENSDARG00000103980.1	ets2	v-ets_avian_erythroblastosis_virus_E26_oncogene_homolog_2_[Source:ZFIN;Acc:ZDB-GENE-050522-552]	3080	776	1817.62	1.68634	0.906384	0.0628124
ENSDARG00000016830.9	rimkla	ribosomal_modification_protein_rimK-like_family_member_A_[Source:ZFIN;Acc:ZDB-GENE-040912-20]	22804	5755	13462.8	1.68394	0.890383	0.0585903
ENSDARG00000014340.7	rab11al	RAB11a,_member_RAS_oncogene_family,_like_[Source:ZFIN;Acc:ZDB-GENE-031118-188]	725	183	428.037	1.68368	0.959979	0.0794529
ENSDARG00000042737.6	slc52a3	solute_carrier_family_52_(riboflavin_transporter),_member_3_[Source:ZFIN;Acc:ZDB-GENE-060421-4490]	653	165	385.625	1.68216	0.967048	0.0819511
ENSDARG00000001975.9	hsd11b2	hydroxysteroid_(11-beta)_dehydrogenase_2_[Source:ZFIN;Acc:ZDB-GENE-030131-6030]	4653	1176	2747.95	1.68181	0.899309	0.0614674
ENSDARG00000104064.1	si:rp71-5o12.3	si:rp71-5o12.3_[Source:ZFIN;Acc:ZDB-GENE-070424-283]	241	61	142.379	1.67969	1.08328	0.121008
ENSDARG00000007769.10	sult5a1	sulfotransferase_family_5A,_member_1_[Source:ZFIN;Acc:ZDB-GENE-060929-978]	225	57	132.954	1.67843	1.09508	0.125349
ENSDARG00000104773.1	junbb	jun_B_proto-oncogene_b_[Source:ZFIN;Acc:ZDB-GENE-040426-2666]	4100	1039	2422.9	1.67797	0.899953	0.0622505
ENSDARG00000025465.8	spon2a	spondin_2a,_extracellular_matrix_protein_[Source:ZFIN;Acc:ZDB-GENE-990415-160]	1212	308	716.711	1.67393	0.929706	0.0717832
ENSDARG00000020298.6	btg2	B-cell_translocation_gene_2_[Source:ZFIN;Acc:ZDB-GENE-000210-15]	6976	1773	4125.35	1.67375	0.893419	0.0610104
ENSDARG00000053448.7	si:ch211-251f6.6	si:ch211-251f6.6_[Source:ZFIN;Acc:ZDB-GENE-030131-3219]	2043	520	1208.58	1.67165	0.911632	0.0667009
ENSDARG00000090623.3	si:dkeyp-106c3.1	si:dkeyp-106c3.1_[Source:ZFIN;Acc:ZDB-GENE-050411-73]	1142	291	675.755	1.67001	0.931331	0.0729496
ENSDARG00000100002.2	ctbs	chitobiase,_di-N-acetyl-_[Source:ZFIN;Acc:ZDB-GENE-050522-422]	828	211	489.959	1.66993	0.948025	0.078157
ENSDARG00000010047.8	neu3.2	sialidase_3_(membrane_sialidase),_tandem_duplicate_2_[Source:ZFIN;Acc:ZDB-GENE-040801-262]	870	222	514.977	1.668	0.944625	0.0774336
ENSDARG00000013252.7	si:dkey-202l16.5	si:dkey-202l16.5_[Source:ZFIN;Acc:ZDB-GENE-120411-6]	889	227	526.308	1.66703	0.94322	0.0771641
ENSDARG00000056407.4	irf8	interferon_regulatory_factor_8_[Source:ZFIN;Acc:ZDB-GENE-040718-367]	325	83	192.415	1.6668	1.03436	0.107085
ENSDARG00000003313.10	si:ch73-70c5.1	si:ch73-70c5.1_[Source:ZFIN;Acc:ZDB-GENE-050506-143]	949	243	562.206	1.66299	0.938633	0.0764415
ENSDARG00000098853.2	ehd1a	EH-domain_containing_1a_[Source:ZFIN;Acc:ZDB-GENE-040426-2518]	4557	1168	2700.29	1.66158	0.894619	0.0632672
ENSDARG00000092521.2	jac1	jacalin_1_[Source:ZFIN;Acc:ZDB-GENE-030131-8429]	148	38	87.7355	1.65907	1.17936	0.159502
ENSDARG00000013794.9	klf11b	Kruppel-like_factor_11b_[Source:ZFIN;Acc:ZDB-GENE-061103-82]	2135	549	1266.1	1.6569	0.906849	0.0676856
ENSDARG00000039351.6	ccl19b	chemokine_(C-C_motif)_ligand_19b_[Source:ZFIN;Acc:ZDB-GENE-091204-19]	1225	315	726.451	1.6569	0.925023	0.0732619
ENSDARG00000063223.5	arl14	ADP-ribosylation_factor-like_14_[Source:ZFIN;Acc:ZDB-GENE-070705-288]	280	72	166.046	1.6569	1.05315	0.115656
ENSDARG00000101402.1	CABZ01054392.1	NA	70	18	41.5115	1.6569	1.42324	0.244354
ENSDARG00000016188.10	NA	NA	1844	475	1093.99	1.65438	0.910136	0.0691058
ENSDARG00000042544.6	degs2	delta(4)-desaturase,_sphingolipid_2_[Source:ZFIN;Acc:ZDB-GENE-080228-1]	1587	409	941.633	1.65367	0.914569	0.0705847
ENSDARG00000062562.6	egln2	egl-9_family_hypoxia-inducible_factor_2_[Source:ZFIN;Acc:ZDB-GENE-060503-757]	194	50	115.11	1.6536	1.1168	0.138699
ENSDARG00000023484.5	fam101a	family_with_sequence_similarity_101,_member_A_[Source:ZFIN;Acc:ZDB-GENE-030616-80]	97	25	57.5548	1.6536	1.30017	0.203433
ENSDARG00000018342.10	ggt1b	gamma-glutamyltransferase_1b_[Source:ZFIN;Acc:ZDB-GENE-110408-13]	802	207	476.032	1.65151	0.945358	0.0806427
ENSDARG00000104381.1	BX914218.1	NA	6331	1636	3758.88	1.6498	0.888385	0.0632997
ENSDARG00000100664.2	wdr1	WD_repeat_domain_1_[Source:ZFIN;Acc:ZDB-GENE-040426-804]	4004	1036	2378.01	1.64796	0.892984	0.064972
ENSDARG00000031971.6	kdelc1	KDEL_(Lys-Asp-Glu-Leu)_containing_1_[Source:ZFIN;Acc:ZDB-GENE-040426-878]	564	146	335.004	1.64727	0.969874	0.0894261
ENSDARG00000068380.4	foxg1c	forkhead_box_G1c_[Source:ZFIN;Acc:ZDB-GENE-050419-26]	81	21	48.1299	1.64507	1.362	0.22711
ENSDARG00000003449.9	pde10a	phosphodiesterase_10A_[Source:ZFIN;Acc:ZDB-GENE-040426-1115]	212	55	125.99	1.6441	1.09698	0.133939
ENSDARG00000053890.6	tmem62	transmembrane_protein_62_[Source:ZFIN;Acc:ZDB-GENE-040426-1837]	289	75	171.764	1.64365	1.04496	0.115734
ENSDARG00000078041.3	xpo1a	exportin_1_(CRM1_homolog,_yeast)_a_[Source:ZFIN;Acc:ZDB-GENE-050309-201]	5690	1478	3382.54	1.64232	0.887531	0.0642501
ENSDARG00000104045.1	tlr22	toll-like_receptor_22_[Source:ZFIN;Acc:ZDB-GENE-040220-5]	96	25	57.1046	1.63865	1.29953	0.207327
ENSDARG00000035555.5	gbgt1l3	globoside_alpha-1,3-N-acetylgalactosaminyltransferase_1,_like_3_[Source:ZFIN;Acc:ZDB-GENE-040912-46]	330	86	196.332	1.6376	1.02477	0.110041
ENSDARG00000016886.7	dnajb9b	DnaJ_(Hsp40)_homolog,_subfamily_B,_member_9b_[Source:ZFIN;Acc:ZDB-GENE-050522-76]	203	53	120.828	1.63495	1.10282	0.138202
ENSDARG00000104825.1	trim35-7	tripartite_motif_containing_35-7_[Source:ZFIN;Acc:ZDB-GENE-050522-333]	111	29	66.0792	1.63397	1.25169	0.191753
ENSDARG00000077900.4	si:ch211-141o9.10	si:ch211-141o9.10_[Source:ZFIN;Acc:ZDB-GENE-130603-5]	65	17	38.705	1.63244	1.44733	0.259363
ENSDARG00000010316.9	qars	glutaminyl-tRNA_synthetase_[Source:ZFIN;Acc:ZDB-GENE-040426-1011]	5092	1334	3033.34	1.63001	0.885689	0.0657109
ENSDARG00000061120.7	slc43a2b	solute_carrier_family_43_(amino_acid_system_L_transporter),_member_2b_[Source:ZFIN;Acc:ZDB-GENE-041212-6]	30448	7981	18140.5	1.62925	0.876492	0.0630516
ENSDARG00000099186.2	slc1a5	solute_carrier_family_1_(neutral_amino_acid_transporter),_member_5_[Source:ZFIN;Acc:ZDB-GENE-070501-4]	9048	2373	5391.41	1.62843	0.88057	0.0644161
ENSDARG00000100969.1	tmprss13a	transmembrane_protease,_serine_13a_[Source:ZFIN;Acc:ZDB-GENE-090309-3]	545	143	324.783	1.62778	0.967774	0.092572
ENSDARG00000044400.5	wdr78	WD_repeat_domain_78_[Source:ZFIN;Acc:ZDB-GENE-050522-322]	80	21	47.6797	1.62715	1.36171	0.232115
ENSDARG00000101715.1	arsg	arylsulfatase_G_[Source:ZFIN;Acc:ZDB-GENE-060503-154]	377	99	224.711	1.6266	1.00514	0.105602
ENSDARG00000027529.6	hmox1a	heme_oxygenase_1a_[Source:ZFIN;Acc:ZDB-GENE-030131-3102]	4055	1065	2417.08	1.62639	0.887509	0.0668722
ENSDARG00000017354.8	epha2a	eph_receptor_A2_a_[Source:ZFIN;Acc:ZDB-GENE-990415-63]	845	222	503.721	1.62593	0.935788	0.0822988
ENSDARG00000096990.1	si:ch1073-340i21.2	si:ch1073-340i21.2_[Source:ZFIN;Acc:ZDB-GENE-131121-430]	966	254	575.968	1.62473	0.928068	0.080004
ENSDARG00000102377.1	slc6a16b	solute_carrier_family_6,_member_16b_[Source:ZFIN;Acc:ZDB-GENE-070424-95]	421	111	251.185	1.6208	0.991067	0.101963
ENSDARG00000014324.9	sh2d5	SH2_domain_containing_5_[Source:ZFIN;Acc:ZDB-GENE-050327-67]	493	130	294.152	1.62062	0.975075	0.0965045
ENSDARG00000054136.5	ccdc105	coiled-coil_domain_containing_105_[Source:ZFIN;Acc:ZDB-GENE-131121-219]	72	19	42.9673	1.61954	1.40112	0.247727
ENSDARG00000079296.5	gcga	glucagon_a_[Source:ZFIN;Acc:ZDB-GENE-010219-1]	3170	838	1892.57	1.617	0.88887	0.0688862
ENSDARG00000097869.1	si:dkey-1m11.6	si:dkey-1m11.6_[Source:ZFIN;Acc:ZDB-GENE-131121-262]	87	23	51.9419	1.61692	1.32781	0.223326
ENSDARG00000022466.9	clcn5b	chloride_channel,_voltage-sensitive_5b_[Source:ZFIN;Acc:ZDB-GENE-110407-11]	597	158	356.525	1.61535	0.957097	0.0914582
ENSDARG00000078069.2	rrm2	ribonucleotide_reductase_M2_polypeptide_[Source:ZFIN;Acc:ZDB-GENE-990415-25]	4171	1104	2490.96	1.61519	0.884385	0.0677981
ENSDARG00000004754.10	hspa4a	heat_shock_protein_4a_[Source:ZFIN;Acc:ZDB-GENE-040426-2832]	5742	1525	3432.05	1.61028	0.879637	0.0671565
ENSDARG00000104672.1	CABZ01074397.1	NA	433	115	258.809	1.61027	0.985358	0.102217
ENSDARG00000014427.11	mxe	myxovirus_(influenza_virus)_resistance_E_[Source:ZFIN;Acc:ZDB-GENE-030131-9609]	128	34	76.5096	1.61008	1.204	0.181132
ENSDARG00000036376.4	cldn7a	claudin_7a_[Source:ZFIN;Acc:ZDB-GENE-040718-29]	7242	1924	4328.96	1.60982	0.877567	0.0665926
ENSDARG00000074776.4	tmem154	transmembrane_protein_154_[Source:ZFIN;Acc:ZDB-GENE-030131-2401]	865	230	517.168	1.60861	0.930078	0.0837128
ENSDARG00000060622.6	si:ch73-14h1.2	si:ch73-14h1.2_[Source:ZFIN;Acc:ZDB-GENE-070912-263]	2372	631	1418.34	1.60793	0.892288	0.0715404
ENSDARG00000094658.2	BX571681.4	NA	90	24	53.8479	1.60443	1.3123	0.221477
ENSDARG00000098599.1	CABZ01072810.1	NA	401	107	239.959	1.60353	0.992057	0.106014
ENSDARG00000020761.10	arrdc2	arrestin_domain_containing_2_[Source:ZFIN;Acc:ZDB-GENE-030131-7146]	19073	5097	11417.6	1.60135	0.870821	0.0659298
ENSDARG00000095136.2	si:ch211-130m23.2	si:ch211-130m23.2_[Source:ZFIN;Acc:ZDB-GENE-060531-13]	482	129	288.644	1.5992	0.971777	0.0998365
ENSDARG00000034975.5	gpr157	G_protein-coupled_receptor_157_[Source:ZFIN;Acc:ZDB-GENE-050809-126]	381	102	228.178	1.59876	0.996745	0.108718
ENSDARG00000061723.7	tmem64	transmembrane_protein_64_[Source:ZFIN;Acc:ZDB-GENE-060503-182]	254	68	152.119	1.59876	1.05329	0.129046
ENSDARG00000023217.8	crema	cAMP_responsive_element_modulator_a_[Source:ZFIN;Acc:ZDB-GENE-030131-7031]	922	247	552.271	1.5978	0.923801	0.0837039
ENSDARG00000076221.1	FTL	(1_of_many)_zgc:198419_[Source:ZFIN;Acc:ZDB-GENE-030131-7540]	992	266	594.338	1.59645	0.919627	0.0825673
ENSDARG00000056917.6	si:rp71-45g20.4	si:rp71-45g20.4_[Source:ZFIN;Acc:ZDB-GENE-070912-709]	179	48	107.246	1.59639	1.11871	0.15358
ENSDARG00000097203.1	si:ch211-176l24.4	si:ch211-176l24.4_[Source:ZFIN;Acc:ZDB-GENE-131126-55]	615	165	368.516	1.59566	0.949666	0.0929119
ENSDARG00000041490.8	afp4	antifreeze_protein_type_IV_[Source:ZFIN;Acc:ZDB-GENE-030131-5217]	119	32	71.3469	1.59236	1.21968	0.191705
ENSDARG00000104809.1	top1mt	topoisomerase_(DNA)_I,_mitochondrial_[Source:ZFIN;Acc:ZDB-GENE-040624-2]	223	60	133.719	1.59155	1.07379	0.138292
ENSDARG00000010420.9	ndrg1b	N-myc_downstream_regulated_1b_[Source:ZFIN;Acc:ZDB-GENE-040426-1648]	7078	1905	4244.57	1.59109	0.873139	0.0684145
ENSDARG00000068152.5	malt3	MALT_paracaspase_3_[Source:ZFIN;Acc:ZDB-GENE-050419-182]	256	69	153.574	1.58902	1.04946	0.129993
ENSDARG00000094978.1	si:ch73-18b11.2	si:ch73-18b11.2_[Source:ZFIN;Acc:ZDB-GENE-070912-333]	178	48	106.795	1.58831	1.11774	0.155317
ENSDARG00000030472.6	slc16a5a	solute_carrier_family_16_(monocarboxylate_transporter),_member_5a_[Source:ZFIN;Acc:ZDB-GENE-121108-4]	226	61	135.625	1.58698	1.07017	0.138096
ENSDARG00000069482.5	traf1	TNF_receptor-associated_factor_1_[Source:ZFIN;Acc:ZDB-GENE-071120-4]	100	27	60.0161	1.58651	1.27164	0.212175
ENSDARG00000090767.2	si:ch211-136m16.8	si:ch211-136m16.8_[Source:ZFIN;Acc:ZDB-GENE-121214-301]	322	87	193.285	1.58551	1.01446	0.118072
ENSDARG00000097592.3	si:dkey-40c23.1	si:dkey-40c23.1_[Source:ZFIN;Acc:ZDB-GENE-131119-61]	74	20	44.423	1.58506	1.38037	0.25085
ENSDARG00000001873.6	phgdh	phosphoglycerate_dehydrogenase_[Source:ZFIN;Acc:ZDB-GENE-030131-647]	7537	2039	4525.64	1.58367	0.870822	0.0689736
ENSDARG00000070651.5	prkcdb	protein_kinase_C,_delta_b_[Source:ZFIN;Acc:ZDB-GENE-111129-1]	3500	948	2102.23	1.58194	0.878643	0.0717927
ENSDARG00000040064.5	acp6	acid_phosphatase_6,_lysophosphatidic_[Source:ZFIN;Acc:ZDB-GENE-050208-290]	572	155	343.603	1.58129	0.95187	0.0966647
ENSDARG00000045277.5	rdh12l	retinol_dehydrogenase_12,_like_[Source:ZFIN;Acc:ZDB-GENE-040801-48]	744	202	447.141	1.57849	0.931769	0.0902509
ENSDARG00000008433.9	unc45b	unc-45_myosin_chaperone_B_[Source:ZFIN;Acc:ZDB-GENE-020919-3]	1672	454	1004.89	1.57835	0.894219	0.0775535
ENSDARG00000101047.1	rtcb	RNA_2',3'-cyclic_phosphate_and_5'-OH_ligase_[Source:ZFIN;Acc:ZDB-GENE-040426-2096]	3201	870	1924.3	1.57698	0.878846	0.0727539
ENSDARG00000098646.1	mthfd2	methylenetetrahydrofolate_dehydrogenase_(NADP+_dependent)_2,_methenyltetrahydrofolate_cyclohydrolase_[Source:ZFIN;Acc:ZDB-GENE-040704-20]	1994	542	1198.73	1.57684	0.888806	0.0760447
ENSDARG00000039899.8	zbtb7a	zinc_finger_and_BTB_domain_containing_7a_[Source:ZFIN;Acc:ZDB-GENE-050208-583]	114	31	68.5405	1.57623	1.22791	0.199256
ENSDARG00000052658.5	pptc7b	PTC7_protein_phosphatase_homolog_b_[Source:ZFIN;Acc:ZDB-GENE-081105-111]	1342	365	806.893	1.57596	0.901151	0.0803209
ENSDARG00000026500.7	xkr9	XK,_Kell_blood_group_complex_subunit-related_family,_member_9_[Source:ZFIN;Acc:ZDB-GENE-060421-6224]	136	37	81.7773	1.57555	1.17836	0.181199
ENSDARG00000078076.3	nab2	NGFI-A_binding_protein_2_(EGR1_binding_protein_2)_[Source:ZFIN;Acc:ZDB-GENE-080204-105]	382	104	229.739	1.57453	0.990206	0.111812
ENSDARG00000070794.6	greb1	growth_regulation_by_estrogen_in_breast_cancer_1_[Source:ZFIN;Acc:ZDB-GENE-070112-332]	165	45	99.2764	1.57201	1.13013	0.164224
ENSDARG00000079983.4	agbl2	ATP/GTP_binding_protein-like_2_[Source:ZFIN;Acc:ZDB-GENE-070719-6]	88	24	52.9474	1.57201	1.31127	0.23059
ENSDARG00000094563.2	znf1144	zinc_finger_protein_1144_[Source:ZFIN;Acc:ZDB-GENE-050420-78]	77	21	46.329	1.57201	1.36103	0.248086
ENSDARG00000098689.1	ptpn23b	protein_tyrosine_phosphatase,_non-receptor_type_23,_b_[Source:ZFIN;Acc:ZDB-GENE-060503-179]	1288	352	775.361	1.56903	0.901024	0.0816169
ENSDARG00000052405.6	pak6b	p21_protein_(Cdc42/Rac)-activated_kinase_6b_[Source:ZFIN;Acc:ZDB-GENE-041014-121]	311	85	187.222	1.56892	1.01492	0.122139
ENSDARG00000043658.7	cxadr	CXADR,_Ig-like_cell_adhesion_molecule_[Source:ZFIN;Acc:ZDB-GENE-020814-2]	1485	406	894.043	1.56845	0.89559	0.0798934
ENSDARG00000027851.9	ccdc191	coiled-coil_domain_containing_191_[Source:ZFIN;Acc:ZDB-GENE-050102-4]	117	32	70.4464	1.5679	1.21797	0.197985
ENSDARG00000071235.5	si:ch211-117c9.5	si:ch211-117c9.5_[Source:ZFIN;Acc:ZDB-GENE-110408-2]	2448	670	1474.21	1.56691	0.881456	0.0754633
ENSDARG00000040427.5	acot19	acyl-CoA_thioesterase_19_[Source:ZFIN;Acc:ZDB-GENE-041114-124]	898	246	540.91	1.5656	0.917163	0.087822
ENSDARG00000097314.1	si:zfos-1714f5.3	si:zfos-1714f5.3_[Source:ZFIN;Acc:ZDB-GENE-131127-148]	146	40	87.9455	1.56544	1.15748	0.176231
ENSDARG00000043133.5	cldnf	claudin_f_[Source:ZFIN;Acc:ZDB-GENE-010328-6]	2062	565	1242.12	1.56526	0.885069	0.076974
ENSDARG00000037804.4	phlda3	pleckstrin_homology-like_domain,_family_A,_member_3_[Source:ZFIN;Acc:ZDB-GENE-030616-267]	1197	328	721.063	1.5652	0.903078	0.083064
ENSDARG00000054530.6	rars	arginyl-tRNA_synthetase_[Source:ZFIN;Acc:ZDB-GENE-030131-9014]	8214	2251	4948.16	1.56506	0.865661	0.0706165
ENSDARG00000099002.1	creb5a	cAMP_responsive_element_binding_protein_5a_[Source:ZFIN;Acc:ZDB-GENE-120827-2]	124	34	74.7086	1.56427	1.20032	0.192502
ENSDARG00000101027.1	CABZ01075352.1	NA	131	36	78.9709	1.56104	1.18432	0.187475
ENSDARG00000018283.8	cyba	cytochrome_b-245,_alpha_polypeptide_[Source:ZFIN;Acc:ZDB-GENE-040426-1526]	1538	423	927.345	1.55987	0.892257	0.0804249
ENSDARG00000100047.1	ergic1	endoplasmic_reticulum-golgi_intermediate_compartment_1_[Source:ZFIN;Acc:ZDB-GENE-050913-75]	632	174	381.167	1.55838	0.938135	0.0966846
ENSDARG00000027867.9	paplna	papilin_a,_proteoglycan-like_sulfated_glycoprotein_[Source:ZFIN;Acc:ZDB-GENE-070815-4]	1296	357	781.739	1.55761	0.897931	0.0828003
ENSDARG00000057583.7	prrc2c	proline-rich_coiled-coil_2C_[Source:ZFIN;Acc:ZDB-GENE-081104-156]	1009	278	608.655	1.55731	0.908966	0.0866618
ENSDARG00000002401.8	gale	UDP-galactose-4-epimerase_[Source:ZFIN;Acc:ZDB-GENE-060421-6479]	899	248	542.471	1.55552	0.914568	0.0889757
ENSDARG00000018980.8	zgc:91890	zgc:91890_[Source:ZFIN;Acc:ZDB-GENE-040704-21]	891	246	537.758	1.55431	0.914758	0.0892919
ENSDARG00000014047.10	cldn7b	claudin_7b_[Source:ZFIN;Acc:ZDB-GENE-001103-5]	13357	3691	8063.33	1.55305	0.860168	0.070993
ENSDARG00000026611.7	socs3b	suppressor_of_cytokine_signaling_3b_[Source:ZFIN;Acc:ZDB-GENE-040426-2528]	2831	783	1709.4	1.55177	0.874789	0.0760837
ENSDARG00000053133.3	b3gnt7l	UDP-GlcNAc:betaGal_beta-1,3-N-acetylglucosaminyltransferase_7,_like_[Source:ZFIN;Acc:ZDB-GENE-040718-143]	1052	291	635.234	1.55158	0.905496	0.0866173
ENSDARG00000099802.1	pnp5b	purine_nucleoside_phosphorylase_5b_[Source:ZFIN;Acc:ZDB-GENE-040912-54]	488	135	294.677	1.55146	0.958346	0.10547
ENSDARG00000039477.5	terb2	telomere_repeat_binding_bouquet_formation_protein_2_[Source:ZFIN;Acc:ZDB-GENE-050320-30]	112	31	67.64	1.5507	1.22625	0.206021
ENSDARG00000100426.1	fam167b	family_with_sequence_similarity_167,_member_B_[Source:ZFIN;Acc:ZDB-GENE-131121-390]	231	64	139.542	1.54929	1.05631	0.142458
ENSDARG00000016536.5	npas2	neuronal_PAS_domain_protein_2_[Source:ZFIN;Acc:ZDB-GENE-030408-3]	2283	633	1379.38	1.54819	0.878375	0.0779737
ENSDARG00000077207.3	lzts2b	leucine_zipper,_putative_tumor_suppressor_2b_[Source:ZFIN;Acc:ZDB-GENE-030131-9587]	209	58	126.305	1.54692	1.07412	0.149819
ENSDARG00000063019.7	panx2	pannexin_2_[Source:ZFIN;Acc:ZDB-GENE-050419-55]	1066	296	644.313	1.54608	0.903488	0.0870383
ENSDARG00000013476.10	arhgef39	Rho_guanine_nucleotide_exchange_factor_(GEF)_39_[Source:ZFIN;Acc:ZDB-GENE-041114-28]	187	52	113.068	1.54399	1.0955	0.158718
ENSDARG00000092551.1	si:dkey-56e3.2	si:dkey-56e3.2_[Source:ZFIN;Acc:ZDB-GENE-090313-316]	165	46	99.8316	1.5403	1.12162	0.169664
ENSDARG00000104855.1	CU464128.1	NA	190	53	114.974	1.53947	1.09103	0.158236
ENSDARG00000054688.1	ITPRIPL2	ITPRIP_like_2_[Source:HGNC_Symbol;Acc:HGNC:27257]	86	24	52.0469	1.53884	1.31033	0.240237
ENSDARG00000094386.1	adgrg4b	adhesion_G_protein-coupled_receptor_G4b_[Source:ZFIN;Acc:ZDB-GENE-091204-201]	136	38	82.3326	1.53707	1.16789	0.188134
ENSDARG00000105287.2	mpp1	membrane_protein,_palmitoylated_1_[Source:ZFIN;Acc:ZDB-GENE-031113-4]	9305	2601	5633.72	1.53648	0.857867	0.0732858
ENSDARG00000035560.7	capga	capping_protein_(actin_filament),_gelsolin-like_a_[Source:ZFIN;Acc:ZDB-GENE-060531-6]	118	33	71.4519	1.53579	1.20675	0.203137
ENSDARG00000062430.6	gpd2	glycerol-3-phosphate_dehydrogenase_2_(mitochondrial)_[Source:ZFIN;Acc:ZDB-GENE-030131-4869]	940	263	569.259	1.53514	0.907032	0.0905535
ENSDARG00000022185.8	CABZ01077370.1	NA	75	21	45.4285	1.53404	1.3601	0.259366
ENSDARG00000091086.2	alx3	ALX_homeobox_3_[Source:ZFIN;Acc:ZDB-GENE-120221-3]	885	248	536.167	1.53288	0.909742	0.0919967
ENSDARG00000035652.8	sat1a.2	spermidine/spermine_N1-acetyltransferase_1a,_duplicate_2_[Source:ZFIN;Acc:ZDB-GENE-040704-4]	15708	4420	9526.63	1.52692	0.853145	0.0734929
ENSDARG00000019125.6	klhl40b	kelch-like_family_member_40b_[Source:ZFIN;Acc:ZDB-GENE-060227-1]	206	58	124.955	1.52606	1.07149	0.154377
ENSDARG00000102476.1	CABZ01091853.1	NA	930	262	564.202	1.5252	0.905102	0.0919657
ENSDARG00000099411.1	zgc:158343	zgc:158343_[Source:ZFIN;Acc:ZDB-GENE-061201-9]	1627	459	987.405	1.52319	0.881294	0.0839246
ENSDARG00000103038.1	pik3r3a	phosphoinositide-3-kinase,_regulatory_subunit_3a_(gamma)_[Source:ZFIN;Acc:ZDB-GENE-040426-1978]	2892	816	1755.19	1.52297	0.867268	0.0790799
ENSDARG00000098955.1	ssh2b	slingshot_protein_phosphatase_2b_[Source:ZFIN;Acc:ZDB-GENE-081205-4]	680	192	412.773	1.52197	0.923547	0.0993609
ENSDARG00000007219.10	actn1	actinin,_alpha_1_[Source:ZFIN;Acc:ZDB-GENE-081113-4]	4418	1249	2682.68	1.52016	0.860235	0.0772039
ENSDARG00000028824.8	slc34a1a	solute_carrier_family_34_(type_II_sodium/phosphate_cotransporter),_member_1a_[Source:ZFIN;Acc:ZDB-GENE-101006-3]	534	151	324.273	1.51983	0.942043	0.106672
ENSDARG00000008237.10	sars	seryl-tRNA_synthetase_[Source:ZFIN;Acc:ZDB-GENE-040831-1]	13658	3863	8294.35	1.51949	0.851838	0.0744589
ENSDARG00000089399.3	tmem176l.2	transmembrane_protein_176l.2_[Source:ZFIN;Acc:ZDB-GENE-080829-12]	2572	728	1562.25	1.51842	0.868408	0.0803757
ENSDARG00000033376.7	chchd4a	coiled-coil-helix-coiled-coil-helix_domain_containing_4a_[Source:ZFIN;Acc:ZDB-GENE-040801-46]	551	156	334.703	1.51805	0.938871	0.105903
ENSDARG00000037393.6	slc43a1a	solute_carrier_family_43_(amino_acid_system_L_transporter),_member_1a_[Source:ZFIN;Acc:ZDB-GENE-030131-6327]	2691	762	1634.71	1.51782	0.867355	0.0801285
ENSDARG00000099791.1	pdk3b	pyruvate_dehydrogenase_kinase,_isozyme_3b_[Source:ZFIN;Acc:ZDB-GENE-070112-1892]	127	36	77.1699	1.5163	1.18068	0.199051
ENSDARG00000063732.6	pde11a	phosphodiesterase_11a_[Source:ZFIN;Acc:ZDB-GENE-070912-207]	74	21	44.9782	1.51468	1.36022	0.265473
ENSDARG00000003865.8	pard6b	par-6_partitioning_defective_6_homolog_beta_(C._elegans)_[Source:ZFIN;Acc:ZDB-GENE-090312-133]	81	23	49.2405	1.51383	1.32544	0.2534
ENSDARG00000043770.7	si:dkey-192d15.2	si:dkey-192d15.2_[Source:ZFIN;Acc:ZDB-GENE-040724-74]	1851	526	1125.46	1.51271	0.874839	0.083786
ENSDARG00000071640.1	drd1a	dopamine_receptor_D1a_[Source:ZFIN;Acc:ZDB-GENE-130522-1]	95	27	57.7649	1.51251	1.26831	0.233049
ENSDARG00000075121.3	hbegfa	heparin-binding_EGF-like_growth_factor_a_[Source:ZFIN;Acc:ZDB-GENE-080204-119]	4670	1328	2840.01	1.51171	0.857496	0.0779119
ENSDARG00000093201.2	si:dkey-112e17.1	si:dkey-112e17.1_[Source:ZFIN;Acc:ZDB-GENE-060526-193]	805	229	489.598	1.51118	0.909719	0.0966831
ENSDARG00000070542.5	mafbb	v-maf_avian_musculoaponeurotic_fibrosarcoma_oncogene_homolog_Bb_[Source:ZFIN;Acc:ZDB-GENE-010605-4]	1910	544	1162.02	1.50943	0.873159	0.0838619
ENSDARG00000037654.4	pmm2	phosphomannomutase_2_[Source:ZFIN;Acc:ZDB-GENE-030722-6]	681	194	414.334	1.50914	0.920196	0.101001
ENSDARG00000025428.4	socs3a	suppressor_of_cytokine_signaling_3a_[Source:ZFIN;Acc:ZDB-GENE-030131-7349]	1680	479	1022.37	1.5079	0.876487	0.0853609
ENSDARG00000037746.6	actb1	actin,_beta_1_[Source:ZFIN;Acc:ZDB-GENE-000329-1]	196531	56096	119634	1.50633	0.844904	0.0746122
ENSDARG00000052118.4	adamtsl5	ADAMTS_like_5_[Source:ZFIN;Acc:ZDB-GENE-161017-76]	557	159	339.07	1.50619	0.93494	0.107179
ENSDARG00000020642.7	gtdc1	glycosyltransferase-like_domain_containing_1_[Source:ZFIN;Acc:ZDB-GENE-050417-8]	427	122	259.994	1.50489	0.95984	0.116914
ENSDARG00000035559.6	tp53	tumor_protein_p53_[Source:ZFIN;Acc:ZDB-GENE-990415-270]	3353	959	2042.15	1.50339	0.859909	0.0804099
ENSDARG00000102059.1	si:ch211-117l17.6	si:ch211-117l17.6_[Source:ZFIN;Acc:ZDB-GENE-110914-213]	1122	321	683.408	1.50297	0.890325	0.09139
ENSDARG00000100844.2	cldn15lb	claudin_15-like_b_[Source:ZFIN;Acc:ZDB-GENE-040718-145]	1928	552	1174.57	1.5019	0.871033	0.0846574
ENSDARG00000042658.5	acad8	acyl-CoA_dehydrogenase_family,_member_8_[Source:ZFIN;Acc:ZDB-GENE-040426-828]	1767	506	1076.54	1.50163	0.873413	0.0855652
ENSDARG00000078829.3	ccdc149a	coiled-coil_domain_containing_149a_[Source:ZFIN;Acc:ZDB-GENE-041010-113]	171	49	104.199	1.50068	1.10301	0.17366
ENSDARG00000001776.7	stim2b	stromal_interaction_molecule_2b_[Source:ZFIN;Acc:ZDB-GENE-120404-3]	300	86	182.824	1.50009	1.00199	0.134364
ENSDARG00000006308.8	ptpn18	protein_tyrosine_phosphatase,_non-receptor_type_18_[Source:ZFIN;Acc:ZDB-GENE-050320-12]	150	43	91.4122	1.50009	1.13315	0.18556
ENSDARG00000058874.4	zgc:113227	zgc:113227_[Source:ZFIN;Acc:ZDB-GENE-050327-32]	150	43	91.4122	1.50009	1.13315	0.18556
ENSDARG00000076557.2	bicc2	bicaudal_C_homolog_2_[Source:ZFIN;Acc:ZDB-GENE-110110-3]	401	115	244.401	1.49951	0.965205	0.120288
ENSDARG00000102087.1	pop1	POP1_homolog,_ribonuclease_P/MRP_subunit_[Source:ZFIN;Acc:ZDB-GENE-120911-1]	108	31	65.839	1.49823	1.22302	0.220564
ENSDARG00000090607.2	si:dkeyp-117b11.1	si:dkeyp-117b11.1_[Source:ZFIN;Acc:ZDB-GENE-081104-453]	87	25	53.0524	1.49663	1.29448	0.247615
ENSDARG00000018820.10	flncb	filamin_C,_gamma_b_(actin_binding_protein_280)_[Source:ZFIN;Acc:ZDB-GENE-041008-175]	1614	464	984.329	1.49598	0.874771	0.0872392
ENSDARG00000010478.11	hsp90aa1.1	heat_shock_protein_90,_alpha_(cytosolic),_class_A_member_1,_tandem_duplicate_1_[Source:ZFIN;Acc:ZDB-GENE-990415-94]	7886	2268	4809.93	1.49541	0.848801	0.0781039
ENSDARG00000038980.6	txndc12	thioredoxin_domain_containing_12_(endoplasmic_reticulum)_[Source:ZFIN;Acc:ZDB-GENE-050522-497]	2093	602	1276.62	1.49528	0.867261	0.0846831
ENSDARG00000104129.2	si:dkey-23n7.10	si:dkey-23n7.10_[Source:ZFIN;Acc:ZDB-GENE-141222-64]	490	141	298.909	1.49463	0.943456	0.113147
ENSDARG00000103658.1	hivep1	human_immunodeficiency_virus_type_I_enhancer_binding_protein_1_[Source:ZFIN;Acc:ZDB-GENE-070912-512]	3133	904	1912.56	1.49069	0.857812	0.0822491
ENSDARG00000069505.3	NA	NA	727	210	443.929	1.48911	0.910641	0.102001
ENSDARG00000040898.6	gpa33	glycoprotein_A33_(transmembrane)_[Source:ZFIN;Acc:ZDB-GENE-070912-194]	481	139	293.747	1.48849	0.943635	0.114703
ENSDARG00000078615.3	USP53	(1_of_many)_ubiquitin_specific_peptidase_53_[Source:HGNC_Symbol;Acc:HGNC:29255]	761	220	464.79	1.48793	0.907363	0.101038
ENSDARG00000053311.5	tespa1	thymocyte_expressed,_positive_selection_associated_1_[Source:ZFIN;Acc:ZDB-GENE-120727-10]	83	24	50.6962	1.48762	1.30908	0.255796
ENSDARG00000044685.6	nr0b2a	nuclear_receptor_subfamily_0,_group_B,_member_2a_[Source:ZFIN;Acc:ZDB-GENE-080403-1]	1417	410	865.647	1.48668	0.876857	0.0899867
ENSDARG00000078249.6	unc13d	unc-13_homolog_D_(C._elegans)_[Source:ZFIN;Acc:ZDB-GENE-110411-188]	114	33	69.651	1.48604	1.20333	0.216856
ENSDARG00000094678.2	si:dkey-9i23.6	si:dkey-9i23.6_[Source:ZFIN;Acc:ZDB-GENE-090313-365]	76	22	46.434	1.48604	1.34176	0.268065
ENSDARG00000068233.5	NA	NA	297	86	181.474	1.48559	0.999672	0.137258
ENSDARG00000056499.7	ca6	carbonic_anhydrase_VI_[Source:ZFIN;Acc:ZDB-GENE-030131-7091]	7066	2047	4318.02	1.48492	0.847004	0.0795764
ENSDARG00000058206.5	si:ch211-153b23.5	si:ch211-153b23.5_[Source:ZFIN;Acc:ZDB-GENE-030131-9744]	5475	1587	3346.26	1.4841	0.848998	0.0804541
ENSDARG00000092071.2	NA	NA	100	29	61.1266	1.48341	1.24333	0.23283
ENSDARG00000069559.6	muc13a	mucin_13a,_cell_surface_associated_[Source:ZFIN;Acc:ZDB-GENE-061207-26]	131	38	80.0814	1.48303	1.16325	0.202342
ENSDARG00000077785.4	atf5b	activating_transcription_factor_5b_[Source:ZFIN;Acc:ZDB-GENE-030131-2637]	7416	2152	4533.9	1.4825	0.846049	0.0797278
ENSDARG00000043734.6	trmu	tRNA_5-methylaminomethyl-2-thiouridylate_methyltransferase_[Source:ZFIN;Acc:ZDB-GENE-050522-540]	534	155	326.494	1.48211	0.932447	0.111951
ENSDARG00000058606.8	sik1	salt-inducible_kinase_1_[Source:ZFIN;Acc:ZDB-GENE-030131-9446]	4351	1264	2660.84	1.48089	0.850656	0.0817046
ENSDARG00000092000.4	znf1020	zinc_finger_protein_1020_[Source:ZFIN;Acc:ZDB-GENE-110913-31]	117	34	71.557	1.48044	1.19418	0.21508
ENSDARG00000031161.7	nr1d4a	nuclear_receptor_subfamily_1,_group_D,_member_4a_[Source:ZFIN;Acc:ZDB-GENE-080403-5]	165	48	100.942	1.4789	1.10516	0.180839
ENSDARG00000098406.1	si:dkey-22a18.2	si:dkey-22a18.2_[Source:ZFIN;Acc:ZDB-GENE-120703-7]	158	46	96.6799	1.47776	1.11475	0.184957
ENSDARG00000099252.1	ipcef1	interaction_protein_for_cytohesin_exchange_factors_1_[Source:ZFIN;Acc:ZDB-GENE-060929-172]	127	37	77.7251	1.47677	1.16998	0.20687
ENSDARG00000052011.2	rrad	Ras-related_associated_with_diabetes_[Source:ZFIN;Acc:ZDB-GENE-030131-5607]	1402	409	858.338	1.47485	0.874284	0.0916174
ENSDARG00000057230.4	nceh1b.2	neutral_cholesterol_ester_hydrolase_1b,_tandem_duplicate_2_[Source:ZFIN;Acc:ZDB-GENE-161207-1]	757	221	463.544	1.47379	0.904126	0.103087
ENSDARG00000098135.1	stk40	serine/threonine_kinase_40_[Source:ZFIN;Acc:ZDB-GENE-030131-4831]	613	179	375.389	1.47347	0.918876	0.108812
ENSDARG00000099652.1	xpot	exportin,_tRNA_(nuclear_export_receptor_for_tRNAs)_[Source:ZFIN;Acc:ZDB-GENE-041210-4]	3827	1118	2343.85	1.47283	0.850335	0.0832622
ENSDARG00000058869.5	NEK3	NIMA_related_kinase_3_[Source:HGNC_Symbol;Acc:HGNC:7746]	89	26	54.5082	1.47283	1.27984	0.249816
ENSDARG00000079585.3	pkn3	protein_kinase_N3_[Source:ZFIN;Acc:ZDB-GENE-030131-1902]	616	180	377.295	1.47247	0.918246	0.108809
ENSDARG00000053488.4	si:ch73-22a13.3	si:ch73-22a13.3_[Source:ZFIN;Acc:ZDB-GENE-141216-64]	65	19	39.8156	1.47198	1.40218	0.293818
ENSDARG00000035676.5	ptp4a2b	protein_tyrosine_phosphatase_type_IVA,_member_2b_[Source:ZFIN;Acc:ZDB-GENE-041114-111]	9078	2655	5561.5	1.4712	0.841938	0.0805677
ENSDARG00000031795.8	abcf1	ATP-binding_cassette,_sub-family_F_(GCN20),_member_1_[Source:ZFIN;Acc:ZDB-GENE-050517-31]	15246	4462	9341.93	1.47021	0.839298	0.079823
ENSDARG00000017835.10	brf1a	BRF1,_RNA_polymerase_III_transcription_initiation_factor_a_[Source:ZFIN;Acc:ZDB-GENE-030131-6334]	1168	342	715.78	1.46951	0.880168	0.0950021
ENSDARG00000075220.1	HIST2H2AB	(1_of_many)_histone_cluster_2_H2A_family_member_b_[Source:HGNC_Symbol;Acc:HGNC:20508]	99	29	60.6763	1.46892	1.24263	0.237164
ENSDARG00000004406.7	spra	sepiapterin_reductase_a_[Source:ZFIN;Acc:ZDB-GENE-050522-412]	505	148	309.55	1.46823	0.933887	0.115912
ENSDARG00000079860.4	ppp1r16b	protein_phosphatase_1,_regulatory_subunit_16B_[Source:ZFIN;Acc:ZDB-GENE-131127-294]	133	39	81.5371	1.46742	1.15498	0.203903
ENSDARG00000067672.4	card9	caspase_recruitment_domain_family,_member_9_[Source:ZFIN;Acc:ZDB-GENE-060531-94]	167	49	102.398	1.46653	1.09913	0.182118
ENSDARG00000051853.7	galns	galactosamine_(N-acetyl)-6-sulfatase_[Source:ZFIN;Acc:ZDB-GENE-070112-1152]	862	253	528.588	1.46609	0.89433	0.101147
ENSDARG00000074771.3	crfb17	cytokine_receptor_family_member_B17_[Source:ZFIN;Acc:ZDB-GENE-081022-158]	344	101	210.964	1.46559	0.974727	0.132686
ENSDARG00000017910.7	pdss1	prenyl_(decaprenyl)_diphosphate_synthase,_subunit_1_[Source:ZFIN;Acc:ZDB-GENE-030131-4430]	1683	495	1032.61	1.46307	0.865258	0.0908537
ENSDARG00000099078.1	NA	NA	272	80	166.886	1.46307	1.00685	0.146191
ENSDARG00000101434.1	slc39a3	solute_carrier_family_39_(zinc_transporter),_member_3_[Source:ZFIN;Acc:ZDB-GENE-060315-9]	255	75	156.456	1.46307	1.01709	0.150296
ENSDARG00000027497.6	mast1a	microtubule_associated_serine/threonine_kinase_1a_[Source:ZFIN;Acc:ZDB-GENE-121214-221]	85	25	52.1519	1.46307	1.29357	0.258039
ENSDARG00000061444.6	ugt5c1	UDP_glucuronosyltransferase_5_family,_polypeptide_C1_[Source:ZFIN;Acc:ZDB-GENE-050419-68]	68	20	41.7215	1.46307	1.38057	0.289252
ENSDARG00000044562.3	cycsb	cytochrome_c,_somatic_b_[Source:ZFIN;Acc:ZDB-GENE-040625-38]	20840	6131	12787.3	1.4627	0.8365	0.0803604
ENSDARG00000086739.2	SLC17A3	si:ch1073-513e17.1_[Source:ZFIN;Acc:ZDB-GENE-030131-7188]	1329	391	815.476	1.46264	0.873216	0.0939332
ENSDARG00000040295.5	apoeb	apolipoprotein_Eb_[Source:ZFIN;Acc:ZDB-GENE-980526-368]	131930	38829	80960.4	1.46211	0.834171	0.0796419
ENSDARG00000022424.4	slc26a5	solute_carrier_family_26_(anion_exchanger),_member_5_[Source:ZFIN;Acc:ZDB-GENE-030131-1566]	3158	930	1938.25	1.46125	0.850388	0.0857361
ENSDARG00000055620.6	acad9	acyl-CoA_dehydrogenase_family,_member_9_[Source:ZFIN;Acc:ZDB-GENE-060616-196]	1256	370	770.948	1.46078	0.874959	0.0950102
ENSDARG00000099354.1	CABZ01112575.1	NA	112	33	68.7505	1.4605	1.20166	0.224213
ENSDARG00000077845.4	si:ch211-67f13.7	si:ch211-67f13.7_[Source:ZFIN;Acc:ZDB-GENE-090313-126]	78	23	47.8897	1.45938	1.32432	0.270467
ENSDARG00000086856.2	stk35	serine/threonine_kinase_35_[Source:ZFIN;Acc:ZDB-GENE-061103-553]	1424	420	874.351	1.45903	0.869765	0.0934455
ENSDARG00000100128.1	CU861477.1	NA	261	77	160.268	1.45866	1.0122	0.149562
ENSDARG00000103650.1	si:ch73-329n5.1	si:ch73-329n5.1_[Source:ZFIN;Acc:ZDB-GENE-131121-475]	210	62	128.977	1.45759	1.04963	0.164935
ENSDARG00000078775.3	NA	NA	105	31	64.4883	1.45759	1.22067	0.232444
ENSDARG00000001014.13	myh9b	myosin,_heavy_chain_9b,_non-muscle_[Source:ZFIN;Acc:ZDB-GENE-030131-998]	6155	1819	3781.25	1.45615	0.840962	0.0833567
ENSDARG00000018898.9	zfand5a	zinc_finger,_AN1-type_domain_5a_[Source:ZFIN;Acc:ZDB-GENE-040426-1979]	10900	3225	6698.33	1.4545	0.83677	0.0821703
ENSDARG00000052917.2	si:ch211-202f3.3	si:ch211-202f3.3_[Source:ZFIN;Acc:ZDB-GENE-080917-19]	1616	479	993.558	1.45187	0.863723	0.0927738
ENSDARG00000039997.6	ptp4a3	protein_tyrosine_phosphatase_type_IVA,_member_3_[Source:ZFIN;Acc:ZDB-GENE-040426-2220]	6675	1979	4104.21	1.45154	0.839148	0.0836704
ENSDARG00000100084.1	CABZ01084603.1	NA	344	102	211.519	1.45138	0.970953	0.134967
ENSDARG00000071669.7	smyd5	SMYD_family_member_5_[Source:ZFIN;Acc:ZDB-GENE-040912-39]	809	240	497.507	1.45065	0.894055	0.104686
ENSDARG00000012369.9	rdh10b	retinol_dehydrogenase_10b_[Source:ZFIN;Acc:ZDB-GENE-030909-7]	1031	306	634.107	1.44998	0.880879	0.0997512
ENSDARG00000014058.10	rab36	RAB36,_member_RAS_oncogene_family_[Source:ZFIN;Acc:ZDB-GENE-040910-5]	128	38	78.7306	1.44961	1.16049	0.211614
ENSDARG00000057414.5	phb	prohibitin_[Source:ZFIN;Acc:ZDB-GENE-030131-6577]	13623	4049	8381.87	1.44795	0.834171	0.0826007
ENSDARG00000100102.1	CABZ01088269.1	NA	397	118	244.266	1.44789	0.953036	0.128702
ENSDARG00000067950.5	zcchc2	zinc_finger,_CCHC_domain_containing_2_[Source:ZFIN;Acc:ZDB-GENE-070912-269]	831	247	511.299	1.44788	0.891756	0.104456
ENSDARG00000061256.5	NA	NA	5382	1600	3311.61	1.44761	0.840095	0.0848612
ENSDARG00000027169.4	kpna7	karyopherin_alpha_7_(importin_alpha_8)_[Source:ZFIN;Acc:ZDB-GENE-040426-2023]	74	22	45.5335	1.44756	1.3418	0.280667
ENSDARG00000102765.1	lonp1	lon_peptidase_1,_mitochondrial_[Source:ZFIN;Acc:ZDB-GENE-030131-4006]	2458	732	1513.14	1.44511	0.851102	0.0895213
ENSDARG00000061548.6	si:ch211-145o7.3	si:ch211-145o7.3_[Source:ZFIN;Acc:ZDB-GENE-061207-6]	104	31	64.0381	1.44378	1.21991	0.236605
ENSDARG00000074201.4	flna	filamin_A,_alpha_(actin_binding_protein_280)_[Source:ZFIN;Acc:ZDB-GENE-030131-2145]	9994	2981	6154.93	1.44281	0.834335	0.0837572
ENSDARG00000059001.4	pim2	Pim-2_proto-oncogene,_serine/threonine_kinase_[Source:ZFIN;Acc:ZDB-GENE-000831-6]	1612	481	992.868	1.44228	0.861407	0.0940649
ENSDARG00000058992.5	cers2b	ceramide_synthase_2b_[Source:ZFIN;Acc:ZDB-GENE-110408-40]	1255	375	773.274	1.44026	0.86977	0.0977393
ENSDARG00000101879.1	si:dkeyp-80d11.1	si:dkeyp-80d11.1_[Source:ZFIN;Acc:ZDB-GENE-030131-4126]	97	29	59.7759	1.43947	1.24127	0.246179
ENSDARG00000090297.2	ldlrad2	low_density_lipoprotein_receptor_class_A_domain_containing_2_[Source:ZFIN;Acc:ZDB-GENE-110204-1]	585	175	360.561	1.43862	0.913719	0.115379
ENSDARG00000013522.7	pck1	phosphoenolpyruvate_carboxykinase_1_(soluble)_[Source:ZFIN;Acc:ZDB-GENE-030909-11]	27648	8276	17043.6	1.43771	0.829648	0.0831104
ENSDARG00000104906.1	mtr	5-methyltetrahydrofolate-homocysteine_methyltransferase_[Source:ZFIN;Acc:ZDB-GENE-031001-5]	1112	333	685.569	1.4371	0.874124	0.100166
ENSDARG00000093936.1	si:dkeyp-1h4.6	si:dkeyp-1h4.6_[Source:ZFIN;Acc:ZDB-GENE-060503-841]	2357	706	1453.23	1.43675	0.84993	0.0909448
ENSDARG00000070558.6	si:ch211-93g23.2	si:ch211-93g23.2_[Source:ZFIN;Acc:ZDB-GENE-090312-164]	387	116	238.653	1.43575	0.9528	0.131843
ENSDARG00000103775.1	NA	NA	3044	913	1877.48	1.43482	0.844458	0.0892995
ENSDARG00000103641.1	CABZ01085241.1	NA	130	39	80.1864	1.43451	1.1522	0.213128
ENSDARG00000103032.1	rap2b	RAP2B,_member_of_RAS_oncogene_family_[Source:ZFIN;Acc:ZDB-GENE-040426-2818]	2069	621	1276.36	1.43381	0.852256	0.0924974
ENSDARG00000045946.5	sec24d	SEC24_homolog_D,_COPII_coat_complex_component_[Source:ZFIN;Acc:ZDB-GENE-070117-2501]	1915	575	1181.48	1.43325	0.85412	0.0933387
ENSDARG00000104314.1	nrg1	neuregulin_1_[Source:ZFIN;Acc:ZDB-GENE-050302-113]	646	194	398.576	1.43302	0.904658	0.113184
ENSDARG00000068726.5	masp1	mannan-binding_lectin_serine_peptidase_1_[Source:ZFIN;Acc:ZDB-GENE-110421-4]	536	161	330.726	1.43271	0.919491	0.119196
ENSDARG00000086133.3	NA	NA	243	73	149.942	1.43253	1.01712	0.159007
ENSDARG00000076486.5	acp1	acid_phosphatase_1,_soluble_[Source:ZFIN;Acc:ZDB-GENE-050327-12]	2897	871	1787.98	1.43136	0.844469	0.09008
ENSDARG00000091558.5	zgc:158494	zgc:158494_[Source:ZFIN;Acc:ZDB-GENE-031116-3]	216	65	133.344	1.43006	1.0371	0.167926
ENSDARG00000061591.6	abcb10	ATP-binding_cassette,_sub-family_B_(MDR/TAP),_member_10_[Source:ZFIN;Acc:ZDB-GENE-040525-2]	741	223	457.451	1.42997	0.894368	0.109852
ENSDARG00000074023.3	rbms1a	RNA_binding_motif,_single_stranded_interacting_protein_1a_[Source:ZFIN;Acc:ZDB-GENE-030131-4967]	2669	804	1648.12	1.42857	0.845317	0.0910311
ENSDARG00000068856.4	f2rl1.1	coagulation_factor_II_(thrombin)_receptor-like_1,_tandem_duplicate_1_[Source:ZFIN;Acc:ZDB-GENE-061215-140]	322	97	198.838	1.42854	0.973566	0.142286
ENSDARG00000007329.8	tbx16	T-box_16_[Source:ZFIN;Acc:ZDB-GENE-990615-5]	73	22	45.0833	1.42793	1.34207	0.287339
ENSDARG00000035985.8	fam210aa	family_with_sequence_similarity_210,_member_Aa_[Source:ZFIN;Acc:ZDB-GENE-030131-5627]	3090	932	1908.75	1.42675	0.842198	0.0902512
ENSDARG00000019810.6	nfe2l3	nuclear_factor,_erythroid_2-like_3_[Source:ZFIN;Acc:ZDB-GENE-040426-2334]	2009	606	1241.02	1.42663	0.851211	0.0937387
ENSDARG00000016979.7	pmpcb	peptidase_(mitochondrial_processing)_beta_[Source:ZFIN;Acc:ZDB-GENE-050220-10]	7116	2148	4396.61	1.42561	0.832253	0.0867206
ENSDARG00000043932.6	stmn4l	stathmin-like_4,_like_[Source:ZFIN;Acc:ZDB-GENE-040718-301]	4972	1501	3072.04	1.42544	0.835427	0.0879627
ENSDARG00000067796.5	clpxb	caseinolytic_mitochondrial_matrix_peptidase_chaperone_subunit_b_[Source:ZFIN;Acc:ZDB-GENE-130404-1]	2618	791	1617.94	1.42426	0.844625	0.0917459
ENSDARG00000105428.1	si:zfos-1837d3.1	si:zfos-1837d3.1_[Source:ZFIN;Acc:ZDB-GENE-030131-410]	182	55	112.483	1.42397	1.06912	0.182889
ENSDARG00000029751.5	wbp1lb	WW_domain_binding_protein_1-like_b_[Source:ZFIN;Acc:ZDB-GENE-050522-112]	450	136	278.124	1.42386	0.933508	0.12719
ENSDARG00000103220.1	slc10a3	solute_carrier_family_10,_member_3_[Source:ZFIN;Acc:ZDB-GENE-040426-2347]	324	98	200.293	1.42268	0.971231	0.14297
ENSDARG00000060933.6	baiap2l2b	BAI1-associated_protein_2-like_2b_[Source:ZFIN;Acc:ZDB-GENE-060503-339]	76	23	46.9892	1.42191	1.3243	0.282954
ENSDARG00000103044.1	ASS1	argininosuccinate_synthase_1_[Source:HGNC_Symbol;Acc:HGNC:758]	882	267	545.366	1.42148	0.881716	0.106924
ENSDARG00000093612.3	si:dkey-92i17.2	si:dkey-92i17.2_[Source:ZFIN;Acc:ZDB-GENE-030131-6759]	251	76	155.21	1.42116	1.00877	0.158896
ENSDARG00000101505.1	BX284673.1	NA	208	63	128.631	1.4207	1.04165	0.172602
ENSDARG00000069503.3	cldnh	claudin_h_[Source:ZFIN;Acc:ZDB-GENE-010328-8]	8326	2522	5149.07	1.4206	0.829926	0.0869495
ENSDARG00000099164.1	nacc1a	nucleus_accumbens_associated_1,_BEN_and_BTB_(POZ)_domain_containing_a_[Source:ZFIN;Acc:ZDB-GENE-010319-3]	1200	364	742.403	1.41856	0.866176	0.101478
ENSDARG00000013946.8	ivns1abpb	influenza_virus_NS1A_binding_protein_b_[Source:ZFIN;Acc:ZDB-GENE-030131-6266]	6834	2074	4228.55	1.41785	0.830645	0.0878346
ENSDARG00000101919.1	foxj1a	forkhead_box_J1a_[Source:ZFIN;Acc:ZDB-GENE-060929-1178]	704	214	435.795	1.4155	0.894128	0.113396
ENSDARG00000017741.7	g3bp1	GTPase_activating_protein_(SH3_domain)_binding_protein_1_[Source:ZFIN;Acc:ZDB-GENE-030131-7452]	5537	1684	3428.04	1.41475	0.831697	0.0889347
ENSDARG00000036155.7	gla	galactosidase,_alpha_[Source:ZFIN;Acc:ZDB-GENE-041010-207]	174	53	107.771	1.41256	1.0756	0.189089
ENSDARG00000103909.1	CABZ01094623.1	NA	128	39	79.2859	1.41214	1.15036	0.219613
ENSDARG00000003941.8	rrs1	RRS1_ribosome_biogenesis_regulator_homolog_(S._cerevisiae)_[Source:ZFIN;Acc:ZDB-GENE-030131-9345]	1948	594	1206.89	1.411	0.848116	0.0961752
ENSDARG00000015343.8	pgd	phosphogluconate_dehydrogenase_[Source:ZFIN;Acc:ZDB-GENE-040426-2807]	5660	1726	3506.74	1.41091	0.830538	0.0893588
ENSDARG00000103748.1	ovca2	OVCA2,_serine_hydrolase_domain_containing_[Source:ZFIN;Acc:ZDB-GENE-050522-115]	1010	308	625.763	1.41089	0.871963	0.105648
ENSDARG00000059070.4	gars	glycyl-tRNA_synthetase_[Source:ZFIN;Acc:ZDB-GENE-030131-9174]	18547	5657	11491.7	1.41062	0.823928	0.0868847
ENSDARG00000073688.4	nav2a	neuron_navigator_2a_[Source:ZFIN;Acc:ZDB-GENE-120502-3]	4226	1290	2619	1.40946	0.833345	0.0907738
ENSDARG00000097485.1	cfap99	cilia_and_flagella_associated_protein_99_[Source:ZFIN;Acc:ZDB-GENE-161107-1]	203	62	125.825	1.40868	1.04311	0.176867
ENSDARG00000021287.7	zgc:91909	zgc:91909_[Source:ZFIN;Acc:ZDB-GENE-040704-16]	1759	538	1090.7	1.40662	0.849768	0.0978647
ENSDARG00000079036.2	si:dkeyp-11g8.3	si:dkeyp-11g8.3_[Source:ZFIN;Acc:ZDB-GENE-110131-2]	85	26	52.7072	1.40649	1.2776	0.270946
ENSDARG00000012563.9	pdss2	prenyl_(decaprenyl)_diphosphate_synthase,_subunit_2_[Source:ZFIN;Acc:ZDB-GENE-040718-43]	614	188	380.836	1.40505	0.901349	0.119038
ENSDARG00000013161.9	NA	NA	3649	1119	2264.26	1.40283	0.833668	0.0924288
ENSDARG00000005629.9	smyd2b	SET_and_MYND_domain_containing_2b_[Source:ZFIN;Acc:ZDB-GENE-041001-201]	1418	435	879.979	1.40231	0.855656	0.10124
ENSDARG00000092134.1	rad54b	RAD54_homolog_B_(S._cerevisiae)_[Source:ZFIN;Acc:ZDB-GENE-060810-50]	176	54	109.226	1.40208	1.07034	0.190217
ENSDARG00000059906.6	sdc4	syndecan_4_[Source:ZFIN;Acc:ZDB-GENE-061111-1]	17147	5268	10645.4	1.40017	0.821587	0.0883389
ENSDARG00000062049.7	hmha1b	histocompatibility_(minor)_HA-1_b_[Source:ZFIN;Acc:ZDB-GENE-071213-2]	345	106	214.19	1.40007	0.957248	0.143577
ENSDARG00000052690.5	arrdc3a	arrestin_domain_containing_3a_[Source:ZFIN;Acc:ZDB-GENE-030131-2913]	15087	4637	9367.52	1.39958	0.821868	0.0885813
ENSDARG00000102295.1	dnaja3b	DnaJ_(Hsp40)_homolog,_subfamily_A,_member_3B_[Source:ZFIN;Acc:ZDB-GENE-040115-3]	1450	446	900.494	1.39848	0.85391	0.101477
ENSDARG00000007216.7	abce1	ATP-binding_cassette,_sub-family_E_(OABP),_member_1_[Source:ZFIN;Acc:ZDB-GENE-040426-1995]	10328	3179	6415.25	1.39746	0.822973	0.0894965
ENSDARG00000103467.1	limk1a	LIM_domain_kinase_1a_[Source:ZFIN;Acc:ZDB-GENE-061212-3]	315	97	195.686	1.39683	0.968406	0.149188
ENSDARG00000086786.3	mfsd10	major_facilitator_superfamily_domain_containing_10_[Source:ZFIN;Acc:ZDB-GENE-050417-154]	386	119	239.869	1.39518	0.942554	0.138817
ENSDARG00000039943.4	fam46ba	family_with_sequence_similarity_46,_member_Ba_[Source:ZFIN;Acc:ZDB-GENE-061110-129]	10261	3164	6376.76	1.39489	0.822373	0.0898522
ENSDARG00000101514.1	ftr64	finTRIM_family,_member_64_[Source:ZFIN;Acc:ZDB-GENE-090508-8]	94	29	58.4251	1.39415	1.23934	0.260626
ENSDARG00000076904.4	loxl5b	lysyl_oxidase-like_5b_[Source:ZFIN;Acc:ZDB-GENE-070818-3]	81	25	50.351	1.39353	1.29186	0.280721
ENSDARG00000089060.2	kcnj1a.5	potassium_inwardly-rectifying_channel,_subfamily_J,_member_1a,_tandem_duplicate_5_[Source:ZFIN;Acc:ZDB-GENE-050420-120]	230	71	142.979	1.39328	1.01614	0.170328
ENSDARG00000105562.1	si:dkey-23i12.7	si:dkey-23i12.7_[Source:ZFIN;Acc:ZDB-GENE-160728-52]	285	88	177.181	1.39293	0.981499	0.155846
ENSDARG00000041257.5	smtnl1	smoothelin-like_1_[Source:ZFIN;Acc:ZDB-GENE-050306-23]	489	151	304.012	1.39283	0.917476	0.128988
ENSDARG00000040534.5	epcam	epithelial_cell_adhesion_molecule_[Source:ZFIN;Acc:ZDB-GENE-040426-2209]	35374	10938	22000.2	1.39088	0.817688	0.0889445
ENSDARG00000100562.1	CABZ01080702.1	NA	485	150	301.656	1.39056	0.917668	0.129691
ENSDARG00000037012.4	slc3a2b	solute_carrier_family_3_(amino_acid_transporter_heavy_chain),_member_2b_[Source:ZFIN;Acc:ZDB-GENE-040122-2]	24528	7595	15260.7	1.38885	0.817856	0.0894781
ENSDARG00000101688.1	si:dkey-207l24.2	si:dkey-207l24.2_[Source:ZFIN;Acc:ZDB-GENE-131125-92]	142	44	88.3656	1.38786	1.11663	0.213904
ENSDARG00000103054.1	dnm2b	dynamin_2b_[Source:ZFIN;Acc:ZDB-GENE-040426-2371]	699	217	435.209	1.38514	0.886904	0.118343
ENSDARG00000103187.2	syce2	synaptonemal_complex_central_element_protein_2_[Source:ZFIN;Acc:ZDB-GENE-050512-1]	335	104	208.578	1.38512	0.957198	0.147882
ENSDARG00000052222.4	zgc:114118	zgc:114118_[Source:ZFIN;Acc:ZDB-GENE-050913-57]	248	77	154.415	1.38495	1.00119	0.166574
ENSDARG00000105498.1	TSC22D3	TSC22_domain_family_member_3_[Source:HGNC_Symbol;Acc:HGNC:3051]	190	59	118.306	1.38475	1.04975	0.187129
ENSDARG00000097513.1	CT573383.1	NA	1114	346	693.688	1.38445	0.86075	0.107744
ENSDARG00000076667.3	ccng1	cyclin_G1_[Source:ZFIN;Acc:ZDB-GENE-020322-1]	71356	22190	44448.6	1.38267	0.8149	0.0897473
ENSDARG00000039850.7	dusp22b	dual_specificity_phosphatase_22b_[Source:ZFIN;Acc:ZDB-GENE-050417-257]	321	100	200.053	1.38011	0.961548	0.151201
ENSDARG00000006062.7	akap1b	A_kinase_(PRKA)_anchor_protein_1b_[Source:ZFIN;Acc:ZDB-GENE-030131-6844]	2709	844	1688.34	1.37999	0.832949	0.0975707
ENSDARG00000011410.9	aadat	aminoadipate_aminotransferase_[Source:ZFIN;Acc:ZDB-GENE-111229-1]	215	67	134.004	1.37964	1.02462	0.178142
ENSDARG00000060992.5	rpusd2	RNA_pseudouridylate_synthase_domain_containing_2_[Source:ZFIN;Acc:ZDB-GENE-120411-43]	231	72	143.984	1.37936	1.01171	0.172759
ENSDARG00000020377.9	eif4g2a	eukaryotic_translation_initiation_factor_4,_gamma_2a_[Source:ZFIN;Acc:ZDB-GENE-030131-2173]	4510	1406	2811.28	1.37907	0.825031	0.0946152
ENSDARG00000040479.6	cga	glycoprotein_hormones,_alpha_polypeptide_[Source:ZFIN;Acc:ZDB-GENE-040715-2]	356	111	221.919	1.37886	0.947895	0.145766
ENSDARG00000104502.1	si:dkey-264f17.5	si:dkey-264f17.5_[Source:ZFIN;Acc:ZDB-GENE-120703-23]	10873	3391	6778.35	1.37851	0.818035	0.0919603
ENSDARG00000044016.10	myo6a	myosin_VIa_[Source:ZFIN;Acc:ZDB-GENE-040819-2]	4776	1491	2978.24	1.37706	0.823884	0.0946371
ENSDARG00000058323.5	tmbim1a	transmembrane_BAX_inhibitor_motif_containing_1a_[Source:ZFIN;Acc:ZDB-GENE-041010-69]	1092	341	681.006	1.37667	0.859707	0.109305
ENSDARG00000075337.4	lars2	leucyl-tRNA_synthetase_2,_mitochondrial_[Source:ZFIN;Acc:ZDB-GENE-070928-3]	285	89	177.737	1.37662	0.977432	0.15901
ENSDARG00000017454.10	nup50	nucleoporin_50_[Source:ZFIN;Acc:ZDB-GENE-030131-1689]	5705	1782	3558.09	1.37627	0.821892	0.0940297
ENSDARG00000100195.1	AL953858.1	NA	80	25	49.9007	1.37561	1.29186	0.286951
ENSDARG00000004539.7	ptgs2a	prostaglandin-endoperoxide_synthase_2a_[Source:ZFIN;Acc:ZDB-GENE-020530-2]	1426	446	889.689	1.3744	0.848478	0.105267
ENSDARG00000023026.8	pkp2	plakophilin_2_[Source:ZFIN;Acc:ZDB-GENE-041210-167]	390	122	243.335	1.37413	0.93597	0.142067
ENSDARG00000063624.4	gfm1	G_elongation_factor,_mitochondrial_1_[Source:ZFIN;Acc:ZDB-GENE-061013-79]	1400	438	873.54	1.37396	0.849026	0.105602
ENSDARG00000058865.4	endog	endonuclease_G_[Source:ZFIN;Acc:ZDB-GENE-050522-402]	594	186	370.721	1.3727	0.895603	0.125347
ENSDARG00000056141.6	coq10b	coenzyme_Q10B_[Source:ZFIN;Acc:ZDB-GENE-050417-263]	4522	1416	2822.23	1.37268	0.823415	0.0955032
ENSDARG00000092352.2	jac4	jacalin_4_[Source:ZFIN;Acc:ZDB-GENE-030131-8643]	83	26	51.8067	1.37214	1.27699	0.282593
ENSDARG00000009123.10	sele	selectin_E_[Source:ZFIN;Acc:ZDB-GENE-041014-221]	383	120	239.073	1.37185	0.937348	0.143319
ENSDARG00000030961.5	ak8	adenylate_kinase_8_[Source:ZFIN;Acc:ZDB-GENE-050522-275]	150	47	93.6333	1.37177	1.09878	0.211866
ENSDARG00000055558.6	pimr63	Pim_proto-oncogene,_serine/threonine_kinase,_related_63_[Source:ZFIN;Acc:ZDB-GENE-091116-7]	86	27	53.7127	1.36892	1.26356	0.278639
ENSDARG00000032571.6	il20ra	interleukin_20_receptor,_alpha_[Source:ZFIN;Acc:ZDB-GENE-040724-249]	716	225	447.306	1.36757	0.880823	0.120516
ENSDARG00000009459.7	slc35e4	solute_carrier_family_35,_member_E4_[Source:ZFIN;Acc:ZDB-GENE-050417-407]	159	50	99.3512	1.36657	1.08359	0.207255
ENSDARG00000046098.5	ebp	emopamil_binding_protein_(sterol_isomerase)_[Source:ZFIN;Acc:ZDB-GENE-040718-12]	483	152	301.866	1.36549	0.911637	0.134173
ENSDARG00000020749.9	caprin2	caprin_family_member_2_[Source:ZFIN;Acc:ZDB-GENE-040812-2]	400	126	250.059	1.36412	0.930551	0.142669
ENSDARG00000018688.9	elk3	ELK3,_ETS-domain_protein_[Source:ZFIN;Acc:ZDB-GENE-030716-2]	1193	376	745.914	1.36333	0.852506	0.109776
ENSDARG00000104516.2	polr3d	polymerase_(RNA)_III_(DNA_directed)_polypeptide_D_[Source:ZFIN;Acc:ZDB-GENE-040426-1017]	1253	395	783.479	1.363	0.850414	0.10899
ENSDARG00000004114.7	tti1	TELO2_interacting_protein_1_[Source:ZFIN;Acc:ZDB-GENE-080819-3]	596	188	372.732	1.36212	0.892645	0.127026
ENSDARG00000022712.11	stat3	signal_transducer_and_activator_of_transcription_3_(acute-phase_response_factor)_[Source:ZFIN;Acc:ZDB-GENE-980526-68]	2006	633	1254.66	1.36158	0.834971	0.102954
ENSDARG00000039661.7	slc36a4	solute_carrier_family_36_(proton/amino_acid_symporter),_member_4_[Source:ZFIN;Acc:ZDB-GENE-050309-239]	586	185	366.564	1.36092	0.893677	0.127802
ENSDARG00000030078.4	glipr1b	GLI_pathogenesis-related_1b_[Source:ZFIN;Acc:ZDB-GENE-040426-1459]	1400	442	875.761	1.36085	0.845658	0.107568
ENSDARG00000101906.1	zgc:113442	zgc:113442_[Source:ZFIN;Acc:ZDB-GENE-050227-2]	209	66	130.747	1.3605	1.02482	0.184325
ENSDARG00000024827.8	rnf150a	ring_finger_protein_150a_[Source:ZFIN;Acc:ZDB-GENE-060213-1]	152	48	95.089	1.3605	1.09258	0.213049
ENSDARG00000057531.5	pgap3	post-GPI_attachment_to_proteins_3_[Source:ZFIN;Acc:ZDB-GENE-080204-27]	76	24	47.5445	1.3605	1.30688	0.297859
ENSDARG00000103542.1	vegfaa	vascular_endothelial_growth_factor_Aa_[Source:ZFIN;Acc:ZDB-GENE-990415-273]	1288	407	805.9	1.35957	0.84847	0.109071
ENSDARG00000076526.5	gar1	GAR1_homolog,_ribonucleoprotein_[Source:ZFIN;Acc:ZDB-GENE-040426-893]	2925	925	1830.57	1.35845	0.826108	0.100094
ENSDARG00000099327.1	zgc:174944	zgc:174944_[Source:ZFIN;Acc:ZDB-GENE-080207-2]	117	37	73.2227	1.35845	1.16108	0.242006
ENSDARG00000006207.7	gpx1b	glutathione_peroxidase_1b_[Source:ZFIN;Acc:ZDB-GENE-040912-60]	2365	748	1480.15	1.35827	0.830255	0.101847
ENSDARG00000022614.8	ddx43	DEAD_(Asp-Glu-Ala-Asp)_box_polypeptide_43_[Source:ZFIN;Acc:ZDB-GENE-080204-77]	275	87	172.124	1.35788	0.977822	0.16493
ENSDARG00000060323.7	exoc5	exocyst_complex_component_5_[Source:ZFIN;Acc:ZDB-GENE-080204-126]	496	157	310.495	1.35712	0.907016	0.13459
ENSDARG00000023498.7	gmppab	GDP-mannose_pyrophosphorylase_Ab_[Source:ZFIN;Acc:ZDB-GENE-040426-1550]	868	275	543.505	1.3558	0.866087	0.117481
ENSDARG00000096678.2	si:dkey-263j23.1	si:dkey-263j23.1_[Source:ZFIN;Acc:ZDB-GENE-131120-109]	1101	349	689.5	1.35506	0.853925	0.112545
ENSDARG00000054318.7	stk33	serine/threonine_kinase_33_[Source:ZFIN;Acc:ZDB-GENE-040724-242]	82	26	51.3565	1.35465	1.27691	0.288742
ENSDARG00000018742.10	psme4b	proteasome_activator_subunit_4b_[Source:ZFIN;Acc:ZDB-GENE-100316-4]	1689	536	1058.08	1.3534	0.837706	0.106179
ENSDARG00000044125.2	txn	thioredoxin_[Source:ZFIN;Acc:ZDB-GENE-040718-162]	5318	1689	3332.21	1.35225	0.816615	0.0977366
ENSDARG00000018393.9	kank2	KN_motif_and_ankyrin_repeat_domains_2_[Source:ZFIN;Acc:ZDB-GENE-040724-121]	318	101	199.258	1.35221	0.955498	0.157013
ENSDARG00000098297.2	CABZ01101812.1	NA	1108	352	694.318	1.35185	0.852837	0.112939
ENSDARG00000063177.6	manf	mesencephalic_astrocyte-derived_neurotrophic_factor_[Source:ZFIN;Acc:ZDB-GENE-060929-640]	1174	373	735.694	1.35172	0.850283	0.111894
ENSDARG00000079501.4	si:ch211-149l1.2	si:ch211-149l1.2_[Source:ZFIN;Acc:ZDB-GENE-090313-40]	494	157	309.595	1.35129	0.905897	0.13579
ENSDARG00000016439.9	slc7a1	solute_carrier_family_7_(cationic_amino_acid_transporter,_y+_system),_member_1_[Source:ZFIN;Acc:ZDB-GENE-091116-69]	239	76	149.807	1.35048	0.998277	0.176116
ENSDARG00000019038.10	sgsm3	small_G_protein_signaling_modulator_3_[Source:ZFIN;Acc:ZDB-GENE-040426-2635]	3610	1148	2262.81	1.35042	0.820738	0.0998939
ENSDARG00000032072.7	cdk16	cyclin-dependent_kinase_16_[Source:ZFIN;Acc:ZDB-GENE-030131-2939]	704	224	441.347	1.34962	0.87732	0.123965
ENSDARG00000104067.1	CR626904.1	NA	132	42	82.7526	1.34962	1.12525	0.230375
ENSDARG00000101634.1	si:ch211-209j12.1	si:ch211-209j12.1_[Source:ZFIN;Acc:ZDB-GENE-120709-44]	88	28	55.1684	1.34962	1.25005	0.280297
ENSDARG00000038700.3	gpr160	G_protein-coupled_receptor_160_[Source:ZFIN;Acc:ZDB-GENE-081022-189]	207	66	129.847	1.34663	1.02289	0.188008
ENSDARG00000086762.3	dfna5a	deafness,_autosomal_dominant_5_a_[Source:ZFIN;Acc:ZDB-GENE-120215-186]	69	22	43.2823	1.34663	1.34253	0.315833
ENSDARG00000010407.9	ppp4r4	protein_phosphatase_4,_regulatory_subunit_4_[Source:ZFIN;Acc:ZDB-GENE-041001-164]	925	295	580.274	1.34628	0.860228	0.117577
ENSDARG00000043342.6	gpx3	glutathione_peroxidase_3_[Source:ZFIN;Acc:ZDB-GENE-070222-3]	2124	678	1332.78	1.34497	0.829415	0.104892
ENSDARG00000103519.1	adamts1	ADAM_metallopeptidase_with_thrombospondin_type_1_motif,_1_[Source:ZFIN;Acc:ZDB-GENE-070814-1]	711	227	446.165	1.3447	0.875407	0.124518
ENSDARG00000032188.7	lrrc8aa	leucine_rich_repeat_containing_8_family,_member_Aa_[Source:ZFIN;Acc:ZDB-GENE-030131-5853]	554	177	347.714	1.34368	0.893869	0.132784
ENSDARG00000091592.3	peli1a	pellino_E3_ubiquitin_protein_ligase_1a_[Source:ZFIN;Acc:ZDB-GENE-110310-6]	97	31	60.8864	1.34326	1.21451	0.268722
ENSDARG00000090847.3	si:ch211-209l18.4	si:ch211-209l18.4_[Source:ZFIN;Acc:ZDB-GENE-110411-221]	735	235	461.413	1.34262	0.872691	0.12393
ENSDARG00000031587.6	flvcr1	feline_leukemia_virus_subgroup_C_cellular_receptor_1_[Source:ZFIN;Acc:ZDB-GENE-041014-359]	1720	550	1079.81	1.34245	0.834338	0.107617
ENSDARG00000017220.10	otud7b	OTU_deubiquitinase_7B_[Source:ZFIN;Acc:ZDB-GENE-060616-1]	409	131	256.887	1.34007	0.92186	0.14604
ENSDARG00000044688.4	dusp4	dual_specificity_phosphatase_4_[Source:ZFIN;Acc:ZDB-GENE-040426-709]	1835	588	1152.68	1.33943	0.831824	0.107347
ENSDARG00000007923.10	ptpn1	protein_tyrosine_phosphatase,_non-receptor_type_1_[Source:ZFIN;Acc:ZDB-GENE-980605-23]	3521	1129	2212.18	1.33848	0.818148	0.101842
ENSDARG00000059583.3	rcc1l	RCC1_like_[Source:ZFIN;Acc:ZDB-GENE-060526-370]	1190	382	747.895	1.33686	0.845992	0.114056
ENSDARG00000042732.5	tmem189	transmembrane_protein_189_[Source:ZFIN;Acc:ZDB-GENE-041010-150]	4602	1480	2893.79	1.3342	0.813604	0.101032
ENSDARG00000045644.6	ca12	carbonic_anhydrase_XII_[Source:ZFIN;Acc:ZDB-GENE-080815-4]	115	37	72.3223	1.33358	1.15937	0.250039
ENSDARG00000012726.8	fam26e.2	family_with_sequence_similarity_26,_member_E,_tandem_duplicate_2_[Source:ZFIN;Acc:ZDB-GENE-140107-2]	146	47	91.8323	1.33278	1.09495	0.223528
ENSDARG00000045814.5	samm50	SAMM50_sorting_and_assembly_machinery_component_[Source:ZFIN;Acc:ZDB-GENE-040426-806]	2708	872	1703.44	1.33237	0.821057	0.104643
ENSDARG00000079443.3	vipb	vasoactive_intestinal_peptide_b_[Source:ZFIN;Acc:ZDB-GENE-080225-22]	798	257	501.994	1.33216	0.864894	0.123497
ENSDARG00000020031.5	cldn11a	claudin_11a_[Source:ZFIN;Acc:ZDB-GENE-040718-369]	3462	1116	2178.4	1.33081	0.8165	0.103124
ENSDARG00000054414.6	spata17	spermatogenesis_associated_17_[Source:ZFIN;Acc:ZDB-GENE-111214-1]	124	40	78.0402	1.32981	1.13688	0.242124
ENSDARG00000102567.1	CU499346.1	NA	62	20	39.0201	1.32981	1.38325	0.336371
ENSDARG00000060705.6	nsd1b	nuclear_receptor_binding_SET_domain_protein_1b_[Source:ZFIN;Acc:ZDB-GENE-080519-2]	455	147	286.483	1.32759	0.907651	0.143559
ENSDARG00000025147.6	cd63	CD63_molecule_[Source:ZFIN;Acc:ZDB-GENE-030131-180]	22333	7219	14063.6	1.32685	0.802766	0.0983627
ENSDARG00000074393.4	sh3yl1	SH3_and_SYLF_domain_containing_1_[Source:ZFIN;Acc:ZDB-GENE-040128-16]	563	182	354.543	1.32674	0.888213	0.13525
ENSDARG00000102796.1	si:ch1073-83b15.1	si:ch1073-83b15.1_[Source:ZFIN;Acc:ZDB-GENE-091204-461]	68	22	42.8321	1.32557	1.34277	0.323548
ENSDARG00000103574.1	CABZ01109058.1	NA	204	66	128.496	1.32557	1.02014	0.193804
ENSDARG00000003061.12	cd276	CD276_molecule_[Source:ZFIN;Acc:ZDB-GENE-070112-452]	1025	332	645.843	1.32391	0.849434	0.119096
ENSDARG00000042908.4	hsh2d	hematopoietic_SH2_domain_containing_[Source:ZFIN;Acc:ZDB-GENE-050410-3]	179	58	112.798	1.32337	1.04587	0.205753
ENSDARG00000089543.2	CU984579.1	NA	1110	360	699.66	1.32203	0.845281	0.117815
ENSDARG00000104330.1	CU694219.1	fibulin-1_precursor__[Source:RefSeq_peptide;Acc:NP_571117]	111	36	69.966	1.32203	1.16674	0.257174
ENSDARG00000018404.9	krt18	keratin_18_[Source:ZFIN;Acc:ZDB-GENE-030411-6]	55626	18041	35062.5	1.32202	0.800151	0.0984909
ENSDARG00000100583.1	hid1b	HID1_domain_containing_b_[Source:ZFIN;Acc:ZDB-GENE-040718-239]	228	74	143.744	1.32098	0.998622	0.185902
ENSDARG00000087186.2	si:ch211-232b12.5	si:ch211-232b12.5_[Source:ZFIN;Acc:ZDB-GENE-031002-40]	1010	328	636.868	1.32013	0.849178	0.120043
ENSDARG00000099195.1	ier2a	immediate_early_response_2a_[Source:ZFIN;Acc:ZDB-GENE-030131-9126]	2589	841	1632.65	1.31976	0.8188	0.107001
ENSDARG00000056590.8	calca	calcitonin/calcitonin-related_polypeptide,_alpha_[Source:ZFIN;Acc:ZDB-GENE-040718-173]	1142	371	720.176	1.31961	0.843426	0.11768
ENSDARG00000057128.8	hadhaa	hydroxyacyl-CoA_dehydrogenase/3-ketoacyl-CoA_thiolase/enoyl-CoA_hydratase_(trifunctional_protein),_alpha_subunit_a_[Source:ZFIN;Acc:ZDB-GENE-031222-5]	3799	1235	2396.21	1.31865	0.812154	0.104452
ENSDARG00000051876.8	ush1c	Usher_syndrome_1C_[Source:ZFIN;Acc:ZDB-GENE-060312-41]	1971	641	1243.35	1.31807	0.824511	0.109907
ENSDARG00000104491.2	ampd2a	adenosine_monophosphate_deaminase_2a_[Source:ZFIN;Acc:ZDB-GENE-091204-4]	2206	719	1392.46	1.31491	0.820956	0.109226
ENSDARG00000025920.8	tiam1b	T-cell_lymphoma_invasion_and_metastasis_1b_[Source:ZFIN;Acc:ZDB-GENE-120221-1]	362	118	228.508	1.31474	0.929324	0.157148
ENSDARG00000097718.1	stard10	StAR-related_lipid_transfer_(START)_domain_containing_10_[Source:ZFIN;Acc:ZDB-GENE-040426-1797]	273	89	172.334	1.31456	0.967582	0.174271
ENSDARG00000062297.7	soat1	sterol_O-acyltransferase_1_[Source:ZFIN;Acc:ZDB-GENE-081105-177]	138	45	87.1199	1.31421	1.10415	0.233951
ENSDARG00000074844.3	CABZ01061495.1	NA	975	318	615.557	1.31392	0.849348	0.121871
ENSDARG00000043002.5	vmo1a	vitelline_membrane_outer_layer_1_homolog_a_[Source:ZFIN;Acc:ZDB-GENE-131121-600]	187	61	118.066	1.3137	1.03422	0.204004
ENSDARG00000078520.6	zgc:113921	zgc:113921_[Source:ZFIN;Acc:ZDB-GENE-050913-116]	1002	327	632.711	1.31306	0.847783	0.121426
ENSDARG00000070358.3	smim12	small_integral_membrane_protein_12_[Source:ZFIN;Acc:ZDB-GENE-050320-101]	1339	437	845.52	1.31299	0.835358	0.116004
ENSDARG00000061496.7	si:ch211-250e5.2	si:ch211-250e5.2_[Source:ZFIN;Acc:ZDB-GENE-030131-8384]	288	94	181.864	1.31288	0.959218	0.171095
ENSDARG00000016375.7	asns	asparagine_synthetase_[Source:ZFIN;Acc:ZDB-GENE-040426-1091]	2283	746	1442.12	1.31122	0.819257	0.109487
ENSDARG00000016011.10	gpcpd1	glycerophosphocholine_phosphodiesterase_1_[Source:ZFIN;Acc:ZDB-GENE-060503-472]	2613	855	1651.23	1.30925	0.815917	0.108574
ENSDARG00000031317.4	ppdpfb	pancreatic_progenitor_cell_differentiation_and_proliferation_factor_b_[Source:ZFIN;Acc:ZDB-GENE-030131-8247]	53824	17619	34016.9	1.30866	0.796808	0.100512
ENSDARG00000015293.7	fam110a	family_with_sequence_similarity_110,_member_A_[Source:ZFIN;Acc:ZDB-GENE-030521-6]	336	110	212.359	1.3085	0.937114	0.162623
ENSDARG00000090340.2	si:dkey-27o4.1	si:dkey-27o4.1_[Source:ZFIN;Acc:ZDB-GENE-131121-60]	113	37	71.4218	1.30827	1.1577	0.258453
ENSDARG00000058953.4	abcc4	ATP-binding_cassette,_sub-family_C_(CFTR/MRP),_member_4_[Source:ZFIN;Acc:ZDB-GENE-030616-511]	1472	482	930.389	1.30821	0.830781	0.115331
ENSDARG00000079227.5	plekhs1	pleckstrin_homology_domain_containing,_family_S_member_1_[Source:ZFIN;Acc:ZDB-GENE-080204-50]	174	57	109.992	1.30759	1.04775	0.21203
ENSDARG00000090600.4	si:ch211-213a13.1	si:ch211-213a13.1_[Source:ZFIN;Acc:ZDB-GENE-050208-471]	1166	382	737.09	1.30746	0.839488	0.119363
ENSDARG00000079059.3	retreg1	reticulophagy_regulator_1_[Source:ZFIN;Acc:ZDB-GENE-130221-1]	534	175	337.599	1.30702	0.887568	0.140862
ENSDARG00000021177.10	cept1b	choline/ethanolamine_phosphotransferase_1b_[Source:ZFIN;Acc:ZDB-GENE-071004-33]	244	80	154.279	1.30635	0.983229	0.18397
ENSDARG00000079257.4	gemin5	gem_(nuclear_organelle)_associated_protein_5_[Source:ZFIN;Acc:ZDB-GENE-031112-9]	680	223	429.986	1.30603	0.868648	0.132705
ENSDARG00000029252.4	ssb	Sjogren_syndrome_antigen_B_(autoantigen_La)_[Source:ZFIN;Acc:ZDB-GENE-030131-223]	5480	1798	3465.67	1.30532	0.80464	0.104751
ENSDARG00000027087.5	tgfb2	transforming_growth_factor,_beta_2_[Source:ZFIN;Acc:ZDB-GENE-030723-3]	195	64	123.334	1.30487	1.02347	0.202328
ENSDARG00000054814.6	NA	NA	9661	3171	6110.5	1.30478	0.800353	0.103049
ENSDARG00000074635.6	abca1a	ATP-binding_cassette,_sub-family_A_(ABC1),_member_1A_[Source:ZFIN;Acc:ZDB-GENE-031006-12]	10447	3429	6607.65	1.30477	0.79994	0.102873
ENSDARG00000070961.4	lepr	leptin_receptor_[Source:ZFIN;Acc:ZDB-GENE-080104-1]	2205	724	1394.79	1.30426	0.818329	0.11098
ENSDARG00000061011.6	hlfb	hepatic_leukemia_factor_b_[Source:ZFIN;Acc:ZDB-GENE-110420-3]	335	110	211.909	1.3042	0.936375	0.163676
ENSDARG00000056059.6	rangap1b	Ran_GTPase_activating_protein_1b_[Source:ZFIN;Acc:ZDB-GENE-040426-1921]	1032	339	652.881	1.30363	0.843986	0.122442
ENSDARG00000094693.1	si:dkey-220k22.3	si:dkey-220k22.3_[Source:ZFIN;Acc:ZDB-GENE-060526-257]	70	23	44.2878	1.30326	1.32457	0.32516
ENSDARG00000040621.6	lrrc32	leucine_rich_repeat_containing_32_[Source:ZFIN;Acc:ZDB-GENE-090630-1]	155	51	98.1055	1.30124	1.07214	0.224867
ENSDARG00000020573.9	ddx3a	DEAD_(Asp-Glu-Ala-Asp)_box_helicase_3a_[Source:ZFIN;Acc:ZDB-GENE-030131-1565]	7912	2605	5008.75	1.3003	0.800454	0.104279
ENSDARG00000101649.1	NA	NA	504	166	319.094	1.29978	0.890847	0.144554
ENSDARG00000088283.3	si:ch73-248e21.5	si:ch73-248e21.5_[Source:ZFIN;Acc:ZDB-GENE-120215-255]	88	29	55.7237	1.29899	1.23587	0.293225
ENSDARG00000102255.1	CABZ01102076.1	NA	267	88	169.077	1.2988	0.966857	0.179167
ENSDARG00000091650.2	igflr1	IGF-like_family_receptor_1_[Source:ZFIN;Acc:ZDB-GENE-121211-3]	895	295	566.767	1.29871	0.849895	0.126491
ENSDARG00000074322.3	si:ch211-194m7.3	si:ch211-194m7.3_[Source:ZFIN;Acc:ZDB-GENE-131121-19]	364	120	230.519	1.29844	0.924647	0.160242
ENSDARG00000093584.1	zgc:193505	zgc:193505_[Source:ZFIN;Acc:ZDB-GENE-030131-7103]	4875	1608	3087.78	1.29768	0.803932	0.106493
ENSDARG00000036967.7	smox	spermine_oxidase_[Source:ZFIN;Acc:ZDB-GENE-031201-3]	10080	3325	6384.66	1.29761	0.798359	0.104089
ENSDARG00000039863.7	lifrb	leukemia_inhibitory_factor_receptor_alpha_b_[Source:ZFIN;Acc:ZDB-GENE-080107-2]	897	296	568.223	1.29705	0.849356	0.126736
ENSDARG00000079372.6	si:ch211-264f5.6	si:ch211-264f5.6_[Source:ZFIN;Acc:ZDB-GENE-081104-208]	1962	648	1243.18	1.2958	0.819103	0.113656
ENSDARG00000088463.2	FO904873.1	NA	112	37	70.9715	1.29544	1.15688	0.26281
ENSDARG00000003446.8	ippk	inositol_1,3,4,5,6-pentakisphosphate_2-kinase_[Source:ZFIN;Acc:ZDB-GENE-050327-41]	466	154	295.322	1.29494	0.896916	0.148804
ENSDARG00000090468.2	ppp1r3aa	protein_phosphatase_1,_regulatory_subunit_3Aa_[Source:ZFIN;Acc:ZDB-GENE-110914-122]	296	98	187.687	1.29228	0.949924	0.173701
ENSDARG00000058946.6	CU856539.2	NA	2161	716	1370.54	1.29121	0.815567	0.113376
ENSDARG00000019280.9	larsb	leucyl-tRNA_synthetase_b_[Source:ZFIN;Acc:ZDB-GENE-030114-7]	3286	1090	2084.72	1.28954	0.806992	0.110051
ENSDARG00000012295.7	bcs1l	BC1_(ubiquinol-cytochrome_c_reductase)_synthesis-like_[Source:ZFIN;Acc:ZDB-GENE-040426-938]	829	275	525.946	1.28948	0.851862	0.130097
ENSDARG00000103720.1	zgc:162730	zgc:162730_[Source:ZFIN;Acc:ZDB-GENE-030131-6366]	11051	3667	7011.74	1.28905	0.795786	0.105267
ENSDARG00000098788.1	pcdh2g16	protocadherin_2_gamma_16_[Source:ZFIN;Acc:ZDB-GENE-050610-6]	1370	455	869.473	1.28778	0.828211	0.119972
ENSDARG00000027940.4	kcnf1a	potassium_voltage-gated_channel,_subfamily_F,_member_1a_[Source:ZFIN;Acc:ZDB-GENE-041001-217]	427	142	271.1	1.28588	0.90347	0.154657
ENSDARG00000090783.4	mfap4	microfibrillar-associated_protein_4_[Source:ZFIN;Acc:ZDB-GENE-040426-2246]	918	306	583.23	1.2825	0.844455	0.12883
ENSDARG00000101716.1	BACE1	beta-secretase_1_[Source:HGNC_Symbol;Acc:HGNC:933]	804	268	510.803	1.2825	0.851901	0.132206
ENSDARG00000060025.7	nsmfa	NMDA_receptor_synaptonuclear_signaling_and_neuronal_migration_factor_a_[Source:ZFIN;Acc:ZDB-GENE-091204-32]	78	26	49.5555	1.2825	1.276	0.314852
ENSDARG00000098893.1	si:dkeyp-44b5.4	si:dkeyp-44b5.4_[Source:ZFIN;Acc:ZDB-GENE-120709-63]	84	28	53.3675	1.2825	1.24835	0.304251
ENSDARG00000017055.9	zymnd12	zinc_finger,_MYND-type_containing_12_[Source:ZFIN;Acc:ZDB-GENE-041114-133]	93	31	59.0854	1.2825	1.21253	0.290189
ENSDARG00000044044.6	rassf2b	Ras_association_(RalGDS/AF-6)_domain_family_member_2b_[Source:ZFIN;Acc:ZDB-GENE-041221-6]	96	32	60.9914	1.2825	1.2017	0.285864
ENSDARG00000069321.4	fam169b	family_with_sequence_similarity_169,_member_B_[Source:ZFIN;Acc:ZDB-GENE-050419-217]	96	32	60.9914	1.2825	1.2017	0.285864
ENSDARG00000079581.4	nyap2a	neuronal_tyrosine-phosphorylated_phosphoinositide-3-kinase_adaptor_2a_[Source:ZFIN;Acc:ZDB-GENE-131121-129]	144	48	91.4871	1.2825	1.08495	0.23717
ENSDARG00000016391.10	calcoco1b	calcium_binding_and_coiled-coil_domain_1b_[Source:ZFIN;Acc:ZDB-GENE-031118-126]	4843	1615	3077.26	1.28191	0.800101	0.109115
ENSDARG00000016412.4	agt	angiotensinogen_[Source:ZFIN;Acc:ZDB-GENE-030131-1205]	7118	2375	4523.55	1.28108	0.796449	0.107727
ENSDARG00000060235.6	mst1ra	macrophage_stimulating_1_receptor_a_[Source:ZFIN;Acc:ZDB-GENE-071218-2]	632	211	401.712	1.28022	0.86727	0.139903
ENSDARG00000103067.1	adgrd2	adhesion_G_protein-coupled_receptor_D2_[Source:ZFIN;Acc:ZDB-GENE-081104-190]	1860	623	1183.37	1.27554	0.815487	0.117784
ENSDARG00000087844.2	plekhn1	pleckstrin_homology_domain_containing,_family_N_member_1_[Source:ZFIN;Acc:ZDB-GENE-090313-357]	400	134	254.501	1.27531	0.907853	0.160096
ENSDARG00000069139.5	grik1a	glutamate_receptor,_ionotropic,_kainate_1a_[Source:ZFIN;Acc:ZDB-GENE-030131-6502]	773	259	491.848	1.27506	0.852406	0.134698
ENSDARG00000042344.7	trmt6	tRNA_methyltransferase_6_homolog_(S._cerevisiae)_[Source:ZFIN;Acc:ZDB-GENE-051120-141]	364	122	231.629	1.2746	0.918448	0.165206
ENSDARG00000062785.5	adpgk2	ADP-dependent_glucokinase_2_[Source:ZFIN;Acc:ZDB-GENE-090609-3]	161	54	102.473	1.27357	1.05598	0.227798
ENSDARG00000025820.6	chek2	checkpoint_kinase_2_[Source:ZFIN;Acc:ZDB-GENE-030131-8942]	158	53	100.567	1.2734	1.06027	0.229744
ENSDARG00000035622.7	xbp1	X-box_binding_protein_1_[Source:ZFIN;Acc:ZDB-GENE-011210-2]	20001	6710	12731.1	1.27323	0.78975	0.10692
ENSDARG00000045003.4	vsg1	vessel-specific_1_[Source:ZFIN;Acc:ZDB-GENE-060616-96]	4217	1415	2684.36	1.27296	0.799407	0.111301
ENSDARG00000027279.8	numb	numb_homolog_(Drosophila)_[Source:ZFIN;Acc:ZDB-GENE-060422-1]	1180	396	751.167	1.27275	0.830175	0.125247
ENSDARG00000036864.5	slc34a2b	solute_carrier_family_34_(type_II_sodium/phosphate_cotransporter),_member_2b_[Source:ZFIN;Acc:ZDB-GENE-030709-1]	584	196	371.771	1.27265	0.871432	0.144175
ENSDARG00000019963.8	sfxn1	sideroflexin_1_[Source:ZFIN;Acc:ZDB-GENE-040801-45]	420	141	267.393	1.27223	0.901817	0.15832
ENSDARG00000076189.3	ccdc88b	coiled-coil_domain_containing_88B_[Source:ZFIN;Acc:ZDB-GENE-080303-31]	277	93	176.356	1.27212	0.954321	0.182527
ENSDARG00000036915.7	dolpp1	dolichyldiphosphatase_1_[Source:ZFIN;Acc:ZDB-GENE-041024-11]	652	219	415.159	1.27148	0.862782	0.140563
ENSDARG00000025608.9	casp6l1	caspase_6,_apoptosis-related_cysteine_peptidase,_like_1_[Source:ZFIN;Acc:ZDB-GENE-041010-48]	419	141	266.942	1.26879	0.90118	0.159153
ENSDARG00000069583.6	NA	NA	6068	2042	3865.9	1.26878	0.794597	0.11032
ENSDARG00000059507.5	si:dkey-163m14.2	si:dkey-163m14.2_[Source:ZFIN;Acc:ZDB-GENE-120215-47]	104	35	66.2591	1.2687	1.17256	0.279257
ENSDARG00000088672.2	zmp:0000000936	zmp:0000000936_[Source:ZFIN;Acc:ZDB-GENE-130530-939]	202	68	128.706	1.26829	1.00697	0.207848
ENSDARG00000070846.7	dazap1	DAZ_associated_protein_1_[Source:ZFIN;Acc:ZDB-GENE-070212-1]	674	227	429.506	1.2676	0.859443	0.140238
ENSDARG00000096904.1	si:dkeyp-100a5.4	si:dkeyp-100a5.4_[Source:ZFIN;Acc:ZDB-GENE-131122-37]	190	64	121.082	1.2674	1.01879	0.213492
ENSDARG00000024026.6	sdf2	stromal_cell-derived_factor_2_[Source:ZFIN;Acc:ZDB-GENE-030131-8823]	1217	410	775.599	1.26717	0.827504	0.125691
ENSDARG00000076153.5	lca5	Leber_congenital_amaurosis_5_[Source:ZFIN;Acc:ZDB-GENE-090313-268]	184	62	117.27	1.26691	1.02521	0.216549
ENSDARG00000101645.1	MYRFL	myelin_regulatory_factor-like_[Source:HGNC_Symbol;Acc:HGNC:26316]	350	118	223.105	1.26611	0.920994	0.169218
ENSDARG00000071360.4	morn2	MORN_repeat_containing_2_[Source:ZFIN;Acc:ZDB-GENE-060825-230]	157	53	100.117	1.26424	1.05931	0.232692
ENSDARG00000022309.9	dspa	desmoplakin_a_[Source:ZFIN;Acc:ZDB-GENE-030131-2743]	7941	2683	5065.12	1.26301	0.791139	0.110388
ENSDARG00000079328.3	pgbd4	piggyBac_transposable_element_derived_4_[Source:ZFIN;Acc:ZDB-GENE-091204-417]	142	48	90.5866	1.26232	1.08306	0.243811
ENSDARG00000027744.7	gadd45ba	growth_arrest_and_DNA-damage-inducible,_beta_a_[Source:ZFIN;Acc:ZDB-GENE-040426-1971]	4817	1629	3073.33	1.26169	0.795092	0.112547
ENSDARG00000042021.6	mapk12a	mitogen-activated_protein_kinase_12a_[Source:ZFIN;Acc:ZDB-GENE-990415-257]	2064	698	1316.87	1.26168	0.809345	0.119021
ENSDARG00000086305.2	si:ch211-63b16.4	si:ch211-63b16.4_[Source:ZFIN;Acc:ZDB-GENE-131121-480]	136	46	86.7746	1.26144	1.09382	0.24881
ENSDARG00000090793.4	si:ch211-207j7.2	si:ch211-207j7.2_[Source:ZFIN;Acc:ZDB-GENE-120215-232]	727	246	463.919	1.26084	0.852615	0.139197
ENSDARG00000004633.10	epn3b	epsin_3b_[Source:ZFIN;Acc:ZDB-GENE-121214-173]	62	21	39.5754	1.25942	1.36356	0.355682
ENSDARG00000045297.6	phb2a	prohibitin_2a_[Source:ZFIN;Acc:ZDB-GENE-030131-3141]	6173	2093	3941.49	1.25794	0.791785	0.112119
ENSDARG00000038000.3	crls1	cardiolipin_synthase_1_[Source:ZFIN;Acc:ZDB-GENE-040426-2519]	2028	688	1295.11	1.25712	0.808646	0.120043
ENSDARG00000074384.5	slc12a8	solute_carrier_family_12,_member_8_[Source:ZFIN;Acc:ZDB-GENE-030131-5654]	147	50	93.9483	1.25336	1.07212	0.242384
ENSDARG00000076952.3	fer1l4	fer-1-like_family_member_4_[Source:ZFIN;Acc:ZDB-GENE-130530-815]	238	81	152.133	1.25251	0.973273	0.198128
ENSDARG00000079766.4	tap1	transporter_1,_ATP-binding_cassette,_sub-family_B_(MDR/TAP)_[Source:ZFIN;Acc:ZDB-GENE-050517-43]	94	32	60.0909	1.25213	1.20041	0.296911
ENSDARG00000037968.6	fus	FUS_RNA_binding_protein_[Source:ZFIN;Acc:ZDB-GENE-040426-1010]	5711	1945	3651.3	1.25151	0.79089	0.113555
ENSDARG00000058042.4	kitlgb	kit_ligand_b_[Source:ZFIN;Acc:ZDB-GENE-070424-2]	138	47	88.2304	1.25148	1.08741	0.249782
ENSDARG00000011196.8	dnajc11a	DnaJ_(Hsp40)_homolog,_subfamily_C,_member_11a_[Source:ZFIN;Acc:ZDB-GENE-030131-1673]	2705	922	1729.85	1.25033	0.800667	0.11838
ENSDARG00000060484.5	SELENOI	selenoprotein_I_[Source:HGNC_Symbol;Acc:HGNC:29361]	176	60	112.558	1.25008	1.0301	0.22492
ENSDARG00000043403.7	paox1	polyamine_oxidase_(exo-N4-amino)_1_[Source:ZFIN;Acc:ZDB-GENE-081104-436]	308	105	196.976	1.25008	0.933428	0.180494
ENSDARG00000020645.9	slc7a3a	solute_carrier_family_7_(cationic_amino_acid_transporter,_y+_system),_member_3a_[Source:ZFIN;Acc:ZDB-GENE-041114-206]	7424	2531	4747.95	1.25003	0.78841	0.112851
ENSDARG00000008765.4	tmed5	transmembrane_p24_trafficking_protein_5_[Source:ZFIN;Acc:ZDB-GENE-040426-1302]	1135	387	725.908	1.24983	0.826082	0.130291
ENSDARG00000079571.2	mfsd4b	major_facilitator_superfamily_domain_containing_4B_[Source:ZFIN;Acc:ZDB-GENE-070410-26]	970	331	620.524	1.24869	0.833116	0.13392
ENSDARG00000102762.1	pik3r5	phosphoinositide-3-kinase,_regulatory_subunit_5_[Source:ZFIN;Acc:ZDB-GENE-030131-2308]	76	26	48.655	1.24503	1.27575	0.329105
ENSDARG00000094271.2	si:ch73-222f22.2	si:ch73-222f22.2_[Source:ZFIN;Acc:ZDB-GENE-100921-20]	152	52	97.31	1.24503	1.06184	0.240989
ENSDARG00000093444.3	si:dkey-106l3.7	si:dkey-106l3.7_[Source:ZFIN;Acc:ZDB-GENE-091204-216]	304	104	194.62	1.24503	0.933915	0.18249
ENSDARG00000089885.3	slc16a12b	solute_carrier_family_16,_member_12b_[Source:ZFIN;Acc:ZDB-GENE-050522-80]	2278	780	1458.75	1.24376	0.802577	0.121211
ENSDARG00000052170.6	uap1	UDP-N-acetylglucosamine_pyrophosphorylase_1_[Source:ZFIN;Acc:ZDB-GENE-030131-1233]	1612	552	1032.29	1.24365	0.811605	0.12544
ENSDARG00000074363.4	TTC9	tetratricopeptide_repeat_domain_9_[Source:HGNC_Symbol;Acc:HGNC:20267]	2263	775	1449.22	1.24351	0.802662	0.121326
ENSDARG00000090904.2	RNF219	ring_finger_protein_219_[Source:HGNC_Symbol;Acc:HGNC:20308]	146	50	93.4981	1.24351	1.07117	0.245689
ENSDARG00000063229.7	xpo1b	exportin_1_(CRM1_homolog,_yeast)_b_[Source:ZFIN;Acc:ZDB-GENE-070530-6]	6774	2321	4338.69	1.2428	0.787309	0.114441
ENSDARG00000098420.2	SNTA1	syntrophin_alpha_1_[Source:HGNC_Symbol;Acc:HGNC:11167]	143	49	91.5921	1.2427	1.07609	0.24816
ENSDARG00000016496.6	cdk8	cyclin-dependent_kinase_8_[Source:ZFIN;Acc:ZDB-GENE-030903-2]	1088	373	696.973	1.24197	0.825978	0.132675
ENSDARG00000104528.1	cldn10b	claudin_10b_[Source:ZFIN;Acc:ZDB-GENE-050522-42]	662	227	424.103	1.24168	0.854176	0.146041
ENSDARG00000078755.4	plppr4b	phospholipid_phosphatase_related_4b_[Source:ZFIN;Acc:ZDB-GENE-091118-37]	102	35	65.3586	1.24068	1.17089	0.289325
ENSDARG00000043624.6	pqlc2	PQ_loop_repeat_containing_2_[Source:ZFIN;Acc:ZDB-GENE-050306-4]	1591	546	1019.5	1.2405	0.811229	0.126224
ENSDARG00000077782.3	acer2	alkaline_ceramidase_2_[Source:ZFIN;Acc:ZDB-GENE-121026-1]	169	58	108.296	1.24044	1.03635	0.231336
ENSDARG00000100660.2	NA	NA	539	185	345.403	1.2403	0.869818	0.153888
ENSDARG00000067607.4	srebf1	sterol_regulatory_element_binding_transcription_factor_1_[Source:ZFIN;Acc:ZDB-GENE-090812-3]	504	173	322.981	1.24019	0.875701	0.156709
ENSDARG00000044544.3	zgc:110782	zgc:110782_[Source:ZFIN;Acc:ZDB-GENE-050320-51]	166	57	106.39	1.23969	1.04012	0.233313
ENSDARG00000100515.1	dusp1	dual_specificity_phosphatase_1_[Source:ZFIN;Acc:ZDB-GENE-040426-2018]	4575	1571	2932.16	1.23963	0.790225	0.116717
ENSDARG00000043128.5	cldne	claudin_e_[Source:ZFIN;Acc:ZDB-GENE-010328-5]	12779	4390	8191.21	1.23902	0.78274	0.113437
ENSDARG00000078363.3	mcoln3a	mucolipin_3a_[Source:ZFIN;Acc:ZDB-GENE-121116-4]	489	168	313.451	1.23891	0.878043	0.158247
ENSDARG00000002791.10	atp1a1a.2	ATPase,_Na+/K+_transporting,_alpha_1a_polypeptide,_tandem_duplicate_2_[Source:ZFIN;Acc:ZDB-GENE-001212-2]	47392	16283	30379.1	1.23882	0.779672	0.112084
ENSDARG00000102381.1	CABZ01111648.1	NA	291	100	186.546	1.23856	0.938386	0.186875
ENSDARG00000018106.7	eif2b3	eukaryotic_translation_initiation_factor_2B,_subunit_3_gamma_[Source:ZFIN;Acc:ZDB-GENE-040426-1039]	2143	737	1374.09	1.23744	0.802394	0.12303
ENSDARG00000043182.7	hhla2a.1	HERV-H_LTR-associating_2a,_tandem_duplicate_1_[Source:ZFIN;Acc:ZDB-GENE-050327-45]	3452	1188	2213.88	1.23644	0.793115	0.119005
ENSDARG00000101979.1	eps8l3a	EPS8-like_3a_[Source:ZFIN;Acc:ZDB-GENE-091204-460]	2777	956	1781.15	1.23598	0.79662	0.120773
ENSDARG00000076867.4	mkl2b	MKL/myocardin-like_2b_[Source:ZFIN;Acc:ZDB-GENE-030619-16]	482	166	309.189	1.23539	0.87849	0.159645
ENSDARG00000075425.2	CR376723.1	NA	148	51	94.9538	1.23457	1.06548	0.24658
ENSDARG00000062568.5	mrpl2	mitochondrial_ribosomal_protein_L2_[Source:ZFIN;Acc:ZDB-GENE-050809-12]	7202	2482	4620.79	1.23443	0.784791	0.115731
ENSDARG00000074807.5	tbrg4	transforming_growth_factor_beta_regulator_4_[Source:ZFIN;Acc:ZDB-GENE-091020-8]	1598	551	1025.43	1.23368	0.809391	0.127456
ENSDARG00000043877.6	mmachc	methylmalonic_aciduria_(cobalamin_deficiency)_cblC_type,_with_homocystinuria_[Source:ZFIN;Acc:ZDB-GENE-030131-3167]	377	130	241.924	1.23359	0.903747	0.172261
ENSDARG00000016360.9	kpna1	karyopherin_alpha_1_(importin_alpha_5)_[Source:ZFIN;Acc:ZDB-GENE-091116-39]	4296	1482	2757.13	1.23299	0.789322	0.118268
ENSDARG00000060944.7	rnf217	ring_finger_protein_217_[Source:ZFIN;Acc:ZDB-GENE-060503-400]	84	29	53.9227	1.23188	1.23462	0.318388
ENSDARG00000035859.8	angptl4	angiopoietin-like_4_[Source:ZFIN;Acc:ZDB-GENE-041111-222]	12314	4252	7905.22	1.23163	0.781079	0.114835
ENSDARG00000098890.2	cyp2aa9	cytochrome_P450,_family_2,_subfamily_AA,_polypeptide_9_[Source:ZFIN;Acc:ZDB-GENE-080724-3]	194	67	124.549	1.23136	1.00517	0.220563
ENSDARG00000099555.2	foxo1a	forkhead_box_O1_a_[Source:ZFIN;Acc:ZDB-GENE-061013-59]	2180	753	1399.63	1.23115	0.800425	0.12402
ENSDARG00000015228.10	ero1a	endoplasmic_reticulum_oxidoreductase_alpha_[Source:ZFIN;Acc:ZDB-GENE-040426-1312]	330	114	211.879	1.23097	0.919318	0.180569
ENSDARG00000052895.8	htra3a	HtrA_serine_peptidase_3a_[Source:ZFIN;Acc:ZDB-GENE-040801-245]	81	28	52.0167	1.23003	1.24748	0.324124
ENSDARG00000043667.5	zgc:100997	zgc:100997_[Source:ZFIN;Acc:ZDB-GENE-040801-124]	321	111	206.161	1.22955	0.922559	0.182609
ENSDARG00000101894.1	stk10	serine/threonine_kinase_10_[Source:ZFIN;Acc:ZDB-GENE-040426-1136]	1752	606	1125.31	1.22915	0.805504	0.127024
ENSDARG00000042874.6	phlda2	pleckstrin_homology-like_domain,_family_A,_member_2_[Source:ZFIN;Acc:ZDB-GENE-050522-73]	1902	658	1221.72	1.2289	0.803175	0.126004
ENSDARG00000091260.3	mylk4a	myosin_light_chain_kinase_family,_member_4a_[Source:ZFIN;Acc:ZDB-GENE-120824-2]	3646	1262	2342.31	1.22814	0.790269	0.120165
ENSDARG00000053918.6	srfa	serum_response_factor_a_[Source:ZFIN;Acc:ZDB-GENE-990714-29]	156	54	100.222	1.22805	1.05122	0.242721
ENSDARG00000057729.7	ephb6	eph_receptor_B6_[Source:ZFIN;Acc:ZDB-GENE-100922-51]	182	63	116.925	1.22805	1.01725	0.227343
ENSDARG00000045254.5	zmp:0000000624	zmp:0000000624_[Source:ZFIN;Acc:ZDB-GENE-130530-627]	829	287	532.609	1.22786	0.836249	0.142024
ENSDARG00000041119.6	ceacam1	carcinoembryonic_antigen-related_cell_adhesion_molecule_1_[Source:ZFIN;Acc:ZDB-GENE-010724-14]	10158	3517	6526.39	1.22774	0.781029	0.115962
ENSDARG00000044246.1	snx18b	sorting_nexin_18b_[Source:ZFIN;Acc:ZDB-GENE-080213-6]	231	80	148.426	1.22736	0.971824	0.206609
ENSDARG00000073841.4	herc2	HECT_and_RLD_domain_containing_E3_ubiquitin_protein_ligase_2_[Source:ZFIN;Acc:ZDB-GENE-070718-6]	3267	1132	2099.49	1.22663	0.791533	0.121215
ENSDARG00000059712.5	slc19a2	solute_carrier_family_19_(thiamine_transporter),_member_2_[Source:ZFIN;Acc:ZDB-GENE-110411-262]	75	26	48.2048	1.22592	1.27567	0.336553
ENSDARG00000029510.7	timm17a	translocase_of_inner_mitochondrial_membrane_17_homolog_A_(yeast)_[Source:ZFIN;Acc:ZDB-GENE-031030-6]	7484	2596	4811.05	1.22506	0.78221	0.117313
ENSDARG00000100384.1	CT990567.1	NA	98	34	63.0024	1.22479	1.17923	0.298974
ENSDARG00000018953.6	gclm	glutamate-cysteine_ligase,_modifier_subunit_[Source:ZFIN;Acc:ZDB-GENE-030131-5906]	1357	471	872.504	1.22416	0.812549	0.131921
ENSDARG00000077301.4	mlf1	myeloid_leukemia_factor_1_[Source:ZFIN;Acc:ZDB-GENE-080917-7]	2630	913	1691.08	1.22392	0.79464	0.123508
ENSDARG00000093237.3	si:ch211-89o9.4	si:ch211-89o9.4_[Source:ZFIN;Acc:ZDB-GENE-090313-134]	881	306	566.571	1.22315	0.831644	0.141355
ENSDARG00000103961.2	poln	polymerase_(DNA_directed)_nu_[Source:ZFIN;Acc:ZDB-GENE-100917-1]	95	33	61.0964	1.223	1.18889	0.303625
ENSDARG00000070393.5	NA	NA	616	214	396.174	1.22286	0.854668	0.152487
ENSDARG00000032631.9	ltb4r	leukotriene_B4_receptor_[Source:ZFIN;Acc:ZDB-GENE-070705-164]	328	114	210.978	1.2222	0.917838	0.182989
ENSDARG00000010717.7	chchd10	coiled-coil-helix-coiled-coil-helix_domain_containing_10_[Source:ZFIN;Acc:ZDB-GENE-040426-1753]	5163	1795	3321.28	1.22177	0.784525	0.119392
ENSDARG00000068851.3	rnf183	ring_finger_protein_183_[Source:ZFIN;Acc:ZDB-GENE-060929-1090]	2534	881	1630.09	1.22174	0.794832	0.124267
ENSDARG00000074802.4	cflarb	CASP8_and_FADD-like_apoptosis_regulator_b_[Source:ZFIN;Acc:ZDB-GENE-091204-464]	69	24	44.3928	1.2211	1.30734	0.350287
ENSDARG00000069728.3	rpz3	rapunzel_3_[Source:ZFIN;Acc:ZDB-GENE-030131-4784]	207	72	133.178	1.2211	0.989968	0.217398
ENSDARG00000006200.10	eif4g1a	eukaryotic_translation_initiation_factor_4_gamma,_1a_[Source:ZFIN;Acc:ZDB-GENE-070112-702]	8738	3040	5622.19	1.22077	0.780152	0.117633
ENSDARG00000089705.2	ABCF3	ATP_binding_cassette_subfamily_F_member_3_[Source:HGNC_Symbol;Acc:HGNC:72]	1302	453	837.746	1.22069	0.813221	0.133342
ENSDARG00000005112.7	cdh17	cadherin_17,_LI_cadherin_(liver-intestine)_[Source:ZFIN;Acc:ZDB-GENE-030910-3]	11619	4043	7476.26	1.22053	0.778607	0.116979
ENSDARG00000078683.3	RNF14	(1_of_many)_ring_finger_protein_14_[Source:HGNC_Symbol;Acc:HGNC:10058]	1324	461	852.093	1.2196	0.812319	0.133256
ENSDARG00000044114.4	cyb561d2	cytochrome_b561_family,_member_D2_[Source:ZFIN;Acc:ZDB-GENE-041010-205]	201	70	129.366	1.21931	0.995096	0.220456
ENSDARG00000089862.2	si:dkey-16j16.4	si:dkey-16j16.4_[Source:ZFIN;Acc:ZDB-GENE-041111-271]	89	31	57.2844	1.21908	1.21059	0.31393
ENSDARG00000021859.8	erap1b	endoplasmic_reticulum_aminopeptidase_1b_[Source:ZFIN;Acc:ZDB-GENE-040426-934]	485	169	312.205	1.2185	0.873774	0.163159
ENSDARG00000031136.9	moxd1	monooxygenase,_DBH-like_1_[Source:ZFIN;Acc:ZDB-GENE-030131-9320]	545	190	350.88	1.2178	0.863106	0.15826
ENSDARG00000101549.1	nkx2.2b	NK2_homeobox_2b_[Source:ZFIN;Acc:ZDB-GENE-050217-3]	172	60	110.757	1.21691	1.02632	0.235737
ENSDARG00000060797.6	pfkmb	phosphofructokinase,_muscle_b_[Source:ZFIN;Acc:ZDB-GENE-081114-1]	1599	558	1029.77	1.21637	0.805056	0.13081
ENSDARG00000098983.1	CABZ01112656.1	NA	2636	920	1697.67	1.21618	0.792673	0.12496
ENSDARG00000099612.1	zgc:66483	zgc:66483_[Source:ZFIN;Acc:ZDB-GENE-030131-5765]	232	81	149.432	1.21567	0.968039	0.209186
ENSDARG00000052348.6	smarca5	SWI/SNF_related,_matrix_associated,_actin_dependent_regulator_of_chromatin,_subfamily_a,_member_5_[Source:ZFIN;Acc:ZDB-GENE-021125-1]	3662	1280	2359.51	1.21403	0.786705	0.122787
ENSDARG00000036545.4	NA	NA	80	28	51.5665	1.21211	1.24724	0.331131
ENSDARG00000040907.6	gcgb	glucagon_b_[Source:ZFIN;Acc:ZDB-GENE-040712-2]	911	319	587.297	1.21143	0.826909	0.142917
ENSDARG00000062271.6	slc25a15b	solute_carrier_family_25_(mitochondrial_carrier;_ornithine_transporter)_member_15b_[Source:ZFIN;Acc:ZDB-GENE-060526-35]	631	221	406.814	1.21113	0.849924	0.15416
ENSDARG00000103659.1	bco1l	beta-carotene_oxygenase_1,_like_[Source:ZFIN;Acc:ZDB-GENE-040426-1191]	719	252	463.648	1.21011	0.840515	0.149946
ENSDARG00000088927.2	CR450793.1	NA	97	34	62.5521	1.20999	1.1785	0.304551
ENSDARG00000078585.3	mon1a	MON1_secretory_trafficking_family_member_A_[Source:ZFIN;Acc:ZDB-GENE-070615-6]	599	210	386.299	1.20971	0.853519	0.15639
ENSDARG00000002748.10	sema6d	sema_domain,_transmembrane_domain_(TM),_and_cytoplasmic_domain,_(semaphorin)_6D_[Source:ZFIN;Acc:ZDB-GENE-040426-1933]	1317	462	849.497	1.20883	0.809826	0.135515
ENSDARG00000059815.6	oaz2b	ornithine_decarboxylase_antizyme_2b_[Source:ZFIN;Acc:ZDB-GENE-070313-1]	2354	826	1518.51	1.20844	0.792984	0.12753
ENSDARG00000014704.10	pgm2l1	phosphoglucomutase_2-like_1_[Source:ZFIN;Acc:ZDB-GENE-041008-205]	578	203	372.957	1.20713	0.855588	0.158281
ENSDARG00000078440.5	ccdc88aa	coiled-coil_domain_containing_88Aa_[Source:ZFIN;Acc:ZDB-GENE-100701-2]	464	163	299.419	1.20679	0.874952	0.167813
ENSDARG00000076972.4	plvap	plasmalemma_vesicle_associated_protein_[Source:ZFIN;Acc:ZDB-GENE-070912-432]	1252	440	808.015	1.2062	0.811112	0.13699
ENSDARG00000075733.5	zyx	zyxin_[Source:ZFIN;Acc:ZDB-GENE-070928-18]	919	323	593.12	1.20607	0.825106	0.143819
ENSDARG00000056477.6	ccdc125	coiled-coil_domain_containing_125_[Source:ZFIN;Acc:ZDB-GENE-060526-104]	808	284	521.488	1.206	0.832168	0.147273
ENSDARG00000020448.9	adi1	acireductone_dioxygenase_1_[Source:ZFIN;Acc:ZDB-GENE-030131-2799]	3360	1181	2168.57	1.20599	0.785969	0.124931
ENSDARG00000104949.1	slc27a1b	solute_carrier_family_27_(fatty_acid_transporter),_member_1b_[Source:ZFIN;Acc:ZDB-GENE-061013-672]	1533	539	989.503	1.20554	0.803699	0.133617
ENSDARG00000020494.10	znf330	zinc_finger_protein_330_[Source:ZFIN;Acc:ZDB-GENE-040426-2697]	2058	724	1328.6	1.20472	0.795153	0.129752
ENSDARG00000010021.5	grpel1	GrpE-like_1,_mitochondrial_[Source:ZFIN;Acc:ZDB-GENE-051120-111]	3209	1129	2071.71	1.20462	0.786344	0.125541
ENSDARG00000016093.11	qtrtd1	queuine_tRNA-ribosyltransferase_domain_containing_1_[Source:ZFIN;Acc:ZDB-GENE-060427-4]	432	152	278.903	1.2045	0.881461	0.171788
ENSDARG00000099776.1	glula	glutamate-ammonia_ligase_(glutamine_synthase)_a_[Source:ZFIN;Acc:ZDB-GENE-030131-688]	68314	24044	44108.4	1.20405	0.770804	0.118273
ENSDARG00000021895.7	disc1	disrupted_in_schizophrenia_1_[Source:ZFIN;Acc:ZDB-GENE-090122-1]	71	25	45.8486	1.20343	1.29084	0.35119
ENSDARG00000104478.1	cap2	CAP,_adenylate_cyclase-associated_protein,_2_(yeast)_[Source:ZFIN;Acc:ZDB-GENE-040426-1758]	2118	746	1367.83	1.203	0.794029	0.129759
ENSDARG00000105544.1	si:ch1073-363c19.3	si:ch1073-363c19.3_[Source:ZFIN;Acc:ZDB-GENE-160728-133]	105	37	67.8198	1.20233	1.15166	0.296485
ENSDARG00000098241.1	CABZ01081622.1	NA	434	153	280.359	1.2017	0.880272	0.172206
ENSDARG00000059399.4	si:ch211-160o17.6	si:ch211-160o17.6_[Source:ZFIN;Acc:ZDB-GENE-141215-39]	414	146	267.467	1.2012	0.885055	0.174716
ENSDARG00000077874.6	vwa10.1	von_Willebrand_factor_A_domain_containing_10,_tandem_duplicate_1_[Source:ZFIN;Acc:ZDB-GENE-090313-291]	224	79	144.719	1.20111	0.97037	0.215794
ENSDARG00000063719.6	usp8	ubiquitin_specific_peptidase_8_[Source:ZFIN;Acc:ZDB-GENE-030131-1949]	3133	1105	2024.17	1.20104	0.785767	0.126391
ENSDARG00000062280.6	hace1	HECT_domain_and_ankyrin_repeat_containing_E3_ubiquitin_protein_ligase_1_[Source:ZFIN;Acc:ZDB-GENE-110411-52]	411	145	265.561	1.20063	0.885682	0.175228
ENSDARG00000069192.4	zgc:163030	zgc:163030_[Source:ZFIN;Acc:ZDB-GENE-060810-77]	1539	543	994.426	1.20051	0.802318	0.134575
ENSDARG00000090548.2	CR753886.1	NA	1179	416	761.821	1.20045	0.812104	0.139355
ENSDARG00000103163.2	tomm20a	translocase_of_outer_mitochondrial_membrane_20_[Source:ZFIN;Acc:ZDB-GENE-040426-1976]	2995	1057	1935.38	1.20012	0.786292	0.126934
ENSDARG00000041428.6	yrdc	yrdC_N(6)-threonylcarbamoyltransferase_domain_containing_[Source:ZFIN;Acc:ZDB-GENE-070410-65]	807	285	521.593	1.19915	0.830541	0.148791
ENSDARG00000098191.1	si:dkey-16l2.20	si:dkey-16l2.20_[Source:ZFIN;Acc:ZDB-GENE-141212-380]	2820	996	1822.72	1.19902	0.787076	0.127663
ENSDARG00000086337.3	si:dkey-102g19.3	si:dkey-102g19.3_[Source:ZFIN;Acc:ZDB-GENE-091204-230]	218	77	140.907	1.19894	0.974651	0.218652
ENSDARG00000043304.7	nop2	NOP2_nucleolar_protein_homolog_(yeast)_[Source:ZFIN;Acc:ZDB-GENE-050309-7]	3253	1149	2102.63	1.19893	0.784643	0.126513
ENSDARG00000041107.8	cftr	cystic_fibrosis_transmembrane_conductance_regulator_(ATP-binding_cassette_sub-family_C,_member_7)_[Source:ZFIN;Acc:ZDB-GENE-050517-20]	404	143	261.299	1.19588	0.886307	0.177246
ENSDARG00000055113.5	pom121	POM121_transmembrane_nucleoporin_[Source:ZFIN;Acc:ZDB-GENE-030131-6557]	531	188	343.466	1.19552	0.859821	0.164399
ENSDARG00000074662.4	cntf	ciliary_neurotrophic_factor_[Source:ZFIN;Acc:ZDB-GENE-090313-176]	96	34	62.1019	1.19504	1.1784	0.310526
ENSDARG00000069946.5	itga6b	integrin,_alpha_6b_[Source:ZFIN;Acc:ZDB-GENE-050320-5]	5438	1926	3517.84	1.19501	0.7774	0.124248
ENSDARG00000091633.3	si:dkey-177p2.18	si:dkey-177p2.18_[Source:ZFIN;Acc:ZDB-GENE-130603-12]	398	141	257.487	1.19461	0.887617	0.178346
ENSDARG00000038563.4	pitrm1	pitrilysin_metallopeptidase_1_[Source:ZFIN;Acc:ZDB-GENE-040426-2876]	2771	982	1792.88	1.19415	0.78619	0.128785
ENSDARG00000068221.5	hbl1	hexose-binding_lectin_1_[Source:ZFIN;Acc:ZDB-GENE-070912-285]	79	28	51.1163	1.19397	1.24703	0.338341
ENSDARG00000069470.3	CR790388.1	NA	79	28	51.1163	1.19397	1.24703	0.338341
ENSDARG00000097772.3	si:ch211-185a18.2	si:ch211-185a18.2_[Source:ZFIN;Acc:ZDB-GENE-120119-1]	378	134	244.596	1.19369	0.893174	0.181398
ENSDARG00000008454.10	cpeb1b	cytoplasmic_polyadenylation_element_binding_protein_1b_[Source:ZFIN;Acc:ZDB-GENE-990927-1]	110	39	71.1816	1.1935	1.13495	0.292989
ENSDARG00000058775.5	NA	NA	341	121	220.718	1.1923	0.905181	0.187772
ENSDARG00000088881.3	si:dkeyp-69b9.3	si:dkeyp-69b9.3_[Source:ZFIN;Acc:ZDB-GENE-100922-275]	927	329	600.053	1.19202	0.821142	0.146595
ENSDARG00000040380.7	arhgef1a	Rho_guanine_nucleotide_exchange_factor_(GEF)_1a_[Source:ZFIN;Acc:ZDB-GENE-030722-5]	1521	540	984.656	1.19153	0.800463	0.136606
ENSDARG00000068966.5	si:ch211-261n11.7	si:ch211-261n11.7_[Source:ZFIN;Acc:ZDB-GENE-081105-144]	169	60	109.406	1.19153	1.02349	0.244349
ENSDARG00000009131.12	slc10a4	solute_carrier_family_10,_member_4_[Source:ZFIN;Acc:ZDB-GENE-041014-249]	138	49	89.3409	1.19135	1.07145	0.26618
ENSDARG00000011890.9	cry4	cryptochrome_circadian_clock_4_[Source:ZFIN;Acc:ZDB-GENE-010426-7]	2193	779	1419.92	1.19075	0.790173	0.131823
ENSDARG00000099533.1	zgc:113279	zgc:113279_[Source:ZFIN;Acc:ZDB-GENE-050522-529]	228	81	147.631	1.19058	0.964529	0.217067
ENSDARG00000075759.4	samd4a	sterile_alpha_motif_domain_containing_4A_[Source:ZFIN;Acc:ZDB-GENE-070720-7]	1002	356	648.813	1.19047	0.816845	0.145005
ENSDARG00000052037.4	trim35-1	tripartite_motif_containing_35-1_[Source:ZFIN;Acc:ZDB-GENE-050522-17]	754	268	488.291	1.18987	0.832403	0.152877
ENSDARG00000102805.1	cyp2aa12	cytochrome_P450,_family_2,_subfamily_AA,_polypeptide_12_[Source:ZFIN;Acc:ZDB-GENE-071004-47]	3594	1278	2327.79	1.18924	0.780751	0.127708
ENSDARG00000016505.10	apbb1ip	amyloid_beta_(A4)_precursor_protein-binding,_family_B,_member_1_interacting_protein_[Source:ZFIN;Acc:ZDB-GENE-040426-1318]	506	180	327.768	1.18868	0.862277	0.168038
ENSDARG00000103199.1	si:dkey-247k7.2	si:dkey-247k7.2_[Source:ZFIN;Acc:ZDB-GENE-031118-45]	6550	2331	4243.38	1.18809	0.774074	0.124821
ENSDARG00000076192.2	ankrd1b	ankyrin_repeat_domain_1b_(cardiac_muscle)_[Source:ZFIN;Acc:ZDB-GENE-070820-13]	4343	1546	2813.83	1.18769	0.777903	0.126814
ENSDARG00000070427.4	s100v1	S100_calcium_binding_protein_V1_[Source:ZFIN;Acc:ZDB-GENE-080407-1]	2109	751	1366.56	1.18721	0.790212	0.132994
ENSDARG00000094522.2	si:ch211-14c7.2	si:ch211-14c7.2_[Source:ZFIN;Acc:ZDB-GENE-060503-856]	657	234	425.739	1.18692	0.840923	0.158111
ENSDARG00000086665.3	si:dkey-175g6.2	si:dkey-175g6.2_[Source:ZFIN;Acc:ZDB-GENE-030131-8061]	2813	1002	1822.9	1.18677	0.784087	0.130136
ENSDARG00000102458.1	hip1rb	huntingtin_interacting_protein_1_related_b_[Source:ZFIN;Acc:ZDB-GENE-070209-59]	988	352	640.289	1.18648	0.816535	0.146207
ENSDARG00000088337.2	wu:fc34e06	wu:fc34e06_[Source:ZFIN;Acc:ZDB-GENE-030131-3331]	794	283	514.629	1.18588	0.828219	0.15219
ENSDARG00000076155.3	mtpap	mitochondrial_poly(A)_polymerase_[Source:ZFIN;Acc:ZDB-GENE-101208-3]	547	195	354.557	1.18561	0.854787	0.165436
ENSDARG00000005774.8	ddx3b	DEAD_(Asp-Glu-Ala-Asp)_box_helicase_3b_[Source:ZFIN;Acc:ZDB-GENE-980526-150]	7355	2623	4767.96	1.18505	0.772457	0.124998
ENSDARG00000015829.9	mov10a	Mov10_RISC_complex_RNA_helicase_a_[Source:ZFIN;Acc:ZDB-GENE-091230-8]	1754	626	1137.31	1.18395	0.794222	0.136038
ENSDARG00000063167.5	chkb	choline_kinase_beta_[Source:ZFIN;Acc:ZDB-GENE-030131-2928]	1947	695	1262.52	1.18371	0.791327	0.134692
ENSDARG00000001721.10	oc90	otoconin_90_[Source:ZFIN;Acc:ZDB-GENE-070912-300]	126	45	81.717	1.18297	1.09355	0.279354
ENSDARG00000102852.1	CABZ01061502.1	NA	361	129	234.165	1.18217	0.895607	0.186847
ENSDARG00000069499.4	spag1b	sperm_associated_antigen_1b_[Source:ZFIN;Acc:ZDB-GENE-061013-512]	123	44	79.811	1.18062	1.09945	0.282897
ENSDARG00000045873.7	frs2a	fibroblast_growth_factor_receptor_substrate_2a_[Source:ZFIN;Acc:ZDB-GENE-060503-462]	204	73	132.383	1.18014	0.982045	0.229473
ENSDARG00000003517.5	impa1	inositol_monophosphatase_1_[Source:ZFIN;Acc:ZDB-GENE-040718-245]	1592	570	1033.28	1.17935	0.795971	0.138435
ENSDARG00000039082.8	zgc:123010	zgc:123010_[Source:ZFIN;Acc:ZDB-GENE-051120-15]	1307	468	848.326	1.17922	0.802635	0.141783
ENSDARG00000037229.5	denr	density-regulated_protein_[Source:ZFIN;Acc:ZDB-GENE-040718-450]	4270	1529	2771.52	1.17919	0.776005	0.128621
ENSDARG00000045367.9	tuba1b	tubulin,_alpha_1b_[Source:ZFIN;Acc:ZDB-GENE-030822-1]	3571	1280	2318.54	1.17772	0.777995	0.130078
ENSDARG00000043514.7	FMO5	(1_of_many)_si:dkey-239i20.4_[Source:ZFIN;Acc:ZDB-GENE-030131-2644]	1272	456	825.904	1.17753	0.803256	0.142662
ENSDARG00000090962.3	nat14	N-acetyltransferase_14_(GCN5-related,_putative)_[Source:ZFIN;Acc:ZDB-GENE-060825-15]	106	38	68.8253	1.17753	1.14167	0.302346
ENSDARG00000062601.7	piwil2	piwi-like_RNA-mediated_gene_silencing_2_[Source:ZFIN;Acc:ZDB-GENE-060526-345]	159	57	103.238	1.17753	1.03351	0.254554
ENSDARG00000103735.1	elovl1b	ELOVL_fatty_acid_elongase_1b_[Source:ZFIN;Acc:ZDB-GENE-040426-2755]	5331	1912	3461.89	1.17686	0.77303	0.127908
ENSDARG00000019636.10	yif1a	Yip1_interacting_factor_homolog_A_(S._cerevisiae)_[Source:ZFIN;Acc:ZDB-GENE-030131-6922]	1736	623	1127.54	1.176	0.79254	0.137852
ENSDARG00000016364.10	gna15.1	guanine_nucleotide_binding_protein_(G_protein),_alpha_15_(Gq_class),_tandem_duplicate_1_[Source:ZFIN;Acc:ZDB-GENE-040801-146]	816	293	530.087	1.17521	0.823942	0.153775
ENSDARG00000075263.3	ankrd1a	ankyrin_repeat_domain_1a_(cardiac_muscle)_[Source:ZFIN;Acc:ZDB-GENE-100405-1]	1086	390	705.512	1.17502	0.809236	0.146499
ENSDARG00000021855.9	arnt	aryl_hydrocarbon_receptor_nuclear_translocator_[Source:ZFIN;Acc:ZDB-GENE-060126-7]	554	199	359.93	1.17466	0.850943	0.167458
ENSDARG00000063417.7	erf	Ets2_repressor_factor_[Source:ZFIN;Acc:ZDB-GENE-010724-17]	1339	481	869.952	1.17459	0.800582	0.142331
ENSDARG00000004598.3	or102-2	odorant_receptor,_family_C,_subfamily_102,_member_2_[Source:ZFIN;Acc:ZDB-GENE-010308-4]	103	37	66.9194	1.17459	1.14973	0.306961
ENSDARG00000089800.2	prr7	proline_rich_7_(synaptic)_[Source:ZFIN;Acc:ZDB-GENE-101006-6]	128	46	83.1727	1.17398	1.08688	0.280083
ENSDARG00000099966.1	polr2a	polymerase_(RNA)_II_(DNA_directed)_polypeptide_A_[Source:ZFIN;Acc:ZDB-GENE-041008-78]	3972	1428	2581.27	1.17341	0.77548	0.130244
ENSDARG00000104793.1	dgke	diacylglycerol_kinase,_epsilon_[Source:ZFIN;Acc:ZDB-GENE-090512-7]	114	41	74.0931	1.17288	1.1189	0.294526
ENSDARG00000073952.4	slc4a7	solute_carrier_family_4,_sodium_bicarbonate_cotransporter,_member_7_[Source:ZFIN;Acc:ZDB-GENE-140106-104]	1657	596	1076.98	1.17273	0.793097	0.139228
ENSDARG00000061981.5	lap3	leucine_aminopeptidase_3_[Source:ZFIN;Acc:ZDB-GENE-060719-1]	1807	650	1174.5	1.17262	0.790569	0.138004
ENSDARG00000067797.6	spi1a	Spi-1_proto-oncogene_a_[Source:ZFIN;Acc:ZDB-GENE-060825-351]	403	145	261.96	1.17227	0.880532	0.183085
ENSDARG00000055092.5	pora	P450_(cytochrome)_oxidoreductase_a_[Source:ZFIN;Acc:ZDB-GENE-050809-121]	4202	1512	2731.46	1.17216	0.774464	0.13015
ENSDARG00000038297.4	aspdh	aspartate_dehydrogenase_domain_containing_[Source:ZFIN;Acc:ZDB-GENE-040912-102]	978	352	635.786	1.1718	0.813291	0.149638
ENSDARG00000005673.7	f3b	coagulation_factor_IIIb_[Source:ZFIN;Acc:ZDB-GENE-050417-234]	725	261	471.347	1.17147	0.830336	0.158292
ENSDARG00000100651.1	PDCL3	phosducin_like_3_[Source:HGNC_Symbol;Acc:HGNC:28860]	4380	1577	2847.7	1.17129	0.773752	0.130082
ENSDARG00000039666.5	tsta3	tissue_specific_transplantation_antigen_P35B_[Source:ZFIN;Acc:ZDB-GENE-040722-1]	333	120	216.561	1.17003	0.902407	0.194782
ENSDARG00000044815.7	serinc4	serine_incorporator_4_[Source:ZFIN;Acc:ZDB-GENE-121031-1]	962	347	625.806	1.16864	0.813338	0.150762
ENSDARG00000062956.6	dagla	diacylglycerol_lipase,_alpha_[Source:ZFIN;Acc:ZDB-GENE-070619-1]	2362	852	1536.55	1.16862	0.783036	0.135587
ENSDARG00000038793.6	ccdc24	coiled-coil_domain_containing_24_[Source:ZFIN;Acc:ZDB-GENE-050327-18]	97	35	63.1074	1.16817	1.16782	0.317165
ENSDARG00000002552.8	mapkapk2a	mitogen-activated_protein_kinase-activated_protein_kinase_2a_[Source:ZFIN;Acc:ZDB-GENE-030131-5532]	4306	1554	2801.61	1.1679	0.773117	0.13088
ENSDARG00000006052.10	malt2	MALT_paracaspase_2_[Source:ZFIN;Acc:ZDB-GENE-020801-2]	277	100	180.243	1.16743	0.927173	0.207986
ENSDARG00000104501.1	HIST1H2BA	(1_of_many)_Histone_H2B_1/2__[Source:UniProtKB/Swiss-Prot;Acc:Q5BJA5]	277	100	180.243	1.16743	0.927173	0.207986
ENSDARG00000041080.3	thap3	THAP_domain_containing,_apoptosis_associated_protein_3_[Source:ZFIN;Acc:ZDB-GENE-050327-4]	180	65	117.135	1.16703	1.00357	0.24488
ENSDARG00000098650.1	iqgap3	IQ_motif_containing_GTPase_activating_protein_3_[Source:ZFIN;Acc:ZDB-GENE-160226-1]	263	95	171.163	1.1666	0.934841	0.212062
ENSDARG00000042821.7	agps	alkylglycerone_phosphate_synthase_[Source:ZFIN;Acc:ZDB-GENE-031118-14]	548	198	356.673	1.16622	0.849692	0.169903
ENSDARG00000075265.4	plaua	plasminogen_activator,_urokinase_a_[Source:ZFIN;Acc:ZDB-GENE-090313-278]	83	30	54.0277	1.16569	1.22108	0.339759
ENSDARG00000014190.5	sst2	somatostatin_2_[Source:ZFIN;Acc:ZDB-GENE-010219-2]	1366	494	889.327	1.16491	0.797454	0.144072
ENSDARG00000068143.4	slc39a6	solute_carrier_family_39_(zinc_transporter),_member_6_[Source:ZFIN;Acc:ZDB-GENE-030131-3023]	1966	711	1279.96	1.16488	0.786404	0.138533
ENSDARG00000062177.7	dcbld2	discoidin,_CUB_and_LCCL_domain_containing_2_[Source:ZFIN;Acc:ZDB-GENE-070112-1822]	376	136	244.806	1.16467	0.886348	0.188845
ENSDARG00000024818.6	rilpl2	Rab_interacting_lysosomal_protein-like_2_[Source:ZFIN;Acc:ZDB-GENE-030131-6682]	594	215	386.824	1.16367	0.842588	0.16726
ENSDARG00000101034.1	NA	NA	127	46	82.7225	1.16266	1.0859	0.284307
ENSDARG00000056167.6	hspe1	heat_shock_10_protein_1_[Source:ZFIN;Acc:ZDB-GENE-000906-2]	7950	2881	5179.11	1.16193	0.766152	0.129375
ENSDARG00000103052.1	pcyox1	prenylcysteine_oxidase_1_[Source:ZFIN;Acc:ZDB-GENE-050417-98]	229	83	149.192	1.1617	0.956285	0.224439
ENSDARG00000103935.1	rab27a	RAB27A,_member_RAS_oncogene_family_[Source:ZFIN;Acc:ZDB-GENE-050913-46]	262	95	170.713	1.16111	0.934017	0.213819
ENSDARG00000101849.1	adipor2	adiponectin_receptor_2_[Source:ZFIN;Acc:ZDB-GENE-041210-60]	12894	4684	8406.24	1.15843	0.762788	0.128844
ENSDARG00000038422.5	entpd4	ectonucleoside_triphosphate_diphosphohydrolase_4_[Source:ZFIN;Acc:ZDB-GENE-040718-116]	790	287	515.049	1.15834	0.821676	0.158619
ENSDARG00000040864.7	si:dkey-286j15.1	si:dkey-286j15.1_[Source:ZFIN;Acc:ZDB-GENE-060503-447]	1673	608	1090.85	1.15783	0.789021	0.142259
ENSDARG00000016753.9	ipo9	importin_9_[Source:ZFIN;Acc:ZDB-GENE-040426-2953]	2369	861	1544.7	1.15773	0.780275	0.137875
ENSDARG00000033251.9	osbpl3a	oxysterol_binding_protein-like_3a_[Source:ZFIN;Acc:ZDB-GENE-040912-77]	795	289	518.411	1.15743	0.821069	0.158641
ENSDARG00000096273.1	si:dkey-3n22.9	si:dkey-3n22.9_[Source:ZFIN;Acc:ZDB-GENE-120215-95]	66	24	43.0421	1.15697	1.30823	0.376492
ENSDARG00000030350.6	mnx2b	motor_neuron_and_pancreas_homeobox_2b_[Source:ZFIN;Acc:ZDB-GENE-040415-2]	110	40	71.7368	1.15697	1.12493	0.303723
ENSDARG00000054170.7	ltb4r2b	leukotriene_B4_receptor_2b_[Source:ZFIN;Acc:ZDB-GENE-070912-658]	132	48	86.0842	1.15697	1.07417	0.281443
ENSDARG00000004447.8	aplnr2	apelin_receptor_2_[Source:ZFIN;Acc:ZDB-GENE-030131-4347]	374	136	243.905	1.15697	0.884924	0.191068
ENSDARG00000010524.6	si:ch211-282j22.3	si:ch211-282j22.3_[Source:ZFIN;Acc:ZDB-GENE-091113-49]	478	174	311.83	1.15546	0.859014	0.178592
ENSDARG00000028507.7	itgb4	integrin,_beta_4_[Source:ZFIN;Acc:ZDB-GENE-030131-7209]	4476	1630	2920.35	1.15488	0.769451	0.133378
ENSDARG00000090988.2	larsa	leucyl-tRNA_synthetase_a_[Source:ZFIN;Acc:ZDB-GENE-110411-16]	453	165	295.577	1.15458	0.86394	0.181413
ENSDARG00000062970.4	fam129ba	family_with_sequence_similarity_129,_member_Ba_[Source:ZFIN;Acc:ZDB-GENE-070112-1222]	1184	432	772.957	1.15211	0.799723	0.149689
ENSDARG00000070452.4	saraf	store-operated_calcium_entry-associated_regulatory_factor_[Source:ZFIN;Acc:ZDB-GENE-060929-208]	2461	898	1606.66	1.152	0.778057	0.138711
ENSDARG00000045638.4	slc13a1	solute_carrier_family_13_member_1_[Source:ZFIN;Acc:ZDB-GENE-031222-3]	1077	393	703.126	1.15196	0.803808	0.151822
ENSDARG00000003984.9	LTN1	listerin_E3_ubiquitin_protein_ligase_1_[Source:HGNC_Symbol;Acc:HGNC:13082]	992	362	647.642	1.15189	0.807672	0.153815
ENSDARG00000086678.3	ascc3	activating_signal_cointegrator_1_complex_subunit_3_[Source:ZFIN;Acc:ZDB-GENE-130214-2]	767	280	500.807	1.15134	0.821635	0.161131
ENSDARG00000069294.4	insl5b	insulin-like_5b_[Source:ZFIN;Acc:ZDB-GENE-070122-5]	63	23	41.1361	1.15126	1.32658	0.385482
ENSDARG00000075886.4	vwa5b2	von_Willebrand_factor_A_domain_containing_5B2_[Source:ZFIN;Acc:ZDB-GENE-070912-216]	63	23	41.1361	1.15126	1.32658	0.385482
ENSDARG00000105333.1	fbn1	fibrillin_1_[Source:ZFIN;Acc:ZDB-GENE-091204-466]	189	69	123.408	1.15126	0.989457	0.244617
ENSDARG00000101259.2	hgh1	HGH1_homolog_(S._cerevisiae)_[Source:ZFIN;Acc:ZDB-GENE-040718-228]	923	337	602.694	1.15112	0.811133	0.155855
ENSDARG00000090337.2	pprc1	peroxisome_proliferator-activated_receptor_gamma,_coactivator-related_1_[Source:ZFIN;Acc:ZDB-GENE-030131-9858]	1331	486	869.126	1.15102	0.794961	0.147646
ENSDARG00000088813.2	ppp1r3ab	protein_phosphatase_1,_regulatory_subunit_3Ab_[Source:ZFIN;Acc:ZDB-GENE-050309-246]	876	320	572.094	1.1504	0.813755	0.157453
ENSDARG00000001909.9	vill	villin-like_[Source:ZFIN;Acc:ZDB-GENE-081222-1]	821	300	536.225	1.14996	0.817311	0.159426
ENSDARG00000093193.3	chia.6	chitinase,_acidic.6_[Source:ZFIN;Acc:ZDB-GENE-030131-1140]	974	356	636.207	1.14958	0.808007	0.154811
ENSDARG00000101719.1	pargl	poly_(ADP-ribose)_glycohydrolase,_like_[Source:ZFIN;Acc:ZDB-GENE-090313-286]	621	227	405.643	1.14944	0.83561	0.168955
ENSDARG00000057648.6	dnttip2	deoxynucleotidyltransferase,_terminal,_interacting_protein_2_[Source:ZFIN;Acc:ZDB-GENE-080513-5]	4604	1683	3007.41	1.14939	0.767779	0.134384
ENSDARG00000088612.2	si:ch211-153b23.7	si:ch211-153b23.7_[Source:ZFIN;Acc:ZDB-GENE-141216-14]	93	34	60.7512	1.14924	1.17678	0.328772
ENSDARG00000099265.1	slc7a5	solute_carrier_family_7_(amino_acid_transporter_light_chain,_L_system),_member_5_[Source:ZFIN;Acc:ZDB-GENE-080818-4]	495	181	323.371	1.14898	0.854143	0.178566
ENSDARG00000094118.1	si:dkey-21o22.2	si:dkey-21o22.2_[Source:ZFIN;Acc:ZDB-GENE-061106-4]	82	30	53.5775	1.1482	1.22079	0.346939
ENSDARG00000017653.8	rgs13	regulator_of_G_protein_signaling_13_[Source:ZFIN;Acc:ZDB-GENE-070410-138]	246	90	160.733	1.1482	0.940743	0.222266
ENSDARG00000100919.1	slc5a2	solute_carrier_family_5_(sodium/glucose_cotransporter),_member_2_[Source:ZFIN;Acc:ZDB-GENE-040426-2498]	1577	577	1030.41	1.14808	0.788426	0.145347
ENSDARG00000076773.3	lrrc58a	leucine_rich_repeat_containing_58a_[Source:ZFIN;Acc:ZDB-GENE-090312-76]	757	277	494.639	1.14795	0.821599	0.16235
ENSDARG00000058871.5	si:ch73-142c19.1	si:ch73-142c19.1_[Source:ZFIN;Acc:ZDB-GENE-090311-15]	194	71	126.77	1.14771	0.983334	0.243147
ENSDARG00000029936.7	grtp1a	growth_hormone_regulated_TBC_protein_1a_[Source:ZFIN;Acc:ZDB-GENE-040426-2733]	2377	870	1553.3	1.14759	0.777693	0.140041
ENSDARG00000039142.6	arpc5a	actin_related_protein_2/3_complex,_subunit_5A_[Source:ZFIN;Acc:ZDB-GENE-030131-8448]	3270	1197	2136.93	1.14741	0.771821	0.137114
ENSDARG00000079352.5	sap130b	Sin3A-associated_protein_b_[Source:ZFIN;Acc:ZDB-GENE-070912-570]	437	160	285.597	1.1471	0.865618	0.185111
ENSDARG00000090980.3	apof	apolipoprotein_F_[Source:ZFIN;Acc:ZDB-GENE-031204-36]	2752	1008	1798.76	1.14652	0.774528	0.138796
ENSDARG00000075538.1	zgc:163061	zgc:163061_[Source:ZFIN;Acc:ZDB-GENE-070410-132]	172	63	112.423	1.14652	1.00788	0.255305
ENSDARG00000069706.4	prmt6	protein_arginine_methyltransferase_6_[Source:ZFIN;Acc:ZDB-GENE-040914-7]	311	114	203.324	1.14542	0.905103	0.205687
ENSDARG00000012422.10	col11a2	collagen,_type_XI,_alpha_2_[Source:ZFIN;Acc:ZDB-GENE-000208-23]	8532	3128	5578.3	1.14518	0.761587	0.132664
ENSDARG00000055252.4	snap23.2	synaptosomal-associated_protein_23.2_[Source:ZFIN;Acc:ZDB-GENE-051030-75]	791	290	517.165	1.14516	0.818216	0.161637
ENSDARG00000076361.3	NA	NA	420	154	274.611	1.145	0.869167	0.187721
ENSDARG00000087863.3	cd44a	CD44_molecule_(Indian_blood_group)_a_[Source:ZFIN;Acc:ZDB-GENE-110429-1]	417	153	272.705	1.14406	0.86968	0.188345
ENSDARG00000071029.5	si:dkey-147f3.4	si:dkey-147f3.4_[Source:ZFIN;Acc:ZDB-GENE-061009-29]	79	29	51.6715	1.14334	1.2333	0.353899
ENSDARG00000029051.8	gbe1a	glucan_(1,4-alpha-),_branching_enzyme_1a_[Source:ZFIN;Acc:ZDB-GENE-110411-171]	158	58	103.343	1.14334	1.02551	0.264896
ENSDARG00000045669.6	si:dkey-39a18.1	si:dkey-39a18.1_[Source:ZFIN;Acc:ZDB-GENE-041210-127]	98	36	64.1129	1.14232	1.15759	0.323736
ENSDARG00000007836.9	ctsla	cathepsin_La_[Source:ZFIN;Acc:ZDB-GENE-030131-106]	68585	25198	44871.2	1.14213	0.7555	0.130598
ENSDARG00000045978.7	chchd6b	coiled-coil-helix-coiled-coil-helix_domain_containing_6b_[Source:ZFIN;Acc:ZDB-GENE-041114-95]	2229	819	1458.34	1.142	0.777716	0.141994
ENSDARG00000013492.7	zbtb34	zinc_finger_and_BTB_domain_containing_34_[Source:ZFIN;Acc:ZDB-GENE-050624-2]	117	43	76.5543	1.14164	1.10285	0.300587
ENSDARG00000012076.8	apoa1a	apolipoprotein_A-Ia_[Source:ZFIN;Acc:ZDB-GENE-990415-14]	161671	59442	105797	1.14105	0.754797	0.130603
ENSDARG00000040137.6	jdp2a	Jun_dimerization_protein_2a_[Source:ZFIN;Acc:ZDB-GENE-131127-459]	106	39	69.3806	1.14006	1.13213	0.313933
ENSDARG00000055290.4	mpeg1.1	macrophage_expressed_1,_tandem_duplicate_1_[Source:ZFIN;Acc:ZDB-GENE-030131-7347]	975	359	638.323	1.13896	0.805328	0.15728
ENSDARG00000105548.1	si:dkey-1h4.4	si:dkey-1h4.4_[Source:ZFIN;Acc:ZDB-GENE-160728-41]	258	95	168.912	1.13891	0.930712	0.221066
ENSDARG00000071871.3	glod5	glyoxalase_domain_containing_5_[Source:ZFIN;Acc:ZDB-GENE-050522-174]	1219	449	798.155	1.13845	0.795172	0.152229
ENSDARG00000034146.7	ccnk	cyclin_K_[Source:ZFIN;Acc:ZDB-GENE-030131-5126]	380	140	248.828	1.13811	0.878298	0.195039
ENSDARG00000033587.6	CABZ01088134.1	NA	122	45	79.916	1.13642	1.08993	0.297109
ENSDARG00000069701.3	lgi2b	leucine-rich_repeat_LGI_family,_member_2b_[Source:ZFIN;Acc:ZDB-GENE-060217-3]	469	173	307.223	1.13636	0.855951	0.184312
ENSDARG00000010978.9	trmt1	tRNA_methyltransferase_1_[Source:ZFIN;Acc:ZDB-GENE-060810-40]	580	214	379.965	1.13598	0.837424	0.174934
ENSDARG00000055751.6	fosb	FBJ_murine_osteosarcoma_viral_oncogene_homolog_B_[Source:ZFIN;Acc:ZDB-GENE-041114-181]	252	93	165.1	1.13566	0.933613	0.223827
ENSDARG00000062978.4	ccdc151	coiled-coil_domain_containing_151_[Source:ZFIN;Acc:ZDB-GENE-061013-787]	252	93	165.1	1.13566	0.933613	0.223827
ENSDARG00000090107.2	zmp:0000000984	zmp:0000000984_[Source:ZFIN;Acc:ZDB-GENE-130530-987]	149	55	97.6251	1.13535	1.03734	0.273746
ENSDARG00000040118.7	zgc:113232	zgc:113232_[Source:ZFIN;Acc:ZDB-GENE-050327-86]	742	274	486.22	1.13478	0.819704	0.166242
ENSDARG00000087687.2	TMEM100	transmembrane_protein_100_[Source:HGNC_Symbol;Acc:HGNC:25607]	176	65	115.334	1.1346	0.999853	0.256472
ENSDARG00000053912.4	fbl	fibrillarin_[Source:ZFIN;Acc:ZDB-GENE-040426-1936]	6124	2262	4013.27	1.13442	0.761318	0.136206
ENSDARG00000087784.2	si:dkeyp-110a12.4	si:dkeyp-110a12.4_[Source:ZFIN;Acc:ZDB-GENE-131121-498]	917	339	601.103	1.13318	0.80703	0.16028
ENSDARG00000060600.5	capn15	calpain_15_[Source:ZFIN;Acc:ZDB-GENE-140106-70]	403	149	264.181	1.13301	0.870452	0.193043
ENSDARG00000039987.8	hivep2a	human_immunodeficiency_virus_type_I_enhancer_binding_protein_2a_[Source:ZFIN;Acc:ZDB-GENE-041014-354]	2904	1074	1903.85	1.13259	0.77012	0.141382
ENSDARG00000104864.1	klhdc2	kelch_domain_containing_2_[Source:ZFIN;Acc:ZDB-GENE-070410-69]	538	199	352.726	1.13238	0.842643	0.179
ENSDARG00000012274.11	eif4e1c	eukaryotic_translation_initiation_factor_4E_family_member_1c_[Source:ZFIN;Acc:ZDB-GENE-050417-398]	2446	905	1603.8	1.13197	0.773146	0.143163
ENSDARG00000042866.5	cx35.4	connexin_35.4_[Source:ZFIN;Acc:ZDB-GENE-050417-174]	1608	595	1054.37	1.13185	0.783806	0.148728
ENSDARG00000104375.1	sec24a	SEC24_homolog_A,_COPII_coat_complex_component_[Source:ZFIN;Acc:ZDB-GENE-120926-1]	3859	1428	2530.39	1.13177	0.765582	0.139323
ENSDARG00000055344.9	mipep	mitochondrial_intermediate_peptidase_[Source:ZFIN;Acc:ZDB-GENE-060503-662]	1370	507	898.346	1.13166	0.789034	0.151506
ENSDARG00000062040.5	atp8b5a	ATPase,_class_I,_type_8B,_member_5a_[Source:ZFIN;Acc:ZDB-GENE-060531-48]	254	94	166.555	1.13164	0.931315	0.22433
ENSDARG00000042934.5	ctgfa	connective_tissue_growth_factor_a_[Source:ZFIN;Acc:ZDB-GENE-030131-102]	11748	4348	7703.69	1.13153	0.756569	0.134756
ENSDARG00000095252.2	si:dkey-40h20.1	si:dkey-40h20.1_[Source:ZFIN;Acc:ZDB-GENE-091113-44]	162	60	106.255	1.1305	1.01649	0.266067
ENSDARG00000086947.3	si:ch211-147m6.1	si:ch211-147m6.1_[Source:ZFIN;Acc:ZDB-GENE-131120-57]	610	226	400.135	1.13003	0.83203	0.174414
ENSDARG00000067784.4	SLC9A1	solute_carrier_family_9_member_A1_[Source:HGNC_Symbol;Acc:HGNC:11071]	116	43	76.104	1.12926	1.10197	0.305475
ENSDARG00000018569.9	tnfrsf1a	tumor_necrosis_factor_receptor_superfamily,_member_1a_[Source:ZFIN;Acc:ZDB-GENE-040426-2252]	1788	663	1173.17	1.12881	0.779934	0.14781
ENSDARG00000104632.2	RERG	RAS_like_estrogen_regulated_growth_inhibitor_[Source:HGNC_Symbol;Acc:HGNC:15980]	364	135	238.848	1.12852	0.880867	0.200143
ENSDARG00000068460.5	otog	otogelin_[Source:ZFIN;Acc:ZDB-GENE-120228-1]	415	154	272.36	1.12772	0.866032	0.192858
ENSDARG00000004451.10	tnfrsfa	tumor_necrosis_factor_receptor_superfamily,_member_a_[Source:ZFIN;Acc:ZDB-GENE-010802-1]	633	235	415.488	1.12708	0.828543	0.173728
ENSDARG00000086458.3	hdac10	histone_deacetylase_10_[Source:ZFIN;Acc:ZDB-GENE-030131-5464]	334	124	219.232	1.12705	0.891055	0.205927
ENSDARG00000002231.8	plpp2a	phospholipid_phosphatase_2a_[Source:ZFIN;Acc:ZDB-GENE-140703-2]	202	75	132.593	1.12693	0.970112	0.245377
ENSDARG00000103470.1	polm	polymerase_(DNA_directed),_mu_[Source:ZFIN;Acc:ZDB-GENE-040426-911]	70	26	45.9536	1.12638	1.27553	0.377198
ENSDARG00000099801.1	topaz1	testis_and_ovary_specific_PAZ_domain_containing_1_[Source:ZFIN;Acc:ZDB-GENE-130117-1]	140	52	91.9072	1.12638	1.05094	0.283815
ENSDARG00000078244.4	si:ch211-197l9.2	si:ch211-197l9.2_[Source:ZFIN;Acc:ZDB-GENE-091204-369]	490	182	321.675	1.12638	0.849335	0.184775
ENSDARG00000062893.5	si:dkey-103i16.6	si:dkey-103i16.6_[Source:ZFIN;Acc:ZDB-GENE-061207-46]	280	104	183.814	1.12638	0.915044	0.218338
ENSDARG00000057100.4	zwilch	zwilch_kinetochore_protein_[Source:ZFIN;Acc:ZDB-GENE-050420-101]	218	81	143.128	1.12587	0.955715	0.238779
ENSDARG00000074806.3	afap1l2	actin_filament_associated_protein_1-like_2_[Source:ZFIN;Acc:ZDB-GENE-100318-1]	1846	686	1212.05	1.12566	0.77828	0.14808
ENSDARG00000074060.4	map3k14a	mitogen-activated_protein_kinase_kinase_kinase_14a_[Source:ZFIN;Acc:ZDB-GENE-120215-80]	888	330	583.049	1.12563	0.806764	0.162942
ENSDARG00000059177.4	tax1bp3	Tax1_(human_T-cell_leukemia_virus_type_I)_binding_protein_3_[Source:ZFIN;Acc:ZDB-GENE-040426-2830]	3296	1225	2164.19	1.12547	0.766285	0.141903
ENSDARG00000015164.8	mknk2b	MAP_kinase_interacting_serine/threonine_kinase_2b_[Source:ZFIN;Acc:ZDB-GENE-030829-2]	20514	7626	13470.6	1.12515	0.753115	0.135176
ENSDARG00000017947.11	ptk6a	PTK6_protein_tyrosine_kinase_6a_[Source:ZFIN;Acc:ZDB-GENE-081105-117]	121	45	79.4658	1.12455	1.08881	0.301685
ENSDARG00000051857.7	tes	testis_derived_transcript_(3_LIM_domains)_[Source:ZFIN;Acc:ZDB-GENE-040718-59]	828	308	543.819	1.12424	0.810461	0.165392
ENSDARG00000041493.5	ipo4	importin_4_[Source:ZFIN;Acc:ZDB-GENE-041014-307]	1078	401	708.018	1.12422	0.796927	0.158334
ENSDARG00000068637.5	si:ch211-281l24.3	si:ch211-281l24.3_[Source:ZFIN;Acc:ZDB-GENE-131121-575]	1954	727	1283.44	1.12394	0.776357	0.147697
ENSDARG00000077257.5	timd4	T-cell_immunoglobulin_and_mucin_domain_containing_4_[Source:ZFIN;Acc:ZDB-GENE-080303-10]	215	80	141.222	1.1238	0.957686	0.240612
ENSDARG00000016837.8	glipr2l	GLI_pathogenesis-related_2,_like_[Source:ZFIN;Acc:ZDB-GENE-041010-53]	309	115	202.979	1.12351	0.90038	0.212097
ENSDARG00000074829.4	rasip1	Ras_interacting_protein_1_[Source:ZFIN;Acc:ZDB-GENE-120403-3]	309	115	202.979	1.12351	0.90038	0.212097
ENSDARG00000033140.5	desi1a	desumoylating_isopeptidase_1a_[Source:ZFIN;Acc:ZDB-GENE-040426-1657]	3780	1407	2483.16	1.1233	0.763771	0.141363
ENSDARG00000068849.6	fam83ha	family_with_sequence_similarity_83,_member_Ha_[Source:ZFIN;Acc:ZDB-GENE-090312-104]	451	168	296.342	1.12221	0.856143	0.189936
ENSDARG00000094485.4	si:dkey-27h10.2	si:dkey-27h10.2_[Source:ZFIN;Acc:ZDB-GENE-090313-296]	102	38	67.0244	1.12204	1.13939	0.324735
ENSDARG00000089361.2	wu:fb59d01	wu:fb59d01_[Source:ZFIN;Acc:ZDB-GENE-030131-1098]	2992	1115	1966.23	1.12161	0.766813	0.143553
ENSDARG00000058088.7	aifm1	apoptosis-inducing_factor,_mitochondrion-associated_1_[Source:ZFIN;Acc:ZDB-GENE-030826-11]	3948	1472	2594.89	1.12088	0.7626	0.141611
ENSDARG00000040469.5	enpp6	ectonucleotide_pyrophosphatase/phosphodiesterase_6_[Source:ZFIN;Acc:ZDB-GENE-031205-1]	863	322	567.351	1.11984	0.807035	0.16526
ENSDARG00000074320.3	NA	NA	67	25	44.0476	1.11977	1.29175	0.386016
ENSDARG00000013830.10	osbpl2b	oxysterol_binding_protein-like_2b_[Source:ZFIN;Acc:ZDB-GENE-030131-6138]	1364	509	896.755	1.11965	0.786248	0.154436
ENSDARG00000037358.6	polr3e	polymerase_(RNA)_III_(DNA_directed)_polypeptide_E_[Source:ZFIN;Acc:ZDB-GENE-030131-8462]	2427	906	1595.8	1.11913	0.770152	0.146187
ENSDARG00000102772.1	klhdc3	kelch_domain_containing_3_[Source:ZFIN;Acc:ZDB-GENE-040426-2426]	2001	747	1315.71	1.11908	0.774557	0.148513
ENSDARG00000093064.2	SMIM18	small_integral_membrane_protein_18_[Source:HGNC_Symbol;Acc:HGNC:42973]	999	373	656.902	1.11885	0.799068	0.161456
ENSDARG00000031506.8	flvcr2b	feline_leukemia_virus_subgroup_C_cellular_receptor_family,_member_2b_[Source:ZFIN;Acc:ZDB-GENE-041210-312]	624	233	410.325	1.11876	0.82749	0.176379
ENSDARG00000095217.2	zgc:66156	zgc:66156_[Source:ZFIN;Acc:ZDB-GENE-040426-1554]	923	345	607.136	1.11727	0.802637	0.163921
ENSDARG00000104429.1	CABZ01083501.1	NA	840	314	552.553	1.11716	0.807862	0.166706
ENSDARG00000012030.8	dnaaf1	dynein,_axonemal,_assembly_factor_1_[Source:ZFIN;Acc:ZDB-GENE-031114-4]	155	58	101.992	1.11568	1.02289	0.275396
ENSDARG00000070627.5	pimr60	Pim_proto-oncogene,_serine/threonine_kinase,_related_60_[Source:ZFIN;Acc:ZDB-GENE-131122-86]	163	61	107.26	1.11553	1.0113	0.27
ENSDARG00000103727.1	NA	NA	171	64	112.528	1.11539	1.00104	0.265181
ENSDARG00000094210.3	zgc:109934	zgc:109934_[Source:ZFIN;Acc:ZDB-GENE-050522-428]	2048	767	1347.98	1.11446	0.772843	0.149296
ENSDARG00000102097.2	nfkbiz	nuclear_factor_of_kappa_light_polypeptide_gene_enhancer_in_B-cells_inhibitor,_zeta_[Source:ZFIN;Acc:ZDB-GENE-071024-1]	411	154	270.559	1.11375	0.863461	0.197098
ENSDARG00000073810.6	thbs2b	thrombospondin_2b_[Source:ZFIN;Acc:ZDB-GENE-100623-1]	1689	633	1111.94	1.11343	0.777703	0.152232
ENSDARG00000026322.9	dhrs13a.1	dehydrogenase/reductase_(SDR_family)_member_13a,_tandem_duplicate_1_[Source:ZFIN;Acc:ZDB-GENE-041114-58]	2522	946	1660.78	1.1122	0.767663	0.147391
ENSDARG00000058365.5	hspb8	heat_shock_protein_b8_[Source:ZFIN;Acc:ZDB-GENE-030131-2480]	2709	1017	1784.4	1.11098	0.765979	0.146945
ENSDARG00000025012.5	tpi1a	triosephosphate_isomerase_1a_[Source:ZFIN;Acc:ZDB-GENE-020416-3]	2051	770	1350.99	1.11094	0.771941	0.150108
ENSDARG00000026582.7	iscub	iron-sulfur_cluster_assembly_enzyme_b_[Source:ZFIN;Acc:ZDB-GENE-050417-332]	2565	963	1689.58	1.11089	0.767007	0.14752
ENSDARG00000039951.6	si:ch211-87j1.4	si:ch211-87j1.4_[Source:ZFIN;Acc:ZDB-GENE-131127-49]	189	71	124.519	1.11004	0.978767	0.256746
ENSDARG00000004262.9	cyp46a1.4	cytochrome_P450,_family_46,_subfamily_A,_polypeptide_1,_tandem_duplicate_4_[Source:ZFIN;Acc:ZDB-GENE-040426-1224]	939	353	618.782	1.109	0.79985	0.165592
ENSDARG00000009901.9	slc38a5a	solute_carrier_family_38,_member_5a_[Source:ZFIN;Acc:ZDB-GENE-081105-92]	2676	1006	1763.43	1.10899	0.765721	0.147535
ENSDARG00000069524.3	si:dkey-30c15.13	si:dkey-30c15.13_[Source:ZFIN;Acc:ZDB-GENE-060503-73]	242	91	159.487	1.10861	0.933256	0.234876
ENSDARG00000092354.2	si:ch211-284e13.6	si:ch211-284e13.6_[Source:ZFIN;Acc:ZDB-GENE-060526-163]	2066	777	1361.63	1.10839	0.771137	0.150619
ENSDARG00000105641.1	si:ch211-98n17.5	si:ch211-98n17.5_[Source:ZFIN;Acc:ZDB-GENE-160728-87]	3278	1233	2160.52	1.10818	0.762037	0.14588
ENSDARG00000091727.2	RNF14	(1_of_many)_ring_finger_protein_14_[Source:HGNC_Symbol;Acc:HGNC:10058]	101	38	66.5741	1.10782	1.13876	0.330635
ENSDARG00000030687.7	phka2	phosphorylase_kinase,_alpha_2_(liver)_[Source:ZFIN;Acc:ZDB-GENE-130422-1]	3287	1237	2166.8	1.10747	0.761819	0.146026
ENSDARG00000041382.7	si:dkey-283b15.2	si:dkey-283b15.2_[Source:ZFIN;Acc:ZDB-GENE-100921-93]	470	177	309.894	1.10645	0.848099	0.192021
ENSDARG00000010183.10	NA	NA	69	26	45.5033	1.10562	1.27575	0.386136
ENSDARG00000056525.8	bcar1	breast_cancer_anti-estrogen_resistance_1_[Source:ZFIN;Acc:ZDB-GENE-030131-2774]	1756	662	1158.2	1.10493	0.774495	0.153682
ENSDARG00000004055.9	uhrf1bp1l	UHRF1_binding_protein_1-like_[Source:ZFIN;Acc:ZDB-GENE-041210-177]	1318	497	869.381	1.10457	0.783812	0.158767
ENSDARG00000015263.7	adma	adrenomedullin_a_[Source:ZFIN;Acc:ZDB-GENE-120221-5]	811	306	535.054	1.10371	0.806486	0.171143
ENSDARG00000101160.1	apoa4a	apolipoprotein_A-IV_a_[Source:ZFIN;Acc:ZDB-GENE-050417-469]	344	130	227.066	1.10144	0.880839	0.211138
ENSDARG00000061124.5	srpr	signal_recognition_particle_receptor_(docking_protein)_[Source:ZFIN;Acc:ZDB-GENE-030219-11]	4161	1573	2746.87	1.10095	0.756961	0.145825
ENSDARG00000039269.4	arg2	arginase_2_[Source:ZFIN;Acc:ZDB-GENE-030131-1334]	15277	5776	10085.5	1.10076	0.747999	0.141128
ENSDARG00000012044.8	polr3gla	polymerase_(RNA)_III_(DNA_directed)_polypeptide_G_like_a_[Source:ZFIN;Acc:ZDB-GENE-040912-67]	1258	476	830.706	1.09964	0.78438	0.160939
ENSDARG00000016479.8	ugt5a1	UDP_glucuronosyltransferase_5_family,_polypeptide_A1_[Source:ZFIN;Acc:ZDB-GENE-051120-60]	103	39	68.0299	1.09864	1.13014	0.330988
ENSDARG00000004618.11	stx2a	syntaxin_2a_[Source:ZFIN;Acc:ZDB-GENE-040801-80]	713	270	470.941	1.09848	0.813116	0.17671
ENSDARG00000051957.6	selm	selenoprotein_M_[Source:ZFIN;Acc:ZDB-GENE-030410-4]	2292	868	1513.92	1.09838	0.76619	0.151697
ENSDARG00000039225.6	vps13a	vacuolar_protein_sorting_13_homolog_A_(S._cerevisiae)_[Source:ZFIN;Acc:ZDB-GENE-030926-1]	4404	1668	2909.03	1.09824	0.755618	0.146105
ENSDARG00000017605.8	rpp40	ribonuclease_P/MRP_40_subunit_[Source:ZFIN;Acc:ZDB-GENE-040625-161]	367	139	242.419	1.09823	0.872218	0.207984
ENSDARG00000024602.6	zgc:162964	zgc:162964_[Source:ZFIN;Acc:ZDB-GENE-030131-9798]	367	139	242.419	1.09823	0.872218	0.207984
ENSDARG00000012450.10	vmp1	vacuole_membrane_protein_1_[Source:ZFIN;Acc:ZDB-GENE-030131-8733]	2391	906	1579.59	1.09757	0.765077	0.151404
ENSDARG00000092310.2	si:ch211-199g17.2	si:ch211-199g17.2_[Source:ZFIN;Acc:ZDB-GENE-060503-396]	380	144	251.049	1.09747	0.867998	0.206097
ENSDARG00000068219.3	b3gnt2l	UDP-GlcNAc:betaGal_beta-1,3-N-acetylglucosaminyltransferase_2,_like_[Source:ZFIN;Acc:ZDB-GENE-061207-60]	599	227	395.738	1.0974	0.82518	0.183553
ENSDARG00000091116.5	pkhd1l1	polycystic_kidney_and_hepatic_disease_1_(autosomal_recessive)-like_1_[Source:ZFIN;Acc:ZDB-GENE-060503-475]	1229	466	812.096	1.09662	0.784466	0.162136
ENSDARG00000020679.11	clpp	caseinolytic_mitochondrial_matrix_peptidase_proteolytic_subunit_[Source:ZFIN;Acc:ZDB-GENE-030131-7860]	2906	1102	1920.29	1.09645	0.761147	0.149719
ENSDARG00000079839.4	arrdc1b	arrestin_domain_containing_1b_[Source:ZFIN;Acc:ZDB-GENE-080515-2]	1619	614	1069.87	1.09633	0.774803	0.157074
ENSDARG00000074414.5	sema4ba	sema_domain,_immunoglobulin_domain_(Ig),_transmembrane_domain_(TM)_and_short_cytoplasmic_domain,_(semaphorin)_4Ba_[Source:ZFIN;Acc:ZDB-GENE-070705-31]	232	88	153.319	1.09609	0.937141	0.242158
ENSDARG00000001452.6	adam8a	ADAM_metallopeptidase_domain_8a_[Source:ZFIN;Acc:ZDB-GENE-030616-622]	324	123	214.175	1.09488	0.886785	0.216958
ENSDARG00000031044.7	lipg	lipase,_endothelial_[Source:ZFIN;Acc:ZDB-GENE-040426-699]	956	363	631.989	1.09458	0.795328	0.16874
ENSDARG00000098538.1	CABZ01112049.1	NA	229	87	151.413	1.0938	0.93879	0.243972
ENSDARG00000040245.8	kpnb3	karyopherin_(importin)_beta_3_[Source:ZFIN;Acc:ZDB-GENE-030424-2]	12426	4721	8216.07	1.09374	0.747055	0.143176
ENSDARG00000061948.5	amotl2b	angiomotin_like_2b_[Source:ZFIN;Acc:ZDB-GENE-061103-307]	2365	899	1564	1.09299	0.764197	0.152647
ENSDARG00000039486.4	bag3	BCL2-associated_athanogene_3_[Source:ZFIN;Acc:ZDB-GENE-040801-40]	1144	435	756.613	1.09254	0.786398	0.164743
ENSDARG00000006094.8	igf2r	insulin-like_growth_factor_2_receptor_[Source:ZFIN;Acc:ZDB-GENE-041014-300]	773	294	511.282	1.09219	0.806445	0.175631
ENSDARG00000071304.4	tbc1d2	TBC1_domain_family,_member_2_[Source:ZFIN;Acc:ZDB-GENE-140106-100]	807	307	533.809	1.09187	0.803802	0.174342
ENSDARG00000099525.2	si:ch1073-13h15.3	si:ch1073-13h15.3_[Source:ZFIN;Acc:ZDB-GENE-121214-245]	586	223	387.664	1.0914	0.825364	0.186061
ENSDARG00000098345.1	mamdc2a	MAM_domain_containing_2a_[Source:ZFIN;Acc:ZDB-GENE-060526-16]	381	145	252.054	1.09128	0.866133	0.20769
ENSDARG00000100872.1	otud1	OTU_deubiquitinase_1_[Source:ZFIN;Acc:ZDB-GENE-170421-2]	423	161	279.848	1.09114	0.854722	0.201744
ENSDARG00000031426.6	csrnp1a	cysteine-serine-rich_nuclear_protein_1a_[Source:ZFIN;Acc:ZDB-GENE-070912-475]	1311	499	867.34	1.0911	0.780611	0.162189
ENSDARG00000078694.5	phlpp1	PH_domain_and_leucine_rich_repeat_protein_phosphatase_1_[Source:ZFIN;Acc:ZDB-GENE-131127-271]	1085	413	717.833	1.09102	0.788479	0.16645
ENSDARG00000077130.3	bcl10	B-cell_CLL/lymphoma_10_[Source:ZFIN;Acc:ZDB-GENE-100219-2]	1316	501	870.701	1.09082	0.7804	0.162183
ENSDARG00000077860.5	ankhd1	ankyrin_repeat_and_KH_domain_containing_1_[Source:ZFIN;Acc:ZDB-GENE-090421-1]	2424	923	1603.89	1.09053	0.763077	0.152971
ENSDARG00000096346.1	si:ch211-85n16.3	si:ch211-85n16.3_[Source:ZFIN;Acc:ZDB-GENE-120215-137]	688	262	455.243	1.09038	0.813452	0.180103
ENSDARG00000014651.10	svilb	supervillin_b_[Source:ZFIN;Acc:ZDB-GENE-081104-411]	63	24	41.6914	1.08986	1.30976	0.405348
ENSDARG00000068398.5	cep126	centrosomal_protein_126_[Source:ZFIN;Acc:ZDB-GENE-050419-24]	84	32	55.5885	1.08986	1.19637	0.362311
ENSDARG00000075854.2	cx34.4	connexin_34.4_[Source:ZFIN;Acc:ZDB-GENE-040406-3]	189	72	125.074	1.08986	0.973559	0.262945
ENSDARG00000010445.5	trabd	TraB_domain_containing_[Source:ZFIN;Acc:ZDB-GENE-030131-1301]	960	366	635.456	1.08873	0.793654	0.170127
ENSDARG00000052897.5	atxn2	ataxin_2_[Source:ZFIN;Acc:ZDB-GENE-060526-217]	611	233	404.472	1.08838	0.821408	0.185164
ENSDARG00000075952.3	mbd2	methyl-CpG_binding_domain_protein_2_[Source:ZFIN;Acc:ZDB-GENE-030131-9049]	1025	391	678.603	1.08792	0.790293	0.168634
ENSDARG00000040623.6	fosl2	fos-like_antigen_2_[Source:ZFIN;Acc:ZDB-GENE-070209-164]	2970	1133	1966.32	1.08786	0.758571	0.151548
ENSDARG00000024431.6	CABZ01069595.1	NA	207	79	137.065	1.08725	0.955263	0.255052
ENSDARG00000105210.1	etf1a	eukaryotic_translation_termination_factor_1a_[Source:ZFIN;Acc:ZDB-GENE-080218-14]	186	71	123.168	1.08695	0.97604	0.265436
ENSDARG00000061461.7	dsela	dermatan_sulfate_epimerase-like_a_[Source:ZFIN;Acc:ZDB-GENE-030131-7517]	165	63	109.271	1.08658	1.00113	0.277762
ENSDARG00000079397.4	cerkl	ceramide_kinase-like_[Source:ZFIN;Acc:ZDB-GENE-070410-38]	254	97	168.221	1.08631	0.919703	0.237541
ENSDARG00000038075.6	cyc1	cytochrome_c-1_[Source:ZFIN;Acc:ZDB-GENE-031105-2]	20772	7933	13757.3	1.08624	0.743547	0.144045
ENSDARG00000052641.4	kpna3	karyopherin_alpha_3_(importin_alpha_4)_[Source:ZFIN;Acc:ZDB-GENE-030616-541]	5590	2135	3702.32	1.08615	0.750195	0.147665
ENSDARG00000019726.10	celsr2	cadherin,_EGF_LAG_seven-pass_G-type_receptor_2_[Source:ZFIN;Acc:ZDB-GENE-070122-2]	411	157	272.225	1.08591	0.856436	0.204817
ENSDARG00000003290.11	dab1b	Dab,_reelin_signal_transducer,_homolog_1b_(Drosophila)_[Source:ZFIN;Acc:ZDB-GENE-060421-7958]	136	52	90.1062	1.08456	1.04734	0.300415
ENSDARG00000028164.8	cst14a.1	cystatin_14a,_tandem_duplicate_1_[Source:ZFIN;Acc:ZDB-GENE-141031-1]	204	78	135.159	1.08456	0.957319	0.257249
ENSDARG00000052157.6	il12rb2	interleukin_12_receptor,_beta_2a_[Source:ZFIN;Acc:ZDB-GENE-080107-3]	115	44	76.2091	1.0836	1.09293	0.321459
ENSDARG00000070165.5	tnfrsf1b	tumor_necrosis_factor_receptor_superfamily,_member_1B_[Source:ZFIN;Acc:ZDB-GENE-070410-133]	635	243	420.831	1.08334	0.817297	0.185
ENSDARG00000052109.5	zgc:114041	zgc:114041_[Source:ZFIN;Acc:ZDB-GENE-050706-122]	175	67	115.994	1.08266	0.987303	0.272823
ENSDARG00000028000.10	pfkpa	phosphofructokinase,_platelet_a_[Source:ZFIN;Acc:ZDB-GENE-091112-22]	7544	2890	5001.31	1.0818	0.746748	0.147427
ENSDARG00000095750.2	fdxacb1	ferredoxin-fold_anticodon_binding_domain_containing_1_[Source:ZFIN;Acc:ZDB-GENE-030131-8403]	475	182	314.921	1.08153	0.840833	0.198353
ENSDARG00000011597.9	atxn2l	ataxin_2-like_[Source:ZFIN;Acc:ZDB-GENE-030131-3246]	1374	527	911.252	1.08005	0.776167	0.16407
ENSDARG00000104348.1	fgf2	fibroblast_growth_factor_2_[Source:ZFIN;Acc:ZDB-GENE-040318-1]	73	28	48.4148	1.08001	1.24621	0.386141
ENSDARG00000036232.7	trpm7	transient_receptor_potential_cation_channel,_subfamily_M,_member_7_[Source:ZFIN;Acc:ZDB-GENE-021115-2]	803	308	532.563	1.08001	0.801121	0.177619
ENSDARG00000045105.7	foxn2b	forkhead_box_N2b_[Source:ZFIN;Acc:ZDB-GENE-050417-1]	709	272	470.251	1.07972	0.808776	0.181875
ENSDARG00000100274.1	CABZ01045062.1	NA	245	94	162.503	1.07959	0.923802	0.24255
ENSDARG00000030743.8	sptlc3	serine_palmitoyltransferase,_long_chain_base_subunit_3_[Source:ZFIN;Acc:ZDB-GENE-041210-281]	641	246	425.198	1.07921	0.81558	0.185757
ENSDARG00000101800.1	CABZ01088271.1	NA	1558	598	1033.52	1.07902	0.771768	0.162079
ENSDARG00000013491.10	map3k9	mitogen-activated_protein_kinase_kinase_kinase_9_[Source:ZFIN;Acc:ZDB-GENE-081113-5]	99	38	65.6737	1.07897	1.13754	0.342871
ENSDARG00000004227.9	pde3a	phosphodiesterase_3A,_cGMP-inhibited_[Source:ZFIN;Acc:ZDB-GENE-041210-23]	401	154	266.056	1.07821	0.857146	0.208425
ENSDARG00000090503.3	OMA1	OMA1_zinc_metallopeptidase_[Source:HGNC_Symbol;Acc:HGNC:29661]	203	78	134.709	1.07747	0.956429	0.259929
ENSDARG00000061354.7	foxred2	FAD-dependent_oxidoreductase_domain_containing_2_[Source:ZFIN;Acc:ZDB-GENE-060929-1026]	817	314	542.198	1.07711	0.79939	0.177846
ENSDARG00000105034.1	zdhhc18b	zinc_finger,_DHHC-type_containing_18b_[Source:ZFIN;Acc:ZDB-GENE-030131-6315]	346	133	229.633	1.07689	0.873902	0.217847
ENSDARG00000102822.1	pam16	presequence_translocase-associated_motor_16_homolog_(S._cerevisiae)_[Source:ZFIN;Acc:ZDB-GENE-040426-1776]	1423	547	944.419	1.07686	0.774151	0.164218
ENSDARG00000100227.1	SLC7A1	(1_of_many)_solute_carrier_family_7_member_1_[Source:HGNC_Symbol;Acc:HGNC:11057]	1316	506	873.478	1.07649	0.777025	0.16593
ENSDARG00000019588.6	chico	chico_[Source:ZFIN;Acc:ZDB-GENE-000210-28]	104	40	69.0354	1.07605	1.12118	0.337183
ENSDARG00000068144.5	nmba	neuromedin_Ba_[Source:ZFIN;Acc:ZDB-GENE-050419-3]	117	45	77.6648	1.07605	1.08599	0.321758
ENSDARG00000055459.6	dlgap3	discs,_large_(Drosophila)_homolog-associated_protein_3_[Source:ZFIN;Acc:ZDB-GENE-060503-413]	182	70	120.812	1.07605	0.977327	0.27089
ENSDARG00000062837.5	spata13	spermatogenesis_associated_13_[Source:ZFIN;Acc:ZDB-GENE-091116-25]	2111	812	1401.33	1.07591	0.762612	0.158295
ENSDARG00000026629.9	gmds	GDP-mannose_4,6-dehydratase_[Source:ZFIN;Acc:ZDB-GENE-050419-45]	1856	714	1232.1	1.07574	0.765834	0.160121
ENSDARG00000079378.4	phldb1b	pleckstrin_homology-like_domain,_family_B,_member_1b_[Source:ZFIN;Acc:ZDB-GENE-121114-8]	460	177	305.392	1.07542	0.84236	0.201715
ENSDARG00000063333.6	nup210	nucleoporin_210_[Source:ZFIN;Acc:ZDB-GENE-050208-132]	1203	463	798.724	1.07509	0.780137	0.168178
ENSDARG00000069937.6	dnm2a	dynamin_2a_[Source:ZFIN;Acc:ZDB-GENE-050913-84]	735	283	488.065	1.07448	0.805138	0.18203
ENSDARG00000002663.10	optn	optineurin_[Source:ZFIN;Acc:ZDB-GENE-030131-8103]	2472	952	1641.6	1.07419	0.758701	0.156828
ENSDARG00000034568.5	fitm2	fat_storage-inducing_transmembrane_protein_2_[Source:ZFIN;Acc:ZDB-GENE-050508-5]	1846	711	1225.93	1.07402	0.765561	0.16064
ENSDARG00000100795.2	timp4.3	TIMP_metallopeptidase_inhibitor_4,_tandem_duplicate_3_[Source:ZFIN;Acc:ZDB-GENE-070824-1]	3053	1176	2027.57	1.07388	0.754717	0.154768
ENSDARG00000103929.1	ildr1a	immunoglobulin-like_domain_containing_receptor_1a_[Source:ZFIN;Acc:ZDB-GENE-040426-1412]	1308	504	868.765	1.07341	0.776481	0.166849
ENSDARG00000092489.2	si:ch73-103b9.2	si:ch73-103b9.2_[Source:ZFIN;Acc:ZDB-GENE-070705-199]	96	37	63.7677	1.07305	1.14599	0.349092
ENSDARG00000101378.1	nadsyn1	NAD_synthetase_1_[Source:ZFIN;Acc:ZDB-GENE-070615-22]	358	138	237.812	1.07283	0.868737	0.216856
ENSDARG00000088432.3	si:dkey-162h11.3	si:dkey-162h11.3_[Source:ZFIN;Acc:ZDB-GENE-121214-324]	498	192	330.83	1.07258	0.834233	0.198545
ENSDARG00000077760.3	ascc1	activating_signal_cointegrator_1_complex_subunit_1_[Source:ZFIN;Acc:ZDB-GENE-050417-80]	1102	425	732.15	1.07213	0.783073	0.170958
ENSDARG00000103330.1	si:ch73-236c18.5	si:ch73-236c18.5_[Source:ZFIN;Acc:ZDB-GENE-121213-7]	197	76	130.897	1.07166	0.960698	0.264634
ENSDARG00000015997.8	mfsd5	major_facilitator_superfamily_domain_containing_5_[Source:ZFIN;Acc:ZDB-GENE-040718-468]	324	125	215.285	1.07161	0.880885	0.223791
ENSDARG00000023214.8	mob2a	MOB_kinase_activator_2a_[Source:ZFIN;Acc:ZDB-GENE-040718-56]	596	230	396.053	1.07122	0.818988	0.190881
ENSDARG00000105529.1	vgf	VGF_nerve_growth_factor_inducible_[Source:ZFIN;Acc:ZDB-GENE-121009-2]	4448	1717	2956.05	1.07081	0.748715	0.152661
ENSDARG00000023920.10	llgl2	lethal_giant_larvae_homolog_2_(Drosophila)_[Source:ZFIN;Acc:ZDB-GENE-030131-9877]	2178	841	1447.6	1.07037	0.760528	0.159309
ENSDARG00000041041.7	cxcr3.2	chemokine_(C-X-C_motif)_receptor_3,_tandem_duplicate_2_[Source:ZFIN;Acc:ZDB-GENE-041114-186]	303	117	201.388	1.07035	0.889532	0.228871
ENSDARG00000058828.6	ccdc51	coiled-coil_domain_containing_51_[Source:ZFIN;Acc:ZDB-GENE-060825-200]	694	268	461.276	1.07024	0.807821	0.185221
ENSDARG00000077308.3	gpr84	G_protein-coupled_receptor_84_[Source:ZFIN;Acc:ZDB-GENE-070928-33]	246	95	163.509	1.0702	0.920742	0.245105
ENSDARG00000013598.7	tnfb	tumor_necrosis_factor_b_(TNF_superfamily,_member_2)_[Source:ZFIN;Acc:ZDB-GENE-050601-2]	88	34	58.5	1.06951	1.17449	0.362497
ENSDARG00000016706.10	atic	5-aminoimidazole-4-carboxamide_ribonucleotide_formyltransferase/IMP_cyclohydrolase_[Source:ZFIN;Acc:ZDB-GENE-011212-4]	4666	1803	3101.95	1.06933	0.747817	0.152737
ENSDARG00000059459.5	si:ch211-283h6.4	si:ch211-283h6.4_[Source:ZFIN;Acc:ZDB-GENE-060526-154]	119	46	79.1205	1.0688	1.07927	0.32203
ENSDARG00000035598.5	coro1ca	coronin,_actin_binding_protein,_1Ca_[Source:ZFIN;Acc:ZDB-GENE-030114-6]	3506	1356	2331.47	1.06801	0.751135	0.155067
ENSDARG00000006791.10	arntl1a	aryl_hydrocarbon_receptor_nuclear_translocator-like_1a_[Source:ZFIN;Acc:ZDB-GENE-000509-1]	1771	685	1177.73	1.06793	0.765131	0.162791
ENSDARG00000036164.9	cars	cysteinyl-tRNA_synthetase_[Source:ZFIN;Acc:ZDB-GENE-030328-29]	2934	1135	1951.22	1.06772	0.753899	0.1567
ENSDARG00000091801.4	serpinb14	serpin_peptidase_inhibitor,_clade_B_(ovalbumin),_member_14_[Source:ZFIN;Acc:ZDB-GENE-050506-148]	3977	1539	2645.15	1.06723	0.749217	0.154314
ENSDARG00000070502.4	si:dkey-31e10.1	si:dkey-31e10.1_[Source:ZFIN;Acc:ZDB-GENE-060503-356]	62	24	41.2411	1.06677	1.31043	0.415607
ENSDARG00000098849.2	SLC25A29	solute_carrier_family_25_member_29_[Source:HGNC_Symbol;Acc:HGNC:20116]	111	43	73.8528	1.06569	1.09866	0.332051
ENSDARG00000036721.4	tomm40l	translocase_of_outer_mitochondrial_membrane_40_homolog,_like_[Source:ZFIN;Acc:ZDB-GENE-040426-2319]	2332	904	1551.92	1.06471	0.757625	0.159923
ENSDARG00000062929.6	FAM83G	family_with_sequence_similarity_83_member_G_[Source:HGNC_Symbol;Acc:HGNC:32554]	405	157	269.523	1.0647	0.852669	0.211788
ENSDARG00000029866.7	slc6a14	solute_carrier_family_6_(amino_acid_transporter),_member_14_[Source:ZFIN;Acc:ZDB-GENE-130411-2]	276	107	183.679	1.0646	0.901412	0.23759
ENSDARG00000075375.3	zgc:171501	zgc:171501_[Source:ZFIN;Acc:ZDB-GENE-080204-10]	67	26	44.6029	1.06319	1.27639	0.404865
ENSDARG00000023028.6	cdv3	carnitine_deficiency-associated_gene_expressed_in_ventricle_3_[Source:ZFIN;Acc:ZDB-GENE-030131-6034]	7159	2779	4766.34	1.06273	0.742469	0.15233
ENSDARG00000079252.2	fam117ab	family_with_sequence_similarity_117,_member_Ab_[Source:ZFIN;Acc:ZDB-GENE-080515-7]	85	33	56.594	1.06254	1.18485	0.369843
ENSDARG00000078014.3	pacsin2	protein_kinase_C_and_casein_kinase_substrate_in_neurons_2_[Source:ZFIN;Acc:ZDB-GENE-040426-2596]	2961	1150	1971.71	1.06199	0.752353	0.15808
ENSDARG00000004869.5	penka	proenkephalin_a_[Source:ZFIN;Acc:ZDB-GENE-030729-31]	1490	579	992.353	1.06122	0.768893	0.167528
ENSDARG00000094704.2	bcl2a	B-cell_CLL/lymphoma_2a_[Source:ZFIN;Acc:ZDB-GENE-051012-1]	126	49	83.938	1.06011	1.06116	0.317788
ENSDARG00000104732.1	mlycd	malonyl-CoA_decarboxylase_[Source:ZFIN;Acc:ZDB-GENE-070410-120]	581	226	387.078	1.05976	0.818028	0.195148
ENSDARG00000099080.2	sbno1	strawberry_notch_homolog_1_(Drosophila)_[Source:ZFIN;Acc:ZDB-GENE-080522-2]	1318	513	878.265	1.05886	0.772575	0.170513
ENSDARG00000057504.6	si:dkey-202g17.3	si:dkey-202g17.3_[Source:ZFIN;Acc:ZDB-GENE-131127-371]	280	109	186.591	1.05864	0.897777	0.238328
ENSDARG00000104713.1	zgc:165653	zgc:165653_[Source:ZFIN;Acc:ZDB-GENE-070620-24]	506	197	337.208	1.05848	0.829279	0.201819
ENSDARG00000031774.9	pus7	pseudouridylate_synthase_7_(putative)_[Source:ZFIN;Acc:ZDB-GENE-060620-1]	1207	470	804.412	1.05823	0.775802	0.172552
ENSDARG00000100897.1	NA	NA	190	74	126.635	1.05794	0.963972	0.272431
ENSDARG00000099838.2	CABZ01113373.1	NA	742	289	494.548	1.05789	0.800393	0.186264
ENSDARG00000100718.1	me2	malic_enzyme_2,_NAD(+)-dependent,_mitochondrial_[Source:ZFIN;Acc:ZDB-GENE-040801-147]	3027	1179	2017.53	1.05787	0.750978	0.158939
ENSDARG00000089904.2	adgre5b.3	adhesion_G_protein-coupled_receptor_E5b,_duplicate_3_[Source:ZFIN;Acc:ZDB-GENE-121214-275]	593	231	395.258	1.05768	0.815987	0.194908
ENSDARG00000094627.1	si:dkey-148f10.4	si:dkey-148f10.4_[Source:ZFIN;Acc:ZDB-GENE-060503-292]	77	30	51.3263	1.05744	1.21951	0.385889
ENSDARG00000051873.8	NA	NA	562	219	374.637	1.05718	0.820042	0.197337
ENSDARG00000073893.5	dnase2	deoxyribonuclease_II,_lysosomal_[Source:ZFIN;Acc:ZDB-GENE-010724-16]	698	272	465.298	1.05716	0.804168	0.188644
ENSDARG00000014292.9	med15	mediator_complex_subunit_15_[Source:ZFIN;Acc:ZDB-GENE-040426-2032]	1324	516	882.632	1.057	0.771945	0.170916
ENSDARG00000103296.1	nup54	nucleoporin_54_[Source:ZFIN;Acc:ZDB-GENE-040426-2263]	2250	877	1500	1.05682	0.75649	0.162414
ENSDARG00000039319.6	vps37b	vacuolar_protein_sorting_37_homolog_B_(S._cerevisiae)_[Source:ZFIN;Acc:ZDB-GENE-060526-254]	685	267	456.669	1.0568	0.805341	0.189438
ENSDARG00000104097.1	tmem222b	transmembrane_protein_222b_[Source:ZFIN;Acc:ZDB-GENE-090303-4]	236	92	157.341	1.05662	0.924157	0.2529
ENSDARG00000011921.8	txnl1	thioredoxin-like_1_[Source:ZFIN;Acc:ZDB-GENE-040426-701]	2506	977	1670.79	1.0565	0.754124	0.161227
ENSDARG00000069681.4	pcgf6	polycomb_group_ring_finger_6_[Source:ZFIN;Acc:ZDB-GENE-060526-178]	359	140	239.373	1.0561	0.864182	0.221679
ENSDARG00000023724.6	cdc42se1	CDC42_small_effector_1_[Source:ZFIN;Acc:ZDB-GENE-030131-9260]	969	378	646.171	1.05565	0.784933	0.17866
ENSDARG00000070021.6	cyp3c4	cytochrome_P450,_family_3,_subfamily_C,_polypeptide_4_[Source:ZFIN;Acc:ZDB-GENE-060929-96]	1403	548	935.969	1.05381	0.769082	0.17062
ENSDARG00000052741.5	card11	caspase_recruitment_domain_family,_member_11_[Source:ZFIN;Acc:ZDB-GENE-100219-1]	192	75	128.091	1.05368	0.960807	0.272788
ENSDARG00000038141.3	atf4b	activating_transcription_factor_4b_[Source:ZFIN;Acc:ZDB-GENE-070928-23]	12259	4791	8179.75	1.05298	0.737013	0.153086
ENSDARG00000090949.3	dlg5b.1	discs,_large_homolog_5b_(Drosophila),_tandem_duplicate_1_[Source:ZFIN;Acc:ZDB-GENE-120206-4]	962	376	641.909	1.05284	0.784592	0.179629
ENSDARG00000060748.7	tsfm	Ts_translation_elongation_factor,_mitochondrial_[Source:ZFIN;Acc:ZDB-GENE-061215-17]	1000	391	667.347	1.0523	0.782571	0.178732
ENSDARG00000019644.6	ldhba	lactate_dehydrogenase_Ba_[Source:ZFIN;Acc:ZDB-GENE-991026-6]	84609	33097	56471.8	1.05165	0.733168	0.15146
ENSDARG00000053026.7	kif19	kinesin_family_member_19_[Source:ZFIN;Acc:ZDB-GENE-080215-2]	818	320	545.98	1.05157	0.792945	0.184788
ENSDARG00000055238.5	kif17	kinesin_family_member_17_[Source:ZFIN;Acc:ZDB-GENE-080724-12]	69	27	46.0586	1.05118	1.26104	0.404518
ENSDARG00000033539.7	paics	phosphoribosylaminoimidazole_carboxylase,_phosphoribosylaminoimidazole_succinocarboxamide_synthetase_[Source:ZFIN;Acc:ZDB-GENE-030131-9762]	14408	5639	9618.17	1.0509	0.73588	0.153267
ENSDARG00000044691.7	ppp1r3b	protein_phosphatase_1,_regulatory_subunit_3B_[Source:ZFIN;Acc:ZDB-GENE-030131-5496]	534	209	356.478	1.05088	0.822713	0.201486
ENSDARG00000104042.1	b4galt4	UDP-Gal:betaGlcNAc_beta_1,4-_galactosyltransferase,_polypeptide_4_[Source:ZFIN;Acc:ZDB-GENE-041114-103]	1359	532	907.275	1.05059	0.769406	0.172111
ENSDARG00000020822.6	ift22	intraflagellar_transport_22_homolog_(Chlamydomonas)_[Source:ZFIN;Acc:ZDB-GENE-050417-439]	258	101	172.243	1.05056	0.908135	0.247343
ENSDARG00000026348.7	csad	cysteine_sulfinic_acid_decarboxylase_[Source:ZFIN;Acc:ZDB-GENE-041114-36]	493	193	329.134	1.05053	0.829635	0.205423
ENSDARG00000104669.1	slc35c1	solute_carrier_family_35_(GDP-fucose_transporter),_member_C1_[Source:ZFIN;Acc:ZDB-GENE-041212-11]	447	175	298.428	1.05046	0.838906	0.210505
ENSDARG00000097537.3	wwp1	WW_domain_containing_E3_ubiquitin_protein_ligase_1_[Source:ZFIN;Acc:ZDB-GENE-131120-84]	2816	1103	1880.33	1.04975	0.750266	0.16176
ENSDARG00000092499.1	si:ch211-183d21.1	si:ch211-183d21.1_[Source:ZFIN;Acc:ZDB-GENE-030131-8516]	508	199	339.219	1.0496	0.826716	0.204227
ENSDARG00000002967.8	pdap1b	pdgfa_associated_protein_1b_[Source:ZFIN;Acc:ZDB-GENE-040426-942]	4298	1684	2870.19	1.04931	0.743924	0.158389
ENSDARG00000020744.2	bdkrb1	bradykinin_receptor_B1_[Source:ZFIN;Acc:ZDB-GENE-030814-1]	102	40	68.1349	1.04804	1.11992	0.349367
ENSDARG00000063050.5	rc3h2	ring_finger_and_CCCH-type_domains_2_[Source:ZFIN;Acc:ZDB-GENE-060503-694]	538	211	359.389	1.0479	0.821341	0.202011
ENSDARG00000099448.1	sh3d21	SH3_domain_containing_21_[Source:ZFIN;Acc:ZDB-GENE-051120-57]	2493	978	1665.49	1.04752	0.752046	0.163654
ENSDARG00000027930.6	naprt	nicotinate_phosphoribosyltransferase_[Source:ZFIN;Acc:ZDB-GENE-040426-1897]	1167	458	779.739	1.04692	0.774363	0.176381
ENSDARG00000037910.5	filip1l	filamin_A_interacting_protein_1-like_[Source:ZFIN;Acc:ZDB-GENE-070410-7]	4548	1785	3038.83	1.04685	0.742673	0.158667
ENSDARG00000059015.5	lim2.2	lens_intrinsic_membrane_protein_2.2_[Source:ZFIN;Acc:ZDB-GENE-060124-1]	107	42	71.4966	1.04669	1.10475	0.343411
ENSDARG00000076639.4	esamb	endothelial_cell_adhesion_molecule_b_[Source:ZFIN;Acc:ZDB-GENE-090916-1]	107	42	71.4966	1.04669	1.10475	0.343411
ENSDARG00000088017.2	si:ch73-40i7.2	si:ch73-40i7.2_[Source:ZFIN;Acc:ZDB-GENE-130530-921]	107	42	71.4966	1.04669	1.10475	0.343411
ENSDARG00000104218.1	NA	NA	107	42	71.4966	1.04669	1.10475	0.343411
ENSDARG00000043307.6	srd5a3	steroid_5_alpha-reductase_3_[Source:ZFIN;Acc:ZDB-GENE-030131-7915]	642	252	428.98	1.04669	0.807274	0.194778
ENSDARG00000104795.1	cxcl8a	chemokine_(C-X-C_motif)_ligand_8a_[Source:ZFIN;Acc:ZDB-GENE-081104-317]	270	106	180.422	1.04643	0.900097	0.245
ENSDARG00000025269.9	pdcd6ip	programmed_cell_death_6_interacting_protein_[Source:ZFIN;Acc:ZDB-GENE-040426-2678]	5585	2193	3732.28	1.04619	0.740418	0.157663
ENSDARG00000017860.5	rgs5b	regulator_of_G_protein_signaling_5b_[Source:ZFIN;Acc:ZDB-GENE-050417-359]	644	253	430.435	1.04546	0.806746	0.19501
ENSDARG00000033466.6	tagln2	transgelin_2_[Source:ZFIN;Acc:ZDB-GENE-020802-2]	9506	3738	6355.55	1.04411	0.736105	0.156066
ENSDARG00000028740.8	msnb	moesin_b_[Source:ZFIN;Acc:ZDB-GENE-030717-7]	89	35	59.5055	1.04399	1.16381	0.369695
ENSDARG00000071007.3	pcgf5a	polycomb_group_ring_finger_5a_[Source:ZFIN;Acc:ZDB-GENE-080723-33]	272	107	181.878	1.04354	0.898252	0.245341
ENSDARG00000095805.1	si:dkey-16n15.6	si:dkey-16n15.6_[Source:ZFIN;Acc:ZDB-GENE-110411-70]	122	48	81.5818	1.04331	1.06569	0.327577
ENSDARG00000105039.2	phka1b	phosphorylase_kinase,_alpha_1b_(muscle)_[Source:ZFIN;Acc:ZDB-GENE-091204-81]	249	98	166.525	1.04283	0.911819	0.252755
ENSDARG00000040004.10	NA	NA	343	135	229.392	1.04279	0.866375	0.228735
ENSDARG00000058578.8	ccdc106b	coiled-coil_domain_containing_106b_[Source:ZFIN;Acc:ZDB-GENE-050306-6]	94	37	62.8672	1.04268	1.14494	0.362465
ENSDARG00000003533.8	col8a1b	collagen,_type_VIII,_alpha_1b_[Source:ZFIN;Acc:ZDB-GENE-060503-140]	254	100	169.887	1.04237	0.908522	0.251248
ENSDARG00000101949.2	numbl	numb_homolog_(Drosophila)-like_[Source:ZFIN;Acc:ZDB-GENE-051113-340]	584	230	390.65	1.04187	0.813182	0.200113
ENSDARG00000061747.6	si:ch73-147f11.1	si:ch73-147f11.1_[Source:ZFIN;Acc:ZDB-GENE-110411-223]	66	26	44.1526	1.04149	1.27716	0.414798
ENSDARG00000098064.1	si:ch1073-205c8.5	si:ch1073-205c8.5_[Source:ZFIN;Acc:ZDB-GENE-141212-307]	66	26	44.1526	1.04149	1.27716	0.414798
ENSDARG00000036993.7	erbb3b	erb-b2_receptor_tyrosine_kinase_3b_[Source:ZFIN;Acc:ZDB-GENE-050107-1]	769	303	514.478	1.04121	0.794023	0.189755
ENSDARG00000017617.9	alg6	asparagine-linked_glycosylation_6_(alpha-1,3,-glucosyltransferase)_[Source:ZFIN;Acc:ZDB-GENE-040808-45]	898	354	600.878	1.04051	0.785048	0.185037
ENSDARG00000060065.6	ubap2b	ubiquitin_associated_protein_2b_[Source:ZFIN;Acc:ZDB-GENE-070209-122]	10542	4157	7054.65	1.04007	0.734598	0.156822
ENSDARG00000068915.7	si:ch73-42k18.1	si:ch73-42k18.1_[Source:ZFIN;Acc:ZDB-GENE-141215-12]	284	112	190.057	1.03993	0.890975	0.243136
ENSDARG00000053138.5	lrrc47	leucine_rich_repeat_containing_47_[Source:ZFIN;Acc:ZDB-GENE-060503-289]	1852	731	1239.74	1.03868	0.756857	0.169951
ENSDARG00000022905.8	znf1163	zinc_finger_protein_1163_[Source:ZFIN;Acc:ZDB-GENE-060503-151]	76	30	50.8761	1.03858	1.21981	0.394535
ENSDARG00000103518.1	abhd8a	abhydrolase_domain_containing_8a_[Source:ZFIN;Acc:ZDB-GENE-080204-70]	380	150	254.38	1.03858	0.853158	0.223478
ENSDARG00000068572.3	slc16a1b	solute_carrier_family_16_(monocarboxylate_transporter),_member_1b_[Source:ZFIN;Acc:ZDB-GENE-030515-5]	1069	422	715.627	1.03849	0.77605	0.180841
ENSDARG00000002917.10	gls2b	glutaminase_2b_(liver,_mitochondrial)_[Source:ZFIN;Acc:ZDB-GENE-050208-408]	1527	603	1022.34	1.03801	0.762337	0.173319
ENSDARG00000035694.8	stm	starmaker_[Source:ZFIN;Acc:ZDB-GENE-031112-4]	16453	6498	11015.9	1.03782	0.732289	0.156415
ENSDARG00000102363.1	si:ch73-138e16.4	si:ch73-138e16.4_[Source:ZFIN;Acc:ZDB-GENE-070705-203]	238	94	159.352	1.03777	0.917951	0.258254
ENSDARG00000002299.11	arsh	arylsulfatase_H_[Source:ZFIN;Acc:ZDB-GENE-081104-120]	162	64	108.476	1.03739	0.992901	0.296112
ENSDARG00000098401.1	fam136a	family_with_sequence_similarity_136,_member_A_[Source:ZFIN;Acc:ZDB-GENE-040426-2729]	1116	441	747.338	1.03703	0.773795	0.180186
ENSDARG00000045808.8	rlbp1b	retinaldehyde_binding_protein_1b_[Source:ZFIN;Acc:ZDB-GENE-040426-1870]	501	198	335.512	1.03685	0.824769	0.208703
ENSDARG00000076650.3	pde9al	phosphodiesterase_9A_like_[Source:ZFIN;Acc:ZDB-GENE-130530-807]	334	132	223.675	1.03685	0.868211	0.232385
ENSDARG00000061368.5	klf13	Kruppel-like_factor_13_[Source:ZFIN;Acc:ZDB-GENE-060929-1274]	354	140	237.121	1.03586	0.860774	0.228819
ENSDARG00000076856.5	frem2a	Fras1_related_extracellular_matrix_protein_2a_[Source:ZFIN;Acc:ZDB-GENE-081119-3]	273	108	182.884	1.03541	0.895647	0.247662
ENSDARG00000001807.9	tnfrsf21	tumor_necrosis_factor_receptor_superfamily,_member_21_[Source:ZFIN;Acc:ZDB-GENE-030131-5971]	2568	1016	1720.36	1.03528	0.748382	0.166553
ENSDARG00000091754.3	CHCHD5	coiled-coil-helix-coiled-coil-helix_domain_containing_5_[Source:HGNC_Symbol;Acc:HGNC:17840]	326	129	218.407	1.03504	0.870857	0.234624
ENSDARG00000067567.5	SLC6A13	solute_carrier_family_6_member_13_[Source:HGNC_Symbol;Acc:HGNC:11046]	379	150	253.93	1.03478	0.852504	0.224822
ENSDARG00000010155.11	abi1a	abl-interactor_1a_[Source:ZFIN;Acc:ZDB-GENE-040426-1701]	2279	902	1526.94	1.03474	0.750875	0.168189
ENSDARG00000100224.1	CABZ01074304.1	NA	197	78	132.008	1.03419	0.950873	0.276763
ENSDARG00000045989.4	arf4a	ADP-ribosylation_factor_4a_[Source:ZFIN;Acc:ZDB-GENE-040801-109]	1500	594	1005.18	1.03397	0.761913	0.17476
ENSDARG00000052859.5	chp1	calcineurin-like_EF-hand_protein_1_[Source:ZFIN;Acc:ZDB-GENE-030131-4086]	934	370	625.971	1.03344	0.781256	0.185905
ENSDARG00000067975.4	atpif1a	ATPase_inhibitory_factor_1a_[Source:ZFIN;Acc:ZDB-GENE-070410-36]	4886	1936	3274.86	1.03312	0.738575	0.161875
ENSDARG00000006219.7	gnl3	guanine_nucleotide_binding_protein-like_3_(nucleolar)_[Source:ZFIN;Acc:ZDB-GENE-030131-616]	4643	1840	3112.14	1.03289	0.739069	0.162246
ENSDARG00000102261.2	NA	NA	603	239	404.202	1.03269	0.808431	0.201462
ENSDARG00000098647.3	ankdd1a	ankyrin_repeat_and_death_domain_containing_1A_[Source:ZFIN;Acc:ZDB-GENE-070615-8]	527	209	353.326	1.03184	0.819092	0.207765
ENSDARG00000025854.6	ddx51	DEAD_(Asp-Glu-Ala-Asp)_box_polypeptide_51_[Source:ZFIN;Acc:ZDB-GENE-040927-28]	1258	499	843.477	1.03156	0.767558	0.178964
ENSDARG00000005414.8	grapa	GRB2-related_adaptor_protein_a_[Source:ZFIN;Acc:ZDB-GENE-050522-347]	305	121	204.51	1.03134	0.878773	0.240549
ENSDARG00000013839.9	aldh3b1	aldehyde_dehydrogenase_3_family,_member_B1_[Source:ZFIN;Acc:ZDB-GENE-021120-3]	746	296	500.236	1.03112	0.793391	0.193726
ENSDARG00000105286.1	ddx54	DEAD_(Asp-Glu-Ala-Asp)_box_polypeptide_54_[Source:ZFIN;Acc:ZDB-GENE-021220-2]	2064	819	1384.05	1.03105	0.752229	0.170482
ENSDARG00000002097.10	si:dkeyp-52c3.7	si:dkeyp-52c3.7_[Source:ZFIN;Acc:ZDB-GENE-110411-213]	63	25	42.2466	1.03096	1.2941	0.425645
ENSDARG00000077982.4	elf3	E74-like_factor_3_(ets_domain_transcription_factor,_epithelial-specific_)_[Source:ZFIN;Acc:ZDB-GENE-030131-8760]	1451	576	973.128	1.03045	0.762142	0.176362
ENSDARG00000103703.1	CLDN23	claudin_23_[Source:HGNC_Symbol;Acc:HGNC:17591]	330	131	221.318	1.03044	0.868132	0.235243
ENSDARG00000092546.3	pdap1a	pdgfa_associated_protein_1a_[Source:ZFIN;Acc:ZDB-GENE-030131-1693]	4435	1761	2974.63	1.03008	0.738906	0.163299
ENSDARG00000077469.4	polr1b	polymerase_(RNA)_I_polypeptide_B_[Source:ZFIN;Acc:ZDB-GENE-040426-1598]	889	353	596.27	1.03005	0.782989	0.188328
ENSDARG00000099954.2	plekhm1	pleckstrin_homology_domain_containing,_family_M_(with_RUN_domain)_member_1_[Source:ZFIN;Acc:ZDB-GENE-030131-2752]	2213	879	1484.46	1.02961	0.750256	0.169957
ENSDARG00000043484.6	ube2d2	ubiquitin-conjugating_enzyme_E2D_2_(UBC4/5_homolog,_yeast)_[Source:ZFIN;Acc:ZDB-GENE-120312-1]	5631	2237	3777.42	1.02937	0.736282	0.162095
ENSDARG00000078592.4	nomo	nodal_modulator_[Source:ZFIN;Acc:ZDB-GENE-040826-3]	3393	1348	2276.16	1.02928	0.742147	0.165474
ENSDARG00000058285.6	cpt1b	carnitine_palmitoyltransferase_1B_(muscle)_[Source:ZFIN;Acc:ZDB-GENE-041010-9]	2572	1022	1725.49	1.02904	0.746978	0.168328
ENSDARG00000101036.2	traf2b	Tnf_receptor-associated_factor_2b_[Source:ZFIN;Acc:ZDB-GENE-030131-5345]	307	122	205.965	1.0289	0.877267	0.240859
ENSDARG00000019302.6	mid1ip1b	MID1_interacting_protein_1b_[Source:ZFIN;Acc:ZDB-GENE-040426-1720]	7513	2987	5041.22	1.02823	0.733722	0.161097
ENSDARG00000014320.10	gucy2c	guanylate_cyclase_2C_[Source:ZFIN;Acc:ZDB-GENE-091118-67]	508	202	340.885	1.02801	0.821333	0.210701
ENSDARG00000012199.11	gpt2	glutamic_pyruvate_transaminase_(alanine_aminotransferase)_2_[Source:ZFIN;Acc:ZDB-GENE-030729-8]	1496	595	1003.94	1.02769	0.760447	0.176559
ENSDARG00000004015.12	adcyap1a	adenylate_cyclase_activating_polypeptide_1a_[Source:ZFIN;Acc:ZDB-GENE-020809-4]	704	280	472.442	1.02769	0.796204	0.196796
ENSDARG00000017180.9	npc1	Niemann-Pick_disease,_type_C1_[Source:ZFIN;Acc:ZDB-GENE-030131-3161]	5867	2334	3937.54	1.02736	0.735431	0.162429
ENSDARG00000063361.7	si:ch211-1e14.1	si:ch211-1e14.1_[Source:ZFIN;Acc:ZDB-GENE-050420-149]	103	41	69.1404	1.02649	1.11123	0.35562
ENSDARG00000076339.3	cln5	ceroid-lipofuscinosis,_neuronal_5_[Source:ZFIN;Acc:ZDB-GENE-060908-1]	103	41	69.1404	1.02649	1.11123	0.35562
ENSDARG00000062997.7	hyal2b	hyaluronoglucosaminidase_2b_[Source:ZFIN;Acc:ZDB-GENE-050208-414]	437	174	293.37	1.02609	0.83507	0.219168
ENSDARG00000102569.2	polr3a	polymerase_(RNA)_III_(DNA_directed)_polypeptide_A_[Source:ZFIN;Acc:ZDB-GENE-050208-103]	1022	407	686.136	1.02583	0.774977	0.185604
ENSDARG00000014793.7	ehd1b	EH-domain_containing_1b_[Source:ZFIN;Acc:ZDB-GENE-030131-2069]	4177	1664	2804.61	1.02535	0.738387	0.164943
ENSDARG00000067850.5	jund	jun_D_proto-oncogene_[Source:ZFIN;Acc:ZDB-GENE-070725-2]	1639	653	1100.53	1.0252	0.756977	0.175629
ENSDARG00000078751.4	tpp2	tripeptidyl_peptidase_2_[Source:ZFIN;Acc:ZDB-GENE-121214-290]	670	267	449.915	1.02486	0.798852	0.199521
ENSDARG00000086272.3	si:dkey-4p15.5	si:dkey-4p15.5_[Source:ZFIN;Acc:ZDB-GENE-121214-193]	5465	2178	3669.92	1.02476	0.735446	0.163504
ENSDARG00000044319.7	fstl4	follistatin-like_4_[Source:ZFIN;Acc:ZDB-GENE-070127-3]	138	55	92.6724	1.0247	1.02814	0.31893
ENSDARG00000094612.4	si:dkey-262g12.3	si:dkey-262g12.3_[Source:ZFIN;Acc:ZDB-GENE-060503-255]	153	61	102.758	1.02419	1.00246	0.306933
ENSDARG00000043663.5	faub	Finkel-Biskis-Reilly_murine_sarcoma_virus_(FBR-MuSV)_ubiquitously_expressed_b_[Source:ZFIN;Acc:ZDB-GENE-050417-416]	1412	563	948.351	1.02407	0.761495	0.178684
ENSDARG00000061437.5	inpp5f	inositol_polyphosphate-5-phosphatase_F_[Source:ZFIN;Acc:ZDB-GENE-041111-194]	509	203	341.89	1.02373	0.820093	0.21192
ENSDARG00000003421.10	igf2bp2a	insulin-like_growth_factor_2_mRNA_binding_protein_2a_[Source:ZFIN;Acc:ZDB-GENE-070912-44]	356	142	239.132	1.02353	0.857001	0.232356
ENSDARG00000051888.6	ist1	increased_sodium_tolerance_1_homolog_(yeast)_[Source:ZFIN;Acc:ZDB-GENE-030131-179]	5094	2032	3421.81	1.02344	0.73581	0.164255
ENSDARG00000078894.3	hemk1	HemK_methyltransferase_family_member_1_[Source:ZFIN;Acc:ZDB-GENE-050208-185]	1015	405	681.874	1.02303	0.774605	0.186599
ENSDARG00000038176.4	cyb561	cytochrome_b561_[Source:ZFIN;Acc:ZDB-GENE-070713-3]	213	85	143.098	1.02286	0.933215	0.273053
ENSDARG00000074501.3	tnip2	TNFAIP3_interacting_protein_2_[Source:ZFIN;Acc:ZDB-GENE-120913-2]	218	87	146.46	1.02278	0.928949	0.270893
ENSDARG00000001549.12	sp3a	sp3a_transcription_factor_[Source:ZFIN;Acc:ZDB-GENE-070410-111]	228	91	153.183	1.02264	0.921411	0.26706
ENSDARG00000077882.4	wisp2	WNT1_inducible_signaling_pathway_protein_2_[Source:ZFIN;Acc:ZDB-GENE-060223-1]	719	287	483.082	1.02248	0.793537	0.197568
ENSDARG00000077284.4	gdpd5a	glycerophosphodiester_phosphodiesterase_domain_containing_5a_[Source:ZFIN;Acc:ZDB-GENE-091204-253]	779	311	523.423	1.02225	0.788535	0.194841
ENSDARG00000070966.4	insl5a	insulin-like_5a_[Source:ZFIN;Acc:ZDB-GENE-050310-4]	521	208	350.069	1.02224	0.817689	0.211242
ENSDARG00000010556.9	mmp25b	matrix_metallopeptidase_25b_[Source:ZFIN;Acc:ZDB-GENE-100308-4]	636	254	427.389	1.02174	0.801764	0.202535
ENSDARG00000070486.4	rbp7b	retinol_binding_protein_7b,_cellular_[Source:ZFIN;Acc:ZDB-GENE-081022-134]	498	199	334.716	1.02092	0.82134	0.213872
ENSDARG00000101437.1	BX511010.2	NA	65	26	43.7024	1.01947	1.27764	0.42491
ENSDARG00000101073.1	si:zfos-1011f11.2	si:zfos-1011f11.2_[Source:ZFIN;Acc:ZDB-GENE-121214-271]	105	42	70.5961	1.01947	1.10343	0.355536
ENSDARG00000102447.1	gdpd4a	glycerophosphodiester_phosphodiesterase_domain_containing_4a_[Source:ZFIN;Acc:ZDB-GENE-091204-436]	110	44	73.9579	1.01947	1.08933	0.349343
ENSDARG00000039887.6	c1qbp	complement_component_1,_q_subcomponent_binding_protein_[Source:ZFIN;Acc:ZDB-GENE-050417-408]	10099	4040	6790.23	1.01933	0.729819	0.162509
ENSDARG00000057590.6	si:ch1073-396h14.1	si:ch1073-396h14.1_[Source:ZFIN;Acc:ZDB-GENE-070705-6]	927	371	623.374	1.01869	0.777988	0.190402
ENSDARG00000043666.4	abt1	activator_of_basal_transcription_1_[Source:ZFIN;Acc:ZDB-GENE-050522-127]	847	339	569.587	1.01862	0.782792	0.193169
ENSDARG00000044441.8	NA	NA	1059	424	712.235	1.01811	0.771429	0.186913
ENSDARG00000013880.9	spata20	spermatogenesis_associated_20_[Source:ZFIN;Acc:ZDB-GENE-030131-7269]	2185	875	1469.63	1.01782	0.747635	0.173393
ENSDARG00000061908.5	mfsd12a	major_facilitator_superfamily_domain_containing_12a_[Source:ZFIN;Acc:ZDB-GENE-030131-4642]	734	294	493.723	1.0175	0.790983	0.198311
ENSDARG00000079756.4	peak1	pseudopodium-enriched_atypical_kinase_1_[Source:ZFIN;Acc:ZDB-GENE-100422-1]	347	139	233.414	1.01739	0.858569	0.236024
ENSDARG00000090039.2	reck	reversion-inducing-cysteine-rich_protein_with_kazal_motifs_[Source:ZFIN;Acc:ZDB-GENE-070117-37]	2828	1133	1902.39	1.01717	0.742297	0.170591
ENSDARG00000098825.1	farsa	phenylalanyl-tRNA_synthetase,_alpha_subunit_[Source:ZFIN;Acc:ZDB-GENE-050512-2]	7684	3079	5169.29	1.01694	0.730846	0.164089
ENSDARG00000007429.8	ndor1	NADPH_dependent_diflavin_oxidoreductase_1_[Source:ZFIN;Acc:ZDB-GENE-040426-1555]	683	274	459.655	1.01525	0.79516	0.201678
ENSDARG00000037978.6	clec19a	C-type_lectin_domain_containing_19A_[Source:ZFIN;Acc:ZDB-GENE-080917-46]	573	230	385.697	1.01444	0.807869	0.209225
ENSDARG00000016081.6	cldn15la	claudin_15-like_a_[Source:ZFIN;Acc:ZDB-GENE-010328-12]	5206	2090	3504.44	1.01421	0.733272	0.166624
ENSDARG00000071090.5	actn2b	actinin,_alpha_2b_[Source:ZFIN;Acc:ZDB-GENE-051127-39]	1808	726	1217.15	1.01389	0.751385	0.17722
ENSDARG00000004954.11	grna	granulin_a_[Source:ZFIN;Acc:ZDB-GENE-030131-8434]	630	253	424.132	1.01375	0.800477	0.205357
ENSDARG00000054153.5	ftr50	finTRIM_family,_member_50_[Source:ZFIN;Acc:ZDB-GENE-080215-17]	102	41	68.6902	1.01241	1.11062	0.361991
ENSDARG00000034262.7	pld2	phospholipase_D2_[Source:ZFIN;Acc:ZDB-GENE-060216-4]	1410	567	949.671	1.01181	0.75852	0.182226
ENSDARG00000044098.6	egr2a	early_growth_response_2a_[Source:ZFIN;Acc:ZDB-GENE-030723-6]	92	37	61.9667	1.01165	1.144	0.376528
ENSDARG00000094673.2	rhoab	ras_homolog_gene_family,_member_Ab_[Source:ZFIN;Acc:ZDB-GENE-040322-2]	7497	3016	5050.11	1.01122	0.729549	0.165721
ENSDARG00000002991.12	cep135	centrosomal_protein_135_[Source:ZFIN;Acc:ZDB-GENE-041210-325]	425	171	286.302	1.01101	0.834147	0.225503
ENSDARG00000105782.1	CABZ01081777.1	NA	169	68	113.848	1.01096	0.976838	0.300703
ENSDARG00000037398.7	zgc:113229	zgc:113229_[Source:ZFIN;Acc:ZDB-GENE-050417-475]	333	134	224.335	1.01083	0.86206	0.240967
ENSDARG00000104719.1	abcc1	ATP-binding_cassette,_sub-family_C_(CFTR/MRP),_member_1_[Source:ZFIN;Acc:ZDB-GENE-050517-15]	1525	614	1027.55	1.01004	0.755473	0.181235
ENSDARG00000104235.1	myo5c	myosin_VC_[Source:ZFIN;Acc:ZDB-GENE-131127-196]	149	60	100.401	1.00982	1.00497	0.31498
ENSDARG00000056909.5	NA	NA	298	120	200.803	1.00982	0.876562	0.249312
ENSDARG00000005749.8	cand2	cullin-associated_and_neddylation-dissociated_2_(putative)_[Source:ZFIN;Acc:ZDB-GENE-060503-645]	2671	1076	1800.05	1.00924	0.741383	0.17342
ENSDARG00000060362.5	nadkb	NAD_kinase_b_[Source:ZFIN;Acc:ZDB-GENE-061103-433]	1822	734	1227.9	1.00921	0.750023	0.17844
ENSDARG00000054323.7	pparab	peroxisome_proliferator-activated_receptor_alpha_b_[Source:ZFIN;Acc:ZDB-GENE-990415-211]	67	27	45.1581	1.00874	1.26207	0.424129
ENSDARG00000100229.1	si:ch211-238e22.5	si:ch211-238e22.5_[Source:ZFIN;Acc:ZDB-GENE-041210-374]	67	27	45.1581	1.00874	1.26207	0.424129
ENSDARG00000037570.6	polr1d	polymerase_(RNA)_I_polypeptide_D_[Source:ZFIN;Acc:ZDB-GENE-040930-4]	893	360	601.958	1.0082	0.777344	0.194637
ENSDARG00000076484.4	stab1	stabilin_1_[Source:ZFIN;Acc:ZDB-GENE-050208-554]	1084	437	730.709	1.0082	0.76794	0.18923
ENSDARG00000089079.4	si:ch211-214b16.3	si:ch211-214b16.3_[Source:ZFIN;Acc:ZDB-GENE-081105-50]	62	25	41.7964	1.00788	1.29479	0.436324
ENSDARG00000008141.8	rbl1	retinoblastoma-like_1_(p107)_[Source:ZFIN;Acc:ZDB-GENE-030131-8179]	682	275	459.76	1.00788	0.79344	0.20399
ENSDARG00000069135.4	ppp1r15a	protein_phosphatase_1,_regulatory_subunit_15A_[Source:ZFIN;Acc:ZDB-GENE-030131-4408]	6208	2505	4186.02	1.00686	0.729906	0.167761
ENSDARG00000104356.1	NA	NA	1410	569	950.782	1.00673	0.757269	0.183707
ENSDARG00000040070.6	coil	coilin_p80_[Source:ZFIN;Acc:ZDB-GENE-000330-8]	602	243	405.973	1.00635	0.802031	0.20957
ENSDARG00000056339.5	stk31	serine/threonine_kinase_31_[Source:ZFIN;Acc:ZDB-GENE-140106-59]	109	44	73.5076	1.00629	1.08865	0.355305
ENSDARG00000014180.10	ildr2	immunoglobulin-like_domain_containing_receptor_2_[Source:ZFIN;Acc:ZDB-GENE-050706-83]	988	399	666.386	1.00566	0.771602	0.192458
ENSDARG00000024561.9	nolc1	nucleolar_and_coiled-body_phosphoprotein_1_[Source:ZFIN;Acc:ZDB-GENE-030131-6349]	4333	1750	2922.6	1.00555	0.733275	0.170277
ENSDARG00000007257.7	rab5ab	RAB5A,_member_RAS_oncogene_family,_b_[Source:ZFIN;Acc:ZDB-GENE-040122-3]	1487	601	1003.22	1.00451	0.754931	0.183322
ENSDARG00000102934.1	noa1	nitric_oxide_associated_1_[Source:ZFIN;Acc:ZDB-GENE-080220-18]	715	289	482.392	1.00441	0.789442	0.203264
ENSDARG00000035415.3	ptger4b	prostaglandin_E_receptor_4_(subtype_EP4)_b_[Source:ZFIN;Acc:ZDB-GENE-060531-102]	94	38	63.4225	1.0042	1.13485	0.376225
ENSDARG00000077487.4	spsb3b	splA/ryanodine_receptor_domain_and_SOCS_box_containing_3b_[Source:ZFIN;Acc:ZDB-GENE-121226-2]	299	121	201.808	1.00268	0.874307	0.251453
ENSDARG00000059567.6	si:ch73-281f12.4	si:ch73-281f12.4_[Source:ZFIN;Acc:ZDB-GENE-130530-682]	247	100	166.735	1.00205	0.902821	0.267037
ENSDARG00000094821.1	si:ch73-44m9.2	si:ch73-44m9.2_[Source:ZFIN;Acc:ZDB-GENE-081031-72]	121	49	81.6868	1.00169	1.05726	0.343411
ENSDARG00000041575.6	trmt10c	tRNA_methyltransferase_10C,_mitochondrial_RNase_P_subunit_[Source:ZFIN;Acc:ZDB-GENE-041114-12]	1602	649	1081.65	1.00112	0.751738	0.182944
ENSDARG00000091187.2	BX649250.1	NA	1597	647	1078.29	1.00107	0.75182	0.183016
ENSDARG00000030449.5	crabp2b	cellular_retinoic_acid_binding_protein_2,_b_[Source:ZFIN;Acc:ZDB-GENE-050208-52]	1219	494	823.141	1.00065	0.761164	0.188632
ENSDARG00000034375.5	chst11	carbohydrate_(chondroitin_4)_sulfotransferase_11_[Source:ZFIN;Acc:ZDB-GENE-040315-1]	417	169	281.589	1.00056	0.833522	0.229982
ENSDARG00000029596.7	trim55a	tripartite_motif_containing_55a_[Source:ZFIN;Acc:ZDB-GENE-040718-50]	866	351	584.804	1.00044	0.777021	0.197911
ENSDARG00000061566.6	slc7a3b	solute_carrier_family_7_(cationic_amino_acid_transporter,_y+_system),_member_3b_[Source:ZFIN;Acc:ZDB-GENE-120813-6]	1199	486	809.694	1.00034	0.761748	0.189109
ENSDARG00000102554.1	NA	NA	74	30	49.9756	1.0001	1.21985	0.412299
ENSDARG00000032849.7	ndrg1a	N-myc_downstream_regulated_1a_[Source:ZFIN;Acc:ZDB-GENE-030826-34]	16030	6499	10826	1.00003	0.723196	0.16673

## Sheet: Downregulated
List of downregulated genes in uqcrq mutants
GeneId	GeneName	Description	uqcrq (CPM)	WT (CPM)	baseMean	log2FoldChange	lfcSE	pvalue
ENSDARG00000074547.3	si:ch211-240l19.8	si:ch211-240l19.8_[Source:ZFIN;Acc:ZDB-GENE-041210-330]	0	405	224.88	-11.4062	6.76685	0.0918719
ENSDARG00000097459.2	si:dkey-125e8.3	si:dkey-125e8.3_[Source:ZFIN;Acc:ZDB-GENE-131121-373]	0	257	142.701	-10.7501	6.76706	0.112152
ENSDARG00000056498.6	crp	c-reactive_protein,_pentraxin-related_[Source:ZFIN;Acc:ZDB-GENE-060901-6]	15	10825	6017.43	-9.79727	4.78519	0.0406171
ENSDARG00000105400.1	HIST2H2AB	(1_of_many)_histone_cluster_2_H2A_family_member_b_[Source:HGNC_Symbol;Acc:HGNC:20508]	0	122	67.7415	-9.6753	6.76773	0.152825
ENSDARG00000105466.1	si:dkey-125e8.5	si:dkey-125e8.5_[Source:ZFIN;Acc:ZDB-GENE-160113-137]	0	115	63.8547	-9.59006	6.7678	0.156479
ENSDARG00000045835.6	si:dkey-14d8.6	si:dkey-14d8.6_[Source:ZFIN;Acc:ZDB-GENE-041210-124]	57	25537	14205.3	-9.10953	4.595	0.0474247
ENSDARG00000069293.4	ahsg2	alpha-2-HS-glycoprotein_2_[Source:ZFIN;Acc:ZDB-GENE-030131-1133]	4	1767	982.943	-9.08923	4.66858	0.0515474
ENSDARG00000040282.4	zgc:92590	zgc:92590_[Source:ZFIN;Acc:ZDB-GENE-041024-15]	35	14250	7928.19	-8.97152	4.5628	0.0492718
ENSDARG00000059039.5	CABZ01031753.1	NA	1	381	212.004	-8.87581	4.85963	0.0677845
ENSDARG00000105676.1	znf971	zinc_finger_protein_971_[Source:ZFIN;Acc:ZDB-GENE-050306-52]	0	65	36.0918	-8.76741	3.27159	0.00736529
ENSDARG00000076313.4	si:ch211-240l19.7	si:ch211-240l19.7_[Source:ZFIN;Acc:ZDB-GENE-041210-329]	0	64	35.5365	-8.74504	3.27524	0.00758399
ENSDARG00000103260.1	si:ch211-57b15.1	si:ch211-57b15.1_[Source:ZFIN;Acc:ZDB-GENE-141210-17]	0	63	34.9813	-8.72232	3.27899	0.00781256
ENSDARG00000070960.6	si:ch211-288g17.4	si:ch211-288g17.4_[Source:ZFIN;Acc:ZDB-GENE-060531-62]	2	649	361.263	-8.64425	4.637	0.0622951
ENSDARG00000079901.5	si:ch73-15n24.1	si:ch73-15n24.1_[Source:ZFIN;Acc:ZDB-GENE-030131-1323]	3	932	518.852	-8.58141	4.56404	0.0600782
ENSDARG00000053845.5	cbln14	cerebellin_14_[Source:ZFIN;Acc:ZDB-GENE-040724-5]	1	285	158.699	-8.457	4.75165	0.0751082
ENSDARG00000102343.1	si:dkey-243k1.3	si:dkey-243k1.3_[Source:ZFIN;Acc:ZDB-GENE-131121-191]	1	266	148.149	-8.35747	4.72543	0.0769576
ENSDARG00000019294.8	cbln8	cerebellin_8_[Source:ZFIN;Acc:ZDB-GENE-080204-13]	2	491	273.532	-8.24178	4.5292	0.0688045
ENSDARG00000006501.12	cyp2x10.2	cytochrome_P450,_family_2,_subfamily_X,_polypeptide_10.2_[Source:ZFIN;Acc:ZDB-GENE-060818-12]	1	242	134.823	-8.22106	4.68911	0.0795637
ENSDARG00000045834.5	si:dkey-14d8.7	si:dkey-14d8.7_[Source:ZFIN;Acc:ZDB-GENE-041210-143]	14	3081	1717.05	-8.08403	4.33683	0.0623158
ENSDARG00000090899.2	sycn.3	syncollin,_tandem_duplicate_3_[Source:ZFIN;Acc:ZDB-GENE-161220-1]	17	3664	2042.12	-8.05394	4.32389	0.06251
ENSDARG00000093844.1	zgc:136461	zgc:136461_[Source:ZFIN;Acc:ZDB-GENE-060519-7]	586	105401	58788.6	-7.79294	4.22894	0.065363
ENSDARG00000079274.3	prss59.1	protease,_serine,_59,_tandem_duplicate_1_[Source:ZFIN;Acc:ZDB-GENE-030131-1173]	1346	228685	127585	-7.71071	4.2047	0.0666792
ENSDARG00000013856.6	amy2a	amylase,_alpha_2A_(pancreatic)_[Source:ZFIN;Acc:ZDB-GENE-040426-2393]	559	93681	52268.8	-7.69094	4.19931	0.067029
ENSDARG00000074613.3	si:ch211-240l19.6	si:ch211-240l19.6_[Source:ZFIN;Acc:ZDB-GENE-041210-328]	18	2923	1631.12	-7.64553	4.20547	0.0690643
ENSDARG00000024503.7	c6ast3	six-cysteine_containing_astacin_protease_3_[Source:ZFIN;Acc:ZDB-GENE-050320-99]	14	2026	1131.26	-7.4793	4.16222	0.0723435
ENSDARG00000103687.1	sycn.2	syncollin,_tandem_duplicate_2_[Source:ZFIN;Acc:ZDB-GENE-141212-321]	125	17673	9869.36	-7.44569	4.12957	0.0713855
ENSDARG00000086277.3	FP017169.1	NA	1	139	77.6312	-7.42134	2.57896	0.00400659
ENSDARG00000007276.9	ela3l	elastase_3_like_[Source:ZFIN;Acc:ZDB-GENE-060710-2]	846	112157	62657	-7.35284	4.09907	0.072848
ENSDARG00000040738.7	zgc:153846	zgc:153846_[Source:ZFIN;Acc:ZDB-GENE-060929-898]	4	505	282.206	-7.2824	4.1683	0.0806213
ENSDARG00000007024.7	uox	urate_oxidase_[Source:ZFIN;Acc:ZDB-GENE-030826-24]	72	8121	4541.67	-7.11976	4.03241	0.0774576
ENSDARG00000056744.7	ela2	elastase_2_[Source:ZFIN;Acc:ZDB-GENE-041117-1]	1289	136993	76646.9	-7.03392	4.00088	0.0787316
ENSDARG00000052578.7	c6ast4	six-cysteine_containing_astacin_protease_4_[Source:ZFIN;Acc:ZDB-GENE-050626-100]	354	37236	20835	-7.01903	3.99699	0.0790747
ENSDARG00000092890.1	si:ch73-44m9.5	si:ch73-44m9.5_[Source:ZFIN;Acc:ZDB-GENE-081031-86]	12	1239	693.368	-6.99226	4.01856	0.0818602
ENSDARG00000056765.6	ela2l	elastase_2_like_[Source:ZFIN;Acc:ZDB-GENE-040511-1]	960	95713	53577.7	-6.94176	3.97194	0.080516
ENSDARG00000053526.5	enpp7.1	ectonucleotide_pyrophosphatase/phosphodiesterase_7,_tandem_duplicate_1_[Source:ZFIN;Acc:ZDB-GENE-040724-13]	10	979	548.1	-6.91551	4.00051	0.0838708
ENSDARG00000062132.5	cyp4v8	cytochrome_P450,_family_4,_subfamily_V,_polypeptide_8_[Source:ZFIN;Acc:ZDB-GENE-061103-601]	30	2531	1418.87	-6.70087	3.90751	0.0863693
ENSDARG00000029822.8	cel.2	carboxyl_ester_lipase,_tandem_duplicate_2_[Source:ZFIN;Acc:ZDB-GENE-061110-10]	99	8298	4652.11	-6.69145	3.8957	0.0858602
ENSDARG00000030915.5	cpa1	carboxypeptidase_A1_(pancreatic)_[Source:ZFIN;Acc:ZDB-GENE-050522-438]	299	21824	12252.6	-6.49189	3.82802	0.0899076
ENSDARG00000039164.7	mhc1uma	major_histocompatibility_complex_class_I_UMA_[Source:ZFIN;Acc:ZDB-GENE-140820-1]	5	338	189.929	-6.38137	1.98392	0.00129744
ENSDARG00000026764.7	ahsg1	alpha-2-HS-glycoprotein_1_[Source:ZFIN;Acc:ZDB-GENE-041114-50]	15	916	515.37	-6.23462	3.76635	0.0978544
ENSDARG00000079544.5	si:ch1073-464p5.5	si:ch1073-464p5.5_[Source:ZFIN;Acc:ZDB-GENE-091116-35]	6	342	192.6	-6.13531	1.93432	0.00151486
ENSDARG00000057536.6	crygm2a	crystallin,_gamma_M2a_[Source:ZFIN;Acc:ZDB-GENE-050516-9]	1	57	32.1	-6.13529	2.6759	0.0218598
ENSDARG00000068680.3	ctrl	chymotrypsin-like_[Source:ZFIN;Acc:ZDB-GENE-040912-147]	1500	80874	45581.3	-6.05491	3.6793	0.0998322
ENSDARG00000087767.2	CABZ01074298.1	NA	3	158	89.0815	-6.02124	2.11719	0.00445541
ENSDARG00000039393.6	si:ch211-240l19.5	si:ch211-240l19.5_[Source:ZFIN;Acc:ZDB-GENE-041210-327]	94	4763	2687.02	-5.96537	3.65201	0.102374
ENSDARG00000060350.5	apoda.2	apolipoprotein_Da,_duplicate_2_[Source:ZFIN;Acc:ZDB-GENE-070912-551]	1072	54204	30579.9	-5.9623	3.64714	0.102093
ENSDARG00000069018.5	cyp7a1	cytochrome_P450,_family_7,_subfamily_A,_polypeptide_1_[Source:ZFIN;Acc:ZDB-GENE-040426-1296]	55	2696	1521.74	-5.91755	3.63818	0.10384
ENSDARG00000056462.6	crp2	C-reactive_protein_2_[Source:ZFIN;Acc:ZDB-GENE-030131-5826]	49	2231	1260.84	-5.81108	3.60134	0.106617
ENSDARG00000075614.3	apoc4	apolipoprotein_C-IV_[Source:ZFIN;Acc:ZDB-GENE-081022-25]	2	91	51.429	-5.81021	2.2918	0.0112378
ENSDARG00000077058.4	CELA1	(1_of_many)_chymotrypsin_like_elastase_family_member_1_[Source:HGNC_Symbol;Acc:HGNC:3308]	48	2178	1230.96	-5.80614	3.59975	0.10676
ENSDARG00000036833.5	upp2	uridine_phosphorylase_2_[Source:ZFIN;Acc:ZDB-GENE-040426-830]	36	1570	887.964	-5.74894	3.58201	0.108505
ENSDARG00000074191.6	zgc:172253	zgc:172253_[Source:ZFIN;Acc:ZDB-GENE-080215-9]	38	1654	935.506	-5.74614	3.58043	0.108522
ENSDARG00000053620.5	ebi3	Epstein-Barr_virus_induced_3_[Source:ZFIN;Acc:ZDB-GENE-070912-615]	12	506	286.364	-5.70046	1.7927	0.00147369
ENSDARG00000087143.3	serpina7	serpin_peptidase_inhibitor,_clade_A_(alpha-1_antiproteinase,_antitrypsin),_member_7_[Source:ZFIN;Acc:ZDB-GENE-041010-47]	6	228	129.3	-5.55036	1.90879	0.00363988
ENSDARG00000041685.7	NA	NA	106	3940	2235.44	-5.51838	3.4907	0.113906
ENSDARG00000019492.7	shbg	sex_hormone-binding_globulin_[Source:ZFIN;Acc:ZDB-GENE-030131-1324]	32	1164	660.728	-5.48721	3.48785	0.115665
ENSDARG00000100683.1	CT583625.5	NA	2	71	40.3238	-5.45217	2.31675	0.018604
ENSDARG00000074111.4	bcdin3d	BCDIN3_domain_containing_[Source:ZFIN;Acc:ZDB-GENE-050208-327]	4	137	77.8714	-5.40046	2.02238	0.00757731
ENSDARG00000089310.3	gc	group-specific_component_(vitamin_D_binding_protein)_[Source:ZFIN;Acc:ZDB-GENE-040718-307]	426	13320	7587.84	-5.26892	3.39402	0.120564
ENSDARG00000055036.6	itih3a	inter-alpha-trypsin_inhibitor_heavy_chain_3a_[Source:ZFIN;Acc:ZDB-GENE-050522-262]	39	1183	674.43	-5.22527	1.63825	0.00142496
ENSDARG00000039730.4	zgc:112160	zgc:112160_[Source:ZFIN;Acc:ZDB-GENE-050417-229]	3611	100608	57489.3	-5.10252	3.3289	0.125326
ENSDARG00000093402.3	si:dkey-286j17.4	si:dkey-286j17.4_[Source:ZFIN;Acc:ZDB-GENE-130530-2]	4	110	62.8794	-5.08379	2.02667	0.0121263
ENSDARG00000090707.2	irge6	immunity-related_GTPase_family,_e6_[Source:ZFIN;Acc:ZDB-GENE-100713-2]	7	186	106.43	-5.03424	1.85398	0.00662021
ENSDARG00000103642.1	pglyrp6	peptidoglycan_recognition_protein_6_[Source:ZFIN;Acc:ZDB-GENE-071227-2]	17	441	252.523	-4.99961	1.68747	0.00304866
ENSDARG00000019772.10	si:ch1073-280e3.1	si:ch1073-280e3.1_[Source:ZFIN;Acc:ZDB-GENE-110411-261]	15	381	218.307	-4.96919	1.70193	0.00350315
ENSDARG00000104829.1	zgc:112146	zgc:112146_[Source:ZFIN;Acc:ZDB-GENE-050417-237]	31	786	450.391	-4.96663	1.62287	0.00221046
ENSDARG00000010146.6	cpa2	carboxypeptidase_A2_(pancreatic)_[Source:ZFIN;Acc:ZDB-GENE-040801-182]	15	377	216.086	-4.95397	1.70067	0.00358025
ENSDARG00000020711.9	rrm2	ribonucleotide_reductase_M2_polypeptide_[Source:ZFIN;Acc:ZDB-GENE-990415-25]	59	1480	848.347	-4.95118	1.58224	0.00175276
ENSDARG00000009153.8	pla2g1b	phospholipase_A2,_group_IB_(pancreas)_[Source:ZFIN;Acc:ZDB-GENE-070117-1]	284	7124	4083.53	-4.95106	3.27029	0.130038
ENSDARG00000101597.1	si:dkeyp-57d7.4	si:dkeyp-57d7.4_[Source:ZFIN;Acc:ZDB-GENE-141216-425]	31	761	436.509	-4.91999	1.61745	0.00235158
ENSDARG00000017490.7	cel.1	carboxyl_ester_lipase,_tandem_duplicate_1_[Source:ZFIN;Acc:ZDB-GENE-030131-1201]	1093	26684	15308.6	-4.91194	3.25354	0.131114
ENSDARG00000037191.6	ttr	transthyretin_(prealbumin,_amyloidosis_type_I)_[Source:ZFIN;Acc:ZDB-GENE-040927-14]	177	4123	2369.02	-4.84422	3.22813	0.133452
ENSDARG00000023176.7	tdo2b	tryptophan_2,3-dioxygenase_b_[Source:ZFIN;Acc:ZDB-GENE-030131-6014]	87	1996	1147.47	-4.82239	1.54956	0.00185766
ENSDARG00000014356.10	krt95	kertain_95_[Source:ZFIN;Acc:ZDB-GENE-040718-88]	7	155	89.2167	-4.7712	1.84714	0.00979407
ENSDARG00000045089.6	si:ch211-270n8.1	si:ch211-270n8.1_[Source:ZFIN;Acc:ZDB-GENE-081107-34]	8	172	99.1064	-4.7287	1.81058	0.00900923
ENSDARG00000043722.3	cpa4	carboxypeptidase_A4_[Source:ZFIN;Acc:ZDB-GENE-040704-61]	1738	37266	21474.8	-4.7247	3.17712	0.136988
ENSDARG00000077115.4	si:ch73-44m9.1	si:ch73-44m9.1_[Source:ZFIN;Acc:ZDB-GENE-081104-289]	3	64	36.8873	-4.71747	2.1687	0.029611
ENSDARG00000095807.1	hp	haptoglobin_[Source:ZFIN;Acc:ZDB-GENE-030131-1259]	148	3127	1802.93	-4.70355	1.518	0.00194498
ENSDARG00000017314.9	NA	NA	11507	240955	138973	-4.69061	1.49478	0.00170112
ENSDARG00000105708.1	or109-11	odorant_receptor,_family_D,_subfamily_109,_member_11_[Source:ZFIN;Acc:ZDB-GENE-070806-74]	7	144	83.1089	-4.66501	1.84511	0.0114612
ENSDARG00000023157.5	cbln10	cerebellin_10_[Source:ZFIN;Acc:ZDB-GENE-030131-4615]	25	483	279.446	-4.57446	1.59958	0.00423911
ENSDARG00000053973.5	fetub	fetuin_B_[Source:ZFIN;Acc:ZDB-GENE-050208-4]	3546	68018	39364.1	-4.56399	3.10985	0.142216
ENSDARG00000045442.7	cpb1	carboxypeptidase_B1_(tissue)_[Source:ZFIN;Acc:ZDB-GENE-030131-1132]	3549	67274	38952.4	-4.54691	3.10262	0.142783
ENSDARG00000009443.4	zgc:92137	zgc:92137_[Source:ZFIN;Acc:ZDB-GENE-040801-179]	1675	31745	18380.8	-4.54664	3.10264	0.142809
ENSDARG00000099023.1	CABZ01034698.3	NA	6	108	62.6693	-4.47236	1.89218	0.0180984
ENSDARG00000092404.3	NA	NA	9	159	92.3382	-4.4454	1.77123	0.0120805
ENSDARG00000076043.3	si:dkeyp-73d8.9	si:dkeyp-73d8.9_[Source:ZFIN;Acc:ZDB-GENE-070912-685]	77	1352	785.378	-4.43653	1.49905	0.0030807
ENSDARG00000101488.1	CR387997.2	NA	4	70	40.669	-4.43171	2.05272	0.0308544
ENSDARG00000055656.3	pdzd3b	PDZ_domain_containing_3b_[Source:ZFIN;Acc:ZDB-GENE-081022-151]	13	227	131.897	-4.42855	1.68664	0.00864789
ENSDARG00000042993.8	try	trypsin_[Source:ZFIN;Acc:ZDB-GENE-010131-7]	13586	235994	137155	-4.42099	1.45009	0.00229783
ENSDARG00000021339.7	cpa5	carboxypeptidase_A5_[Source:ZFIN;Acc:ZDB-GENE-020514-1]	7418	127628	74206.4	-4.40721	1.448	0.00233725
ENSDARG00000103781.1	si:dkeyp-4f2.1	si:dkeyp-4f2.1_[Source:ZFIN;Acc:ZDB-GENE-081103-33]	17	290	168.679	-4.39489	1.63553	0.00720697
ENSDARG00000045015.8	cyp27b1	cytochrome_P450,_family_27,_subfamily_B,_polypeptide_1_[Source:ZFIN;Acc:ZDB-GENE-111005-2]	5	81	47.2271	-4.32036	1.96312	0.0277527
ENSDARG00000042953.4	cyp2n13	cytochrome_P450,_family_2,_subfamily_N,_polypeptide_13_[Source:ZFIN;Acc:ZDB-GENE-041001-158]	412	6602	3851.31	-4.30463	1.43966	0.00278941
ENSDARG00000090428.4	ctrb1	chymotrypsinogen_B1_[Source:ZFIN;Acc:ZDB-GENE-030131-1171]	11492	181770	106103	-4.28585	1.42715	0.00267258
ENSDARG00000094048.1	si:dkey-224b4.5	si:dkey-224b4.5_[Source:ZFIN;Acc:ZDB-GENE-091204-358]	11	173	101.012	-4.27764	1.71487	0.0126159
ENSDARG00000073742.4	prss59.2	protease,_serine,_59,_tandem_duplicate_2_[Source:ZFIN;Acc:ZDB-GENE-110408-10]	21572	337760	197257	-4.2712	1.42446	0.00271343
ENSDARG00000093774.2	rbp2b	retinol_binding_protein_2b,_cellular_[Source:ZFIN;Acc:ZDB-GENE-040715-7]	123	1882	1100.38	-4.23798	1.4515	0.0035035
ENSDARG00000014975.7	irge1	immunity-related_GTPase_family,_e1_[Source:ZFIN;Acc:ZDB-GENE-051209-1]	6	88	51.5642	-4.17691	1.8966	0.027643
ENSDARG00000035257.5	akr1a1a	aldo-keto_reductase_family_1,_member_A1a_(aldehyde_reductase)_[Source:ZFIN;Acc:ZDB-GENE-040808-44]	9	131	76.791	-4.16594	1.76349	0.0181609
ENSDARG00000102722.2	itih3b	inter-alpha-trypsin_inhibitor_heavy_chain_3b_[Source:ZFIN;Acc:ZDB-GENE-040426-2716]	231	3298	1935.25	-4.13807	1.41994	0.00356545
ENSDARG00000077504.2	si:ch211-103n10.5	si:ch211-103n10.5_[Source:ZFIN;Acc:ZDB-GENE-030131-5155]	98	1357	797.609	-4.09394	1.43764	0.00440383
ENSDARG00000026904.9	cbln13	cerebellin_13_[Source:ZFIN;Acc:ZDB-GENE-070912-288]	8	109	64.1251	-4.07062	1.79776	0.0235571
ENSDARG00000054786.4	faah2b	fatty_acid_amide_hydrolase_2b_[Source:ZFIN;Acc:ZDB-GENE-061027-358]	47	639	375.971	-4.06753	1.4784	0.00593593
ENSDARG00000105528.1	si:dkey-86l18.10	si:dkey-86l18.10_[Source:ZFIN;Acc:ZDB-GENE-160728-106]	75	1015	597.355	-4.06089	1.44565	0.00496883
ENSDARG00000104329.1	si:ch73-281k2.5	si:ch73-281k2.5_[Source:ZFIN;Acc:ZDB-GENE-141222-10]	73	964	568.137	-4.02551	1.44197	0.00524358
ENSDARG00000090286.5	serpina1	serpin_peptidase_inhibitor,_clade_A_(alpha-1_antiproteinase,_antitrypsin),_member_1_[Source:ZFIN;Acc:ZDB-GENE-030131-1421]	1799	23634	13933	-4.01804	1.38251	0.00365683
ENSDARG00000100635.1	chia.1	chitinase,_acidic.1_[Source:ZFIN;Acc:ZDB-GENE-040426-1994]	688	9038	5328.19	-4.01796	1.3867	0.00376147
ENSDARG00000012829.8	asah2	N-acylsphingosine_amidohydrolase_2_[Source:ZFIN;Acc:ZDB-GENE-041112-1]	113	1463	863.22	-3.99698	1.41678	0.00478495
ENSDARG00000010097.9	f9a	coagulation_factor_IXa_[Source:ZFIN;Acc:ZDB-GENE-030714-2]	7	89	52.5697	-3.97082	1.8436	0.0312528
ENSDARG00000102533.1	si:ch73-281i18.4	si:ch73-281i18.4_[Source:ZFIN;Acc:ZDB-GENE-141222-81]	5	63	37.2325	-3.95779	1.98118	0.0457499
ENSDARG00000086912.2	crygm2d18	crystallin,_gamma_M2d18_[Source:ZFIN;Acc:ZDB-GENE-040625-154]	1723	21276	12589.4	-3.92867	1.36669	0.00404555
ENSDARG00000088079.3	tmed6	transmembrane_p24_trafficking_protein_6_[Source:ZFIN;Acc:ZDB-GENE-131121-182]	18	222	131.372	-3.92693	1.58842	0.0134273
ENSDARG00000086569.3	zgc:172051	zgc:172051_[Source:ZFIN;Acc:ZDB-GENE-080219-23]	169	2062	1221.03	-3.91139	1.38955	0.00487982
ENSDARG00000090850.5	serpina1l	serine_(or_cysteine)_proteinase_inhibitor,_clade_A_(alpha-1_antiproteinase,_antitrypsin),_member_1,_like_[Source:ZFIN;Acc:ZDB-GENE-040721-3]	1158	13840	8206.15	-3.88158	1.35965	0.00430602
ENSDARG00000003902.8	ctsl.1	cathepsin_L.1_[Source:ZFIN;Acc:ZDB-GENE-040718-61]	1736	20740	12297.7	-3.88102	1.3581	0.00426734
ENSDARG00000088013.4	CYP27A1	(1_of_many)_cytochrome_P450_family_27_subfamily_A_member_1_[Source:HGNC_Symbol;Acc:HGNC:2605]	10	119	70.5782	-3.87533	1.72646	0.0247896
ENSDARG00000036895.6	dap1b	death_associated_protein_1b_[Source:ZFIN;Acc:ZDB-GENE-000511-4]	662	7806	4632.41	-3.86212	1.35946	0.00449816
ENSDARG00000099185.2	chia.2	chitinase,_acidic.2_[Source:ZFIN;Acc:ZDB-GENE-040426-2014]	3738	43806	26006.6	-3.85323	1.35147	0.00435617
ENSDARG00000102129.2	crygn1	crystallin,_gamma_N1_[Source:ZFIN;Acc:ZDB-GENE-050225-1]	156	1823	1082.47	-3.84914	1.38165	0.00533779
ENSDARG00000075827.5	f7i	coagulation_factor_VIIi_[Source:ZFIN;Acc:ZDB-GENE-021206-10]	103	1201	713.24	-3.84596	1.39699	0.00590467
ENSDARG00000053476.7	lipca	lipase,_hepatic_a_[Source:ZFIN;Acc:ZDB-GENE-040426-1361]	10	114	67.8019	-3.8134	1.7252	0.0270769
ENSDARG00000038439.5	fabp10a	fatty_acid_binding_protein_10a,_liver_basic_[Source:ZFIN;Acc:ZDB-GENE-020318-1]	4113	46127	27464.2	-3.78979	1.33974	0.00467298
ENSDARG00000079645.3	sc:d217	sc:d217_[Source:ZFIN;Acc:ZDB-GENE-080303-15]	101	1115	664.587	-3.76706	1.38548	0.0065489
ENSDARG00000044875.4	crygm2e	crystallin,_gamma_M2e_[Source:ZFIN;Acc:ZDB-GENE-081105-116]	31	332	198.303	-3.72329	1.48123	0.011949
ENSDARG00000043997.5	cyp2x8	cytochrome_P450,_family_2,_subfamily_X,_polypeptide_8_[Source:ZFIN;Acc:ZDB-GENE-040704-28]	60	640	382.38	-3.71748	1.41077	0.00841209
ENSDARG00000079703.3	si:dkey-18p12.4	si:dkey-18p12.4_[Source:ZFIN;Acc:ZDB-GENE-070912-408]	24	255	152.397	-3.71184	1.51876	0.0145256
ENSDARG00000078455.3	best4	bestrophin_4_[Source:ZFIN;Acc:ZDB-GENE-070912-6]	7	74	44.2408	-3.70454	1.84984	0.0452179
ENSDARG00000093780.2	BX548078.1	NA	36	375	224.431	-3.68327	1.45726	0.011487
ENSDARG00000033160.7	nr1d1	nuclear_receptor_subfamily_1,_group_d,_member_1_[Source:ZFIN;Acc:ZDB-GENE-050105-1]	300	3095	1853.6	-3.66935	1.33489	0.00598117
ENSDARG00000021172.9	cyp2ad2	cytochrome_P450,_family_2,_subfamily_AD,_polypeptide_2_[Source:ZFIN;Acc:ZDB-GENE-020812-2]	596	6119	3665.97	-3.66236	1.32436	0.00568552
ENSDARG00000007655.9	crybb1l3	crystallin,_beta_B1,_like_3_[Source:ZFIN;Acc:ZDB-GENE-070820-11]	36	366	219.433	-3.64822	1.45311	0.0120514
ENSDARG00000032206.8	cthl	cystathionase_(cystathionine_gamma-lyase),_like_[Source:ZFIN;Acc:ZDB-GENE-040905-3]	16	162	97.1557	-3.64229	1.59353	0.0222735
ENSDARG00000099006.1	CABZ01029938.1	NA	14	141	84.5948	-3.63464	1.62565	0.0253643
ENSDARG00000099633.1	sec14l7	SEC14-like_lipid_binding_7_[Source:ZFIN;Acc:ZDB-GENE-141216-145]	200	2011	1206.67	-3.63229	1.33766	0.00661961
ENSDARG00000061585.6	cyp4v7	cytochrome_P450,_family_4,_subfamily_V,_polypeptide_7_[Source:ZFIN;Acc:ZDB-GENE-061103-88]	116	1156	694.107	-3.61939	1.35523	0.00756985
ENSDARG00000105317.1	si:ch1073-365p7.2	si:ch1073-365p7.2_[Source:ZFIN;Acc:ZDB-GENE-160114-38]	9	89	53.4702	-3.60825	1.75769	0.0400889
ENSDARG00000095462.3	CELA1	(1_of_many)_chymotrypsin_like_elastase_family_member_1_[Source:HGNC_Symbol;Acc:HGNC:3308]	44	429	258.016	-3.58785	1.42217	0.0116425
ENSDARG00000053502.5	cryaa	crystallin,_alpha_A_[Source:ZFIN;Acc:ZDB-GENE-020508-1]	744	7137	4297.86	-3.56439	1.30432	0.00628086
ENSDARG00000091627.3	si:dkey-271j15.3	si:dkey-271j15.3_[Source:ZFIN;Acc:ZDB-GENE-100921-27]	9	86	51.8044	-3.55878	1.75792	0.0429266
ENSDARG00000105351.1	si:ch211-113d11.6	si:ch211-113d11.6_[Source:ZFIN;Acc:ZDB-GENE-160113-62]	51	484	291.707	-3.54888	1.40171	0.0113468
ENSDARG00000105265.1	zgc:171534	zgc:171534_[Source:ZFIN;Acc:ZDB-GENE-080218-6]	130	1228	740.389	-3.54217	1.3374	0.00808384
ENSDARG00000093156.1	si:ch73-21g5.7	si:ch73-21g5.7_[Source:ZFIN;Acc:ZDB-GENE-081104-260]	12	113	68.1471	-3.53766	1.66432	0.0335379
ENSDARG00000031278.5	si:ch73-193i2.2	si:ch73-193i2.2_[Source:ZFIN;Acc:ZDB-GENE-141215-32]	10	92	55.5862	-3.50408	1.72143	0.0417938
ENSDARG00000099949.1	FO704782.1	NA	49	447	270.262	-3.49187	1.39807	0.0125022
ENSDARG00000103070.1	si:dkeyp-75b4.7	si:dkeyp-75b4.7_[Source:ZFIN;Acc:ZDB-GENE-090312-58]	10	91	55.0309	-3.48831	1.72146	0.0427269
ENSDARG00000009612.10	chia.3	chitinase,_acidic.3_[Source:ZFIN;Acc:ZDB-GENE-040426-2891]	62	548	332.197	-3.44628	1.36918	0.0118343
ENSDARG00000070713.3	prss60.1	protease,_serine,_60.1_[Source:ZFIN;Acc:ZDB-GENE-070424-25]	9	79	47.9176	-3.4363	1.75903	0.0507582
ENSDARG00000077745.4	si:ch73-380l3.2	si:ch73-380l3.2_[Source:ZFIN;Acc:ZDB-GENE-080303-1]	9	78	47.3623	-3.41792	1.75927	0.0520397
ENSDARG00000094940.2	BX247865.4	NA	15	129	78.3819	-3.40678	1.5969	0.0328943
ENSDARG00000093964.3	si:ch211-250k18.6	si:ch211-250k18.6_[Source:ZFIN;Acc:ZDB-GENE-070912-245]	7	60	36.4672	-3.40198	1.86215	0.0677138
ENSDARG00000056551.7	slc22a13a	solute_carrier_family_22_member_13a_[Source:ZFIN;Acc:ZDB-GENE-070912-473]	13	110	66.9316	-3.38336	1.63616	0.0386523
ENSDARG00000095147.3	krt96	keratin_96_[Source:ZFIN;Acc:ZDB-GENE-030131-221]	460	3889	2366.51	-3.38214	1.27557	0.00801407
ENSDARG00000097504.1	CR626907.3	NA	59	496	301.972	-3.374	1.3633	0.0133283
ENSDARG00000087178.4	scpp9	secretory_calcium-binding_phosphoprotein_9_[Source:ZFIN;Acc:ZDB-GENE-090424-3]	225	1883	1146.86	-3.36748	1.28763	0.00891622
ENSDARG00000033594.8	ido1	indoleamine_2,3-dioxygenase_1_[Source:ZFIN;Acc:ZDB-GENE-080228-2]	25	209	127.305	-3.36595	1.47944	0.022897
ENSDARG00000107511.1	tgs1	trimethylguanosine_synthase_1_[Source:ZFIN;Acc:ZDB-GENE-070802-2]	9	75	45.6965	-3.36134	1.76014	0.0561716
ENSDARG00000079589.2	si:dkeyp-73d8.6	si:dkeyp-73d8.6_[Source:ZFIN;Acc:ZDB-GENE-070912-683]	189	1565	954.075	-3.35215	1.29033	0.00937955
ENSDARG00000033382.7	grifin	galectin-related_inter-fiber_protein_[Source:ZFIN;Acc:ZDB-GENE-040801-163]	268	2210	1347.79	-3.34619	1.27915	0.00889784
ENSDARG00000105212.1	cfhl1	complement_factor_H_like_1_[Source:ZFIN;Acc:ZDB-GENE-050208-342]	14	115	70.1581	-3.34058	1.61314	0.0383723
ENSDARG00000045737.4	guca1g	guanylate_cyclase_activator_1g_[Source:ZFIN;Acc:ZDB-GENE-050120-1]	78	621	379.934	-3.2955	1.32772	0.0130619
ENSDARG00000099821.2	TYMP	thymidine_phosphorylase_[Source:HGNC_Symbol;Acc:HGNC:3148]	87	690	422.299	-3.28996	1.31878	0.0126066
ENSDARG00000019365.7	zgc:110712	zgc:110712_[Source:ZFIN;Acc:ZDB-GENE-050417-50]	78	616	377.158	-3.28383	1.32591	0.013262
ENSDARG00000102423.1	KYAT3	(1_of_many)_kynurenine_aminotransferase_3_[Source:HGNC_Symbol;Acc:HGNC:33238]	21	162	99.4069	-3.24998	1.50541	0.0308606
ENSDARG00000055240.7	xdh	xanthine_dehydrogenase_[Source:ZFIN;Acc:ZDB-GENE-070719-9]	251	1931	1185.21	-3.24604	1.2625	0.0101372
ENSDARG00000104036.1	si:dkey-281i8.1	si:dkey-281i8.1_[Source:ZFIN;Acc:ZDB-GENE-060503-70]	9	69	42.365	-3.24104	1.76257	0.0659423
ENSDARG00000057498.7	habp2	hyaluronan_binding_protein_2_[Source:ZFIN;Acc:ZDB-GENE-030131-4721]	136	1018	626.486	-3.20651	1.27839	0.0121338
ENSDARG00000007366.8	AMDHD1	amidohydrolase_domain_containing_1_[Source:HGNC_Symbol;Acc:HGNC:28577]	66	493	303.458	-3.2035	1.32797	0.0158514
ENSDARG00000093230.1	si:ch211-139n6.3	si:ch211-139n6.3_[Source:ZFIN;Acc:ZDB-GENE-041111-114]	30	222	136.775	-3.18997	1.42928	0.0256229
ENSDARG00000093044.1	si:ch211-161h7.5	si:ch211-161h7.5_[Source:ZFIN;Acc:ZDB-GENE-091204-265]	192	1419	874.358	-3.18815	1.26046	0.0114273
ENSDARG00000105545.1	si:dkey-165a24.10	si:dkey-165a24.10_[Source:ZFIN;Acc:ZDB-GENE-160728-16]	13	96	59.1579	-3.18697	1.6311	0.0507165
ENSDARG00000044976.4	krt93	keratin_93_[Source:ZFIN;Acc:ZDB-GENE-060421-4592]	86	635	391.31	-3.1868	1.30325	0.0144744
ENSDARG00000041433.5	si:dkey-7c18.24	si:dkey-7c18.24_[Source:ZFIN;Acc:ZDB-GENE-041014-63]	782	5675	3503.18	-3.16183	1.22706	0.00997315
ENSDARG00000034862.5	f7	coagulation_factor_VII_[Source:ZFIN;Acc:ZDB-GENE-010814-1]	136	986	608.718	-3.16043	1.27043	0.0128574
ENSDARG00000096786.1	si:ch211-28p3.3	si:ch211-28p3.3_[Source:ZFIN;Acc:ZDB-GENE-130603-7]	20	145	89.5173	-3.16043	1.51028	0.0363841
ENSDARG00000077911.4	treh	trehalase_(brush-border_membrane_glycoprotein)_[Source:ZFIN;Acc:ZDB-GENE-070912-84]	21	152	93.8543	-3.15806	1.49862	0.0350911
ENSDARG00000091609.2	spink4	serine_peptidase_inhibitor,_Kazal_type_4_[Source:ZFIN;Acc:ZDB-GENE-130821-1]	470	3338	2065.07	-3.1307	1.22738	0.0107502
ENSDARG00000020364.11	fbp1b	fructose-1,6-bisphosphatase_1b_[Source:ZFIN;Acc:ZDB-GENE-021206-11]	1937	13706	8482.49	-3.12536	1.21401	0.0100408
ENSDARG00000069831.3	crygm2c	crystallin,_gamma_M2c_[Source:ZFIN;Acc:ZDB-GENE-050516-11]	51	359	222.3	-3.11786	1.3431	0.0202654
ENSDARG00000017882.9	rdh1	retinol_dehydrogenase_1_[Source:ZFIN;Acc:ZDB-GENE-030912-15]	386	2707	1676.88	-3.11247	1.22736	0.0112158
ENSDARG00000075397.4	cipca	CLOCK-interacting_pacemaker_a_[Source:ZFIN;Acc:ZDB-GENE-120928-5]	43	301	186.493	-3.1098	1.36398	0.0226103
ENSDARG00000071495.6	si:dkey-236e20.3	si:dkey-236e20.3_[Source:ZFIN;Acc:ZDB-GENE-060503-722]	31	216	133.893	-3.10314	1.41454	0.0282541
ENSDARG00000101757.1	si:dkey-27n6.4	si:dkey-27n6.4_[Source:ZFIN;Acc:ZDB-GENE-041014-42]	26	180	111.653	-3.09386	1.44713	0.0325228
ENSDARG00000074118.4	ftr15	finTRIM_family,_member_15_[Source:ZFIN;Acc:ZDB-GENE-070912-394]	27	184	114.324	-3.07112	1.43746	0.0326396
ENSDARG00000071429.7	tdo2a	tryptophan_2,3-dioxygenase_a_[Source:ZFIN;Acc:ZDB-GENE-030131-1187]	479	3242	2015.81	-3.06124	1.21357	0.0116524
ENSDARG00000098305.1	si:ch211-76m11.8	si:ch211-76m11.8_[Source:ZFIN;Acc:ZDB-GENE-041210-280]	8	54	33.5859	-3.05733	1.8205	0.0930758
ENSDARG00000020602.10	grk7a	G_protein-coupled_receptor_kinase_7a_[Source:ZFIN;Acc:ZDB-GENE-050824-1]	988	6652	4138.42	-3.05365	1.20356	0.0111747
ENSDARG00000020738.10	zgc:153921	zgc:153921_[Source:ZFIN;Acc:ZDB-GENE-060929-816]	10	67	41.7047	-3.04661	1.72492	0.0773568
ENSDARG00000097231.1	ugt1b2	UDP_glucuronosyltransferase_1_family,_polypeptide_B2_[Source:ZFIN;Acc:ZDB-GENE-080227-11]	10	67	41.7047	-3.04661	1.72492	0.0773568
ENSDARG00000043518.5	FMO5	(1_of_many)_si:dkey-239i20.2_[Source:ZFIN;Acc:ZDB-GENE-041001-98]	48	321	199.849	-3.04392	1.34075	0.0231885
ENSDARG00000041595.7	ces3	carboxylesterase_3_[Source:ZFIN;Acc:ZDB-GENE-030131-9563]	399	2573	1608.33	-2.99144	1.20327	0.0129158
ENSDARG00000020237.7	mc1r	melanocortin_1_receptor_[Source:ZFIN;Acc:ZDB-GENE-030502-1]	15	96	60.0584	-2.98052	1.58057	0.0593321
ENSDARG00000009594.10	nr1d2b	nuclear_receptor_subfamily_1,_group_D,_member_2b_[Source:ZFIN;Acc:ZDB-GENE-990415-244]	1680	10598	6641.03	-2.95971	1.18111	0.0122153
ENSDARG00000056729.4	her4.2	hairy-related_4,_tandem_duplicate_2_[Source:ZFIN;Acc:ZDB-GENE-060815-1]	37	233	146.034	-2.95718	1.36826	0.0306742
ENSDARG00000052207.6	c3a.3	complement_component_c3a,_duplicate_3_[Source:ZFIN;Acc:ZDB-GENE-990415-37]	474	2975	1865.31	-2.95238	1.19235	0.0132828
ENSDARG00000106138.1	BX855618.1	NA	43	268	168.17	-2.94227	1.34291	0.0284538
ENSDARG00000041073.6	si:dkey-12e7.4	si:dkey-12e7.4_[Source:ZFIN;Acc:ZDB-GENE-050419-83]	27	167	104.885	-2.93127	1.42463	0.0396323
ENSDARG00000061762.7	trim108	tripartite_motif_containing_108_[Source:ZFIN;Acc:ZDB-GENE-060503-670]	111	678	426.442	-2.91318	1.23987	0.018795
ENSDARG00000099276.1	ugt5b3	UDP_glucuronosyltransferase_5_family,_polypeptide_B3_[Source:ZFIN;Acc:ZDB-GENE-100406-5]	132	801	504.194	-2.90371	1.2272	0.0179749
ENSDARG00000089124.3	hbae1.3	hemoglobin,_alpha_embryonic_1.3_[Source:ZFIN;Acc:ZDB-GENE-061207-39]	393	2379	1497.9	-2.9002	1.18569	0.0144453
ENSDARG00000039516.7	c8a	complement_component_8,_alpha_polypeptide_[Source:ZFIN;Acc:ZDB-GENE-040801-239]	251	1516	954.782	-2.89696	1.19712	0.0155227
ENSDARG00000087359.4	c3a.2	complement_component_c3a,_duplicate_2_[Source:ZFIN;Acc:ZDB-GENE-990415-36]	39	232	146.379	-2.87503	1.35004	0.0332052
ENSDARG00000071590.5	si:ch211-236g6.1	si:ch211-236g6.1_[Source:ZFIN;Acc:ZDB-GENE-050208-448]	33	195	123.133	-2.86539	1.37831	0.0376249
ENSDARG00000016771.10	tfa	transferrin-a_[Source:ZFIN;Acc:ZDB-GENE-980526-35]	9874	58330	36833.9	-2.86498	1.15717	0.0132921
ENSDARG00000106606.1	CT027674.1	NA	10	59	37.2627	-2.86316	1.73021	0.0979636
ENSDARG00000014805.7	fhl5	four_and_a_half_LIM_domains_5_[Source:ZFIN;Acc:ZDB-GENE-040822-3]	135	795	502.213	-2.86045	1.21822	0.0188718
ENSDARG00000037533.5	mep1b	meprin_A,_beta_[Source:ZFIN;Acc:ZDB-GENE-041014-209]	107	622	393.546	-2.84175	1.23031	0.0208998
ENSDARG00000016319.10	c9	complement_component_9_[Source:ZFIN;Acc:ZDB-GENE-050522-442]	865	4977	3152.98	-2.82695	1.15881	0.0147062
ENSDARG00000019532.9	fads2	fatty_acid_desaturase_2_[Source:ZFIN;Acc:ZDB-GENE-011212-1]	162	923	585.442	-2.81279	1.19956	0.0190344
ENSDARG00000038293.6	zgc:103559	zgc:103559_[Source:ZFIN;Acc:ZDB-GENE-041212-22]	82	464	294.56	-2.80288	1.246	0.0244807
ENSDARG00000078876.4	crygm2b	crystallin,_gamma_M2b_[Source:ZFIN;Acc:ZDB-GENE-050516-10]	45	253	160.741	-2.79359	1.31738	0.0339589
ENSDARG00000026017.8	xpnpep2	X-prolyl_aminopeptidase_(aminopeptidase_P)_2,_membrane-bound_[Source:ZFIN;Acc:ZDB-GENE-040426-1151]	125	700	444.961	-2.78788	1.2102	0.021242
ENSDARG00000058094.4	ciarta	circadian_associated_repressor_of_transcription_a_[Source:ZFIN;Acc:ZDB-GENE-030131-7016]	492	2738	1741.82	-2.77884	1.15695	0.0163116
ENSDARG00000090722.4	leg1.1	liver-enriched_gene_1,_tandem_duplicate_1_[Source:ZFIN;Acc:ZDB-GENE-030131-1178]	857	4741	3018.34	-2.77027	1.14722	0.0157451
ENSDARG00000025788.6	chp2	calcineurin-like_EF-hand_protein_2_[Source:ZFIN;Acc:ZDB-GENE-030131-5810]	358	1964	1251.71	-2.75821	1.15973	0.0173918
ENSDARG00000101388.1	si:ch211-171l17.14	si:ch211-171l17.14_[Source:ZFIN;Acc:ZDB-GENE-070912-153]	21	115	73.3098	-2.75562	1.47216	0.0612321
ENSDARG00000069292.5	acot16	acyl-CoA_thioesterase_16_[Source:ZFIN;Acc:ZDB-GENE-041210-201]	39	213	135.829	-2.75176	1.33561	0.0393692
ENSDARG00000101026.1	CABZ01038709.1	NA	41	223	142.282	-2.7458	1.32636	0.0384353
ENSDARG00000074036.4	ky	kyphoscoliosis_peptidase_[Source:ZFIN;Acc:ZDB-GENE-090313-64]	16	87	55.5113	-2.74539	1.55329	0.0771497
ENSDARG00000077288.2	si:ch211-188c16.1	si:ch211-188c16.1_[Source:ZFIN;Acc:ZDB-GENE-070912-162]	16	87	55.5113	-2.74539	1.55329	0.0771497
ENSDARG00000078134.4	crygm2f	crystallin,_gamma_M2f_[Source:ZFIN;Acc:ZDB-GENE-080220-17]	71	383	244.631	-2.7339	1.24973	0.0286988
ENSDARG00000037000.5	fkbp11	FK506_binding_protein_11_[Source:ZFIN;Acc:ZDB-GENE-030616-357]	511	2729	1745.37	-2.71943	1.14417	0.0174649
ENSDARG00000087375.2	zgc:66473	zgc:66473_[Source:ZFIN;Acc:ZDB-GENE-030131-5708]	14	74	47.3925	-2.70455	1.59896	0.0907519
ENSDARG00000078757.4	si:ch211-212c13.8	si:ch211-212c13.8_[Source:ZFIN;Acc:ZDB-GENE-131118-28]	466	2458	1574.64	-2.70153	1.1423	0.0180308
ENSDARG00000038728.4	ch25hl2	cholesterol_25-hydroxylase_like_2_[Source:ZFIN;Acc:ZDB-GENE-080204-82]	13	68	43.6107	-2.68947	1.62692	0.0983104
ENSDARG00000063594.6	hipk1a	homeodomain_interacting_protein_kinase_1a_[Source:ZFIN;Acc:ZDB-GENE-081031-101]	32	167	107.136	-2.68615	1.36618	0.0492783
ENSDARG00000037144.7	cpb2	carboxypeptidase_B2_(plasma)_[Source:ZFIN;Acc:ZDB-GENE-050522-259]	91	469	301.388	-2.6681	1.21442	0.0280186
ENSDARG00000098332.1	zgc:112970	zgc:112970_[Source:ZFIN;Acc:ZDB-GENE-050327-83]	67	341	219.509	-2.64999	1.24362	0.0330998
ENSDARG00000077960.5	si:ch211-186e20.7	si:ch211-186e20.7_[Source:ZFIN;Acc:ZDB-GENE-110407-6]	23	117	75.3208	-2.64925	1.44098	0.065987
ENSDARG00000052099.4	agxta	alanine-glyoxylate_aminotransferase_a_[Source:ZFIN;Acc:ZDB-GENE-040718-16]	1086	5517	3552.32	-2.64731	1.11912	0.0180042
ENSDARG00000074457.4	NA	NA	48	243	156.539	-2.6423	1.28802	0.0402233
ENSDARG00000042112.6	dio1	deiodinase,_iodothyronine,_type_I_[Source:ZFIN;Acc:ZDB-GENE-030328-41]	239	1206	777.249	-2.6376	1.14882	0.0216808
ENSDARG00000071005.4	ppp1r3ca	protein_phosphatase_1,_regulatory_subunit_3Ca_[Source:ZFIN;Acc:ZDB-GENE-040718-70]	203	1024	659.983	-2.63712	1.15568	0.0224967
ENSDARG00000056587.4	cyp2r1	cytochrome_P450,_family_2,_subfamily_R,_polypeptide_1_[Source:ZFIN;Acc:ZDB-GENE-110114-1]	77	380	245.667	-2.60552	1.22099	0.032847
ENSDARG00000045299.4	vmo1b	vitelline_membrane_outer_layer_1_homolog_b_[Source:ZFIN;Acc:ZDB-GENE-120215-131]	187	919	594.477	-2.59948	1.15244	0.0240939
ENSDARG00000020122.7	endou2	endonuclease,_polyU-specific_2_[Source:ZFIN;Acc:ZDB-GENE-050522-373]	231	1133	733.113	-2.59664	1.14221	0.0230055
ENSDARG00000079727.4	sepp1b	selenoprotein_P,_plasma,_1b_[Source:ZFIN;Acc:ZDB-GENE-030311-2]	433	2119	1371.55	-2.5934	1.12177	0.0207845
ENSDARG00000026925.8	nos2a	nitric_oxide_synthase_2a,_inducible_[Source:ZFIN;Acc:ZDB-GENE-040305-1]	16	78	50.514	-2.58785	1.54988	0.0949775
ENSDARG00000042010.5	pklr	pyruvate_kinase,_liver_and_RBC_[Source:ZFIN;Acc:ZDB-GENE-010907-1]	2838	13835	8959.78	-2.58783	1.10058	0.0187062
ENSDARG00000071656.5	si:dkey-19a16.5	si:dkey-19a16.5_[Source:ZFIN;Acc:ZDB-GENE-050208-733]	23	112	72.5445	-2.58624	1.43699	0.0718983
ENSDARG00000042189.6	tspan33b	tetraspanin_33b_[Source:ZFIN;Acc:ZDB-GENE-060503-607]	55	267	173.017	-2.58179	1.25957	0.04039
ENSDARG00000098631.1	CABZ01044277.1	NA	89	431	279.388	-2.57826	1.20172	0.0319149
ENSDARG00000092623.1	BX322665.1	NA	11	53	34.3813	-2.57094	1.69951	0.130343
ENSDARG00000089724.2	cyldb	cylindromatosis_(turban_tumor_syndrome),_b_[Source:ZFIN;Acc:ZDB-GENE-100208-1]	46	221	143.423	-2.56679	1.2852	0.0458038
ENSDARG00000095963.1	si:ch73-361h17.1	si:ch73-361h17.1_[Source:ZFIN;Acc:ZDB-GENE-080917-52]	92	441	286.291	-2.56353	1.1961	0.0320934
ENSDARG00000016337.9	lctlb	lactase-like_b_[Source:ZFIN;Acc:ZDB-GENE-060503-93]	334	1592	1034.35	-2.55537	1.12088	0.0226202
ENSDARG00000042920.9	sult3st3	sulfotransferase_family_3,_cytosolic_sulfotransferase_3_[Source:ZFIN;Acc:ZDB-GENE-060503-628]	566	2688	1747.37	-2.55011	1.10727	0.0212754
ENSDARG00000002758.11	dedd1	death_effector_domain-containing_1_[Source:ZFIN;Acc:ZDB-GENE-000616-2]	1550	7351	4779.58	-2.54812	1.09509	0.0199723
ENSDARG00000101423.1	cyp2y3	cytochrome_P450,_family_2,_subfamily_Y,_polypeptide_3_[Source:ZFIN;Acc:ZDB-GENE-050522-490]	1042	4934	3208.8	-2.54585	1.09793	0.0204072
ENSDARG00000004904.9	gys2	glycogen_synthase_2_[Source:ZFIN;Acc:ZDB-GENE-030826-31]	452	2134	1388.43	-2.54162	1.1101	0.0220484
ENSDARG00000018263.8	pdia2	protein_disulfide_isomerase_family_A,_member_2_[Source:ZFIN;Acc:ZDB-GENE-040426-705]	2907	13713	8923.11	-2.54039	1.09019	0.0197946
ENSDARG00000077880.3	si:ch211-255i20.3	si:ch211-255i20.3_[Source:ZFIN;Acc:ZDB-GENE-141216-113]	140	660	429.504	-2.53949	1.15815	0.0283274
ENSDARG00000037285.4	mipa	major_intrinsic_protein_of_lens_fiber_a_[Source:ZFIN;Acc:ZDB-GENE-040801-41]	1537	7216	4698.76	-2.53353	1.09199	0.0203356
ENSDARG00000101164.1	NA	NA	46	215	140.092	-2.52708	1.28025	0.0483937
ENSDARG00000095200.3	si:ch211-197e7.1	si:ch211-197e7.1_[Source:ZFIN;Acc:ZDB-GENE-081103-26]	15	70	45.6217	-2.52484	1.57255	0.108369
ENSDARG00000044629.5	guca1d	guanylate_cyclase_activator_1d_[Source:ZFIN;Acc:ZDB-GENE-040724-231]	29	135	88.0169	-2.52129	1.37286	0.0662802
ENSDARG00000040781.8	sult3st4	sulfotransferase_family_3,_cytosolic_sulfotransferase_4_[Source:ZFIN;Acc:ZDB-GENE-050913-17]	14	65	42.3952	-2.51746	1.59914	0.115428
ENSDARG00000006427.5	fabp2	fatty_acid_binding_protein_2,_intestinal_[Source:ZFIN;Acc:ZDB-GENE-991019-5]	5408	24911	16266.9	-2.50607	1.08096	0.0204291
ENSDARG00000102894.1	CABZ01057159.1	NA	22	101	65.9864	-2.50123	1.44458	0.0833702
ENSDARG00000036840.8	krt15	keratin_15_[Source:ZFIN;Acc:ZDB-GENE-040426-2931]	8798	40323	26350.9	-2.49881	1.07858	0.0205168
ENSDARG00000108074.1	CU104696.2	NA	21	96	62.7599	-2.4951	1.45815	0.0870561
ENSDARG00000070892.6	si:ch211-262h13.5	si:ch211-262h13.5_[Source:ZFIN;Acc:ZDB-GENE-050208-372]	86	392	256.382	-2.4909	1.19087	0.0364694
ENSDARG00000102907.1	CABZ01072043.1	NA	279	1268	829.685	-2.48667	1.11303	0.0254729
ENSDARG00000042562.7	allc	allantoicase_[Source:ZFIN;Acc:ZDB-GENE-040718-471]	94	424	277.752	-2.47578	1.1794	0.0358007
ENSDARG00000052122.5	rag1	recombination_activating_gene_1_[Source:ZFIN;Acc:ZDB-GENE-990415-234]	53	239	156.57	-2.4754	1.25058	0.0477718
ENSDARG00000087659.4	si:ch211-219a15.3	si:ch211-219a15.3_[Source:ZFIN;Acc:ZDB-GENE-060503-214]	44	198	129.752	-2.47238	1.28135	0.0536685
ENSDARG00000092792.2	zgc:92658	zgc:92658_[Source:ZFIN;Acc:ZDB-GENE-040718-123]	46	206	135.094	-2.46539	1.27268	0.0527247
ENSDARG00000013963.7	mipb	major_intrinsic_protein_of_lens_fiber_b_[Source:ZFIN;Acc:ZDB-GENE-050706-86]	1826	8174	5360.82	-2.46481	1.07593	0.0219713
ENSDARG00000035797.5	si:dkey-17m8.2	si:dkey-17m8.2_[Source:ZFIN;Acc:ZDB-GENE-110411-234]	78	348	228.349	-2.45999	1.19652	0.0397872
ENSDARG00000095649.1	si:dkey-97a13.12	si:dkey-97a13.12_[Source:ZFIN;Acc:ZDB-GENE-070912-614]	97	432	283.545	-2.45743	1.17328	0.0362162
ENSDARG00000054202.5	hbl4	hexose-binding_lectin_4_[Source:ZFIN;Acc:ZDB-GENE-070912-287]	32	142	93.2544	-2.4522	1.34374	0.0680152
ENSDARG00000093761.3	si:ch211-250k18.7	si:ch211-250k18.7_[Source:ZFIN;Acc:ZDB-GENE-070912-246]	16	71	46.6272	-2.4522	1.54811	0.113195
ENSDARG00000104260.1	si:ch211-117c19.1	si:ch211-117c19.1_[Source:ZFIN;Acc:ZDB-GENE-060526-15]	19	84	55.1963	-2.44684	1.48796	0.100088
ENSDARG00000046142.5	si:ch211-170d8.5	si:ch211-170d8.5_[Source:ZFIN;Acc:ZDB-GENE-081105-120]	172	750	493.885	-2.42694	1.12412	0.030853
ENSDARG00000089919.3	si:ch211-161h7.8	si:ch211-161h7.8_[Source:ZFIN;Acc:ZDB-GENE-091204-302]	112	487	320.838	-2.42288	1.15426	0.0358097
ENSDARG00000058445.5	zgc:136472	zgc:136472_[Source:ZFIN;Acc:ZDB-GENE-060421-2552]	184	794	523.719	-2.41189	1.11735	0.0308834
ENSDARG00000018351.9	hpda	4-hydroxyphenylpyruvate_dioxygenase_a_[Source:ZFIN;Acc:ZDB-GENE-040426-986]	1249	5354	3535.2	-2.4023	1.06511	0.0241059
ENSDARG00000099738.1	ccr9b	chemokine_(C-C_motif)_receptor_9b_[Source:ZFIN;Acc:ZDB-GENE-070301-3]	14	60	39.6189	-2.40198	1.60035	0.133377
ENSDARG00000012499.8	per1b	period_circadian_clock_1b_[Source:ZFIN;Acc:ZDB-GENE-040419-1]	433	1836	1214.41	-2.38658	1.07879	0.026948
ENSDARG00000102945.1	ccl39.2	chemokine_(C-C_motif)_ligand_39,_duplicate_2_[Source:ZFIN;Acc:ZDB-GENE-131120-38]	31	131	86.6963	-2.38168	1.34492	0.0765822
ENSDARG00000001354.10	slc6a22.2	solute_carrier_family_6_member_22,_tandem_duplicate_2_[Source:ZFIN;Acc:ZDB-GENE-030616-628]	135	570	377.28	-2.38046	1.13163	0.0354157
ENSDARG00000077872.3	CR626907.1	NA	131	552	365.484	-2.37755	1.13338	0.0359271
ENSDARG00000079456.5	si:ch211-149a19.3	si:ch211-149a19.3_[Source:ZFIN;Acc:ZDB-GENE-081104-128]	140	589	390.081	-2.37529	1.12799	0.035224
ENSDARG00000043168.3	CELA1	(1_of_many)_chymotrypsin_like_elastase_family_member_1_[Source:HGNC_Symbol;Acc:HGNC:3308]	360	1511	1001.08	-2.37189	1.08094	0.028215
ENSDARG00000100792.2	zgc:154142	zgc:154142_[Source:ZFIN;Acc:ZDB-GENE-070615-2]	326	1364	904.151	-2.36735	1.08322	0.0288534
ENSDARG00000104467.1	bglapl	bone_gamma-carboxyglutamate_(gla)_protein,_like_[Source:NCBI_gene;Acc:337724]	49	204	135.335	-2.36017	1.2484	0.0586846
ENSDARG00000101535.1	col10a1b	collagen,_type_X,_alpha_1b_[Source:ZFIN;Acc:ZDB-GENE-030131-7079]	13	54	35.8371	-2.3569	1.63343	0.149044
ENSDARG00000043198.7	si:rp71-1i20.2	si:rp71-1i20.2_[Source:ZFIN;Acc:ZDB-GENE-040724-207]	28	116	77.0167	-2.35308	1.36818	0.0854581
ENSDARG00000011521.8	upb1	ureidopropionase,_beta_[Source:ZFIN;Acc:ZDB-GENE-030131-1380]	366	1513	1004.89	-2.34995	1.07586	0.0289444
ENSDARG00000044204.7	endou	endonuclease,_polyU-specific_[Source:ZFIN;Acc:ZDB-GENE-070112-2012]	459	1897	1259.99	-2.34961	1.06952	0.0280289
ENSDARG00000103395.1	si:ch73-281i18.7	si:ch73-281i18.7_[Source:ZFIN;Acc:ZDB-GENE-141219-35]	33	136	90.3731	-2.34552	1.32682	0.077099
ENSDARG00000024195.10	znf395b	zinc_finger_protein_395b_[Source:ZFIN;Acc:ZDB-GENE-041001-193]	990	4069	2705.08	-2.34163	1.05426	0.0263439
ENSDARG00000077488.4	si:ch73-289h5.4	si:ch73-289h5.4_[Source:ZFIN;Acc:ZDB-GENE-110913-10]	37	152	101.058	-2.34093	1.30061	0.0718822
ENSDARG00000101791.1	ccbl2	cysteine_conjugate-beta_lyase_2_[Source:ZFIN;Acc:ZDB-GENE-040426-1299]	99	406	270.009	-2.33843	1.15106	0.0421999
ENSDARG00000043902.6	gabrr1	gamma-aminobutyric_acid_(GABA)_A_receptor,_rho_1_[Source:ZFIN;Acc:ZDB-GENE-040724-212]	113	461	306.851	-2.3309	1.13724	0.0404027
ENSDARG00000067851.4	lcn15	lipocalin_15_[Source:ZFIN;Acc:ZDB-GENE-060825-349]	141	575	382.758	-2.33032	1.11917	0.0373257
ENSDARG00000100315.2	slc15a1a	solute_carrier_family_15_(oligopeptide_transporter),_member_1a_[Source:ZFIN;Acc:ZDB-GENE-091204-9]	285	1162	773.529	-2.33003	1.08042	0.0310376
ENSDARG00000029230.7	pnp4b	purine_nucleoside_phosphorylase_4b_[Source:ZFIN;Acc:ZDB-GENE-040426-1887]	1420	5785	3851.51	-2.32888	1.04783	0.0262444
ENSDARG00000104359.1	anxa1c	annexin_A1c_[Source:ZFIN;Acc:ZDB-GENE-030131-5274]	1808	7343	4891.3	-2.32443	1.04503	0.0261304
ENSDARG00000098586.2	zgc:194887	zgc:194887_[Source:ZFIN;Acc:ZDB-GENE-081022-162]	35	142	94.6051	-2.32292	1.31113	0.0764451
ENSDARG00000005913.8	tgm1l3	transglutaminase_1_like_3_[Source:ZFIN;Acc:ZDB-GENE-120718-1]	355	1440	959.408	-2.32263	1.07113	0.0301286
ENSDARG00000073874.4	crygm2d6	crystallin,_gamma_M2d6_[Source:ZFIN;Acc:ZDB-GENE-040625-145]	735	2968	1978.93	-2.31613	1.05283	0.0278138
ENSDARG00000100131.1	cdh29	cadherin_29_[Source:ZFIN;Acc:ZDB-GENE-141212-240]	27	109	72.6797	-2.31575	1.37519	0.092191
ENSDARG00000016704.9	pbld	phenazine_biosynthesis_like_protein_domain_containing_[Source:ZFIN;Acc:ZDB-GENE-050522-217]	118	476	317.431	-2.31463	1.13054	0.0406228
ENSDARG00000002986.9	gda	guanine_deaminase_[Source:ZFIN;Acc:ZDB-GENE-050522-434]	375	1505	1004.5	-2.30725	1.06619	0.0304632
ENSDARG00000076573.4	si:dkey-88j15.3	si:dkey-88j15.3_[Source:ZFIN;Acc:ZDB-GENE-100922-28]	28	112	74.7957	-2.30245	1.36437	0.0914954
ENSDARG00000042613.7	crp3	C-reactive_protein_3_[Source:ZFIN;Acc:ZDB-GENE-060503-220]	409	1635	1092	-2.30157	1.06243	0.0302861
ENSDARG00000094840.3	si:dkey-21e2.13	si:dkey-21e2.13_[Source:ZFIN;Acc:ZDB-GENE-050208-379]	107	424	283.605	-2.28891	1.13497	0.0437255
ENSDARG00000089582.5	si:dkey-265e15.2	si:dkey-265e15.2_[Source:ZFIN;Acc:ZDB-GENE-081103-3]	24	95	63.5553	-2.28734	1.4074	0.104113
ENSDARG00000039682.7	si:ch211-121a2.2	si:ch211-121a2.2_[Source:ZFIN;Acc:ZDB-GENE-070705-21]	306	1210	809.636	-2.28586	1.06862	0.03243
ENSDARG00000088222.1	fam78ab	family_with_sequence_similarity_78,_member_Ab_[Source:ZFIN;Acc:ZDB-GENE-080220-25]	41	162	108.412	-2.28475	1.27301	0.0726917
ENSDARG00000103342.1	CABZ01113193.1	uncharacterized_protein_LOC795664_precursor__[Source:RefSeq_peptide;Acc:NP_001275704]	1951	7691	5148.91	-2.28141	1.03494	0.0274966
ENSDARG00000074029.1	stx19	syntaxin_19_[Source:ZFIN;Acc:ZDB-GENE-150909-2]	17	67	44.8564	-2.28108	1.52408	0.134475
ENSDARG00000095400.2	si:ch73-52f15.5	si:ch73-52f15.5_[Source:ZFIN;Acc:ZDB-GENE-091204-341]	183	719	481.625	-2.2766	1.09153	0.0370062
ENSDARG00000103785.1	sult2st2	sulfotransferase_family_2,_cytosolic_sulfotransferase_2_[Source:ZFIN;Acc:ZDB-GENE-061117-5]	628	2455	1645.91	-2.26934	1.04543	0.0299526
ENSDARG00000076790.3	crygm2d16	crystallin,_gamma_M2d16_[Source:ZFIN;Acc:ZDB-GENE-071004-53]	5028	19596	13144.7	-2.26495	1.02734	0.0274763
ENSDARG00000041645.5	NA	NA	831	3221	2162.64	-2.25704	1.03802	0.0296766
ENSDARG00000089963.6	hbbe1.1	hemoglobin_beta_embryonic-1.1_[Source:ZFIN;Acc:ZDB-GENE-030616-7]	2635	10207	6853.91	-2.25614	1.02761	0.028126
ENSDARG00000068493.3	si:zfos-411a11.2	si:zfos-411a11.2_[Source:ZFIN;Acc:ZDB-GENE-131119-33]	38	147	98.7321	-2.2542	1.28591	0.0796033
ENSDARG00000023082.8	krt1-19d	keratin,_type_1,_gene_19d_[Source:ZFIN;Acc:ZDB-GENE-060316-1]	4602	17802	11956.7	-2.25416	1.02512	0.027884
ENSDARG00000091136.3	zgc:174259	zgc:174259_[Source:ZFIN;Acc:ZDB-GENE-080213-10]	30	116	77.9172	-2.25354	1.34245	0.0932137
ENSDARG00000094041.4	krt17	keratin_17_[Source:ZFIN;Acc:ZDB-GENE-060503-86]	17210	66527	44688.3	-2.25314	1.02288	0.0276133
ENSDARG00000012355.8	galnt8a.1	polypeptide_N-acetylgalactosaminyltransferase_8a,_tandem_duplicate_1_[Source:ZFIN;Acc:ZDB-GENE-091015-4]	22	85	57.1023	-2.25241	1.43285	0.115955
ENSDARG00000003203.8	rhcga	Rh_family,_C_glycoprotein_a_[Source:ZFIN;Acc:ZDB-GENE-070424-81]	474	1824	1226.21	-2.2466	1.04672	0.0318471
ENSDARG00000020289.7	pif1	PIF1_5'-to-3'_DNA_helicase_homolog_(S._cerevisiae)_[Source:ZFIN;Acc:ZDB-GENE-030131-4928]	26	100	67.2321	-2.24587	1.38139	0.103992
ENSDARG00000028087.8	aldh2.2	aldehyde_dehydrogenase_2_family_(mitochondrial),_tandem_duplicate_2_[Source:ZFIN;Acc:ZDB-GENE-030326-5]	792	3042	2045.69	-2.2439	1.03585	0.0302935
ENSDARG00000078671.1	cdk5r2b	cyclin-dependent_kinase_5,_regulatory_subunit_2b_(p39)_[Source:ZFIN;Acc:ZDB-GENE-040801-251]	522	1997	1343.88	-2.23817	1.04256	0.0318087
ENSDARG00000087556.2	pacrg	PARK2_co-regulated_[Source:ZFIN;Acc:ZDB-GENE-041114-100]	106	404	272.05	-2.23274	1.12606	0.0473913
ENSDARG00000036140.7	crybgx	crystallin_beta_gamma_X_[Source:ZFIN;Acc:ZDB-GENE-070410-2]	4970	18819	12687.1	-2.22332	1.01792	0.0289483
ENSDARG00000103276.2	fcer1g	Fc_fragment_of_IgE,_high_affinity_I,_receptor_for;_gamma_polypeptide_[Source:ZFIN;Acc:ZDB-GENE-061130-3]	14	53	35.7321	-2.22301	1.60486	0.165999
ENSDARG00000071592.3	aqp8a.2	aquaporin_8a,_tandem_duplicate_2_[Source:ZFIN;Acc:ZDB-GENE-070112-1802]	206	779	525.296	-2.22143	1.07384	0.0385761
ENSDARG00000044280.6	opn1mw2	opsin_1_(cone_pigments),_medium-wave-sensitive,_2_[Source:ZFIN;Acc:ZDB-GENE-030728-5]	1523	5758	3882.89	-2.22111	1.02322	0.0299532
ENSDARG00000069828.5	NA	NA	90	340	229.31	-2.21999	1.14137	0.0517726
ENSDARG00000100912.1	zgc:162297	zgc:162297_[Source:ZFIN;Acc:ZDB-GENE-070410-62]	30	112	75.6962	-2.20292	1.33865	0.0998398
ENSDARG00000102692.1	NA	NA	213	794	536.776	-2.20074	1.06788	0.0393178
ENSDARG00000076900.2	prozb	protein_Z,_vitamin_K-dependent_plasma_glycoprotein_b_[Source:ZFIN;Acc:ZDB-GENE-120816-1]	84	313	211.616	-2.20016	1.14629	0.0549372
ENSDARG00000093619.2	sult3st2	sulfotransferase_family_3,_cytosolic_sulfotransferase_2_[Source:ZFIN;Acc:ZDB-GENE-030131-1135]	100	371	251.025	-2.19387	1.12539	0.0512444
ENSDARG00000021004.10	c5	complement_component_5_[Source:ZFIN;Acc:ZDB-GENE-120510-2]	323	1198	810.627	-2.19348	1.0474	0.0362415
ENSDARG00000061101.6	snx19a	sorting_nexin_19a_[Source:ZFIN;Acc:ZDB-GENE-060526-204]	113	417	282.42	-2.18618	1.11171	0.0492404
ENSDARG00000056915.5	si:ch211-237l4.6	si:ch211-237l4.6_[Source:ZFIN;Acc:ZDB-GENE-040724-42]	202	745	504.616	-2.18534	1.06781	0.0407003
ENSDARG00000059227.7	fabp1b.1	fatty_acid_binding_protein_1b,_tandem_duplicate_1_[Source:ZFIN;Acc:ZDB-GENE-050522-96]	2748	10126	6859.81	-2.18406	1.01109	0.0307636
ENSDARG00000012539.5	dnase1	deoxyribonuclease_I_[Source:ZFIN;Acc:ZDB-GENE-040718-423]	50	184	124.68	-2.18216	1.22224	0.0741998
ENSDARG00000078918.5	comtd1	catechol-O-methyltransferase_domain_containing_1_[Source:ZFIN;Acc:ZDB-GENE-030131-1072]	167	612	415.008	-2.17614	1.07797	0.0435148
ENSDARG00000039517.7	c8b	complement_component_8,_beta_polypeptide_[Source:ZFIN;Acc:ZDB-GENE-070912-163]	295	1080	732.5	-2.1747	1.04706	0.0378048
ENSDARG00000079031.4	si:ch211-22d5.2	si:ch211-22d5.2_[Source:ZFIN;Acc:ZDB-GENE-091204-283]	88	322	218.414	-2.17394	1.13643	0.0557542
ENSDARG00000024548.8	cryba4	crystallin,_beta_A4_[Source:ZFIN;Acc:ZDB-GENE-050522-143]	21968	80339	54499.8	-2.17315	1.00441	0.0304946
ENSDARG00000053544.6	hspa4l	heat_shock_protein_4_like_[Source:ZFIN;Acc:ZDB-GENE-030131-2412]	754	2747	1864.78	-2.16767	1.0198	0.0335377
ENSDARG00000094310.1	si:ch211-255g12.6	si:ch211-255g12.6_[Source:ZFIN;Acc:ZDB-GENE-081104-198]	9834	35542	24162.7	-2.15613	1.00124	0.0312827
ENSDARG00000030758.6	guca1c	guanylate_cyclase_activator_1C_[Source:ZFIN;Acc:ZDB-GENE-030829-1]	563	2029	1380.1	-2.15202	1.02212	0.0352527
ENSDARG00000056314.7	a2ml	alpha-2-macroglobulin-like_[Source:ZFIN;Acc:ZDB-GENE-090212-1]	1319	4751	3231.9	-2.15124	1.00876	0.032961
ENSDARG00000090814.3	si:dkey-18a10.3	si:dkey-18a10.3_[Source:ZFIN;Acc:ZDB-GENE-091204-174]	50	180	122.459	-2.15045	1.21829	0.0775412
ENSDARG00000106755.1	BX908745.1	NA	15	54	36.7376	-2.15045	1.57664	0.172587
ENSDARG00000089475.5	hbae1	hemoglobin,_alpha_embryonic_1_[Source:NCBI_gene;Acc:30597]	57	205	139.492	-2.14904	1.1947	0.0720481
ENSDARG00000075958.4	si:dkey-266f7.9	si:dkey-266f7.9_[Source:ZFIN;Acc:ZDB-GENE-070705-440]	334	1201	817.246	-2.14877	1.03677	0.0382133
ENSDARG00000077688.3	cpo	carboxypeptidase_O_[Source:ZFIN;Acc:ZDB-GENE-070619-6]	61	218	148.511	-2.1399	1.18228	0.0702996
ENSDARG00000025914.6	si:dkey-190g11.3	si:dkey-190g11.3_[Source:ZFIN;Acc:ZDB-GENE-081104-341]	28	100	68.1326	-2.13895	1.35318	0.113949
ENSDARG00000097229.2	si:ch211-226h8.15	si:ch211-226h8.15_[Source:ZFIN;Acc:ZDB-GENE-131121-380]	59	210	143.168	-2.13406	1.18687	0.0721674
ENSDARG00000030530.6	slc22a2	solute_carrier_family_22_(organic_cation_transporter),_member_2_[Source:ZFIN;Acc:ZDB-GENE-040426-2167]	729	2587	1764.68	-2.12974	1.01199	0.0353344
ENSDARG00000088377.4	rp1l1b	retinitis_pigmentosa_1-like_1b_[Source:ZFIN;Acc:ZDB-GENE-091204-67]	75	266	181.467	-2.12892	1.14976	0.0640803
ENSDARG00000053068.4	cyp8b1	cytochrome_P450,_family_8,_subfamily_B,_polypeptide_1_[Source:ZFIN;Acc:ZDB-GENE-040808-53]	161	571	389.541	-2.12888	1.07152	0.0469464
ENSDARG00000098656.1	CT574575.1	NA	59	207	141.503	-2.1133	1.18403	0.0742878
ENSDARG00000101407.2	tgm1l4	transglutaminase_1_like_4_[Source:ZFIN;Acc:ZDB-GENE-050913-29]	120	421	287.793	-2.11324	1.09305	0.0531934
ENSDARG00000079030.4	ftr39p	finTRIM_family,_member_39,_pseudogene_[Source:ZFIN;Acc:ZDB-GENEP-110922-1]	62	217	148.406	-2.10981	1.17536	0.072649
ENSDARG00000052535.4	ubxn10	UBX_domain_protein_10_[Source:ZFIN;Acc:ZDB-GENE-060825-319]	26	91	62.2348	-2.10981	1.37352	0.124524
ENSDARG00000102713.1	si:ch211-205a14.1	si:ch211-205a14.1_[Source:ZFIN;Acc:ZDB-GENE-050420-271]	42	146	99.9778	-2.09996	1.24776	0.0923773
ENSDARG00000095918.1	si:ch211-274k16.9	si:ch211-274k16.9_[Source:ZFIN;Acc:ZDB-GENE-110408-30]	38	132	90.4033	-2.09892	1.27033	0.0984798
ENSDARG00000098058.1	im:7150988	im:7150988_[Source:ZFIN;Acc:ZDB-GENE-050309-169]	258	894	612.563	-2.09536	1.03659	0.043238
ENSDARG00000104685.1	grk1b	G_protein-coupled_receptor_kinase_1_b_[Source:ZFIN;Acc:ZDB-GENE-050417-211]	1115	3850	2639.76	-2.09027	0.996849	0.0360045
ENSDARG00000079236.4	si:dkey-253d23.11	si:dkey-253d23.11_[Source:ZFIN;Acc:ZDB-GENE-050208-631]	67	229	157.32	-2.07557	1.15819	0.0731201
ENSDARG00000088628.2	CR450701.1	NA	22	75	51.5497	-2.07184	1.42676	0.146466
ENSDARG00000041787.5	cx32.3	connexin_32.3_[Source:ZFIN;Acc:ZDB-GENE-030131-1337]	324	1103	758.328	-2.06982	1.02122	0.0426809
ENSDARG00000077004.4	aldh1l1	aldehyde_dehydrogenase_1_family,_member_L1_[Source:ZFIN;Acc:ZDB-GENE-100519-4]	2761	9388	6455.88	-2.06808	0.984464	0.0356658
ENSDARG00000058672.7	si:dkey-266f7.1	si:dkey-266f7.1_[Source:ZFIN;Acc:ZDB-GENE-061207-67]	25	85	58.453	-2.06799	1.38356	0.134995
ENSDARG00000042780.5	apoba	apolipoprotein_Ba_[Source:ZFIN;Acc:ZDB-GENE-070702-4]	989	3352	2306.51	-2.06343	0.992342	0.0375845
ENSDARG00000056196.6	slc2a2	solute_carrier_family_2_(facilitated_glucose_transporter),_member_2_[Source:ZFIN;Acc:ZDB-GENE-030131-1213]	654	2215	1524.35	-2.0624	0.999141	0.0390014
ENSDARG00000030872.6	cetp	cholesteryl_ester_transfer_protein,_plasma_[Source:ZFIN;Acc:ZDB-GENE-041114-54]	370	1251	861.217	-2.05994	1.0142	0.0422458
ENSDARG00000094760.3	si:dkey-125i10.3	si:dkey-125i10.3_[Source:ZFIN;Acc:ZDB-GENE-060526-198]	220	743	511.61	-2.05831	1.03746	0.0472566
ENSDARG00000069792.4	crygm2d5	crystallin,_gamma_M2d5_[Source:ZFIN;Acc:ZDB-GENE-060918-4]	7961	26881	18510.3	-2.05802	0.978831	0.0355072
ENSDARG00000088366.4	zgc:77938	zgc:77938_[Source:ZFIN;Acc:ZDB-GENE-040426-1910]	217	732	504.151	-2.0566	1.03791	0.047536
ENSDARG00000067701.4	myoz3a	myozenin_3a_[Source:ZFIN;Acc:ZDB-GENE-111012-4]	472	1590	1095.37	-2.05462	1.00534	0.0409814
ENSDARG00000068974.5	lim2.1	lens_intrinsic_membrane_protein_2.1_[Source:ZFIN;Acc:ZDB-GENE-050522-398]	621	2087	1438.42	-2.05122	0.997759	0.0397992
ENSDARG00000057575.3	pnp4a	purine_nucleoside_phosphorylase_4a_[Source:ZFIN;Acc:ZDB-GENE-040625-83]	295	984	679.195	-2.0404	1.01898	0.0452433
ENSDARG00000099200.1	zgc:123103	zgc:123103_[Source:ZFIN;Acc:ZDB-GENE-051030-105]	2089	6964	4807.37	-2.03956	0.979522	0.0373244
ENSDARG00000053875.6	cryba1b	crystallin,_beta_A1b_[Source:ZFIN;Acc:ZDB-GENE-040718-326]	19767	65871	45475.3	-2.039	0.97334	0.0361843
ENSDARG00000093597.1	oip5	opa_interacting_protein_5_[Source:ZFIN;Acc:ZDB-GENE-090313-328]	37	123	84.9557	-2.03551	1.27082	0.109216
ENSDARG00000061110.7	zbtb44	zinc_finger_and_BTB_domain_containing_44_[Source:ZFIN;Acc:ZDB-GENE-060526-201]	28	93	64.2458	-2.03426	1.34669	0.130902
ENSDARG00000096888.1	serpinb1l4	serpin_peptidase_inhibitor,_clade_B_(ovalbumin),_member_1,_like_4_[Source:ZFIN;Acc:ZDB-GENE-030131-7169]	65	215	148.646	-2.02828	1.1562	0.0793855
ENSDARG00000011886.8	pdca	phosducin_a_[Source:ZFIN;Acc:ZDB-GENE-031023-1]	241	797	551.049	-2.028	1.02626	0.0481435
ENSDARG00000007080.8	rhcgl1	Rh_family,_C_glycoprotein,_like_1_[Source:ZFIN;Acc:ZDB-GENE-060209-2]	714	2352	1627.44	-2.02235	0.98846	0.0407605
ENSDARG00000077157.4	synpo2b	synaptopodin_2b_[Source:ZFIN;Acc:ZDB-GENE-101230-1]	161	530	366.776	-2.02139	1.05092	0.0544247
ENSDARG00000069244.6	si:ch211-244b2.3	si:ch211-244b2.3_[Source:ZFIN;Acc:ZDB-GENE-030131-4737]	72	236	163.458	-2.01517	1.13831	0.0766748
ENSDARG00000055313.7	slc12a10.1	solute_carrier_family_12_(sodium/potassium/chloride_transporters),_member_10,_tandem_duplicate_1_[Source:ZFIN;Acc:ZDB-GENE-060503-330]	18	59	40.8646	-2.01517	1.50199	0.179706
ENSDARG00000108432.1	CABZ01070527.2	NA	508	1662	1151.56	-2.01247	0.99408	0.0429228
ENSDARG00000087345.2	zmp:0000000906	zmp:0000000906_[Source:ZFIN;Acc:ZDB-GENE-130530-909]	19	62	42.9806	-2.00872	1.48032	0.174796
ENSDARG00000070702.5	s100v2	S100_calcium_binding_protein_V2_[Source:ZFIN;Acc:ZDB-GENE-030131-8909]	817	2662	1845.94	-2.00656	0.982457	0.0411132
ENSDARG00000039832.5	gsta.2	glutathione_S-transferase,_alpha_tandem_duplicate_2_[Source:ZFIN;Acc:ZDB-GENE-070822-30]	662	2156	1495.2	-2.00591	0.98631	0.0419766
ENSDARG00000022832.9	bnip4	BCL2/adenovirus_E1B_interacting_protein_4_[Source:ZFIN;Acc:ZDB-GENE-051113-212]	696	2255	1565.48	-1.99842	0.983607	0.042181
ENSDARG00000101271.1	si:ch211-227n13.3	si:ch211-227n13.3_[Source:ZFIN;Acc:ZDB-GENE-141222-2]	52	168	116.696	-1.99433	1.19142	0.0941489
ENSDARG00000030349.8	cryba2a	crystallin,_beta_A2a_[Source:ZFIN;Acc:ZDB-GENE-040625-8]	13059	42042	29223.9	-1.98924	0.962067	0.0386707
ENSDARG00000101863.1	CR382337.3	NA	23	74	51.4447	-1.98834	1.40891	0.158166
ENSDARG00000098376.1	si:ch211-207l14.1	si:ch211-207l14.1_[Source:ZFIN;Acc:ZDB-GENE-120215-234]	496	1594	1108.4	-1.98669	0.988998	0.0445588
ENSDARG00000092033.3	si:dkey-239h2.3	si:dkey-239h2.3_[Source:ZFIN;Acc:ZDB-GENE-081104-383]	554	1778	1236.68	-1.98475	0.98563	0.0440422
ENSDARG00000045142.6	hbae5	hemoglobin,_alpha_embryonic_5_[Source:ZFIN;Acc:ZDB-GENE-101028-1]	120	385	267.803	-1.98428	1.06994	0.063657
ENSDARG00000057460.6	crygm2d13	crystallin,_gamma_M2d13_[Source:ZFIN;Acc:ZDB-GENE-040718-105]	17097	54786	38118.2	-1.98252	0.960224	0.038957
ENSDARG00000037836.5	igfals	insulin-like_growth_factor_binding_protein,_acid_labile_subunit_[Source:ZFIN;Acc:ZDB-GENE-061009-25]	50	160	111.353	-1.98053	1.19749	0.0981477
ENSDARG00000101595.1	tgm1l2	transglutaminase_1_like_2_[Source:ZFIN;Acc:ZDB-GENE-110408-37]	26	83	57.7927	-1.97705	1.36692	0.148077
ENSDARG00000016695.10	p2rx1	purinergic_receptor_P2X,_ligand-gated_ion_channel,_1_[Source:ZFIN;Acc:ZDB-GENE-030319-1]	73	233	162.243	-1.97682	1.1305	0.0803575
ENSDARG00000030262.9	si:ch211-220i18.4	si:ch211-220i18.4_[Source:ZFIN;Acc:ZDB-GENE-090312-151]	47	150	104.45	-1.97668	1.20993	0.102318
ENSDARG00000053097.4	hsf2	heat_shock_transcription_factor_2_[Source:ZFIN;Acc:ZDB-GENE-011128-1]	678	2160	1504.62	-1.97413	0.978699	0.0436855
ENSDARG00000036968.6	NA	NA	116	369	257.118	-1.97195	1.0712	0.0656397
ENSDARG00000074345.4	si:ch211-214b16.4	si:ch211-214b16.4_[Source:ZFIN;Acc:ZDB-GENE-081105-53]	187	593	413.463	-1.96745	1.02953	0.0560018
ENSDARG00000103204.1	CT583728.17	NA	82	260	181.287	-1.96727	1.11218	0.0769199
ENSDARG00000036903.4	irak1bp1	interleukin-1_receptor-associated_kinase_1_binding_protein_1_[Source:ZFIN;Acc:ZDB-GENE-050522-272]	139	440	306.897	-1.96487	1.05245	0.0619079
ENSDARG00000069817.6	crygm2d8	crystallin,_gamma_M2d8_[Source:ZFIN;Acc:ZDB-GENE-040718-321]	10638	33652	23475.2	-1.96392	0.956376	0.040024
ENSDARG00000086756.1	RGS9BP	regulator_of_G_protein_signaling_9_binding_protein_[Source:HGNC_Symbol;Acc:HGNC:30304]	260	822	573.485	-1.96308	1.00885	0.0516718
ENSDARG00000087532.5	si:ch211-278p9.1	si:ch211-278p9.1_[Source:ZFIN;Acc:ZDB-GENE-081028-46]	19	60	41.8701	-1.96141	1.48025	0.185153
ENSDARG00000043279.7	aqp12	aquaporin_12_[Source:ZFIN;Acc:ZDB-GENE-040718-310]	1133	3577	2496.28	-1.96106	0.967258	0.0426175
ENSDARG00000032010.10	slc15a2	solute_carrier_family_15_(oligopeptide_transporter),_member_2_[Source:ZFIN;Acc:ZDB-GENE-030131-5866]	370	1168	815.131	-1.9609	0.992899	0.0482769
ENSDARG00000068507.4	crybb1	crystallin,_beta_B1_[Source:ZFIN;Acc:ZDB-GENE-010813-1]	32004	100629	70284.6	-1.95517	0.953385	0.0402891
ENSDARG00000057652.6	dbpb	D_site_albumin_promoter_binding_protein_b_[Source:ZFIN;Acc:ZDB-GENE-100922-6]	549	1723	1203.89	-1.9525	0.978724	0.046049
ENSDARG00000063283.5	abi3b	ABI_family,_member_3b_[Source:ZFIN;Acc:ZDB-GENE-121214-259]	51	159	111.248	-1.94291	1.18903	0.102252
ENSDARG00000090140.4	tmem196b	transmembrane_protein_196b_[Source:ZFIN;Acc:ZDB-GENE-110914-248]	54	168	117.596	-1.93988	1.17726	0.0993954
ENSDARG00000045854.2	fgf23	fibroblast_growth_factor_23_[Source:ZFIN;Acc:ZDB-GENE-050201-4]	27	84	58.7982	-1.93988	1.35327	0.151723
ENSDARG00000101762.2	fah	fumarylacetoacetate_hydrolase_(fumarylacetoacetase)_[Source:ZFIN;Acc:ZDB-GENE-030131-1091]	1213	3768	2638.36	-1.93767	0.961043	0.043777
ENSDARG00000036700.6	si:ch211-114n24.6	si:ch211-114n24.6_[Source:ZFIN;Acc:ZDB-GENE-120214-26]	618	1919	1343.79	-1.93713	0.972397	0.0463579
ENSDARG00000042529.6	gnat2	guanine_nucleotide_binding_protein_(G_protein),_alpha_transducing_activity_polypeptide_2_[Source:ZFIN;Acc:ZDB-GENE-011128-10]	13262	41155	28822.8	-1.93622	0.949574	0.0414457
ENSDARG00000087873.2	eevs	2-epi-5-epi-valiolone_synthase_[Source:ZFIN;Acc:ZDB-GENE-131121-365]	62	192	134.525	-1.93322	1.15088	0.0930008
ENSDARG00000069775.2	fbxo40.1	F-box_protein_40,_tandem_duplicate_1_[Source:ZFIN;Acc:ZDB-GENE-080220-36]	104	322	225.618	-1.93293	1.07639	0.0725344
ENSDARG00000059163.7	irbp	interphotoreceptor_retinoid-binding_protein_[Source:ZFIN;Acc:ZDB-GENE-990415-132]	4461	13739	9637.22	-1.92529	0.949238	0.0425347
ENSDARG00000087390.2	hbbe1.3	hemoglobin,_beta_embryonic_1.3_[Source:ZFIN;Acc:ZDB-GENE-131120-128]	2316	7112	4991.76	-1.92107	0.95137	0.0434589
ENSDARG00000093318.1	si:dkey-57a22.15	si:dkey-57a22.15_[Source:ZFIN;Acc:ZDB-GENE-081104-427]	2089	6412	4500.87	-1.92042	0.951919	0.0436522
ENSDARG00000092240.1	si:ch211-243a20.3	si:ch211-243a20.3_[Source:ZFIN;Acc:ZDB-GENE-061207-28]	229	702	492.897	-1.91858	1.00675	0.0566863
ENSDARG00000007576.10	crybb1l1	crystallin,_beta_B1,_like_1_[Source:ZFIN;Acc:ZDB-GENE-100112-3]	35274	107832	75756.4	-1.91456	0.94374	0.0424894
ENSDARG00000041140.8	ddb2	damage-specific_DNA_binding_protein_2_[Source:ZFIN;Acc:ZDB-GENE-050419-169]	805	2458	1727.27	-1.91288	0.961463	0.0466405
ENSDARG00000100406.2	NA	NA	4201	12807	9002.66	-1.91058	0.945989	0.0434179
ENSDARG00000099247.1	si:dkey-68o6.5	si:dkey-68o6.5_[Source:ZFIN;Acc:ZDB-GENE-030131-5416]	25	76	53.4557	-1.90652	1.37735	0.166297
ENSDARG00000094286.1	si:ch211-117m20.4	si:ch211-117m20.4_[Source:ZFIN;Acc:ZDB-GENE-060526-20]	61	185	130.187	-1.9031	1.14963	0.097843
ENSDARG00000032929.8	cryba1l1	crystallin,_beta_A1,_like_1_[Source:ZFIN;Acc:ZDB-GENE-050417-249]	23227	70427	49562.9	-1.90278	0.941173	0.0432062
ENSDARG00000103494.1	usp43a	ubiquitin_specific_peptidase_43a_[Source:ZFIN;Acc:ZDB-GENE-100211-1]	32	97	68.2678	-1.90237	1.29902	0.143067
ENSDARG00000001437.10	slc2a1a	solute_carrier_family_2_(facilitated_glucose_transporter),_member_1a_[Source:ZFIN;Acc:ZDB-GENE-030131-3158]	174	527	370.963	-1.90117	1.02175	0.0627866
ENSDARG00000100075.1	abcg2a	ATP-binding_cassette,_sub-family_G_(WHITE),_member_2a_[Source:ZFIN;Acc:ZDB-GENE-050517-35]	1079	3264	2298.17	-1.8994	0.953701	0.0464138
ENSDARG00000041848.4	rh50	Rh50-like_protein_[Source:ZFIN;Acc:ZDB-GENE-000427-1]	50	151	106.356	-1.897	1.18773	0.110228
ENSDARG00000100442.1	cfh	complement_factor_H_[Source:ZFIN;Acc:ZDB-GENE-050208-661]	145	437	307.933	-1.89404	1.03543	0.067366
ENSDARG00000007906.9	lrp2b	low_density_lipoprotein_receptor-related_protein_2b_[Source:ZFIN;Acc:ZDB-GENE-111115-1]	256	770	542.811	-1.89117	0.994791	0.0572926
ENSDARG00000071643.4	zgc:171490	zgc:171490_[Source:ZFIN;Acc:ZDB-GENE-080204-29]	30	90	63.4805	-1.88742	1.31751	0.151982
ENSDARG00000101176.1	ugt1b7	UDP_glucuronosyltransferase_1_family,_polypeptide_B7_[Source:ZFIN;Acc:ZDB-GENE-080227-15]	19	57	40.2043	-1.88741	1.48077	0.202446
ENSDARG00000091148.4	crygm2d20	crystallin,_gamma_M2d20_[Source:ZFIN;Acc:ZDB-GENE-070424-32]	11770	35251	24872.7	-1.885	0.937602	0.0443835
ENSDARG00000092858.2	si:ch1073-126c3.2	si:ch1073-126c3.2_[Source:ZFIN;Acc:ZDB-GENE-030131-4602]	87	260	183.538	-1.88188	1.09047	0.0843931
ENSDARG00000004060.7	bhlhe40	basic_helix-loop-helix_family,_member_e40_[Source:ZFIN;Acc:ZDB-GENE-030131-3133]	3780	11269	7959.12	-1.87836	0.938731	0.0453974
ENSDARG00000030411.6	crygn2	crystallin,_gamma_N2_[Source:ZFIN;Acc:ZDB-GENE-040801-16]	23842	71004	50160.2	-1.87685	0.934999	0.0447149
ENSDARG00000053684.7	aldob	aldolase_b,_fructose-bisphosphate_[Source:ZFIN;Acc:ZDB-GENE-030131-383]	52008	154882	109416	-1.87682	0.934639	0.0446361
ENSDARG00000037997.5	tubb5	tubulin,_beta_5_[Source:ZFIN;Acc:ZDB-GENE-031110-4]	3704	10996	7773.31	-1.87228	0.937384	0.0457879
ENSDARG00000096110.1	zgc:123278	zgc:123278_[Source:ZFIN;Acc:ZDB-GENE-051127-21]	118	349	246.914	-1.8669	1.05067	0.0755897
ENSDARG00000038199.6	cdab	cytidine_deaminase_b_[Source:ZFIN;Acc:ZDB-GENE-040426-1911]	655	1928	1365.45	-1.85999	0.953731	0.051149
ENSDARG00000053862.6	crygmx	crystallin,_gamma_MX_[Source:ZFIN;Acc:ZDB-GENE-030131-7732]	7957	23419	16586.2	-1.85984	0.932195	0.0460302
ENSDARG00000094101.3	si:dkey-122c11.8	si:dkey-122c11.8_[Source:ZFIN;Acc:ZDB-GENE-110913-23]	29	85	60.2539	-1.85386	1.32613	0.162129
ENSDARG00000100484.1	CR450808.1	NA	63	184	130.533	-1.84874	1.13657	0.103825
ENSDARG00000104790.1	CABZ01045617.1	NA	87441	255011	180967	-1.84663	0.927256	0.0464259
ENSDARG00000075931.5	acsl5	acyl-CoA_synthetase_long-chain_family_member_5_[Source:ZFIN;Acc:ZDB-GENE-040912-169]	1205	3501	2486.5	-1.84119	0.938807	0.0498556
ENSDARG00000016065.10	tlr3	toll-like_receptor_3_[Source:ZFIN;Acc:ZDB-GENE-040219-7]	63	183	129.977	-1.84087	1.13553	0.104982
ENSDARG00000092018.1	si:ch211-139a5.1	si:ch211-139a5.1_[Source:ZFIN;Acc:ZDB-GENE-060526-39]	21	61	43.3258	-1.84087	1.44037	0.201231
ENSDARG00000006447.10	slc19a3a	solute_carrier_family_19_(thiamine_transporter),_member_3a_[Source:ZFIN;Acc:ZDB-GENE-110411-41]	29	84	59.6987	-1.83679	1.32525	0.165748
ENSDARG00000043492.3	irf1a	interferon_regulatory_factor_1a_[Source:ZFIN;Acc:ZDB-GENE-060421-4031]	27	78	55.4667	-1.83297	1.34845	0.174048
ENSDARG00000038242.6	zgc:113333	zgc:113333_[Source:ZFIN;Acc:ZDB-GENE-050320-57]	275	793	564.136	-1.83035	0.978345	0.0613646
ENSDARG00000042428.6	gstt1a	glutathione_S-transferase_theta_1a_[Source:ZFIN;Acc:ZDB-GENE-031001-13]	1063	3064	2179.92	-1.82973	0.937874	0.0510649
ENSDARG00000104207.1	pcyt1bb	phosphate_cytidylyltransferase_1,_choline,_beta_b_[Source:ZFIN;Acc:ZDB-GENE-051120-48]	68	196	139.447	-1.8297	1.1205	0.102483
ENSDARG00000086826.3	sult6b1	sulfotransferase_family,_cytosolic,_6b,_member_1_[Source:ZFIN;Acc:ZDB-GENE-050417-228]	2388	6883	4897.02	-1.82969	0.929692	0.049061
ENSDARG00000098372.1	CABZ01029904.1	NA	58	167	118.842	-1.82818	1.14937	0.111701
ENSDARG00000005371.9	gprc6a	G_protein-coupled_receptor,_class_C,_group_6,_member_A_[Source:ZFIN;Acc:ZDB-GENE-041217-22]	98	282	200.706	-1.8273	1.06575	0.0864253
ENSDARG00000078917.5	zgc:195245	zgc:195245_[Source:ZFIN;Acc:ZDB-GENE-081022-200]	81	233	165.845	-1.82679	1.09204	0.0943613
ENSDARG00000063519.6	PLEKHB1	pleckstrin_homology_domain_containing_B1_[Source:HGNC_Symbol;Acc:HGNC:19079]	605	1738	1237.43	-1.82488	0.947668	0.0541481
ENSDARG00000055534.5	grk7b	G_protein-coupled_receptor_kinase_7b_[Source:ZFIN;Acc:ZDB-GENE-030904-3]	54	155	110.378	-1.82369	1.16298	0.116852
ENSDARG00000092532.1	si:dkey-21e2.4	si:dkey-21e2.4_[Source:ZFIN;Acc:ZDB-GENE-050208-538]	183	525	373.905	-1.82293	1.00258	0.0690268
ENSDARG00000070858.5	si:busm1-105l16.2	si:busm1-105l16.2_[Source:ZFIN;Acc:ZDB-GENE-030616-108]	85	243	173.198	-1.81788	1.08356	0.0934069
ENSDARG00000013752.5	tnni2a.3	troponin_I_type_2a_(skeletal,_fast),_tandem_duplicate_3_[Source:ZFIN;Acc:ZDB-GENE-040718-80]	56	160	114.055	-1.81703	1.15479	0.115609
ENSDARG00000075817.5	mettl24	methyltransferase_like_24_[Source:ZFIN;Acc:ZDB-GENE-070424-138]	98	279	199.041	-1.81187	1.06319	0.0883467
ENSDARG00000057789.3	lyz	lysozyme_[Source:ZFIN;Acc:ZDB-GENE-020515-2]	804	2287	1631.87	-1.81064	0.938129	0.0535996
ENSDARG00000044528.6	slc15a1b	solute_carrier_family_15_(oligopeptide_transporter),_member_1b_[Source:ZFIN;Acc:ZDB-GENE-030131-4661]	1048	2981	2127.08	-1.81061	0.933666	0.0524708
ENSDARG00000076693.5	CR847505.1	NA	16630	47245	33720.7	-1.80883	0.919022	0.0490439
ENSDARG00000059719.4	fam169aa	family_with_sequence_similarity_169,_member_Aa_[Source:ZFIN;Acc:ZDB-GENE-060825-117]	156	443	316.217	-1.80822	1.01273	0.074182
ENSDARG00000104649.1	si:dkey-40c23.3	si:dkey-40c23.3_[Source:ZFIN;Acc:ZDB-GENE-131126-78]	31	88	62.8202	-1.80769	1.30275	0.16526
ENSDARG00000101695.1	si:dkey-26m3.3	si:dkey-26m3.3_[Source:ZFIN;Acc:ZDB-GENE-070705-445]	2602	7385	5272.11	-1.80743	0.9239	0.050429
ENSDARG00000092730.2	si:dkey-22i16.3	si:dkey-22i16.3_[Source:ZFIN;Acc:ZDB-GENE-071005-4]	645	1828	1305.42	-1.80535	0.941692	0.0552209
ENSDARG00000007186.6	ppp1r8a	protein_phosphatase_1,_regulatory_subunit_8a_[Source:ZFIN;Acc:ZDB-GENE-060503-681]	38	107	76.5218	-1.79599	1.24304	0.148502
ENSDARG00000044861.6	opn1lw2	opsin_1_(cone_pigments),_long-wave-sensitive,_2_[Source:ZFIN;Acc:ZDB-GENE-040718-141]	15851	44628	31916.8	-1.79583	0.915964	0.0499269
ENSDARG00000052138.6	slc1a2a	solute_carrier_family_1_(glial_high_affinity_glutamate_transporter),_member_2a_[Source:ZFIN;Acc:ZDB-GENE-100422-11]	411	1156	826.928	-1.79439	0.952777	0.0596566
ENSDARG00000051925.5	cyb5r2	cytochrome_b5_reductase_2_[Source:ZFIN;Acc:ZDB-GENE-060825-83]	96	270	193.143	-1.79431	1.0629	0.0913872
ENSDARG00000103981.1	bhlha9	basic_helix-loop-helix_family,_member_a9_[Source:ZFIN;Acc:ZDB-GENE-030131-2201]	117	329	235.358	-1.79403	1.03873	0.0841432
ENSDARG00000076270.6	adamts13	ADAM_metallopeptidase_with_thrombospondin_type_1_motif,_13_[Source:ZFIN;Acc:ZDB-GENE-070814-7]	100	281	201.052	-1.79303	1.05735	0.0899295
ENSDARG00000089382.2	zgc:158463	zgc:158463_[Source:ZFIN;Acc:ZDB-GENE-070410-9]	164059	460839	329751	-1.7925	0.914239	0.04992
ENSDARG00000103295.2	cyp3a65	cytochrome_P450,_family_3,_subfamily_A,_polypeptide_65_[Source:ZFIN;Acc:ZDB-GENE-050604-1]	9059	25429	18198.4	-1.79151	0.9157	0.0504142
ENSDARG00000105218.1	ompa	olfactory_marker_protein_a_[Source:ZFIN;Acc:ZDB-GENE-050626-118]	325	912	652.724	-1.79105	0.961794	0.0625754
ENSDARG00000006811.8	sult1st6	sulfotransferase_family_1,_cytosolic_sulfotransferase_6_[Source:ZFIN;Acc:ZDB-GENE-040718-343]	295	827	592.02	-1.78963	0.966123	0.0639709
ENSDARG00000042978.7	cyp2p6	cytochrome_P450,_family_2,_subfamily_P,_polypeptide_6_[Source:ZFIN;Acc:ZDB-GENE-040426-790]	707	1981	1418.29	-1.7889	0.935847	0.0559361
ENSDARG00000100949.1	vap	vascular_associated_protein_[Source:ZFIN;Acc:ZDB-GENE-090313-42]	20	56	40.0993	-1.78788	1.46046	0.22088
ENSDARG00000070078.5	abcb11b	ATP-binding_cassette,_sub-family_B_(MDR/TAP),_member_11b_[Source:ZFIN;Acc:ZDB-GENE-050517-14]	520	1451	1039.81	-1.78292	0.942424	0.0585116
ENSDARG00000093521.3	NA	NA	38	106	75.9665	-1.78245	1.24221	0.151315
ENSDARG00000098301.1	DUPD1	(1_of_many)_dual_specificity_phosphatase_and_pro_isomerase_domain_containing_1_[Source:HGNC_Symbol;Acc:HGNC:23481]	19	53	37.9833	-1.78245	1.48235	0.229191
ENSDARG00000015866.7	apoa2	apolipoprotein_A-II_[Source:ZFIN;Acc:ZDB-GENE-030131-1046]	52069	144194	103509	-1.77197	0.909529	0.0513878
ENSDARG00000104214.1	CR381540.3	NA	103	285	204.623	-1.77077	1.04987	0.0916685
ENSDARG00000088052.1	CR759791.1	NA	34	94	67.5025	-1.76958	1.27255	0.164354
ENSDARG00000088625.2	si:ch211-142d6.2	si:ch211-142d6.2_[Source:ZFIN;Acc:ZDB-GENE-141216-119]	38	105	75.4113	-1.76877	1.24108	0.154102
ENSDARG00000062781.6	glsl	glutaminase_like_[Source:ZFIN;Acc:ZDB-GENE-131127-106]	74	204	146.591	-1.76543	1.09711	0.107581
ENSDARG00000089903.2	cmasb	cytidine_monophosphate_N-acetylneuraminic_acid_synthetase_b_[Source:ZFIN;Acc:ZDB-GENE-120427-1]	61	168	120.748	-1.76404	1.13133	0.118934
ENSDARG00000105411.1	si:ch211-113d11.5	si:ch211-113d11.5_[Source:ZFIN;Acc:ZDB-GENE-030131-6391]	783	2155	1549.12	-1.76306	0.927784	0.0573948
ENSDARG00000097285.2	NA	NA	303	832	598.398	-1.75972	0.958382	0.0663373
ENSDARG00000041925.8	cryba2b	crystallin,_beta_A2b_[Source:ZFIN;Acc:ZDB-GENE-040718-324]	17774	48690	35038.1	-1.75631	0.906383	0.0526581
ENSDARG00000018530.6	mapkapk2b	mitogen-activated_protein_kinase-activated_protein_kinase_2b_[Source:ZFIN;Acc:ZDB-GENE-071018-1]	23	63	45.3368	-1.75617	1.40432	0.211098
ENSDARG00000096166.2	si:dkey-29p23.2	si:dkey-29p23.2_[Source:ZFIN;Acc:ZDB-GENE-110914-51]	4638	12688	9133.34	-1.75435	0.908477	0.0534728
ENSDARG00000088390.4	nme4	NME/NM23_nucleoside_diphosphate_kinase_4_[Source:ZFIN;Acc:ZDB-GENE-040426-1043]	367	1003	722.163	-1.75293	0.948204	0.0645039
ENSDARG00000078624.4	arhgef9b	Cdc42_guanine_nucleotide_exchange_factor_(GEF)_9b_[Source:ZFIN;Acc:ZDB-GENE-030131-7745]	597	1628	1172.75	-1.74975	0.931086	0.0602088
ENSDARG00000070770.6	her4.3	hairy-related_4,_tandem_duplicate_3_[Source:ZFIN;Acc:ZDB-GENE-081030-7]	25	68	49.0136	-1.74606	1.37276	0.203396
ENSDARG00000105416.1	adgrg4a	adhesion_G_protein-coupled_receptor_G4a_[Source:ZFIN;Acc:ZDB-GENE-121129-2]	182	494	356.241	-1.74303	0.987202	0.0774586
ENSDARG00000037411.5	npy1r	neuropeptide_Y_receptor_Y1_[Source:ZFIN;Acc:ZDB-GENE-080221-1]	21	57	41.1048	-1.74303	1.44061	0.22631
ENSDARG00000104791.1	CABZ01077956.1	NA	31	84	60.5992	-1.74058	1.29904	0.180281
ENSDARG00000105052.1	cfhl5	complement_factor_H_like_5_[Source:ZFIN;Acc:ZDB-GENE-050208-782]	34	92	66.392	-1.73855	1.2705	0.171186
ENSDARG00000100702.2	zgc:174680	zgc:174680_[Source:ZFIN;Acc:ZDB-GENE-080204-24]	71	192	138.577	-1.73767	1.10014	0.11422
ENSDARG00000053929.6	opn4b	opsin_4b_[Source:ZFIN;Acc:ZDB-GENE-080415-3]	30	81	58.4832	-1.73541	1.30924	0.185002
ENSDARG00000033802.8	cyp27a7	cytochrome_P450,_family_27,_subfamily_A,_polypeptide_7_[Source:ZFIN;Acc:ZDB-GENE-081104-519]	803	2167	1564.79	-1.73468	0.920763	0.0595701
ENSDARG00000074947.2	fam26e.1	family_with_sequence_similarity_26,_member_E,_tandem_duplicate_1_[Source:ZFIN;Acc:ZDB-GENE-070410-4]	42	113	81.6543	-1.73032	1.21132	0.153162
ENSDARG00000078250.1	zgc:194398	zgc:194398_[Source:ZFIN;Acc:ZDB-GENE-081022-111]	298	800	578.378	-1.72714	0.952282	0.0697254
ENSDARG00000095005.3	si:dkey-21e2.10	si:dkey-21e2.10_[Source:ZFIN;Acc:ZDB-GENE-050208-778]	59	158	114.295	-1.72359	1.13279	0.128122
ENSDARG00000096157.3	si:dkey-40n15.1	si:dkey-40n15.1_[Source:ZFIN;Acc:ZDB-GENE-110914-64]	37	99	71.6295	-1.72236	1.24482	0.166476
ENSDARG00000098645.1	rgn	regucalcin_[Source:ZFIN;Acc:ZDB-GENE-040718-68]	484	1294	936.421	-1.72121	0.930927	0.0644685
ENSDARG00000055798.4	heyl	hes-related_family_bHLH_transcription_factor_with_YRPW_motif-like_[Source:ZFIN;Acc:ZDB-GENE-030131-7074]	33	88	63.7207	-1.71749	1.27823	0.179061
ENSDARG00000005257.10	GBGT1	(1_of_many)_globoside_alpha-1,3-N-acetylgalactosaminyltransferase_1_(FORS_blood_group)_[Source:HGNC_Symbol;Acc:HGNC:20460]	21	56	40.5495	-1.71749	1.44083	0.233255
ENSDARG00000001859.6	dbx1b	developing_brain_homeobox_1b_[Source:ZFIN;Acc:ZDB-GENE-000128-11]	71	189	136.911	-1.71495	1.09685	0.117929
ENSDARG00000042857.6	NA	NA	85	226	163.759	-1.71324	1.06731	0.108451
ENSDARG00000076011.4	NA	NA	284	755	547.088	-1.71304	0.951822	0.0719002
ENSDARG00000074836.2	setmar	SET_domain_and_mariner_transposase_fusion_gene_[Source:ZFIN;Acc:ZDB-GENE-080204-61]	64	170	123.209	-1.71185	1.11538	0.124842
ENSDARG00000043035.6	capn3b	calpain_3b_[Source:ZFIN;Acc:ZDB-GENE-041001-149]	81	215	155.85	-1.7108	1.07441	0.111314
ENSDARG00000056781.5	zanl	zonadhesin,_like_[Source:ZFIN;Acc:ZDB-GENE-060131-2]	1669	4427	3209.58	-1.7098	0.904325	0.0586652
ENSDARG00000019949.8	serpinh1b	serpin_peptidase_inhibitor,_clade_H_(heat_shock_protein_47),_member_1b_[Source:ZFIN;Acc:ZDB-GENE-990415-93]	1839	4874	3534.32	-1.70864	0.903121	0.0585005
ENSDARG00000035544.7	etnppl	ethanolamine-phosphate_phospho-lyase_[Source:ZFIN;Acc:ZDB-GENE-040426-1133]	895	2370	1718.93	-1.70738	0.912375	0.0612949
ENSDARG00000019228.9	mogat2	monoacylglycerol_O-acyltransferase_2_[Source:ZFIN;Acc:ZDB-GENE-041010-186]	285	754	546.983	-1.70606	0.950154	0.0725645
ENSDARG00000058678.5	aqp10b	aquaporin_10b_[Source:ZFIN;Acc:ZDB-GENE-060503-57]	22	58	42.1103	-1.701	1.42179	0.231548
ENSDARG00000053774.7	alpi.2	alkaline_phosphatase,_intestinal,_tandem_duplicate_2_[Source:ZFIN;Acc:ZDB-GENE-050626-142]	212	558	405.285	-1.69866	0.966924	0.078958
ENSDARG00000068374.5	si:ch211-132b12.7	si:ch211-132b12.7_[Source:ZFIN;Acc:ZDB-GENE-050419-250]	331	869	631.549	-1.69498	0.940204	0.0714228
ENSDARG00000097445.2	si:dkey-195m11.8	si:dkey-195m11.8_[Source:ZFIN;Acc:ZDB-GENE-030131-3092]	344	903	656.281	-1.69477	0.938365	0.0709039
ENSDARG00000102687.1	NBL1	MINOS1-NBL1_readthrough_[Source:HGNC_Symbol;Acc:HGNC:48338]	180	472	343.125	-1.69325	0.978334	0.0834973
ENSDARG00000005616.10	bfb	complement_component_bfb_[Source:ZFIN;Acc:ZDB-GENE-990415-34]	140	367	266.814	-1.69281	1.00127	0.0909016
ENSDARG00000069607.3	zgc:162331	zgc:162331_[Source:ZFIN;Acc:ZDB-GENE-070410-75]	301	789	573.621	-1.69272	0.944429	0.0730818
ENSDARG00000079375.4	CU104698.1	NA	34	89	64.7262	-1.69072	1.26749	0.182231
ENSDARG00000096359.2	eppk1	epiplakin_1_[Source:ZFIN;Acc:ZDB-GENE-030416-1]	979	2555	1859.47	-1.6864	0.905913	0.0626671
ENSDARG00000086185.2	CR318620.1	NA	23	60	43.671	-1.68578	1.40392	0.229842
ENSDARG00000091143.2	or106-10	odorant_receptor,_family_G,_subfamily_106,_member_10_[Source:ZFIN;Acc:ZDB-GENE-070806-62]	23	60	43.671	-1.68578	1.40392	0.229842
ENSDARG00000104992.1	epgn	epithelial_mitogen_homolog_(mouse)_[Source:ZFIN;Acc:ZDB-GENE-100426-1]	182	474	345.136	-1.68341	0.975503	0.0844051
ENSDARG00000100741.2	cdc20	cell_division_cycle_20_homolog_[Source:ZFIN;Acc:ZDB-GENE-040426-2044]	143	371	270.385	-1.67786	0.996267	0.0921531
ENSDARG00000069376.3	tnfsf12	TNF_superfamily_member_12_[Source:ZFIN;Acc:ZDB-GENE-060929-376]	177	458	334.001	-1.67405	0.975983	0.0862993
ENSDARG00000071355.5	si:ch211-197g15.7	si:ch211-197g15.7_[Source:ZFIN;Acc:ZDB-GENE-030131-4763]	41	106	77.3173	-1.67282	1.21261	0.167733
ENSDARG00000041141.7	cryba1a	crystallin,_beta_A1a_[Source:ZFIN;Acc:ZDB-GENE-040718-107]	60	155	113.079	-1.67169	1.12291	0.136563
ENSDARG00000068819.4	BX548044.2	NA	48	124	90.4636	-1.67169	1.17252	0.153947
ENSDARG00000103013.1	pcdh1g22	protocadherin_1_gamma_22_[Source:ZFIN;Acc:ZDB-GENE-030131-2695]	793	2046	1493.1	-1.66987	0.906133	0.0653504
ENSDARG00000101930.1	CU914622.2	NA	33	85	62.0549	-1.66745	1.27531	0.191049
ENSDARG00000098415.1	CT956093.1	NA	30	77	56.2621	-1.66235	1.30608	0.203097
ENSDARG00000013524.9	cyp2ae1	cytochrome_P450,_family_2,_subfamily_AE,_polypeptide_1_[Source:ZFIN;Acc:ZDB-GENE-090312-107]	129	331	241.872	-1.66192	1.00429	0.0979627
ENSDARG00000105636.1	BX323797.3	NA	71	182	133.024	-1.6605	1.08931	0.127417
ENSDARG00000042055.5	fam129aa	family_with_sequence_similarity_129,_member_Aa_[Source:ZFIN;Acc:ZDB-GENE-041014-181]	348	892	651.974	-1.66041	0.930381	0.0743167
ENSDARG00000041864.6	capn3a	calpain_3a,_(p94)_[Source:ZFIN;Acc:ZDB-GENE-040912-97]	3776	9671	7070.01	-1.65926	0.886593	0.0612752
ENSDARG00000014803.8	cryba1l2	crystallin,_beta_A1,_like_2_[Source:ZFIN;Acc:ZDB-GENE-041010-40]	1268	3243	2371.61	-1.65723	0.89515	0.0641201
ENSDARG00000101629.1	NA	NA	2126	5432	3973.38	-1.6558	0.889332	0.0626251
ENSDARG00000017388.8	gstt1b	glutathione_S-transferase_theta_1b_[Source:ZFIN;Acc:ZDB-GENE-040426-1491]	968	2458	1800.66	-1.64686	0.896933	0.0663422
ENSDARG00000056248.6	si:dkey-183i3.5	si:dkey-183i3.5_[Source:ZFIN;Acc:ZDB-GENE-030131-8568]	22826	57662	42294.5	-1.6394	0.877919	0.0618502
ENSDARG00000029747.8	mep1a.1	meprin_A,_alpha_(PABA_peptide_hydrolase),_tandem_duplicate_1_[Source:ZFIN;Acc:ZDB-GENE-041001-209]	407	1027	753.498	-1.63779	0.918667	0.07462
ENSDARG00000091916.4	ugt5b2	UDP_glucuronosyltransferase_5_family,_polypeptide_B2_[Source:ZFIN;Acc:ZDB-GENE-100406-4]	325	820	601.64	-1.63764	0.92873	0.077848
ENSDARG00000103377.1	CU681855.1	NA	23	58	42.5605	-1.63687	1.40393	0.243647
ENSDARG00000021959.6	zgc:101100	zgc:101100_[Source:ZFIN;Acc:ZDB-GENE-040801-82]	50	126	92.4746	-1.63588	1.1591	0.158144
ENSDARG00000043482.4	NA	NA	54	136	99.8281	-1.63503	1.1411	0.151898
ENSDARG00000054934.3	zgc:101765	zgc:101765_[Source:ZFIN;Acc:ZDB-GENE-041010-156]	56	141	103.505	-1.63465	1.13311	0.149127
ENSDARG00000053450.7	ftr06	finTRIM_family,_member_6_[Source:ZFIN;Acc:ZDB-GENE-070912-228]	68	171	125.566	-1.63285	1.09343	0.135352
ENSDARG00000016793.9	crybb1l2	crystallin,_beta_B1,_like_2_[Source:ZFIN;Acc:ZDB-GENE-070822-18]	30344	76234	55991.7	-1.63148	0.875805	0.0624858
ENSDARG00000099442.2	CABZ01058031.1	NA	102	256	188.071	-1.63003	1.02777	0.112742
ENSDARG00000060671.7	lct	lactase_[Source:ZFIN;Acc:ZDB-GENE-081104-434]	250	627	460.707	-1.62899	0.94161	0.0836287
ENSDARG00000007421.6	ftcd	formimidoyltransferase_cyclodeaminase_[Source:ZFIN;Acc:ZDB-GENE-030131-9643]	1486	3721	2735.17	-1.62671	0.885984	0.06635
ENSDARG00000105207.1	CABZ01084137.1	NA	30	75	55.1516	-1.62438	1.3046	0.21309
ENSDARG00000069332.6	tmem72	transmembrane_protein_72_[Source:ZFIN;Acc:ZDB-GENE-090313-175]	28	70	51.4748	-1.62438	1.32874	0.22152
ENSDARG00000052121.5	rag2	recombination_activating_gene_2_[Source:ZFIN;Acc:ZDB-GENE-990415-235]	24	60	44.1213	-1.62438	1.38686	0.241493
ENSDARG00000042684.5	serpinc1	serpin_peptidase_inhibitor,_clade_C_(antithrombin),_member_1_[Source:ZFIN;Acc:ZDB-GENE-030131-264]	2166	5404	3975.84	-1.62145	0.881035	0.0657105
ENSDARG00000055216.5	tuba1c	tubulin,_alpha_1c_[Source:ZFIN;Acc:ZDB-GENE-061114-1]	11082	27626	20329.1	-1.62026	0.874106	0.0637931
ENSDARG00000020814.7	faimb	Fas_apoptotic_inhibitory_molecule_b_[Source:ZFIN;Acc:ZDB-GENE-040718-91]	254	633	465.84	-1.61983	0.938707	0.0844192
ENSDARG00000095665.3	si:ch211-191a16.2	si:ch211-191a16.2_[Source:ZFIN;Acc:ZDB-GENE-081028-45]	53	132	97.1569	-1.61893	1.14376	0.156938
ENSDARG00000007097.7	her13	hairy-related_13_[Source:ZFIN;Acc:ZDB-GENE-050228-1]	54	134	98.7176	-1.61366	1.13894	0.15654
ENSDARG00000070565.6	adap2	ArfGAP_with_dual_PH_domains_2_[Source:ZFIN;Acc:ZDB-GENE-070912-21]	161	399	294.037	-1.61178	0.972375	0.0974033
ENSDARG00000087245.2	CR847844.1	NA	23	57	42.0053	-1.61178	1.40403	0.250983
ENSDARG00000091043.2	pcdh2ab6	protocadherin_2_alpha_b_6_[Source:ZFIN;Acc:ZDB-GENE-041118-5]	23	57	42.0053	-1.61178	1.40403	0.250983
ENSDARG00000092947.3	cyt1	type_I_cytokeratin,_enveloping_layer_[Source:ZFIN;Acc:ZDB-GENE-991008-6]	97454	241043	177719	-1.60895	0.869922	0.0643805
ENSDARG00000102406.1	si:ch211-165e15.1	si:ch211-165e15.1_[Source:ZFIN;Acc:ZDB-GENE-081028-59]	53	131	96.6016	-1.60796	1.14256	0.159329
ENSDARG00000042535.4	actc1a	actin,_alpha,_cardiac_muscle_1a_[Source:ZFIN;Acc:ZDB-GENE-040520-4]	7052	17427	12851.6	-1.60768	0.872038	0.0652439
ENSDARG00000091660.2	fgfbp1b	fibroblast_growth_factor_binding_protein_1b_[Source:ZFIN;Acc:ZDB-GENE-081106-1]	122	301	222.062	-1.60534	1.00068	0.108661
ENSDARG00000104114.1	setd8b	SET_domain_containing_(lysine_methyltransferase)_8b_[Source:ZFIN;Acc:ZDB-GENE-071004-17]	73	180	132.814	-1.60448	1.07652	0.136109
ENSDARG00000029898.9	NA	NA	170	419	309.194	-1.60387	0.965848	0.0967971
ENSDARG00000098390.1	si:ch211-129p6.2	si:ch211-129p6.2_[Source:ZFIN;Acc:ZDB-GENE-131118-4]	3126	7704	5685.16	-1.60375	0.874264	0.0665953
ENSDARG00000002396.7	cry-dash	cryptochrome_DASH_[Source:ZFIN;Acc:ZDB-GENE-040617-2]	631	1555	1147.53	-1.60366	0.896352	0.0735994
ENSDARG00000056511.7	arr3a	arrestin_3a,_retinal_(X-arrestin)_[Source:ZFIN;Acc:ZDB-GENE-040718-102]	10585	26068	19240.3	-1.60271	0.869981	0.0654401
ENSDARG00000098902.1	ubxn8	UBX_domain_protein_8_[Source:ZFIN;Acc:ZDB-GENE-050522-266]	102	251	185.294	-1.60157	1.02301	0.117453
ENSDARG00000076448.4	serpinf2a	serpin_peptidase_inhibitor,_clade_F_(alpha-2_antiplasmin,_pigment_epithelium_derived_factor),_member_2a_[Source:ZFIN;Acc:ZDB-GENE-060822-1]	790	1943	1434.56	-1.60082	0.890191	0.0721318
ENSDARG00000093043.2	FP236810.1	NA	37	91	67.1874	-1.6008	1.2363	0.195379
ENSDARG00000104184.2	znf1098	zinc_finger_protein_1098_[Source:ZFIN;Acc:ZDB-GENE-110914-13]	72	177	130.698	-1.60014	1.07844	0.137876
ENSDARG00000100591.2	sox32	SRY_(sex_determining_region_Y)-box_32_[Source:ZFIN;Acc:ZDB-GENE-011026-1]	35	86	63.5106	-1.59944	1.25316	0.201841
ENSDARG00000056541.7	nr0b1	nuclear_receptor_subfamily_0,_group_B,_member_1_[Source:ZFIN;Acc:ZDB-GENE-070130-1]	154	378	279.225	-1.59791	0.974053	0.100906
ENSDARG00000095592.2	si:dkey-11o15.5	si:dkey-11o15.5_[Source:ZFIN;Acc:ZDB-GENE-091204-172]	44	108	79.7785	-1.59791	1.18742	0.178398
ENSDARG00000100712.1	si:dkey-19b23.12	si:dkey-19b23.12_[Source:ZFIN;Acc:ZDB-GENE-141216-440]	476	1166	861.746	-1.59499	0.9032	0.0774069
ENSDARG00000091800.2	zgc:174260	zgc:174260_[Source:ZFIN;Acc:ZDB-GENE-080213-9]	38	93	68.7482	-1.59369	1.22792	0.194332
ENSDARG00000043802.5	ms4a17a.9	membrane-spanning_4-domains,_subfamily_A,_member_17A.9_[Source:ZFIN;Acc:ZDB-GENE-050320-79]	235	575	425.08	-1.59336	0.93833	0.0894928
ENSDARG00000079361.4	abcg2b	ATP-binding_cassette,_sub-family_G_(WHITE),_member_2b_[Source:ZFIN;Acc:ZDB-GENE-050517-36]	83	203	150.087	-1.59275	1.0528	0.130313
ENSDARG00000004199.9	spam1	sperm_adhesion_molecule_1_[Source:ZFIN;Acc:ZDB-GENE-050506-63]	45	110	81.3393	-1.59196	1.181	0.177664
ENSDARG00000046014.4	kcna6a	potassium_voltage-gated_channel,_shaker-related,_subfamily,_member_6_a_[Source:ZFIN;Acc:ZDB-GENE-080722-21]	149	364	269.2	-1.59108	0.975995	0.103056
ENSDARG00000090526.2	zgc:158404	zgc:158404_[Source:ZFIN;Acc:ZDB-GENE-070112-592]	136	332	245.579	-1.59003	0.985496	0.10665
ENSDARG00000061240.4	cbln4	cerebellin_4_precursor_[Source:ZFIN;Acc:ZDB-GENE-080204-58]	67	163	120.673	-1.58509	1.09004	0.145902
ENSDARG00000091211.2	adh8a	alcohol_dehydrogenase_8a_[Source:ZFIN;Acc:ZDB-GENE-030529-3]	88	214	158.446	-1.58449	1.04216	0.128412
ENSDARG00000058005.6	hgd	homogentisate_1,2-dioxygenase_[Source:ZFIN;Acc:ZDB-GENE-020802-5]	4829	11730	8687.39	-1.58286	0.867179	0.0679558
ENSDARG00000032465.6	slc1a8b	solute_carrier_family_1_(glutamate_transporter),_member_8b_[Source:ZFIN;Acc:ZDB-GENE-070912-552]	93	225	166.806	-1.57708	1.03249	0.126649
ENSDARG00000094280.2	usp21	ubiquitin_specific_peptidase_21_[Source:ZFIN;Acc:ZDB-GENE-100210-3]	139	336	249.15	-1.57583	0.980551	0.108035
ENSDARG00000093342.2	si:ch211-13f8.1	si:ch211-13f8.1_[Source:ZFIN;Acc:ZDB-GENE-061207-4]	89	215	159.452	-1.57492	1.03893	0.129543
ENSDARG00000071049.6	si:dkey-119m7.4	si:dkey-119m7.4_[Source:ZFIN;Acc:ZDB-GENE-040724-70]	99	239	177.281	-1.57397	1.02277	0.123824
ENSDARG00000086070.2	fgf20b	fibroblast_growth_factor_20b_[Source:ZFIN;Acc:ZDB-GENE-060117-5]	58	140	103.85	-1.57376	1.11857	0.159445
ENSDARG00000107760.1	CABZ01084887.1	NA	352	849	629.899	-1.57265	0.910725	0.0842023
ENSDARG00000062147.5	otc	ornithine_carbamoyltransferase_[Source:ZFIN;Acc:ZDB-GENE-070912-422]	187	451	334.617	-1.57255	0.951462	0.0983782
ENSDARG00000068478.5	gpx4a	glutathione_peroxidase_4a_[Source:ZFIN;Acc:ZDB-GENE-030410-2]	7368	17762	13179.9	-1.5719	0.863216	0.0686089
ENSDARG00000032584.7	thnsl2	threonine_synthase-like_2_[Source:ZFIN;Acc:ZDB-GENE-051127-19]	81	195	144.745	-1.56994	1.05345	0.136152
ENSDARG00000105453.1	kcnk17	potassium_channel,_subfamily_K,_member_17_[Source:ZFIN;Acc:ZDB-GENE-120113-3]	37	89	66.0769	-1.56874	1.23429	0.203742
ENSDARG00000015404.8	arl3l2	ADP-ribosylation_factor-like_3,_like_2_[Source:ZFIN;Acc:ZDB-GENE-040426-1678]	548	1318	978.563	-1.56856	0.892502	0.0788352
ENSDARG00000105427.1	si:dkey-187j14.8	si:dkey-187j14.8_[Source:ZFIN;Acc:ZDB-GENE-160113-2]	25	60	44.5715	-1.56549	1.3705	0.25334
ENSDARG00000091792.3	akap12a	A_kinase_(PRKA)_anchor_protein_12a_[Source:ZFIN;Acc:ZDB-GENE-110310-3]	492	1180	876.723	-1.56451	0.895127	0.0804968
ENSDARG00000104205.1	cfhl3	complement_factor_H_like_3_[Source:ZFIN;Acc:ZDB-GENE-050208-423]	73	175	130.038	-1.56384	1.07095	0.144225
ENSDARG00000008029.9	mep1a.2	meprin_A,_alpha_(PABA_peptide_hydrolase),_tandem_duplicate_2_[Source:ZFIN;Acc:ZDB-GENE-041001-208]	602	1443	1072.28	-1.56369	0.888542	0.0784347
ENSDARG00000093111.3	si:ch211-209l18.2	si:ch211-209l18.2_[Source:ZFIN;Acc:ZDB-GENE-060503-682]	96	230	170.933	-1.56298	1.02553	0.12749
ENSDARG00000005776.9	guk1b	guanylate_kinase_1b_[Source:ZFIN;Acc:ZDB-GENE-020916-1]	749	1792	1332.25	-1.56099	0.882183	0.0768167
ENSDARG00000027424.9	slc25a3a	solute_carrier_family_25_(mitochondrial_carrier;_phosphate_carrier),_member_3a_[Source:ZFIN;Acc:ZDB-GENE-040426-1673]	894	2134	1587.44	-1.55767	0.877561	0.0758981
ENSDARG00000102198.1	si:ch73-233f7.3	si:ch73-233f7.3_[Source:ZFIN;Acc:ZDB-GENE-141215-57]	26	62	46.1323	-1.55621	1.3551	0.250799
ENSDARG00000005894.12	slc7a9	solute_carrier_family_7_(amino_acid_transporter_light_chain,_bo,+_system),_member_9_[Source:ZFIN;Acc:ZDB-GENE-080116-2]	115	274	203.918	-1.555	0.999244	0.119666
ENSDARG00000091573.2	si:ch1073-90m23.1	si:ch1073-90m23.1_[Source:ZFIN;Acc:ZDB-GENE-141212-231]	55	131	97.5021	-1.55452	1.12825	0.168259
ENSDARG00000101492.1	CR847895.4	NA	92	219	163.024	-1.55368	1.03052	0.131641
ENSDARG00000071579.3	urad	ureidoimidazoline_(2-oxo-4-hydroxy-4-carboxy-5-)_decarboxylase_[Source:ZFIN;Acc:ZDB-GENE-070112-472]	67	159	118.452	-1.54925	1.08542	0.153487
ENSDARG00000090416.3	scpp1	secretory_calcium-binding_phosphoprotein_1_[Source:ZFIN;Acc:ZDB-GENE-090424-1]	127	301	224.313	-1.54739	0.985753	0.116472
ENSDARG00000029546.5	grem1a	gremlin_1a,_DAN_family_BMP_antagonist_[Source:ZFIN;Acc:ZDB-GENE-040625-1]	30	71	52.9306	-1.54531	1.30194	0.235256
ENSDARG00000014465.11	arhgef25b	Rho_guanine_nucleotide_exchange_factor_(GEF)_25b_[Source:ZFIN;Acc:ZDB-GENE-080225-17]	170	402	299.755	-1.54412	0.954366	0.105673
ENSDARG00000075299.3	aaed1	AhpC/TSA_antioxidant_enzyme_domain_containing_1_[Source:ZFIN;Acc:ZDB-GENE-110914-194]	101	238	177.626	-1.53906	1.01431	0.129178
ENSDARG00000053802.6	cbln5	cerebellin_5_[Source:ZFIN;Acc:ZDB-GENE-070912-577]	45	106	79.1182	-1.53852	1.1763	0.190897
ENSDARG00000105451.1	si:cabz01068815.1	si:cabz01068815.1_[Source:ZFIN;Acc:ZDB-GENE-160114-81]	576	1355	1011.71	-1.53661	0.883631	0.0820397
ENSDARG00000005713.7	ethe1	ethylmalonic_encephalopathy_1_[Source:ZFIN;Acc:ZDB-GENE-040426-2503]	406	954	712.514	-1.53497	0.896019	0.086695
ENSDARG00000101473.1	si:ch211-25g7.5	si:ch211-25g7.5_[Source:ZFIN;Acc:ZDB-GENE-131121-401]	192	450	336.313	-1.53128	0.941067	0.103701
ENSDARG00000087765.3	crygm2d10	crystallin,_gamma_M2d10_[Source:ZFIN;Acc:ZDB-GENE-071004-96]	27474	64317	48082.5	-1.52959	0.85102	0.0722786
ENSDARG00000103222.1	NA	NA	56	131	97.9523	-1.52852	1.12129	0.172824
ENSDARG00000069827.4	crygm2d11	crystallin,_gamma_M2d11_[Source:ZFIN;Acc:ZDB-GENE-071004-42]	7762	18147	13571	-1.52769	0.852292	0.0730617
ENSDARG00000015422.7	ppil1	peptidylprolyl_isomerase_(cyclophilin)-like_1_[Source:ZFIN;Acc:ZDB-GENE-051009-1]	1131	2643	1976.77	-1.52703	0.866131	0.0778918
ENSDARG00000100956.1	si:ch211-276i12.4	si:ch211-276i12.4_[Source:ZFIN;Acc:ZDB-GENE-141216-218]	139	324	242.487	-1.52337	0.971083	0.116711
ENSDARG00000090689.5	hbbe1.2	hemoglobin_beta_embryonic-1.2_[Source:ZFIN;Acc:ZDB-GENE-090501-3]	1997	4649	3480.53	-1.52154	0.857753	0.0760845
ENSDARG00000100184.1	BX908782.2	NA	462	1075	804.914	-1.52083	0.887655	0.0866554
ENSDARG00000078551.4	zgc:171242	zgc:171242_[Source:ZFIN;Acc:ZDB-GENE-071004-79]	157	365	273.357	-1.51959	0.957484	0.112498
ENSDARG00000098478.1	CABZ01069194.1	NA	130	302	226.219	-1.51849	0.977813	0.120435
ENSDARG00000035958.8	tnni2b.1	troponin_I_type_2b_(skeletal,_fast),_tandem_duplicate_1_[Source:ZFIN;Acc:ZDB-GENE-050417-49]	2362	5480	4106.28	-1.51662	0.855127	0.0761352
ENSDARG00000069956.6	pdlim2	PDZ_and_LIM_domain_2_(mystique)_[Source:ZFIN;Acc:ZDB-GENE-070308-4]	1192	2760	2069.2	-1.51374	0.862158	0.0791297
ENSDARG00000104436.1	zgc:153426	zgc:153426_[Source:ZFIN;Acc:ZDB-GENE-060929-220]	3305	7652	5736.88	-1.51364	0.852143	0.0756871
ENSDARG00000087277.4	selj	selenoprotein_J_[Source:ZFIN;Acc:ZDB-GENE-030131-4163]	1511	3497	2622.05	-1.51307	0.858719	0.0780677
ENSDARG00000087197.4	ros1	c-ros_oncogene_1_,_receptor_tyrosine_kinase_[Source:ZFIN;Acc:ZDB-GENE-020506-1]	61	141	105.756	-1.51127	1.10034	0.169609
ENSDARG00000062182.5	slc22a7b.3	solute_carrier_family_22_(organic_anion_transporter),_member_7b,_tandem_duplicate_3_[Source:ZFIN;Acc:ZDB-GENE-131120-103]	45	104	78.0077	-1.51104	1.17404	0.198077
ENSDARG00000024278.8	adh8b	alcohol_dehydrogenase_8b_[Source:ZFIN;Acc:ZDB-GENE-030529-2]	1862	4291	3220.96	-1.50692	0.854921	0.0779614
ENSDARG00000104569.1	CABZ01088484.1	NA	276	636	477.411	-1.50682	0.909852	0.0976995
ENSDARG00000034930.7	cx52.6	connexin_52.6_[Source:ZFIN;Acc:ZDB-GENE-040310-6]	30	69	51.8201	-1.50409	1.30079	0.247564
ENSDARG00000056806.5	pde5aa	phosphodiesterase_5A,_cGMP-specific,_a_[Source:ZFIN;Acc:ZDB-GENE-100414-2]	157	361	271.136	-1.50369	0.954514	0.115176
ENSDARG00000041791.7	mgat4c	mgat4_family,_member_C_[Source:ZFIN;Acc:ZDB-GENE-091204-429]	27	62	46.5825	-1.50176	1.33949	0.262225
ENSDARG00000030270.9	tnnt3a	troponin_T_type_3a_(skeletal,_fast)_[Source:ZFIN;Acc:ZDB-GENE-000322-3]	6281	14423	10836.5	-1.50176	0.846545	0.076065
ENSDARG00000035163.5	tmem136b	transmembrane_protein_136b_[Source:ZFIN;Acc:ZDB-GENE-040718-455]	146	335	251.747	-1.50065	0.961566	0.118611
ENSDARG00000010267.12	dpydb	dihydropyrimidine_dehydrogenase_b_[Source:ZFIN;Acc:ZDB-GENE-040426-2459]	1375	3152	2369.26	-1.49929	0.856657	0.0800894
ENSDARG00000098567.1	si:ch1073-286c18.5	si:ch1073-286c18.5_[Source:ZFIN;Acc:ZDB-GENE-121214-240]	48	110	82.69	-1.49885	1.15588	0.194727
ENSDARG00000055539.6	epdl2	ependymin-like_2_[Source:ZFIN;Acc:ZDB-GENE-091204-250]	4159	9528	7163.05	-1.49839	0.84727	0.076978
ENSDARG00000078878.4	NA	NA	62	142	106.762	-1.49801	1.09528	0.171408
ENSDARG00000044676.6	NA	NA	31	71	53.3808	-1.49801	1.28894	0.245156
ENSDARG00000100292.1	fam166b	family_with_sequence_similarity_166,_member_B_[Source:ZFIN;Acc:ZDB-GENE-070209-41]	31	71	53.3808	-1.49801	1.28894	0.245156
ENSDARG00000022817.6	pvalb3	parvalbumin_3_[Source:ZFIN;Acc:ZDB-GENE-040426-945]	639	1463	1100.05	-1.4975	0.87163	0.0857884
ENSDARG00000098886.1	BX294383.1	NA	63	144	108.322	-1.4951	1.09152	0.170766
ENSDARG00000070575.7	fam131bb	family_with_sequence_similarity_131,_member_Bb_[Source:ZFIN;Acc:ZDB-GENE-100922-12]	49	112	84.2507	-1.4951	1.15022	0.193656
ENSDARG00000100799.1	CR381540.1	NA	49	112	84.2507	-1.4951	1.15022	0.193656
ENSDARG00000060345.4	apoda.1	apolipoprotein_Da,_duplicate_1_[Source:ZFIN;Acc:ZDB-GENE-060929-148]	1181	2697	2029.27	-1.4938	0.857524	0.0815091
ENSDARG00000029874.7	khk	ketohexokinase_[Source:ZFIN;Acc:ZDB-GENE-040718-381]	284	648	487.676	-1.49256	0.905113	0.0991412
ENSDARG00000058563.4	ubox5	U-box_domain_containing_5_[Source:ZFIN;Acc:ZDB-GENE-110411-166]	253	577	434.295	-1.49189	0.91238	0.102015
ENSDARG00000103647.1	gpc5a	glypican_5a_[Source:ZFIN;Acc:ZDB-GENE-140106-260]	68	155	116.681	-1.49112	1.07526	0.165516
ENSDARG00000074442.6	alx4b	ALX_homeobox_4b_[Source:ZFIN;Acc:ZDB-GENE-050208-140]	47	107	80.574	-1.48933	1.16058	0.199398
ENSDARG00000100333.1	FO818712.1	NA	146	332	250.081	-1.48767	0.959115	0.12088
ENSDARG00000044862.6	opn1lw1	opsin_1_(cone_pigments),_long-wave-sensitive,_1_[Source:ZFIN;Acc:ZDB-GENE-990604-41]	198	450	339.014	-1.48688	0.929813	0.109794
ENSDARG00000104890.1	si:ch211-76m11.3	si:ch211-76m11.3_[Source:ZFIN;Acc:ZDB-GENE-041210-276]	88	200	150.673	-1.48688	1.02749	0.14787
ENSDARG00000058553.4	sprb	sepiapterin_reductase_b_[Source:ZFIN;Acc:ZDB-GENE-070719-1]	55	125	94.1705	-1.48688	1.12095	0.18469
ENSDARG00000101924.1	si:dkey-65b13.13	si:dkey-65b13.13_[Source:ZFIN;Acc:ZDB-GENE-141216-308]	452	1027	773.759	-1.4865	0.88085	0.0914932
ENSDARG00000088171.3	ciartb	circadian_associated_repressor_of_transcription_b_[Source:ZFIN;Acc:ZDB-GENE-131127-285]	81	184	138.637	-1.48617	1.04149	0.153591
ENSDARG00000035579.5	si:dkey-174n20.1	si:dkey-174n20.1_[Source:ZFIN;Acc:ZDB-GENE-030131-7890]	101	229	172.628	-1.48345	1.0054	0.140084
ENSDARG00000023768.8	mfsd4aa	major_facilitator_superfamily_domain_containing_4Aa_[Source:ZFIN;Acc:ZDB-GENE-040426-1643]	116	263	198.261	-1.48339	0.986057	0.132486
ENSDARG00000101411.1	wbp11	WW_domain_binding_protein_11_[Source:ZFIN;Acc:ZDB-GENE-040426-1829]	597	1353	1020.06	-1.48282	0.870283	0.0884123
ENSDARG00000045414.6	elovl2	ELOVL_fatty_acid_elongase_2_[Source:ZFIN;Acc:ZDB-GENE-060421-5612]	440	995	750.588	-1.47965	0.88041	0.0928333
ENSDARG00000097740.2	tceb2	transcription_elongation_factor_B_(SIII),_polypeptide_2_[Source:ZFIN;Acc:ZDB-GENE-020415-1]	176	398	300.235	-1.47965	0.938864	0.115026
ENSDARG00000041715.7	bco2b	beta-carotene_oxygenase_2b_[Source:ZFIN;Acc:ZDB-GENE-060421-7448]	27	61	46.0273	-1.4783	1.34023	0.270016
ENSDARG00000078272.4	NA	NA	113	255	192.468	-1.47663	0.988341	0.135163
ENSDARG00000029064.6	uqcrq	ubiquinol-cytochrome_c_reductase,_complex_III_subunit_VII_[Source:ZFIN;Acc:ZDB-GENE-040718-199]	2053	4631	3495.75	-1.47605	0.846562	0.0812328
ENSDARG00000044365.7	angptl3	angiopoietin-like_3_[Source:ZFIN;Acc:ZDB-GENE-010817-3]	488	1100	830.502	-1.47501	0.875334	0.0919731
ENSDARG00000021889.7	gja3	gap_junction_protein,_alpha_3_[Source:ZFIN;Acc:ZDB-GENE-031217-3]	63	142	107.212	-1.47492	1.08913	0.175664
ENSDARG00000087805.2	FP236735.1	NA	71	160	120.808	-1.47464	1.06459	0.165999
ENSDARG00000053179.2	cttnbp2nla	CTTNBP2_N-terminal_like_a_[Source:ZFIN;Acc:ZDB-GENE-140106-51]	79	178	134.405	-1.47441	1.04451	0.158074
ENSDARG00000068551.2	elovl8a	ELOVL_fatty_acid_elongase_8a_[Source:ZFIN;Acc:ZDB-GENE-060929-240]	52	117	88.3778	-1.47238	1.13311	0.193802
ENSDARG00000096519.2	irbpl	interphotoreceptor_retinoid-binding_protein_like_[Source:ZFIN;Acc:ZDB-GENE-070301-4]	32	72	54.3863	-1.47238	1.277	0.248912
ENSDARG00000106745.1	FO904901.1	NA	623	1400	1057.86	-1.47058	0.866204	0.0895587
ENSDARG00000069801.3	crygm2d12	crystallin,_gamma_M2d12_[Source:ZFIN;Acc:ZDB-GENE-070822-19]	9783	21952	16593.7	-1.46846	0.837314	0.0794693
ENSDARG00000075172.3	fbxo25	F-box_protein_25_[Source:ZFIN;Acc:ZDB-GENE-040801-19]	747	1676	1266.94	-1.4683	0.860738	0.0880338
ENSDARG00000095082.4	si:ch211-194p6.12	si:ch211-194p6.12_[Source:ZFIN;Acc:ZDB-GENE-160728-9]	651	1460	1103.78	-1.4677	0.864266	0.0894703
ENSDARG00000070726.5	cnga3a	cyclic_nucleotide_gated_channel_alpha_3a_[Source:ZFIN;Acc:ZDB-GENE-090611-2]	316	708	535.399	-1.46628	0.893327	0.10072
ENSDARG00000069675.3	her8.2	hairy-related_8.2_[Source:ZFIN;Acc:ZDB-GENE-060815-4]	126	282	213.313	-1.46473	0.972258	0.131933
ENSDARG00000098724.1	rgrb	retinal_G_protein_coupled_receptor_b_[Source:ZFIN;Acc:ZDB-GENE-050522-447]	720	1611	1218.69	-1.46434	0.860759	0.0889007
ENSDARG00000108138.1	BX294653.2	NA	55	123	93.06	-1.46361	1.11858	0.19072
ENSDARG00000095855.1	si:ch211-163l21.11	si:ch211-163l21.11_[Source:ZFIN;Acc:ZDB-GENE-110411-142]	34	76	57.5078	-1.46292	1.25589	0.244081
ENSDARG00000022807.8	NA	NA	302	675	510.772	-1.4628	0.895178	0.102241
ENSDARG00000008035.7	zgc:113516	zgc:113516_[Source:ZFIN;Acc:ZDB-GENE-050320-154]	398	889	672.821	-1.46187	0.880719	0.096942
ENSDARG00000033635.7	NPFFR2	neuropeptide_FF_receptor_2_[Source:HGNC_Symbol;Acc:HGNC:4525]	30	67	50.7095	-1.46165	1.29917	0.260559
ENSDARG00000100397.1	pde6c	phosphodiesterase_6C,_cGMP-specific,_cone,_alpha_prime_[Source:ZFIN;Acc:ZDB-GENE-040426-1664]	6653	14854	11243.3	-1.46123	0.836481	0.0806584
ENSDARG00000041540.6	sult1st2	sulfotransferase_family_1,_cytosolic_sulfotransferase_2_[Source:ZFIN;Acc:ZDB-GENE-030804-27]	417	927	702.475	-1.45498	0.877129	0.0971567
ENSDARG00000105527.1	SMIM36	si:ch73-256g18.2_[Source:ZFIN;Acc:ZDB-GENE-160728-114]	173	384	291.111	-1.45279	0.935264	0.12034
ENSDARG00000006003.7	mycla	MYCL_proto-oncogene,_bHLH_transcription_factor_a_[Source:ZFIN;Acc:ZDB-GENE-040426-2439]	196	435	329.785	-1.45262	0.923983	0.115921
ENSDARG00000076565.3	zmp:0000000801	zmp:0000000801_[Source:ZFIN;Acc:ZDB-GENE-130530-804]	101	224	169.852	-1.4516	1.00038	0.146766
ENSDARG00000069834.5	pnpla4	patatin-like_phospholipase_domain_containing_4_[Source:ZFIN;Acc:ZDB-GENE-070410-74]	42	93	70.5491	-1.4493	1.18883	0.222807
ENSDARG00000043798.5	ms4a17a.1	membrane-spanning_4-domains,_subfamily_A,_member_17A.1_[Source:ZFIN;Acc:ZDB-GENE-050417-307]	62	137	103.985	-1.44629	1.08929	0.184264
ENSDARG00000069998.6	si:ch211-145b13.6	si:ch211-145b13.6_[Source:ZFIN;Acc:ZDB-GENE-090313-36]	120	265	201.172	-1.44541	0.975135	0.138268
ENSDARG00000108329.1	BX470259.2	NA	58	128	97.187	-1.44448	1.10409	0.190774
ENSDARG00000094557.1	nupr1	nuclear_protein_1_[Source:ZFIN;Acc:ZDB-GENE-030131-4653]	2535	5593	4246.92	-1.44409	0.837017	0.0844759
ENSDARG00000096533.1	rltgr	RAMP-like_triterpene_glycoside_receptor_[Source:ZFIN;Acc:ZDB-GENE-100727-4]	497	1096	832.333	-1.44339	0.867554	0.0961638
ENSDARG00000101995.1	NA	NA	39	86	65.3116	-1.44332	1.21071	0.233212
ENSDARG00000069552.4	atoh7	atonal_bHLH_transcription_factor_7_[Source:ZFIN;Acc:ZDB-GENE-000926-1]	69	152	115.466	-1.44186	1.06612	0.176234
ENSDARG00000099558.1	NPC1L1	NPC1_like_intracellular_cholesterol_transporter_1_[Source:HGNC_Symbol;Acc:HGNC:7898]	263	579	439.908	-1.44096	0.899198	0.109047
ENSDARG00000098588.1	gchfr	GTP_cyclohydrolase_I_feedback_regulator_[Source:ZFIN;Acc:ZDB-GENE-040426-1731]	515	1132	860.427	-1.43869	0.865193	0.0963424
ENSDARG00000058218.5	fam151a	family_with_sequence_similarity_151,_member_A_[Source:ZFIN;Acc:ZDB-GENE-070705-105]	31	68	51.715	-1.43572	1.28677	0.264528
ENSDARG00000086735.3	si:ch1073-111c8.3	si:ch1073-111c8.3_[Source:ZFIN;Acc:ZDB-GENE-131127-561]	1439	3156	2400.29	-1.43549	0.840795	0.0877667
ENSDARG00000027992.8	hao2	hydroxyacid_oxidase_2_(long_chain)_[Source:ZFIN;Acc:ZDB-GENE-040426-1239]	353	773	588.15	-1.43326	0.880302	0.103494
ENSDARG00000061791.4	nyx	nyctalopin_[Source:ZFIN;Acc:ZDB-GENE-061026-3]	149	326	248.1	-1.43202	0.946802	0.130412
ENSDARG00000030311.7	tmc2b	transmembrane_channel-like_2b_[Source:ZFIN;Acc:ZDB-GENE-060526-262]	96	210	159.827	-1.43174	1.00514	0.154325
ENSDARG00000086494.3	znf970	zinc_finger_protein_970_[Source:ZFIN;Acc:ZDB-GENE-131121-32]	76	166	126.391	-1.42957	1.04554	0.171531
ENSDARG00000094974.2	BX530068.1	NA	328	716	545.244	-1.42872	0.883148	0.105714
ENSDARG00000021154.9	NA	NA	521	1136	865.349	-1.42706	0.862078	0.0978479
ENSDARG00000043820.7	nme2a	NME/NM23_nucleoside_diphosphate_kinase_2a_[Source:ZFIN;Acc:ZDB-GENE-030131-7656]	500	1090	830.352	-1.42679	0.863526	0.0984777
ENSDARG00000052997.6	sema4e	semaphorin_4e_[Source:ZFIN;Acc:ZDB-GENE-990715-7]	311	677	515.935	-1.4247	0.885321	0.107563
ENSDARG00000023111.7	plg	plasminogen_[Source:ZFIN;Acc:ZDB-GENE-030131-1411]	2265	4929	3756.66	-1.42424	0.833148	0.087364
ENSDARG00000094202.1	CT583646.2	NA	122	265	202.073	-1.42157	0.96898	0.142355
ENSDARG00000040474.3	snx10b	sorting_nexin_10b_[Source:ZFIN;Acc:ZDB-GENE-070628-1]	41	89	67.8779	-1.42064	1.19411	0.234163
ENSDARG00000045824.5	zgc:101783	zgc:101783_[Source:ZFIN;Acc:ZDB-GENE-040912-48]	416	903	688.699	-1.4206	0.869673	0.102366
ENSDARG00000033020.4	ppcdc	phosphopantothenoylcysteine_decarboxylase_[Source:ZFIN;Acc:ZDB-GENE-040426-1749]	203	440	335.713	-1.41848	0.914179	0.120747
ENSDARG00000101861.1	cyp2k19	cytochrome_P450,_family_2,_subfamily_k,_polypeptide_19_[Source:ZFIN;Acc:ZDB-GENE-091211-1]	450	975	743.985	-1.41793	0.865707	0.101444
ENSDARG00000087120.2	slc5a8	solute_carrier_family_5_(sodium/monocarboxylate_cotransporter),_member_8_[Source:ZFIN;Acc:ZDB-GENE-141211-63]	66	143	109.118	-1.41793	1.07238	0.18609
ENSDARG00000077673.5	wu:fb15h11	wu:fb15h11_[Source:ZFIN;Acc:ZDB-GENE-030131-8582]	128	277	211.437	-1.4162	0.961887	0.140936
ENSDARG00000007988.10	masp2	mannan-binding_lectin_serine_peptidase_2_[Source:ZFIN;Acc:ZDB-GENE-060130-154]	252	545	416.077	-1.41529	0.896874	0.11456
ENSDARG00000027572.8	as3mt	arsenite_methyltransferase_[Source:ZFIN;Acc:ZDB-GENE-060312-15]	302	652	498.001	-1.41278	0.884551	0.110227
ENSDARG00000061149.4	nrn1lb	neuritin_1-like_b_[Source:ZFIN;Acc:ZDB-GENE-081022-27]	328	708	540.802	-1.41251	0.879707	0.108349
ENSDARG00000027984.8	gstz1	glutathione_S-transferase_zeta_1_[Source:ZFIN;Acc:ZDB-GENE-040718-184]	1197	2583	1973.17	-1.41208	0.83797	0.0919648
ENSDARG00000098012.1	itgae.1	integrin,_alpha_E,_tandem_duplicate_1_[Source:ZFIN;Acc:ZDB-GENE-131121-125]	203	438	334.602	-1.41191	0.912891	0.121951
ENSDARG00000075159.5	mfi2	antigen_p97_(melanoma_associated)_identified_by_monoclonal_antibodies_133.2_and_96.5_[Source:ZFIN;Acc:ZDB-GENE-050309-40]	273	589	449.963	-1.41182	0.890705	0.112952
ENSDARG00000069100.5	aldh9a1a.1	aldehyde_dehydrogenase_9_family,_member_A1a,_tandem_duplicate_1_[Source:ZFIN;Acc:ZDB-GENE-030131-1257]	21244	45834	35014.6	-1.41182	0.822277	0.085986
ENSDARG00000045592.5	tnni2a.1	troponin_I_type_2a_(skeletal,_fast),_tandem_duplicate_1_[Source:ZFIN;Acc:ZDB-GENE-041114-60]	3352	7230	5523.73	-1.41143	0.827212	0.0879617
ENSDARG00000068279.4	si:ch211-240b21.2	si:ch211-240b21.2_[Source:ZFIN;Acc:ZDB-GENE-060526-125]	84	181	138.322	-1.40999	1.02449	0.168734
ENSDARG00000091625.3	si:dkeyp-67f1.2	si:dkeyp-67f1.2_[Source:ZFIN;Acc:ZDB-GENE-050809-90]	104	224	171.203	-1.40937	0.989355	0.154291
ENSDARG00000011998.10	bfsp2	beaded_filament_structural_protein_2,_phakinin_[Source:ZFIN;Acc:ZDB-GENE-041212-58]	3894	8385	6409.08	-1.40901	0.825797	0.0879617
ENSDARG00000026098.9	si:dkey-13a21.4	si:dkey-13a21.4_[Source:ZFIN;Acc:ZDB-GENE-040724-163]	72	155	118.482	-1.40866	1.05337	0.181128
ENSDARG00000056330.4	mhc2dbb	major_histocompatibility_complex_class_II_DBB_gene_[Source:ZFIN;Acc:ZDB-GENE-010112-2]	46	99	75.6817	-1.40825	1.15989	0.224701
ENSDARG00000093420.2	creb1b	cAMP_responsive_element_binding_protein_1b_[Source:ZFIN;Acc:ZDB-GENE-050417-355]	1184	2547	1947.33	-1.40759	0.837085	0.092659
ENSDARG00000095596.2	si:dkeyp-4f2.6	si:dkeyp-4f2.6_[Source:ZFIN;Acc:ZDB-GENE-110914-212]	40	86	65.7619	-1.40679	1.2008	0.24138
ENSDARG00000039117.6	tefa	thyrotrophic_embryonic_factor_a_[Source:ZFIN;Acc:ZDB-GENE-990415-264]	4161	8914	6823.03	-1.4016	0.823662	0.0888175
ENSDARG00000103477.1	si:ch211-255f4.5	si:ch211-255f4.5_[Source:ZFIN;Acc:ZDB-GENE-050208-469]	50	107	81.9247	-1.40007	1.1366	0.218024
ENSDARG00000092889.1	NA	NA	72	154	117.927	-1.39932	1.05219	0.183548
ENSDARG00000030512.7	tsnaxip1	translin-associated_factor_X_interacting_protein_1_[Source:ZFIN;Acc:ZDB-GENE-070424-39]	94	201	153.93	-1.39892	1.00375	0.163412
ENSDARG00000022858.9	wnt7ba	wingless-type_MMTV_integration_site_family,_member_7Ba_[Source:ZFIN;Acc:ZDB-GENE-041210-178]	51	109	83.4854	-1.39822	1.13125	0.216463
ENSDARG00000019782.9	impg2a	interphotoreceptor_matrix_proteoglycan_2a_[Source:ZFIN;Acc:ZDB-GENE-140106-217]	95	203	155.49	-1.39794	1.00189	0.162924
ENSDARG00000005943.9	htra4	HtrA_serine_peptidase_4_[Source:ZFIN;Acc:ZDB-GENE-131120-192]	139	297	227.495	-1.39784	0.948594	0.140593
ENSDARG00000105631.1	si:cabz01076231.1	si:cabz01076231.1_[Source:ZFIN;Acc:ZDB-GENE-160728-151]	134	286	219.136	-1.39624	0.952755	0.142791
ENSDARG00000058462.4	zgc:158846	zgc:158846_[Source:ZFIN;Acc:ZDB-GENE-070209-50]	5899	12575	9638.34	-1.39447	0.820497	0.0892161
ENSDARG00000099332.1	si:ch211-134a4.4	si:ch211-134a4.4_[Source:ZFIN;Acc:ZDB-GENE-131127-265]	54	115	88.1677	-1.39306	1.11619	0.212015
ENSDARG00000017274.9	opn1sw2	opsin_1_(cone_pigments),_short-wave-sensitive_2_[Source:ZFIN;Acc:ZDB-GENE-990604-40]	18413	39210	30062	-1.39295	0.817789	0.0885091
ENSDARG00000034424.7	atp1b2b	ATPase,_Na+/K+_transporting,_beta_2b_polypeptide_[Source:ZFIN;Acc:ZDB-GENE-010718-1]	615	1309	1003.73	-1.39226	0.848629	0.100879
ENSDARG00000088330.4	HBZ	hemoglobin_subunit_zeta_[Source:HGNC_Symbol;Acc:HGNC:4835]	8603	18281	14024.1	-1.38989	0.818296	0.0894101
ENSDARG00000100813.2	nudt12	nudix_(nucleoside_diphosphate_linked_moiety_X)-type_motif_12_[Source:ZFIN;Acc:ZDB-GENE-050417-164]	436	926	710.474	-1.38914	0.860581	0.106486
ENSDARG00000075014.4	sqstm1	sequestosome_1_[Source:ZFIN;Acc:ZDB-GENE-040426-2204]	1203	2554	1959.77	-1.38858	0.832319	0.0952511
ENSDARG00000007382.10	ubtd1a	ubiquitin_domain_containing_1a_[Source:ZFIN;Acc:ZDB-GENE-070424-93]	312	662	508.056	-1.38774	0.877336	0.113702
ENSDARG00000089063.3	lactbl1a	lactamase,_beta-like_1a_[Source:ZFIN;Acc:ZDB-GENE-030131-7625]	274	581	445.971	-1.38682	0.885286	0.117226
ENSDARG00000015890.8	mafa	v-maf_avian_musculoaponeurotic_fibrosarcoma_oncogene_homolog_a_(paralog_a)_[Source:ZFIN;Acc:ZDB-GENE-010605-2]	371	785	602.917	-1.38373	0.866994	0.110487
ENSDARG00000101239.2	hsd17b4	hydroxysteroid_(17-beta)_dehydrogenase_4_[Source:ZFIN;Acc:ZDB-GENE-040421-1]	1813	3836	2946.26	-1.38368	0.825576	0.0937345
ENSDARG00000074684.4	zmp:0000000758	zmp:0000000758_[Source:ZFIN;Acc:ZDB-GENE-130530-761]	322	681	523.109	-1.38305	0.874503	0.113757
ENSDARG00000051892.4	kcng4b	potassium_voltage-gated_channel,_subfamily_G,_member_4b_[Source:ZFIN;Acc:ZDB-GENE-130530-634]	44	93	71.4496	-1.38218	1.1707	0.237741
ENSDARG00000092976.3	si:ch211-127i16.2	si:ch211-127i16.2_[Source:ZFIN;Acc:ZDB-GENE-091204-54]	405	856	657.649	-1.38215	0.862383	0.108999
ENSDARG00000103034.1	NA	NA	1304	2753	2115.74	-1.38052	0.829126	0.0959072
ENSDARG00000097681.1	si:ch211-244k5.1	si:ch211-244k5.1_[Source:ZFIN;Acc:ZDB-GENE-131127-43]	172	363	279	-1.38002	0.922134	0.134511
ENSDARG00000009386.9	NA	NA	64	135	103.775	-1.37927	1.07467	0.19934
ENSDARG00000077360.1	FTL	(1_of_many)_zgc:173593_[Source:ZFIN;Acc:ZDB-GENE-071004-57]	66	139	106.897	-1.377	1.06765	0.197138
ENSDARG00000002508.8	ankrd33ab	ankyrin_repeat_domain_33Ab_[Source:ZFIN;Acc:ZDB-GENE-100729-1]	68	143	110.018	-1.37487	1.06098	0.19503
ENSDARG00000074466.4	gdpd3a	glycerophosphodiester_phosphodiesterase_domain_containing_3a_[Source:ZFIN;Acc:ZDB-GENE-040426-2279]	314	660	507.846	-1.37416	0.87409	0.115927
ENSDARG00000052982.6	gabrr2a	gamma-aminobutyric_acid_(GABA)_A_receptor,_rho_2a_[Source:ZFIN;Acc:ZDB-GENE-060825-164]	139	292	224.719	-1.37334	0.944249	0.145828
ENSDARG00000075046.4	rnf151	ring_finger_protein_151_[Source:ZFIN;Acc:ZDB-GENE-121214-234]	50	105	80.8142	-1.37285	1.13431	0.226168
ENSDARG00000095868.2	AL844185.1	NA	30	63	48.4885	-1.37284	1.29815	0.290265
ENSDARG00000035406.4	ttc33	tetratricopeptide_repeat_domain_33_[Source:ZFIN;Acc:ZDB-GENE-040718-480]	415	871	670.48	-1.37202	0.859043	0.110233
ENSDARG00000077862.4	si:dkey-169i5.4	si:dkey-169i5.4_[Source:ZFIN;Acc:ZDB-GENE-030131-8695]	41	86	66.2121	-1.37117	1.19116	0.249681
ENSDARG00000095939.2	si:ch73-226l13.2	si:ch73-226l13.2_[Source:ZFIN;Acc:ZDB-GENE-110411-18]	103	216	166.311	-1.37084	0.984988	0.164002
ENSDARG00000056732.4	her4.1	hairy-related_4,_tandem_duplicate_1_[Source:ZFIN;Acc:ZDB-GENE-980526-521]	299	627	482.769	-1.37078	0.876341	0.117769
ENSDARG00000091970.4	ms4a17a.3	membrane-spanning_4-domains,_subfamily_A,_member_17A.3_[Source:ZFIN;Acc:ZDB-GENE-080829-1]	31	65	50.0493	-1.37063	1.28611	0.286551
ENSDARG00000103760.1	cfhl2	complement_factor_H_like_2_[Source:ZFIN;Acc:ZDB-GENE-041114-123]	104	218	167.871	-1.3702	0.98341	0.163524
ENSDARG00000068657.3	irgq2	immunity-related_GTPase_family,_q2_[Source:ZFIN;Acc:ZDB-GENE-051212-7]	84	176	135.546	-1.36957	1.01885	0.178873
ENSDARG00000044276.8	spp1	secreted_phosphoprotein_1_[Source:ZFIN;Acc:ZDB-GENE-050706-97]	537	1125	866.445	-1.36939	0.848014	0.10635
ENSDARG00000099461.1	asb10	ankyrin_repeat_and_SOCS_box_containing_10_[Source:ZFIN;Acc:ZDB-GENE-060929-1106]	285	597	459.808	-1.36923	0.879033	0.119316
ENSDARG00000015445.9	lim2.4	lens_intrinsic_membrane_protein_2.4_[Source:ZFIN;Acc:ZDB-GENE-040718-104]	4767	9982	7688.89	-1.3687	0.815023	0.093085
ENSDARG00000053383.4	rprma	reprimo,_TP53_dependent_G2_arrest_mediator_candidate_a_[Source:ZFIN;Acc:ZDB-GENE-050522-218]	118	247	190.277	-1.36818	0.964562	0.15606
ENSDARG00000042620.7	gstr	glutathione_S-transferase_rho_[Source:ZFIN;Acc:ZDB-GENE-090507-1]	4748	9937	7655.35	-1.36795	0.814856	0.0931988
ENSDARG00000055377.5	gnb5b	guanine_nucleotide_binding_protein_(G_protein),_beta_5b_[Source:ZFIN;Acc:ZDB-GENE-040426-1712]	1464	3061	2358.8	-1.36654	0.824118	0.0972789
ENSDARG00000022261.8	pdzk1	PDZ_domain_containing_1_[Source:ZFIN;Acc:ZDB-GENE-031222-1]	2469	5162	3977.89	-1.36646	0.818465	0.0950103
ENSDARG00000011652.10	ftr52p	finTRIM_family,_member_52,_pseudogene_[Source:ZFIN;Acc:ZDB-GENEP-110922-3]	90	188	144.91	-1.36519	1.00607	0.174795
ENSDARG00000017634.9	pdcb	phosducin_b_[Source:ZFIN;Acc:ZDB-GENE-031023-2]	2473	5164	3980.8	-1.36468	0.818022	0.0952616
ENSDARG00000052000.4	cav2	caveolin_2_[Source:ZFIN;Acc:ZDB-GENE-040625-164]	702	1465	1129.52	-1.36382	0.838192	0.103718
ENSDARG00000055253.7	slc12a10.3	slc12a10.3_solute_carrier_family_12_(sodium/potassium/chloride_transporters),_member_10,_tandem_duplicate_3_[Source:ZFIN;Acc:ZDB-GENE-060503-518]	120	250	192.843	-1.36135	0.96113	0.156657
ENSDARG00000100471.1	CT573263.3	NA	37	77	59.4138	-1.35979	1.22293	0.266175
ENSDARG00000091734.3	traf3ip2l	TRAF3_interacting_protein_2-like_[Source:ZFIN;Acc:ZDB-GENE-110919-1]	269	559	431.504	-1.3577	0.880398	0.123039
ENSDARG00000078761.3	rmdn2	regulator_of_microtubule_dynamics_2_[Source:ZFIN;Acc:ZDB-GENE-111223-1]	39	81	62.5353	-1.3569	1.20611	0.260577
ENSDARG00000074396.4	fscn2b	fascin_actin-bundling_protein_2b,_retinal_[Source:ZFIN;Acc:ZDB-GENE-040426-1740]	306	635	490.363	-1.35568	0.871727	0.119906
ENSDARG00000079762.4	si:dkey-253d23.4	si:dkey-253d23.4_[Source:ZFIN;Acc:ZDB-GENE-050208-730]	755	1566	1209.47	-1.35499	0.834181	0.104303
ENSDARG00000092626.2	zgc:174931	zgc:174931_[Source:ZFIN;Acc:ZDB-GENE-070928-43]	27	56	43.251	-1.35492	1.34034	0.312073
ENSDARG00000033953.6	entpd2a.2	ectonucleoside_triphosphate_diphosphohydrolase_2a,_tandem_duplicate_2_[Source:ZFIN;Acc:ZDB-GENE-040724-67]	41	85	65.6568	-1.35429	1.1902	0.255176
ENSDARG00000105106.2	CR749167.2	NA	55	114	88.0627	-1.35399	1.10795	0.221682
ENSDARG00000055638.6	ankrd33aa	ankyrin_repeat_domain_33Aa_[Source:ZFIN;Acc:ZDB-GENE-080520-2]	167	346	267.31	-1.35338	0.920137	0.141332
ENSDARG00000018478.8	agxtb	alanine-glyoxylate_aminotransferase_b_[Source:ZFIN;Acc:ZDB-GENE-010302-3]	8191	16953	13101.2	-1.35189	0.809102	0.0947519
ENSDARG00000044938.6	cbx2	chromobox_homolog_2_(Drosophila_Pc_class)_[Source:ZFIN;Acc:ZDB-GENE-030131-5502]	562	1161	897.69	-1.34918	0.841765	0.108978
ENSDARG00000092949.3	si:ch73-366i20.1	si:ch73-366i20.1_[Source:ZFIN;Acc:ZDB-GENE-070912-338]	62	128	98.988	-1.34826	1.0785	0.211255
ENSDARG00000096777.2	CCDC189	si:ch73-81k8.2_[Source:ZFIN;Acc:ZDB-GENE-130531-20]	31	64	49.494	-1.34826	1.28538	0.294216
ENSDARG00000103020.1	si:dkey-237i9.8	si:dkey-237i9.8_[Source:ZFIN;Acc:ZDB-GENE-120215-145]	31	64	49.494	-1.34826	1.28538	0.294216
ENSDARG00000099217.1	zgc:109982	zgc:109982_[Source:ZFIN;Acc:ZDB-GENE-050522-139]	64	132	102.11	-1.34685	1.07111	0.208595
ENSDARG00000002362.10	ubald1a	UBA-like_domain_containing_1a_[Source:ZFIN;Acc:ZDB-GENE-040718-191]	1289	2657	2055.68	-1.346	0.821036	0.101131
ENSDARG00000056464.4	fitm1	fat_storage-inducing_transmembrane_protein_1_[Source:ZFIN;Acc:ZDB-GENE-050306-28]	265	546	422.485	-1.34537	0.8789	0.125834
ENSDARG00000007490.8	adrb1	adrenoceptor_beta_1_[Source:ZFIN;Acc:ZDB-GENE-081022-145]	67	138	106.792	-1.34489	1.06072	0.204833
ENSDARG00000019260.7	dhrs9	dehydrogenase/reductase_(SDR_family)_member_9_[Source:ZFIN;Acc:ZDB-GENE-030131-1249]	1408	2899	2243.63	-1.34437	0.81931	0.100828
ENSDARG00000096645.3	si:ch211-131k2.2	si:ch211-131k2.2_[Source:ZFIN;Acc:ZDB-GENE-121214-81]	35	72	55.737	-1.3431	1.24184	0.279456
ENSDARG00000100939.1	CABZ01117603.1	NA	709	1458	1128.79	-1.34259	0.833035	0.10703
ENSDARG00000098475.3	arr3b	arrestin_3b,_retinal_(X-arrestin)_[Source:ZFIN;Acc:ZDB-GENE-030616-74]	2204	4531	3508.21	-1.34216	0.813593	0.0990098
ENSDARG00000063670.5	gtf2a1l	general_transcription_factor_IIA,_1-like_[Source:ZFIN;Acc:ZDB-GENE-060929-28]	59	121	93.7505	-1.33868	1.08921	0.219059
ENSDARG00000045904.6	nr2e3	nuclear_receptor_subfamily_2,_group_E,_member_3_[Source:ZFIN;Acc:ZDB-GENE-041114-63]	199	408	316.143	-1.33826	0.900221	0.137123
ENSDARG00000076440.1	btbd6a	BTB_(POZ)_domain_containing_6a_[Source:ZFIN;Acc:ZDB-GENE-080218-26]	522	1070	829.152	-1.33795	0.841938	0.112032
ENSDARG00000094206.1	si:ch73-191k20.3	si:ch73-191k20.3_[Source:ZFIN;Acc:ZDB-GENE-090312-62]	101	207	160.413	-1.33773	0.982957	0.173537
ENSDARG00000079543.4	dpys	dihydropyrimidinase_[Source:ZFIN;Acc:ZDB-GENE-070508-1]	571	1170	906.74	-1.3374	0.838562	0.11074
ENSDARG00000012194.9	scp2a	sterol_carrier_protein_2a_[Source:ZFIN;Acc:ZDB-GENE-040426-1846]	5201	10650	8255.2	-1.33645	0.806784	0.0976177
ENSDARG00000074601.2	cbln2a	cerebellin_2a_precursor_[Source:ZFIN;Acc:ZDB-GENE-070912-591]	63	129	99.9935	-1.3364	1.07357	0.213195
ENSDARG00000063089.6	ccm2l	cerebral_cavernous_malformation_2-like_[Source:ZFIN;Acc:ZDB-GENE-090313-248]	421	862	668.184	-1.33633	0.850578	0.116164
ENSDARG00000054690.6	si:dkey-166k12.1	si:dkey-166k12.1_[Source:ZFIN;Acc:ZDB-GENE-120215-78]	110	225	174.46	-1.33488	0.969407	0.168511
ENSDARG00000039099.6	aep1	aerolysin-like_protein_[Source:ZFIN;Acc:ZDB-GENE-050306-5]	897	1834	1422.21	-1.33427	0.825167	0.105884
ENSDARG00000058819.5	nog1	noggin_1_[Source:ZFIN;Acc:ZDB-GENE-991206-8]	180	368	285.378	-1.33417	0.908958	0.142159
ENSDARG00000002745.9	tdh	L-threonine_dehydrogenase_[Source:ZFIN;Acc:ZDB-GENE-040426-2379]	10991	22464	17421.9	-1.33375	0.804003	0.0971388
ENSDARG00000001313.8	g2e3	G2/M-phase_specific_E3_ubiquitin_protein_ligase_[Source:ZFIN;Acc:ZDB-GENE-030616-400]	143	292	226.52	-1.33241	0.933796	0.153616
ENSDARG00000045677.6	opn1sw1	opsin_1_(cone_pigments),_short-wave-sensitive_1_[Source:ZFIN;Acc:ZDB-GENE-991109-25]	65266	133152	103319	-1.33113	0.801767	0.0968658
ENSDARG00000090126.2	si:ch211-105f12.2	si:ch211-105f12.2_[Source:ZFIN;Acc:ZDB-GENE-131127-333]	51	104	80.7092	-1.33047	1.12552	0.237169
ENSDARG00000068387.4	slc6a18	solute_carrier_family_6_(neutral_amino_acid_transporter),_member_18_[Source:ZFIN;Acc:ZDB-GENE-080219-9]	211	430	333.762	-1.32955	0.893462	0.136727
ENSDARG00000076402.4	si:ch211-196f2.7	si:ch211-196f2.7_[Source:ZFIN;Acc:ZDB-GENE-070912-63]	106	216	167.661	-1.32942	0.97414	0.172342
ENSDARG00000038205.6	her2	hairy-related_2_[Source:ZFIN;Acc:ZDB-GENE-980526-274]	81	165	128.087	-1.32893	1.02006	0.192644
ENSDARG00000060394.5	mtfr2	mitochondrial_fission_regulator_2_[Source:ZFIN;Acc:ZDB-GENE-061013-398]	82	167	129.648	-1.32861	1.01769	0.191718
ENSDARG00000007869.7	ehd3	EH-domain_containing_3_[Source:ZFIN;Acc:ZDB-GENE-041014-352]	119	242	187.951	-1.3265	0.95673	0.165595
ENSDARG00000055046.5	ponzr5	plac8_onzin_related_protein_5_[Source:ZFIN;Acc:ZDB-GENE-081104-325]	951	1933	1501.49	-1.32578	0.821899	0.106729
ENSDARG00000103298.1	ephx5	epoxide_hydrolase_5_[Source:ZFIN;Acc:ZDB-GENE-030131-1050]	165	335	260.301	-1.32415	0.916015	0.148301
ENSDARG00000061049.3	rnf182	ring_finger_protein_182_[Source:ZFIN;Acc:ZDB-GENE-060825-49]	132	268	208.241	-1.32415	0.942449	0.160017
ENSDARG00000089552.2	STPG4	si:ch211-93n23.7_[Source:ZFIN;Acc:ZDB-GENE-141222-51]	34	69	53.621	-1.32352	1.25154	0.290278
ENSDARG00000101609.1	si:dkey-109a10.2	si:dkey-109a10.2_[Source:ZFIN;Acc:ZDB-GENE-141212-404]	37	75	58.3033	-1.32182	1.2221	0.279432
ENSDARG00000036636.5	ebpl	emopamil_binding_protein-like_[Source:ZFIN;Acc:ZDB-GENE-030616-542]	39	79	61.4248	-1.32083	1.20411	0.272667
ENSDARG00000100021.2	hrasls	HRAS-like_suppressor_[Source:ZFIN;Acc:ZDB-GENE-040718-330]	276	559	434.656	-1.32064	0.871006	0.129463
ENSDARG00000059700.5	agmat	agmatine_ureohydrolase_(agmatinase)_[Source:ZFIN;Acc:ZDB-GENE-060929-696]	834	1689	1313.33	-1.32051	0.82359	0.108856
ENSDARG00000075954.3	serpinh1a	serpin_peptidase_inhibitor,_clade_H_(heat_shock_protein_47),_member_1a_[Source:ZFIN;Acc:ZDB-GENE-080219-21]	1049	2122	1650.56	-1.31887	0.818268	0.10701
ENSDARG00000091658.3	sptssb	serine_palmitoyltransferase,_small_subunit_B_[Source:ZFIN;Acc:ZDB-GENE-060421-6887]	219	443	344.582	-1.31883	0.888097	0.137541
ENSDARG00000018944.10	hoga1	4-hydroxy-2-oxoglutarate_aldolase_1_[Source:ZFIN;Acc:ZDB-GENE-040426-2242]	367	742	577.24	-1.3181	0.853378	0.122452
ENSDARG00000051970.4	smu1b	smu-1_suppressor_of_mec-8_and_unc-52_homolog_b_(C._elegans)_[Source:ZFIN;Acc:ZDB-GENE-130530-635]	138	279	217.05	-1.31805	0.935788	0.158984
ENSDARG00000036227.6	npvf	neuropeptide_VF_precursor_[Source:ZFIN;Acc:ZDB-GENE-070424-226]	64	129	100.444	-1.31368	1.06754	0.218484
ENSDARG00000053481.5	entpd5a	ectonucleoside_triphosphate_diphosphohydrolase_5a_[Source:ZFIN;Acc:ZDB-GENE-100419-1]	209	421	327.864	-1.31278	0.890946	0.140627
ENSDARG00000042961.5	zgc:100920	zgc:100920_[Source:ZFIN;Acc:ZDB-GENE-040801-156]	629	1267	986.714	-1.31274	0.829758	0.113631
ENSDARG00000096714.1	si:dkey-66i24.7	si:dkey-66i24.7_[Source:ZFIN;Acc:ZDB-GENE-130603-106]	73	147	114.491	-1.3123	1.03866	0.206426
ENSDARG00000029388.6	si:dkey-90m5.4	si:dkey-90m5.4_[Source:ZFIN;Acc:ZDB-GENE-041014-250]	458	922	718.159	-1.31188	0.841439	0.118976
ENSDARG00000003077.9	si:ch73-111m19.2	si:ch73-111m19.2_[Source:ZFIN;Acc:ZDB-GENE-130603-13]	388	780	607.795	-1.30988	0.84873	0.122749
ENSDARG00000104883.1	PCMTD2	(1_of_many)_protein-L-isoaspartate_(D-aspartate)_O-methyltransferase_domain_containing_2_[Source:HGNC_Symbol;Acc:HGNC:15882]	97	195	151.949	-1.30987	0.985375	0.183744
ENSDARG00000104037.1	si:dkey-74k8.4	si:dkey-74k8.4_[Source:ZFIN;Acc:ZDB-GENE-141219-40]	120	241	187.846	-1.30846	0.952604	0.169579
ENSDARG00000002403.9	nusap1	nucleolar_and_spindle_associated_protein_1_[Source:ZFIN;Acc:ZDB-GENE-030827-5]	368	739	576.025	-1.30833	0.851048	0.124217
ENSDARG00000009466.8	rgs9bp	regulator_of_G_protein_signaling_9_binding_protein_[Source:ZFIN;Acc:ZDB-GENE-030728-1]	129	259	201.893	-1.30804	0.942698	0.165275
ENSDARG00000069030.5	skor1a	SKI_family_transcriptional_corepressor_1a_[Source:ZFIN;Acc:ZDB-GENE-080722-5]	284	569	443.81	-1.305	0.865843	0.13176
ENSDARG00000023151.10	ucp1	uncoupling_protein_1_[Source:ZFIN;Acc:ZDB-GENE-010503-1]	39956	79977	62397.7	-1.30363	0.795122	0.101102
ENSDARG00000102393.1	arl3l1	ADP-ribosylation_factor-like_3,_like_1_[Source:ZFIN;Acc:ZDB-GENE-040426-1649]	590	1180	920.847	-1.30246	0.829557	0.1164
ENSDARG00000105751.1	or133-9	odorant_receptor,_family_H,_subfamily_133,_member_9_[Source:ZFIN;Acc:ZDB-GENE-070806-42]	190	380	296.544	-1.30246	0.897657	0.146793
ENSDARG00000029830.3	myf6	myogenic_factor_6_[Source:ZFIN;Acc:ZDB-GENE-040309-2]	170	340	265.329	-1.30246	0.908924	0.151867
ENSDARG00000091602.2	si:dkey-163f14.6	si:dkey-163f14.6_[Source:ZFIN;Acc:ZDB-GENE-141215-18]	161	322	251.282	-1.30246	0.914828	0.154528
ENSDARG00000054748.6	cuedc1b	CUE_domain_containing_1b_[Source:ZFIN;Acc:ZDB-GENE-070424-29]	206	410	320.406	-1.29544	0.888896	0.145018
ENSDARG00000005092.11	cep89	centrosomal_protein_89_[Source:ZFIN;Acc:ZDB-GENE-040426-1210]	99	197	153.96	-1.29515	0.979833	0.186232
ENSDARG00000015153.8	wdr91	WD_repeat_domain_91_[Source:ZFIN;Acc:ZDB-GENE-050113-2]	286	569	444.711	-1.29487	0.863279	0.133629
ENSDARG00000002696.9	gnb3b	guanine_nucleotide_binding_protein_(G_protein),_beta_polypeptide_3b_[Source:ZFIN;Acc:ZDB-GENE-040426-2280]	16346	32483	25396.1	-1.2932	0.793341	0.103086
ENSDARG00000013441.6	hey2	hes-related_family_bHLH_transcription_factor_with_YRPW_motif_2_[Source:ZFIN;Acc:ZDB-GENE-000526-1]	156	310	242.368	-1.29318	0.916619	0.158299
ENSDARG00000007715.9	lgsn	lengsin,_lens_protein_with_glutamine_synthetase_domain_[Source:ZFIN;Acc:ZDB-GENE-060312-26]	1732	3440	2689.91	-1.29243	0.804168	0.108019
ENSDARG00000025859.7	lmf2b	lipase_maturation_factor_2b_[Source:ZFIN;Acc:ZDB-GENE-070206-11]	595	1181	923.653	-1.29151	0.826794	0.118273
ENSDARG00000074927.3	bub1bb	BUB1_mitotic_checkpoint_serine/threonine_kinase_Bb_[Source:ZFIN;Acc:ZDB-GENE-030829-51]	66	131	102.455	-1.29149	1.05816	0.222275
ENSDARG00000073750.4	crygm2d9	crystallin,_gamma_M2d9_[Source:ZFIN;Acc:ZDB-GENE-081105-81]	4909	9734	7615.12	-1.29006	0.795638	0.104928
ENSDARG00000019142.7	fam185a	family_with_sequence_similarity_185,_member_A_[Source:ZFIN;Acc:ZDB-GENE-131121-241]	165	327	255.859	-1.28928	0.909666	0.156391
ENSDARG00000096712.1	si:dkey-193p11.2	si:dkey-193p11.2_[Source:ZFIN;Acc:ZDB-GENE-030131-8407]	1093	2166	1694.8	-1.2892	0.810433	0.111666
ENSDARG00000096433.2	rock2b	rho-associated,_coiled-coil_containing_protein_kinase_2b_[Source:ZFIN;Acc:ZDB-GENE-060125-2]	107	212	165.891	-1.28891	0.966448	0.182316
ENSDARG00000017794.9	sdr16c5b	short_chain_dehydrogenase/reductase_family_16C,_member_5b_[Source:ZFIN;Acc:ZDB-GENE-040426-2861]	1408	2789	2182.55	-1.28856	0.805968	0.109872
ENSDARG00000013227.9	glulc	glutamate-ammonia_ligase_(glutamine_synthase)_c_[Source:ZFIN;Acc:ZDB-GENE-060929-540]	51	101	79.0434	-1.28824	1.12217	0.250971
ENSDARG00000040321.8	rx2	retinal_homeobox_gene_2_[Source:ZFIN;Acc:ZDB-GENE-990415-237]	337	667	522.088	-1.2874	0.851461	0.130538
ENSDARG00000102389.1	ved	ventrally_expressed_dharma/bozozok_antagonist_[Source:ZFIN;Acc:ZDB-GENE-030813-1]	43	85	66.5573	-1.28558	1.17134	0.272408
ENSDARG00000096703.1	si:dkey-1h6.8	si:dkey-1h6.8_[Source:ZFIN;Acc:ZDB-GENE-130603-8]	82	162	126.872	-1.28476	1.01199	0.204249
ENSDARG00000087633.3	si:dkey-11o18.5	si:dkey-11o18.5_[Source:ZFIN;Acc:ZDB-GENE-091204-110]	77	152	119.068	-1.2836	1.02426	0.210133
ENSDARG00000104112.1	CR383680.3	NA	76	150	117.507	-1.28335	1.02688	0.21139
ENSDARG00000098481.2	zgc:110283	zgc:110283_[Source:ZFIN;Acc:ZDB-GENE-050417-72]	265	523	409.714	-1.28328	0.866116	0.138435
ENSDARG00000074001.3	crygmxl2	crystallin,_gamma_MX,_like_2_[Source:ZFIN;Acc:ZDB-GENE-050522-401]	12913	25484	19964.2	-1.28322	0.791245	0.104851
ENSDARG00000098979.1	si:ch211-76m11.15	si:ch211-76m11.15_[Source:ZFIN;Acc:ZDB-GENE-110411-136]	37	73	57.1928	-1.28283	1.22038	0.293182
ENSDARG00000016725.9	gadd45gb.1	growth_arrest_and_DNA-damage-inducible,_gamma_b,_tandem_duplicate_1_[Source:ZFIN;Acc:ZDB-GENE-040426-2321]	369	728	570.367	-1.28278	0.845412	0.129182
ENSDARG00000068157.7	ehmt1a	euchromatic_histone-lysine_N-methyltransferase_1a_[Source:ZFIN;Acc:ZDB-GENE-040724-44]	473	933	731.02	-1.28249	0.833535	0.123897
ENSDARG00000075161.3	defbl1	defensin,_beta-like_1_[Source:ZFIN;Acc:ZDB-GENE-070207-1]	1504	2962	2321.84	-1.28022	0.803035	0.110884
ENSDARG00000038583.6	abraa	actin_binding_Rho_activating_protein_a_[Source:ZFIN;Acc:ZDB-GENE-120730-1]	881	1735	1360.04	-1.28018	0.812945	0.115316
ENSDARG00000090120.3	si:dkey-248g21.1	si:dkey-248g21.1_[Source:ZFIN;Acc:ZDB-GENE-131119-67]	125	246	192.874	-1.27919	0.942139	0.174544
ENSDARG00000077523.3	TDRD7	tudor_domain_containing_7_[Source:HGNC_Symbol;Acc:HGNC:30831]	89	175	137.242	-1.27793	0.995774	0.199367
ENSDARG00000103193.2	CR394535.1	NA	148	291	228.216	-1.27788	0.920219	0.164934
ENSDARG00000089372.3	clk4a	CDC-like_kinase_4a_[Source:ZFIN;Acc:ZDB-GENE-030131-576]	3105	6096	4782.85	-1.27573	0.794702	0.10843
ENSDARG00000076857.3	her3	hairy-related_3_[Source:ZFIN;Acc:ZDB-GENE-980526-204]	27	53	41.5852	-1.27549	1.341	0.341529
ENSDARG00000102113.1	si:ch211-193l2.7	si:ch211-193l2.7_[Source:ZFIN;Acc:ZDB-GENE-141216-393]	27	53	41.5852	-1.27549	1.341	0.341529
ENSDARG00000011693.5	ttc36	tetratricopeptide_repeat_domain_36_[Source:ZFIN;Acc:ZDB-GENE-041114-87]	805	1580	1239.75	-1.27532	0.814061	0.117204
ENSDARG00000020887.11	armc1l	armadillo_repeat_containing_1,_like_[Source:ZFIN;Acc:ZDB-GENE-030131-9819]	154	302	237.025	-1.27408	0.914869	0.163731
ENSDARG00000021720.9	col7a1	collagen,_type_VII,_alpha_1_[Source:ZFIN;Acc:ZDB-GENE-030131-2427]	281	551	432.465	-1.27394	0.860068	0.138551
ENSDARG00000004724.10	tcea3	transcription_elongation_factor_A_(SII),_3_[Source:ZFIN;Acc:ZDB-GENE-040426-1860]	584	1145	898.711	-1.27377	0.82342	0.121882
ENSDARG00000103371.1	si:dkey-190j3.6	si:dkey-190j3.6_[Source:ZFIN;Acc:ZDB-GENE-050208-480]	73	143	112.27	-1.2725	1.03397	0.218434
ENSDARG00000092045.1	si:dkey-225k4.1	si:dkey-225k4.1_[Source:ZFIN;Acc:ZDB-GENE-091204-219]	92	180	141.369	-1.27075	0.988847	0.198764
ENSDARG00000095708.3	znf1012	zinc_finger_protein_1012_[Source:ZFIN;Acc:ZDB-GENE-131120-41]	1269	2479	1947.84	-1.26852	0.802896	0.114122
ENSDARG00000089553.2	si:dkey-221l4.11	si:dkey-221l4.11_[Source:ZFIN;Acc:ZDB-GENE-131127-551]	107	209	164.225	-1.26835	0.963318	0.187957
ENSDARG00000041295.7	lim2.5	lens_intrinsic_membrane_protein_2.5_[Source:ZFIN;Acc:ZDB-GENE-050320-94]	913	1783	1401.1	-1.26808	0.809303	0.117144
ENSDARG00000039979.5	tecrl2b	trans-2,3-enoyl-CoA_reductase-like_2b_[Source:ZFIN;Acc:ZDB-GENE-041010-116]	100	195	153.299	-1.26593	0.973839	0.193622
ENSDARG00000089192.2	zmp:0000001267	zmp:0000001267_[Source:ZFIN;Acc:ZDB-GENE-140106-227]	34	66	51.9552	-1.25939	1.25031	0.313809
ENSDARG00000013775.9	si:dkey-246g23.4	si:dkey-246g23.4_[Source:ZFIN;Acc:ZDB-GENE-050419-234]	152	295	232.238	-1.2591	0.913742	0.168215
ENSDARG00000079347.3	zgc:194659	zgc:194659_[Source:ZFIN;Acc:ZDB-GENE-081022-139]	814	1579	1243.25	-1.25837	0.809861	0.12023
ENSDARG00000031533.9	ap5m1	adaptor-related_protein_complex_5,_mu_1_subunit_[Source:ZFIN;Acc:ZDB-GENE-050522-231]	128	248	195.335	-1.25665	0.935182	0.179028
ENSDARG00000062688.7	gpnmb	glycoprotein_(transmembrane)_nmb_[Source:ZFIN;Acc:ZDB-GENE-060503-106]	2283	4420	3482.14	-1.25557	0.79228	0.113021
ENSDARG00000022631.7	cyp2p9	cytochrome_P450,_family_2,_subfamily_P,_polypeptide_9_[Source:ZFIN;Acc:ZDB-GENE-040120-2]	442	855	673.752	-1.25434	0.830262	0.130847
ENSDARG00000074213.4	eif3bb	eukaryotic_translation_initiation_factor_3,_subunit_Bb_[Source:ZFIN;Acc:ZDB-GENE-090312-175]	60	116	91.4244	-1.25355	1.0769	0.24441
ENSDARG00000074556.4	ganc	glucosidase,_alpha;_neutral_C_[Source:ZFIN;Acc:ZDB-GENE-130530-754]	192	371	292.447	-1.25277	0.887317	0.15799
ENSDARG00000053761.6	si:dkey-187j14.4	si:dkey-187j14.4_[Source:ZFIN;Acc:ZDB-GENE-131119-26]	220	425	335.038	-1.25242	0.874763	0.152223
ENSDARG00000038011.6	cyth4a	cytohesin_4a_[Source:ZFIN;Acc:ZDB-GENE-090624-6]	56	108	85.1814	-1.24999	1.09409	0.253249
ENSDARG00000054127.6	slc26a6l	solute_carrier_family_26,_member_6,_like_[Source:ZFIN;Acc:ZDB-GENE-080220-10]	82	158	124.651	-1.24869	1.00739	0.215152
ENSDARG00000090195.2	mtx3	metaxin_3_[Source:ZFIN;Acc:ZDB-GENE-021210-3]	365	703	554.685	-1.24809	0.838577	0.136662
ENSDARG00000001889.7	tuba1a	tubulin,_alpha_1a_[Source:ZFIN;Acc:ZDB-GENE-090507-4]	7906	15227	12014.5	-1.24807	0.783628	0.111232
ENSDARG00000051912.7	NA	NA	365	702	554.129	-1.24603	0.838139	0.137103
ENSDARG00000096739.2	si:dkey-219e21.2	si:dkey-219e21.2_[Source:ZFIN;Acc:ZDB-GENE-141215-26]	245	471	371.836	-1.2454	0.864428	0.149662
ENSDARG00000094929.2	apoa4b.3	apolipoprotein_A-IV_b,_tandem_duplicate_3_[Source:ZFIN;Acc:ZDB-GENE-100921-47]	218	419	330.806	-1.24508	0.874161	0.154356
ENSDARG00000104242.1	dcp2	decapping_mRNA_2_[Source:ZFIN;Acc:ZDB-GENE-040426-851]	1102	2115	1670.54	-1.24299	0.799452	0.119993
ENSDARG00000011519.9	myl4	myosin,_light_chain_4,_alkali;_atrial,_embryonic_[Source:ZFIN;Acc:ZDB-GENE-050626-112]	1203	2308	1823.18	-1.24246	0.797687	0.119332
ENSDARG00000075629.4	NA	NA	229	439	346.864	-1.24133	0.869187	0.153248
ENSDARG00000103072.1	si:busm1-163l24.4	si:busm1-163l24.4_[Source:NCBI_gene;Acc:368754]	60	115	90.8692	-1.24106	1.07574	0.248632
ENSDARG00000091241.3	glt1d1	glycosyltransferase_1_domain_containing_1_[Source:ZFIN;Acc:ZDB-GENE-110203-1]	36	69	54.5215	-1.24106	1.22925	0.312686
ENSDARG00000014727.9	acox1	acyl-CoA_oxidase_1,_palmitoyl_[Source:ZFIN;Acc:ZDB-GENE-041010-219]	2058	3937	3112.65	-1.23831	0.789193	0.116628
ENSDARG00000076056.5	NA	NA	68	130	102.8	-1.23736	1.04562	0.236658
ENSDARG00000061091.5	gtpbp6	GTP_binding_protein_6_(putative)_[Source:ZFIN;Acc:ZDB-GENE-031118-62]	101	193	152.639	-1.2367	0.967968	0.201381
ENSDARG00000018461.7	zgc:56095	zgc:56095_[Source:ZFIN;Acc:ZDB-GENE-040426-1948]	1245	2379	1881.51	-1.23667	0.795716	0.120147
ENSDARG00000078741.2	zgc:172136	zgc:172136_[Source:ZFIN;Acc:ZDB-GENE-030131-1008]	412	787	622.488	-1.23618	0.82967	0.136234
ENSDARG00000056976.8	ifit16	interferon-induced_protein_with_tetratricopeptide_repeats_16_[Source:ZFIN;Acc:ZDB-GENE-131120-86]	188	359	283.983	-1.23571	0.886375	0.163283
ENSDARG00000051923.7	ccnb1	cyclin_B1_[Source:ZFIN;Acc:ZDB-GENE-000406-10]	264	504	398.714	-1.23534	0.856671	0.149294
ENSDARG00000069038.5	si:ch211-242e8.1	si:ch211-242e8.1_[Source:ZFIN;Acc:ZDB-GENE-060503-600]	198	378	299.035	-1.23534	0.881254	0.160974
ENSDARG00000100614.2	zgc:171497	zgc:171497_[Source:ZFIN;Acc:ZDB-GENE-080220-58]	355	677	535.745	-1.23379	0.837005	0.140466
ENSDARG00000089205.2	si:dkey-73n8.3	si:dkey-73n8.3_[Source:ZFIN;Acc:ZDB-GENE-141219-27]	256	488	386.228	-1.2332	0.858588	0.150915
ENSDARG00000098428.1	asic1c	acid-sensing_(proton-gated)_ion_channel_1c_[Source:ZFIN;Acc:ZDB-GENE-040513-3]	32	61	48.2785	-1.23319	1.27296	0.332664
ENSDARG00000043322.7	gsx2	GS_homeobox_2_[Source:ZFIN;Acc:ZDB-GENE-041001-114]	63	120	94.9962	-1.23207	1.06295	0.246412
ENSDARG00000102593.1	si:ch211-214b16.2	si:ch211-214b16.2_[Source:ZFIN;Acc:ZDB-GENE-141212-1]	136	259	205.045	-1.2318	0.922933	0.181987
ENSDARG00000069978.5	si:ch211-67e16.2	si:ch211-67e16.2_[Source:ZFIN;Acc:ZDB-GENE-070912-309]	94	179	141.714	-1.23168	0.979659	0.20866
ENSDARG00000019986.10	grhprb	glyoxylate_reductase/hydroxypyruvate_reductase_b_[Source:ZFIN;Acc:ZDB-GENE-040426-1847]	4016	7647	6054.23	-1.23159	0.782349	0.115436
ENSDARG00000053323.4	zgc:112285	zgc:112285_[Source:ZFIN;Acc:ZDB-GENE-050913-132]	1508	2870	2272.55	-1.23087	0.791299	0.119825
ENSDARG00000034855.9	ccnb3	cyclin_B3_[Source:ZFIN;Acc:ZDB-GENE-060929-684]	221	420	332.712	-1.2288	0.869751	0.157709
ENSDARG00000069944.5	p2ry13	purinergic_receptor_P2Y,_G-protein_coupled,_13_[Source:ZFIN;Acc:ZDB-GENE-110208-5]	30	57	45.157	-1.22845	1.29802	0.343942
ENSDARG00000094771.2	si:dkey-280e8.1	si:dkey-280e8.1_[Source:ZFIN;Acc:ZDB-GENE-070705-454]	179	340	269.381	-1.22803	0.889953	0.167622
ENSDARG00000013871.8	slc5a1	solute_carrier_family_5_(sodium/glucose_cotransporter),_member_1_[Source:ZFIN;Acc:ZDB-GENE-040426-1524]	1083	2057	1629.78	-1.22797	0.79626	0.123033
ENSDARG00000012125.10	cnga1	cyclic_nucleotide_gated_channel_alpha_1_[Source:ZFIN;Acc:ZDB-GENE-110408-39]	217	412	326.469	-1.22741	0.871094	0.158823
ENSDARG00000021494.10	hnf4a	hepatocyte_nuclear_factor_4,_alpha_[Source:ZFIN;Acc:ZDB-GENE-030131-1077]	619	1175	931.128	-1.22711	0.810781	0.130156
ENSDARG00000076013.3	mab21l3	mab-21-like_3_[Source:ZFIN;Acc:ZDB-GENE-070912-242]	29	55	43.5962	-1.22583	1.31188	0.350094
ENSDARG00000077461.4	dhx32a	DEAH_(Asp-Glu-Ala-His)_box_polypeptide_32a_[Source:ZFIN;Acc:ZDB-GENE-130613-6]	160	303	240.282	-1.2237	0.901494	0.174649
ENSDARG00000062221.9	si:ch211-135f11.1	si:ch211-135f11.1_[Source:ZFIN;Acc:ZDB-GENE-030131-6226]	129	244	193.564	-1.22197	0.928442	0.188124
ENSDARG00000099519.2	zgc:66475	zgc:66475_[Source:ZFIN;Acc:ZDB-GENE-040426-1644]	11094	20972	16639.9	-1.22114	0.776258	0.115693
ENSDARG00000059575.5	uhmk1	U2AF_homology_motif_(UHM)_kinase_1_[Source:ZFIN;Acc:ZDB-GENE-060929-1014]	98	185	146.846	-1.21913	0.970614	0.209102
ENSDARG00000077007.4	abcc8b	ATP-binding_cassette,_sub-family_C_(CFTR/MRP),_member_8b_[Source:ZFIN;Acc:ZDB-GENE-120215-45]	160	302	239.727	-1.21893	0.900649	0.175929
ENSDARG00000105141.1	FO704635.1	NA	115	217	172.269	-1.21852	0.944524	0.19702
ENSDARG00000036942.7	gpd1c	glycerol-3-phosphate_dehydrogenase_1c_[Source:ZFIN;Acc:ZDB-GENE-040426-2576]	1288	2429	1928.63	-1.21769	0.790642	0.12353
ENSDARG00000106112.1	BX005256.1	NA	78	147	116.742	-1.21673	1.01356	0.229963
ENSDARG00000099918.1	arl4aa	ADP-ribosylation_factor-like_4aa_[Source:ZFIN;Acc:ZDB-GENE-040426-1878]	283	533	423.371	-1.21579	0.847693	0.151505
ENSDARG00000032126.6	scg5	secretogranin_V_[Source:ZFIN;Acc:ZDB-GENE-040426-1687]	1808	3405	2704.69	-1.21572	0.785274	0.121587
ENSDARG00000037551.6	pm20d1.1	peptidase_M20_domain_containing_1,_tandem_duplicate_1_[Source:ZFIN;Acc:ZDB-GENE-051120-102]	598	1125	893.91	-1.21417	0.809066	0.133433
ENSDARG00000095502.1	si:dkey-286h21.1	si:dkey-286h21.1_[Source:ZFIN;Acc:ZDB-GENE-091116-5]	97	182	144.73	-1.21034	0.971178	0.212669
ENSDARG00000023759.6	zgc:73226	zgc:73226_[Source:ZFIN;Acc:ZDB-GENE-050703-8]	972	1823	1449.87	-1.20974	0.794209	0.127707
ENSDARG00000054150.6	cx23	connexin_23_[Source:ZFIN;Acc:ZDB-GENE-050320-121]	291	545	433.636	-1.2077	0.844102	0.152503
ENSDARG00000027611.6	cavin2a	caveolae_associated_protein_2a_[Source:ZFIN;Acc:ZDB-GENE-090313-215]	1950	3652	2905.77	-1.20767	0.782458	0.122726
ENSDARG00000044511.6	etv5b	ets_variant_5b_[Source:ZFIN;Acc:ZDB-GENE-991228-4]	1202	2247	1788.86	-1.20502	0.788793	0.126592
ENSDARG00000101349.2	BX005448.2	NA	91	170	135.366	-1.20405	0.981817	0.220066
ENSDARG00000005619.8	nek2	NIMA-related_kinase_2_[Source:ZFIN;Acc:ZDB-GENE-040426-752]	53	99	78.8333	-1.20389	1.10495	0.275911
ENSDARG00000100478.1	NA	NA	68	127	101.134	-1.20368	1.0421	0.24807
ENSDARG00000012275.8	katnal2	katanin_p60_subunit_A-like_2_[Source:ZFIN;Acc:ZDB-GENE-051113-156]	30	56	44.6017	-1.20292	1.29824	0.354146
ENSDARG00000006636.8	slitrk2	SLIT_and_NTRK-like_family,_member_2_[Source:ZFIN;Acc:ZDB-GENE-080327-7]	307	573	456.387	-1.20275	0.839452	0.151919
ENSDARG00000068474.5	si:dkey-94e7.2	si:dkey-94e7.2_[Source:ZFIN;Acc:ZDB-GENE-070912-611]	172	321	255.679	-1.20262	0.889587	0.176411
ENSDARG00000069951.5	eef1a1b	eukaryotic_translation_elongation_factor_1_alpha_1b_[Source:ZFIN;Acc:ZDB-GENE-050417-327]	810	1511	1203.69	-1.20197	0.796886	0.13147
ENSDARG00000075206.3	si:dkey-100n19.2	si:dkey-100n19.2_[Source:ZFIN;Acc:ZDB-GENE-120711-2]	37	69	54.9717	-1.20153	1.21865	0.324157
ENSDARG00000056855.5	si:rp71-1c23.3	si:rp71-1c23.3_[Source:NCBI_gene;Acc:558898]	384	716	570.457	-1.20131	0.825756	0.145724
ENSDARG00000076572.2	crygm2d7	crystallin,_gamma_M2d7_[Source:ZFIN;Acc:ZDB-GENE-060918-5]	15527	28944	23062.3	-1.20094	0.770741	0.119194
ENSDARG00000039522.6	tubb2	tubulin,_beta_2A_class_IIa_[Source:ZFIN;Acc:ZDB-GENE-050522-384]	1043	1944	1549.02	-1.20075	0.790579	0.128808
ENSDARG00000056204.7	zgc:113436	zgc:113436_[Source:ZFIN;Acc:ZDB-GENE-050220-6]	212	395	314.778	-1.20025	0.868145	0.166806
ENSDARG00000037925.9	rgs9a	regulator_of_G_protein_signaling_9a_[Source:ZFIN;Acc:ZDB-GENE-060929-92]	556	1035	825.026	-1.19893	0.808342	0.138021
ENSDARG00000034207.6	si:dkey-91f15.8	si:dkey-91f15.8_[Source:ZFIN;Acc:ZDB-GENE-120214-21]	36	67	53.411	-1.19862	1.22845	0.329204
ENSDARG00000042899.6	si:ch211-163l21.8	si:ch211-163l21.8_[Source:ZFIN;Acc:ZDB-GENE-041008-93]	257	478	381.125	-1.1977	0.851193	0.159403
ENSDARG00000036041.7	f2	coagulation_factor_II_(thrombin)_[Source:ZFIN;Acc:ZDB-GENE-030131-4606]	3453	6420	5119.44	-1.19718	0.774931	0.122374
ENSDARG00000043536.6	si:dkey-86e18.1	si:dkey-86e18.1_[Source:ZFIN;Acc:ZDB-GENE-041014-18]	183	340	271.182	-1.19615	0.881764	0.174927
ENSDARG00000056726.7	mettl7a	methyltransferase_like_7A_[Source:ZFIN;Acc:ZDB-GENE-061027-239]	488	906	722.782	-1.19509	0.812735	0.141439
ENSDARG00000096954.1	si:dkeyp-67f1.1	si:dkeyp-67f1.1_[Source:ZFIN;Acc:ZDB-GENE-131127-559]	195	362	288.8	-1.19497	0.875091	0.172083
ENSDARG00000045887.7	mmp30	matrix_metallopeptidase_30_[Source:ZFIN;Acc:ZDB-GENE-060421-5765]	3670	6810	5433.69	-1.19433	0.773855	0.122745
ENSDARG00000026548.8	cyp2u1	cytochrome_P450,_family_2,_subfamily_U,_polypeptide_1_[Source:ZFIN;Acc:ZDB-GENE-070730-1]	117	217	173.169	-1.19364	0.938108	0.203233
ENSDARG00000075881.3	si:ch211-39k3.2	si:ch211-39k3.2_[Source:ZFIN;Acc:ZDB-GENE-070705-180]	467	864	690.006	-1.19007	0.813601	0.143545
ENSDARG00000074248.3	tmem237b	transmembrane_protein_237b_[Source:ZFIN;Acc:ZDB-GENE-040912-63]	370	684	546.386	-1.18893	0.825105	0.149601
ENSDARG00000006990.8	creld1b	cysteine-rich_with_EGF-like_domains_1b_[Source:ZFIN;Acc:ZDB-GENE-161219-1]	341	630	503.345	-1.18804	0.829732	0.152191
ENSDARG00000054442.6	cbx1b	chromobox_homolog_1b_(HP1_beta_homolog_Drosophila)_[Source:ZFIN;Acc:ZDB-GENE-040625-68]	1907	3522	2814.23	-1.18755	0.777809	0.126814
ENSDARG00000087289.5	zgc:66473	zgc:66473_[Source:ZFIN;Acc:ZDB-GENE-030131-5708]	52	96	76.7173	-1.18698	1.10951	0.2847
ENSDARG00000105556.1	BX005073.3	NA	39	72	57.538	-1.18698	1.19981	0.322514
ENSDARG00000100782.1	F7	(1_of_many)_coagulation_factor_VII_[Source:HGNC_Symbol;Acc:HGNC:3544]	220	406	324.488	-1.18643	0.862117	0.168764
ENSDARG00000059267.5	hoxd11a	homeobox_D11a_[Source:ZFIN;Acc:ZDB-GENE-990415-117]	180	332	265.389	-1.18564	0.881587	0.178658
ENSDARG00000097725.2	si:dkey-96g2.1	si:dkey-96g2.1_[Source:ZFIN;Acc:ZDB-GENE-131121-563]	154	284	227.03	-1.18542	0.899326	0.187464
ENSDARG00000074365.4	zgc:171901	zgc:171901_[Source:ZFIN;Acc:ZDB-GENE-080220-13]	83	153	122.325	-1.18481	0.997081	0.234725
ENSDARG00000056092.7	si:dkey-12h9.6	si:dkey-12h9.6_[Source:ZFIN;Acc:ZDB-GENE-041001-145]	530	975	780.005	-1.18187	0.806357	0.142733
ENSDARG00000096545.3	si:ch211-191a16.5	si:ch211-191a16.5_[Source:ZFIN;Acc:ZDB-GENE-121214-56]	80	147	117.642	-1.1802	1.00402	0.239803
ENSDARG00000074760.4	ttc7a	tetratricopeptide_repeat_domain_7A_[Source:ZFIN;Acc:ZDB-GENE-010319-27]	295	542	433.771	-1.18004	0.837578	0.158874
ENSDARG00000071733.4	si:ch211-207i20.3	si:ch211-207i20.3_[Source:ZFIN;Acc:ZDB-GENE-141222-71]	188	345	276.209	-1.17832	0.875691	0.178435
ENSDARG00000062549.7	acmsd	aminocarboxymuconate_semialdehyde_decarboxylase_[Source:ZFIN;Acc:ZDB-GENE-070410-103]	524	961	769.529	-1.17743	0.805846	0.143986
ENSDARG00000075619.3	cenpo	centromere_protein_O_[Source:ZFIN;Acc:ZDB-GENE-070928-16]	90	165	132.139	-1.17693	0.980345	0.229936
ENSDARG00000098265.2	si:dkey-30f3.2	si:dkey-30f3.2_[Source:ZFIN;Acc:ZDB-GENE-110913-70]	54	99	79.2836	-1.17693	1.09828	0.283895
ENSDARG00000008447.10	fkbp4	FK506_binding_protein_4_[Source:ZFIN;Acc:ZDB-GENE-030131-514]	2974	5447	4363.51	-1.17552	0.77066	0.127175
ENSDARG00000099524.2	gbe1b	glucan_(1,4-alpha-),_branching_enzyme_1b_[Source:ZFIN;Acc:ZDB-GENE-110914-16]	219	401	321.261	-1.17513	0.860349	0.171978
ENSDARG00000086393.3	dbx1a	developing_brain_homeobox_1a_[Source:ZFIN;Acc:ZDB-GENE-000128-8]	130	238	190.683	-1.17491	0.919753	0.201455
ENSDARG00000017579.9	si:ch211-195b15.7	si:ch211-195b15.7_[Source:ZFIN;Acc:ZDB-GENE-131121-183]	147	269	215.55	-1.17425	0.903152	0.193544
ENSDARG00000103639.1	si:dkey-36i7.3	si:dkey-36i7.3_[Source:ZFIN;Acc:ZDB-GENE-131127-316]	1017	1861	1491.23	-1.17422	0.784937	0.13467
ENSDARG00000012694.8	c3a.1	complement_component_c3a,_duplicate_1_[Source:ZFIN;Acc:ZDB-GENE-990415-35]	4748	8685	6960.16	-1.17366	0.767415	0.126172
ENSDARG00000098963.1	pcdh1g13	protocadherin_1_gamma_13_[Source:ZFIN;Acc:ZDB-GENE-050609-8]	70	128	102.59	-1.17317	1.0323	0.255763
ENSDARG00000023272.6	tfap2d	transcription_factor_AP-2_delta_(activating_enhancer_binding_protein_2_delta)_[Source:ZFIN;Acc:ZDB-GENE-050913-99]	262	479	383.932	-1.17292	0.844927	0.16508
ENSDARG00000098063.2	alp3	alkaline_phosphatase_3_[Source:ZFIN;Acc:ZDB-GENE-120919-1]	221	404	323.828	-1.17277	0.859076	0.172206
ENSDARG00000033754.6	rbm48	RNA_binding_motif_protein_48_[Source:ZFIN;Acc:ZDB-GENE-060328-1]	544	994	796.858	-1.1721	0.803153	0.144463
ENSDARG00000035697.5	spinb	spindlin_b_[Source:ZFIN;Acc:ZDB-GENE-050417-414]	172	314	251.793	-1.17081	0.883877	0.185292
ENSDARG00000076380.3	hnrnpa0l	heterogeneous_nuclear_ribonucleoprotein_A0,_like_[Source:ZFIN;Acc:ZDB-GENE-030131-618]	199	363	291.157	-1.16966	0.868355	0.177986
ENSDARG00000022372.6	kng1	kininogen_1_[Source:ZFIN;Acc:ZDB-GENE-041010-56]	1856	3385	2715.2	-1.16942	0.773808	0.130725
ENSDARG00000010958.7	glmnb	glomulin,_FKBP_associated_protein_b_[Source:ZFIN;Acc:ZDB-GENE-080723-14]	329	600	481.284	-1.16933	0.828123	0.157942
ENSDARG00000000212.10	krt97	keratin_97_[Source:ZFIN;Acc:ZDB-GENE-040718-78]	16230	29598	23741.9	-1.16929	0.762919	0.12536
ENSDARG00000105089.1	ccl39.6	chemokine_(C-C_motif)_ligand_39,_duplicate_6_[Source:ZFIN;Acc:ZDB-GENE-131121-128]	68	124	99.4684	-1.16919	1.03862	0.260287
ENSDARG00000046021.6	CU914487.1	NA	34	62	49.7342	-1.16919	1.24898	0.349213
ENSDARG00000061773.5	neurl1ab	neuralized_E3_ubiquitin_protein_ligase_1Ab_[Source:ZFIN;Acc:ZDB-GENE-060929-1210]	130	237	190.128	-1.16883	0.91879	0.203322
ENSDARG00000074813.4	btr05	bloodthirsty-related_gene_family,_member_5_[Source:ZFIN;Acc:ZDB-GENE-080219-8]	62	113	90.6591	-1.16844	1.06055	0.270578
ENSDARG00000075501.3	cdnf	cerebral_dopamine_neurotrophic_factor_[Source:ZFIN;Acc:ZDB-GENE-070410-37]	584	1064	853.736	-1.16792	0.799485	0.144061
ENSDARG00000012667.10	tfap2b	transcription_factor_AP-2_beta_[Source:ZFIN;Acc:ZDB-GENE-050417-394]	1186	2160	1733.34	-1.16739	0.780206	0.134588
ENSDARG00000056722.6	cd99l2	CD99_molecule-like_2_[Source:ZFIN;Acc:ZDB-GENE-030131-1986]	3101	5647	4531.74	-1.16721	0.768342	0.12873
ENSDARG00000056480.4	cpvl	carboxypeptidase,_vitellogenic-like_[Source:ZFIN;Acc:ZDB-GENE-031219-2]	1242	2261	1814.64	-1.16675	0.779202	0.134297
ENSDARG00000056885.7	per1a	period_circadian_clock_1a_[Source:ZFIN;Acc:ZDB-GENE-011220-1]	178	324	260.047	-1.16657	0.879339	0.184625
ENSDARG00000011091.7	drd2b	dopamine_receptor_D2b_[Source:ZFIN;Acc:ZDB-GENE-030910-2]	61	111	89.0984	-1.16614	1.06453	0.273321
ENSDARG00000096306.1	si:ch1073-342h5.2	si:ch1073-342h5.2_[Source:ZFIN;Acc:ZDB-GENE-120215-249]	144	262	210.312	-1.16596	0.904433	0.197343
ENSDARG00000087301.5	crygm2d14	crystallin,_gamma_M2d14_[Source:ZFIN;Acc:ZDB-GENE-070822-20]	9300	16918	13581.1	-1.16571	0.763102	0.126612
ENSDARG00000035861.6	si:rp71-39b20.4	si:rp71-39b20.4_[Source:ZFIN;Acc:ZDB-GENE-070912-704]	171	311	249.677	-1.16538	0.883563	0.187186
ENSDARG00000104818.1	si:ch211-93f2.1	si:ch211-93f2.1_[Source:ZFIN;Acc:ZDB-GENE-041014-96]	2779	5054	4057.5	-1.16532	0.768743	0.129551
ENSDARG00000021366.8	fbp1a	fructose-1,6-bisphosphatase_1a_[Source:ZFIN;Acc:ZDB-GENE-030131-7171]	2448	4452	3574.2	-1.16531	0.769855	0.130109
ENSDARG00000101189.1	CR589947.3	NA	66	120	96.3469	-1.16495	1.0453	0.265078
ENSDARG00000062991.7	abi1b	abl-interactor_1b_[Source:ZFIN;Acc:ZDB-GENE-060929-1182]	44	80	64.2313	-1.16495	1.15877	0.314737
ENSDARG00000087070.3	znf977	zinc_finger_protein_977_[Source:ZFIN;Acc:ZDB-GENE-110913-138]	376	683	548.532	-1.16361	0.818911	0.155339
ENSDARG00000102456.1	cfhl4	complement_factor_H_like_4_[Source:ZFIN;Acc:ZDB-GENE-030131-251]	2726	4948	3974.77	-1.16252	0.768229	0.130218
ENSDARG00000101890.1	pigr	polymeric_immunoglobulin_receptor_[Source:ZFIN;Acc:ZDB-GENE-060503-327]	199	361	290.046	-1.16169	0.86687	0.180214
ENSDARG00000041735.7	tmem237a	transmembrane_protein_237a_[Source:ZFIN;Acc:ZDB-GENE-070402-3]	1176	2132	1713.29	-1.16078	0.778819	0.136111
ENSDARG00000008140.11	kcnab1a	potassium_voltage-gated_channel,_shaker-related_subfamily,_beta_member_1_a_[Source:ZFIN;Acc:ZDB-GENE-050327-79]	48	87	69.919	-1.16044	1.13088	0.304829
ENSDARG00000096031.1	si:ch73-6k14.2	si:ch73-6k14.2_[Source:ZFIN;Acc:ZDB-GENE-110914-243]	154	279	224.254	-1.15979	0.89488	0.194965
ENSDARG00000089860.3	atxn7l1	ataxin_7-like_1_[Source:ZFIN;Acc:ZDB-GENE-131127-383]	74	134	107.722	-1.15909	1.01831	0.255016
ENSDARG00000036754.7	hmgn3	high_mobility_group_nucleosomal_binding_domain_3_[Source:ZFIN;Acc:ZDB-GENE-041114-180]	7377	13358	10738.6	-1.15906	0.762051	0.128268
ENSDARG00000100015.2	si:ch211-248k15.2	si:ch211-248k15.2_[Source:ZFIN;Acc:ZDB-GENE-070705-142]	169	306	246	-1.15897	0.883763	0.189723
ENSDARG00000070408.6	ccnd2b	cyclin_D2,_b_[Source:ZFIN;Acc:ZDB-GENE-050420-354]	63	114	91.6646	-1.15807	1.05567	0.272644
ENSDARG00000043848.4	sod1	superoxide_dismutase_1,_soluble_[Source:ZFIN;Acc:ZDB-GENE-990415-258]	4398	7957	6398.35	-1.15783	0.763883	0.12959
ENSDARG00000056719.5	slc6a19b	solute_carrier_family_6_(neutral_amino_acid_transporter),_member_19b_[Source:ZFIN;Acc:ZDB-GENE-030131-4755]	1462	2645	2126.91	-1.15778	0.774347	0.134869
ENSDARG00000073876.3	si:ch1073-165f9.2	si:ch1073-165f9.2_[Source:ZFIN;Acc:ZDB-GENE-141216-228]	146	264	212.323	-1.15703	0.901165	0.199169
ENSDARG00000062634.4	kat2b	K(lysine)_acetyltransferase_2B_[Source:ZFIN;Acc:ZDB-GENE-060503-207]	138	249	200.393	-1.15394	0.908129	0.203845
ENSDARG00000019686.10	fgl2b	fibrinogen-like_2b_[Source:ZFIN;Acc:ZDB-GENE-120709-53]	102	184	148.092	-1.15359	0.954584	0.226863
ENSDARG00000062277.5	ppp2r2cb	protein_phosphatase_2,_regulatory_subunit_B,_gamma_b_[Source:ZFIN;Acc:ZDB-GENE-130530-705]	294	530	426.658	-1.15263	0.832312	0.166096
ENSDARG00000099550.1	CT027772.3	NA	81	146	117.537	-1.15243	0.998203	0.248292
ENSDARG00000040615.7	ilkap	integrin-linked_kinase-associated_serine/threonine_phosphatase_[Source:ZFIN;Acc:ZDB-GENE-070410-122]	141	254	204.52	-1.15159	0.904853	0.203131
ENSDARG00000099056.1	CABZ01065076.1	NA	618	1113	896.251	-1.15123	0.793702	0.14693
ENSDARG00000075698.4	nkpd1	NTPase,_KAP_family_P-loop_domain_containing_1_[Source:ZFIN;Acc:ZDB-GENE-141215-19]	75	135	108.728	-1.15045	1.01442	0.256752
ENSDARG00000058848.4	mcoln1b	mucolipin_1b_[Source:ZFIN;Acc:ZDB-GENE-130514-1]	55	99	79.7338	-1.15045	1.09115	0.291721
ENSDARG00000090228.4	gsta.1	glutathione_S-transferase,_alpha_tandem_duplicate_1_[Source:ZFIN;Acc:ZDB-GENE-040426-2720]	4935	8876	7150.41	-1.14932	0.761243	0.131097
ENSDARG00000078094.4	lmf2a	lipase_maturation_factor_2a_[Source:ZFIN;Acc:ZDB-GENE-080723-47]	134	241	194.15	-1.14926	0.911425	0.207328
ENSDARG00000079271.3	dcxr	dicarbonyl/L-xylulose_reductase_[Source:ZFIN;Acc:ZDB-GENE-030131-7002]	377	677	545.651	-1.14705	0.815303	0.159457
ENSDARG00000077620.4	cdca7a	cell_division_cycle_associated_7a_[Source:ZFIN;Acc:ZDB-GENE-050417-29]	399	716	577.211	-1.14603	0.811938	0.158105
ENSDARG00000040076.7	pycard	PYD_and_CARD_domain_containing_[Source:ZFIN;Acc:ZDB-GENE-000511-2]	958	1719	1385.82	-1.14593	0.779731	0.141657
ENSDARG00000088561.2	CR450729.1	NA	34	61	49.1789	-1.14573	1.24889	0.358934
ENSDARG00000093052.2	c6	complement_component_6_[Source:ZFIN;Acc:ZDB-GENE-040426-1358]	34	61	49.1789	-1.14573	1.24889	0.358934
ENSDARG00000026359.9	pbld2	phenazine_biosynthesis-like_protein_domain_containing_2_[Source:ZFIN;Acc:ZDB-GENE-050417-456]	262	470	378.935	-1.14555	0.839451	0.172365
ENSDARG00000069339.4	tbc1d24	TBC1_domain_family,_member_24_[Source:ZFIN;Acc:ZDB-GENE-050809-65]	1155	2071	1669.97	-1.14489	0.775454	0.139832
ENSDARG00000102602.2	NA	NA	53	95	76.6123	-1.14439	1.10095	0.298594
ENSDARG00000029242.9	fbxo3	F-box_protein_3_[Source:ZFIN;Acc:ZDB-GENE-050522-269]	470	842	679.141	-1.14362	0.803184	0.154489
ENSDARG00000088408.2	si:ch211-171h4.7	si:ch211-171h4.7_[Source:ZFIN;Acc:ZDB-GENE-120215-25]	91	163	131.479	-1.14339	0.973968	0.240414
ENSDARG00000103102.1	FAM180A	family_with_sequence_similarity_180_member_A_[Source:HGNC_Symbol;Acc:HGNC:33773]	86	154	124.231	-1.14298	0.984916	0.245852
ENSDARG00000058939.8	b4galnt3b	beta-1,4-N-acetyl-galactosaminyl_transferase_3b_[Source:ZFIN;Acc:ZDB-GENE-030131-8615]	228	408	329.2	-1.14199	0.850374	0.179294
ENSDARG00000079255.3	zgc:174935	zgc:174935_[Source:ZFIN;Acc:ZDB-GENE-080204-78]	435	778	627.846	-1.14121	0.806417	0.15702
ENSDARG00000045749.8	ppfibp1a	PTPRF_interacting_protein,_binding_protein_1a_(liprin_beta_1)_[Source:ZFIN;Acc:ZDB-GENE-041210-298]	609	1089	878.873	-1.14095	0.791844	0.14962
ENSDARG00000020053.8	nkd1	naked_cuticle_homolog_1_(Drosophila)_[Source:ZFIN;Acc:ZDB-GENE-061108-3]	956	1709	1379.37	-1.14053	0.778446	0.142884
ENSDARG00000101196.1	CU469570.3	NA	202	361	291.397	-1.1401	0.861378	0.185643
ENSDARG00000101883.2	FP074874.1	NA	144	257	207.536	-1.13816	0.899865	0.205939
ENSDARG00000012824.9	itga3b	integrin,_alpha_3b_[Source:ZFIN;Acc:ZDB-GENE-050411-55]	282	503	406.263	-1.13732	0.832203	0.171738
ENSDARG00000003934.6	nxnl2	nucleoredoxin-like_2_[Source:ZFIN;Acc:ZDB-GENE-041212-55]	249	444	358.645	-1.13687	0.841832	0.176864
ENSDARG00000004498.9	xkr8.1	XK,_Kell_blood_group_complex_subunit-related_family,_member_8,_tandem_duplicate_1_[Source:ZFIN;Acc:ZDB-GENE-110106-1]	46	82	66.2423	-1.13645	1.14338	0.320255
ENSDARG00000041736.5	hsdl1	hydroxysteroid_dehydrogenase_like_1_[Source:ZFIN;Acc:ZDB-GENE-041212-31]	133	237	191.478	-1.13592	0.910363	0.212117
ENSDARG00000069866.4	sox1a	SRY_(sex_determining_region_Y)-box_1a_[Source:ZFIN;Acc:ZDB-GENE-040718-186]	549	978	790.225	-1.13549	0.794659	0.153033
ENSDARG00000069945.5	p2ry12	purinergic_receptor_P2Y,_G-protein_coupled,_12_[Source:ZFIN;Acc:ZDB-GENE-110208-4]	32	57	46.0574	-1.13535	1.27277	0.372376
ENSDARG00000057049.4	kcnk18	potassium_channel,_subfamily_K,_member_18_[Source:ZFIN;Acc:ZDB-GENE-100405-2]	41	73	58.9937	-1.13473	1.18116	0.33671
ENSDARG00000101828.2	si:ch211-76m11.5	si:ch211-76m11.5_[Source:ZFIN;Acc:ZDB-GENE-041210-278]	255	454	366.899	-1.13465	0.839448	0.176482
ENSDARG00000061672.5	si:ch73-334d15.1	si:ch73-334d15.1_[Source:ZFIN;Acc:ZDB-GENE-091118-35]	191	340	274.784	-1.13442	0.866019	0.190221
ENSDARG00000014479.5	ptf1a	pancreas_specific_transcription_factor,_1a_[Source:ZFIN;Acc:ZDB-GENE-030616-579]	50	89	71.93	-1.13433	1.11764	0.310136
ENSDARG00000070092.4	KCNV1	potassium_voltage-gated_channel_modifier_subfamily_V_member_1_[Source:HGNC_Symbol;Acc:HGNC:18861]	50	89	71.93	-1.13433	1.11764	0.310136
ENSDARG00000055192.6	zgc:136930	zgc:136930_[Source:ZFIN;Acc:ZDB-GENE-060312-16]	43867	78042	63084.2	-1.13357	0.753182	0.132313
ENSDARG00000099184.2	map2k6	mitogen-activated_protein_kinase_kinase_6_[Source:ZFIN;Acc:ZDB-GENE-010202-3]	1438	2558	2067.8	-1.13341	0.768856	0.140441
ENSDARG00000054420.6	rpe65c	retinal_pigment_epithelium-specific_protein_65c_[Source:ZFIN;Acc:ZDB-GENE-081104-505]	72	128	103.49	-1.13253	1.0217	0.267657
ENSDARG00000058522.4	shq1	SHQ1,_H/ACA_ribonucleoprotein_assembly_factor_[Source:ZFIN;Acc:ZDB-GENE-070112-1412]	340	604	488.458	-1.13147	0.81828	0.166743
ENSDARG00000095157.2	TMEM14A	transmembrane_protein_14A_[Source:HGNC_Symbol;Acc:HGNC:21076]	608	1079	872.87	-1.13001	0.789503	0.152347
ENSDARG00000011026.7	zgc:92907	zgc:92907_[Source:ZFIN;Acc:ZDB-GENE-040718-161]	137	243	196.611	-1.12924	0.905162	0.212194
ENSDARG00000070746.3	NA	NA	110	195	157.802	-1.12843	0.938281	0.22911
ENSDARG00000013006.10	pibf1	progesterone_immunomodulatory_binding_factor_1_[Source:ZFIN;Acc:ZDB-GENE-040801-94]	118	209	169.177	-1.12717	0.926814	0.223916
ENSDARG00000045257.5	decr2	2,4-dienoyl_CoA_reductase_2,_peroxisomal_[Source:ZFIN;Acc:ZDB-GENE-040426-2612]	391	692	560.283	-1.12606	0.808746	0.163815
ENSDARG00000086498.3	si:ch211-116o3.3	si:ch211-116o3.3_[Source:ZFIN;Acc:ZDB-GENE-131121-462]	52	92	74.4963	-1.12558	1.10508	0.308418
ENSDARG00000104483.1	gipc1	GIPC_PDZ_domain_containing_family,_member_1_[Source:ZFIN;Acc:ZDB-GENE-060726-1]	39	69	55.8722	-1.12558	1.19836	0.347594
ENSDARG00000099043.1	CR847895.1	NA	151	267	216.24	-1.12475	0.891486	0.207072
ENSDARG00000012609.7	hpx	hemopexin_[Source:ZFIN;Acc:ZDB-GENE-030131-5773]	69	122	98.8081	-1.12467	1.0305	0.275106
ENSDARG00000039365.5	cuedc2	CUE_domain_containing_2_[Source:ZFIN;Acc:ZDB-GENE-030131-6283]	310	548	443.856	-1.12437	0.822844	0.171801
ENSDARG00000105178.2	erc2	ELKS/RAB6-interacting/CAST_family_member_2_[Source:ZFIN;Acc:ZDB-GENE-130530-700]	43	76	61.56	-1.12412	1.16478	0.334497
ENSDARG00000089503.3	si:ch73-367f21.5	si:ch73-367f21.5_[Source:ZFIN;Acc:ZDB-GENE-120214-29]	34	60	48.6237	-1.12188	1.24888	0.369018
ENSDARG00000032087.6	sgsh	N-sulfoglucosamine_sulfohydrolase_(sulfamidase)_[Source:ZFIN;Acc:ZDB-GENE-030131-4958]	484	854	692.107	-1.12169	0.797119	0.159375
ENSDARG00000076820.4	xkr8.2	XK,_Kell_blood_group_complex_subunit-related_family,_member_8,_tandem_duplicate_2_[Source:ZFIN;Acc:ZDB-GENE-110106-2]	93	164	132.935	-1.12085	0.966987	0.246409
ENSDARG00000070463.5	e2f3	E2F_transcription_factor_3_[Source:ZFIN;Acc:ZDB-GENE-070112-882]	224	395	320.181	-1.12081	0.847921	0.186223
ENSDARG00000096667.3	si:dkey-25o16.2	si:dkey-25o16.2_[Source:ZFIN;Acc:ZDB-GENE-121214-307]	346	610	494.491	-1.1205	0.814895	0.169126
ENSDARG00000001897.11	man2b1	mannosidase,_alpha,_class_2B,_member_1_[Source:ZFIN;Acc:ZDB-GENE-050327-52]	1500	2644	2143.46	-1.12022	0.764993	0.143098
ENSDARG00000045422.4	otulina	OTU_deubiquitinase_with_linear_linkage_specificity_a_[Source:ZFIN;Acc:ZDB-GENE-040426-2157]	349	615	498.618	-1.11982	0.81422	0.169031
ENSDARG00000094077.3	si:dkey-21e2.16	si:dkey-21e2.16_[Source:ZFIN;Acc:ZDB-GENE-050208-698]	491	865	701.367	-1.11944	0.795979	0.159616
ENSDARG00000036457.8	cacng6a	calcium_channel,_voltage-dependent,_gamma_subunit_6a_[Source:ZFIN;Acc:ZDB-GENE-060503-440]	537	946	767.054	-1.11938	0.792067	0.157587
ENSDARG00000005948.7	ankmy2a	ankyrin_repeat_and_MYND_domain_containing_2a_[Source:ZFIN;Acc:ZDB-GENE-030131-6321]	221	389	315.499	-1.11818	0.848664	0.187645
ENSDARG00000069615.5	ckmt2a	creatine_kinase,_mitochondrial_2a_(sarcomeric)_[Source:ZFIN;Acc:ZDB-GENE-030131-5717]	3523	6201	5029.36	-1.11815	0.755612	0.138927
ENSDARG00000053158.7	prss56	protease,_serine,_56_[Source:ZFIN;Acc:ZDB-GENE-070912-579]	33	58	47.0629	-1.11604	1.26062	0.37599
ENSDARG00000055291.3	rab18a	RAB18A,_member_RAS_oncogene_family_[Source:ZFIN;Acc:ZDB-GENE-030131-3980]	1035	1819	1476.01	-1.11597	0.770966	0.147757
ENSDARG00000055172.7	si:ch211-256m1.8	si:ch211-256m1.8_[Source:ZFIN;Acc:ZDB-GENE-131127-417]	507	891	723.007	-1.1159	0.793782	0.159784
ENSDARG00000052721.6	prim2	primase,_DNA,_polypeptide_2_[Source:ZFIN;Acc:ZDB-GENE-050522-471]	391	687	557.507	-1.1156	0.806688	0.166684
ENSDARG00000069737.3	pou4f2	POU_class_4_homeobox_2_[Source:ZFIN;Acc:ZDB-GENE-040401-1]	1338	2349	1906.72	-1.11443	0.765524	0.145456
ENSDARG00000104199.1	si:dkey-43p13.5	si:dkey-43p13.5_[Source:ZFIN;Acc:ZDB-GENE-131121-510]	45	79	64.1262	-1.11438	1.1495	0.332321
ENSDARG00000055514.6	icn2	ictacalcin_2_[Source:ZFIN;Acc:ZDB-GENE-070822-9]	5177	9088	7377.08	-1.1143	0.752531	0.138675
ENSDARG00000010519.9	per3	period_circadian_clock_3_[Source:ZFIN;Acc:ZDB-GENE-000804-1]	2306	4048	3285.94	-1.11427	0.758216	0.14167
ENSDARG00000101554.2	or106-8	odorant_receptor,_family_G,_subfamily_106,_member_8_[Source:ZFIN;Acc:ZDB-GENE-070804-3]	106	186	151.004	-1.1137	0.942454	0.237325
ENSDARG00000006640.7	eomesa	eomesodermin_homolog_a_[Source:ZFIN;Acc:ZDB-GENE-001228-1]	273	479	388.885	-1.11358	0.829892	0.179647
ENSDARG00000079795.3	VSTM5	V-set_and_transmembrane_domain_containing_5_[Source:HGNC_Symbol;Acc:HGNC:34443]	65	114	92.5651	-1.11298	1.04444	0.286593
ENSDARG00000076710.3	si:dkey-42l23.7	si:dkey-42l23.7_[Source:ZFIN;Acc:ZDB-GENE-131121-326]	89	156	126.692	-1.11213	0.974391	0.253722
ENSDARG00000091222.3	si:dkey-190l8.2	si:dkey-190l8.2_[Source:ZFIN;Acc:ZDB-GENE-030131-9103]	194	340	276.135	-1.11194	0.860258	0.196163
ENSDARG00000104387.1	slc4a5	solute_carrier_family_4_(sodium_bicarbonate_cotransporter),_member_5_[Source:ZFIN;Acc:ZDB-GENE-091112-19]	303	531	431.265	-1.11185	0.821871	0.17611
ENSDARG00000036628.5	cd74b	CD74_molecule,_major_histocompatibility_complex,_class_II_invariant_chain_b_[Source:ZFIN;Acc:ZDB-GENE-990910-10]	109	191	155.131	-1.1117	0.937442	0.235666
ENSDARG00000039310.6	parla	presenilin_associated,_rhomboid-like_a_[Source:ZFIN;Acc:ZDB-GENE-050327-8]	325	569	462.27	-1.11045	0.816812	0.173991
ENSDARG00000045416.6	mppe1	metallophosphoesterase_1_[Source:ZFIN;Acc:ZDB-GENE-050417-195]	328	574	466.397	-1.10981	0.816077	0.17385
ENSDARG00000014321.8	en1a	engrailed_homeobox_1a_[Source:ZFIN;Acc:ZDB-GENE-980526-216]	144	252	204.76	-1.10981	0.895259	0.215103
ENSDARG00000060374.6	ttll11	tubulin_tyrosine_ligase-like_family,_member_11_[Source:ZFIN;Acc:ZDB-GENE-061013-747]	56	98	79.6288	-1.10981	1.08305	0.3055
ENSDARG00000103148.1	pvrl4	poliovirus_receptor-related_4_[Source:ZFIN;Acc:ZDB-GENE-070912-114]	52	91	73.941	-1.10981	1.10466	0.315058
ENSDARG00000071498.6	fhl1a	four_and_a_half_LIM_domains_1a_[Source:ZFIN;Acc:ZDB-GENE-040206-1]	430	752	611.158	-1.10885	0.800177	0.16582
ENSDARG00000098386.1	ctps1b	CTP_synthase_1b_[Source:ZFIN;Acc:ZDB-GENE-040801-160]	2148	3756	3052.67	-1.10866	0.757628	0.143377
ENSDARG00000077382.4	si:rp71-68n21.12	si:rp71-68n21.12_[Source:ZFIN;Acc:ZDB-GENE-081105-169]	47	82	66.6925	-1.10542	1.13523	0.330187
ENSDARG00000079420.3	dpp4	dipeptidyl-peptidase_4_[Source:ZFIN;Acc:ZDB-GENE-081104-277]	531	926	753.247	-1.10476	0.789279	0.161601
ENSDARG00000055388.4	vtna	vitronectin_a_[Source:ZFIN;Acc:ZDB-GENE-050522-440]	780	1360	1106.34	-1.10452	0.775581	0.154412
ENSDARG00000091756.3	insm1a	insulinoma-associated_1a_[Source:ZFIN;Acc:ZDB-GENE-040426-1810]	782	1363	1108.91	-1.104	0.77539	0.154503
ENSDARG00000092241.4	znf1009	zinc_finger_protein_1009_[Source:ZFIN;Acc:ZDB-GENE-110914-160]	252	439	357.219	-1.10326	0.834271	0.186029
ENSDARG00000079773.3	nox5	NADPH_oxidase,_EF-hand_calcium_binding_domain_5_[Source:ZFIN;Acc:ZDB-GENE-091120-9]	31	54	43.9414	-1.10315	1.28618	0.391063
ENSDARG00000040582.6	c18h3orf33	c18h3orf33_homolog_(H._sapiens)_[Source:ZFIN;Acc:ZDB-GENE-061121-2]	116	202	164.39	-1.10269	0.925943	0.2337
ENSDARG00000032963.6	her12	hairy-related_12_[Source:ZFIN;Acc:ZDB-GENE-040824-5]	139	242	196.956	-1.10238	0.898888	0.220055
ENSDARG00000058464.3	zgc:152698	zgc:152698_[Source:ZFIN;Acc:ZDB-GENE-060818-9]	54	94	76.5073	-1.10216	1.09325	0.313382
ENSDARG00000102752.2	znf1048	zinc_finger_protein_1048_[Source:ZFIN;Acc:ZDB-GENE-110913-13]	127	221	179.893	-1.10168	0.911768	0.226937
ENSDARG00000105230.1	fgf4	fibroblast_growth_factor_4_[Source:ZFIN;Acc:ZDB-GENE-001006-1]	73	127	103.385	-1.10132	1.01512	0.277961
ENSDARG00000063354.5	abtb1	ankyrin_repeat_and_BTB_(POZ)_domain_containing_1_[Source:ZFIN;Acc:ZDB-GENE-141212-241]	865	1504	1224.57	-1.10049	0.771753	0.153879
ENSDARG00000056768.3	rprml	reprimo-like_[Source:ZFIN;Acc:ZDB-GENE-070615-20]	168	292	237.776	-1.09997	0.87417	0.208285
ENSDARG00000078853.5	arhgef19	Rho_guanine_nucleotide_exchange_factor_(GEF)_19_[Source:ZFIN;Acc:ZDB-GENE-090313-243]	263	457	372.166	-1.09959	0.830062	0.185268
ENSDARG00000101461.1	emp3b	epithelial_membrane_protein_3b_[Source:ZFIN;Acc:ZDB-GENE-050913-51]	57	99	80.6343	-1.09892	1.07737	0.307726
ENSDARG00000070362.3	cx30.9	connexin_30.9_[Source:ZFIN;Acc:ZDB-GENE-050616-2]	38	66	53.7562	-1.09892	1.20687	0.362528
ENSDARG00000036237.5	slc27a2a	solute_carrier_family_27_(fatty_acid_transporter),_member_2a_[Source:ZFIN;Acc:ZDB-GENE-050706-104]	1247	2164	1763.03	-1.0977	0.762909	0.150198
ENSDARG00000037402.5	lim2.3	lens_intrinsic_membrane_protein_2.3_[Source:ZFIN;Acc:ZDB-GENE-040718-327]	1678	2911	2371.86	-1.09723	0.757935	0.147713
ENSDARG00000013539.9	ikzf1	IKAROS_family_zinc_finger_1_(Ikaros)_[Source:ZFIN;Acc:ZDB-GENE-980526-304]	49	85	69.2588	-1.09714	1.12187	0.328096
ENSDARG00000041022.7	pdcd4b	programmed_cell_death_4b_[Source:ZFIN;Acc:ZDB-GENE-030131-9847]	3723	6452	5258.77	-1.09574	0.749761	0.143892
ENSDARG00000009823.7	pou3f1	POU_class_3_homeobox_1_[Source:ZFIN;Acc:ZDB-GENE-980526-372]	1237	2142	1746.31	-1.09457	0.762336	0.151056
ENSDARG00000079305.5	hbae3	hemoglobin_alpha_embryonic-3_[Source:ZFIN;Acc:ZDB-GENE-990706-3]	9290	16079	13110.7	-1.09388	0.745526	0.142304
ENSDARG00000031138.6	irx3b	iroquois_homeobox_3b_[Source:ZFIN;Acc:ZDB-GENE-030131-525]	66	114	93.0154	-1.09095	1.03861	0.293536
ENSDARG00000103498.1	epd	ependymin_[Source:ZFIN;Acc:ZDB-GENE-980526-111]	9204	15886	12964.9	-1.08988	0.744577	0.14326
[truncated: 197 more rows]

## Sheet: Sheet1
a2ml
aaed1
aanat1
abcb11b
abcc8b
abcg2a
abcg2b
abi1b
abi3b
[truncated: 1,361 more rows]

## Sheet: Mitocarta
List of zebrafish genes for human mitocarta orthologs observed to be differentially expressed in uqcrq zebrafish mutants
[truncated: 149 more rows]

[truncated: 4 more sheets: Pathways, WikiPathways, Reactome, KEGG]
