# Supplementary material for: A Primer Genetic Toolkit for Exploring Mitochondrial Biology and Disease Using Zebrafish
Source: Genes (Basel). 2022 Jul 23;13(8):1317. doi: 10.3390/genes13081317 (PMC9331066; doi:10.3390/genes13081317)
Supplement: Supplementary file 1 [file genes-13-01317-s001.zip › Supplementary file S4_mcu.xls]

## Sheet: Upregulated
List of upregulated genes in mcu mutants
GeneId	GeneName	Description	mcu (CPM)	WT (CPM)	baseMean	log2FoldChange	lfcSE	pvalue
ENSDARG00000093347.1	si:ch211-239f4.6	si:ch211-239f4.6_[Source:ZFIN;Acc:ZDB-GENE-061009-18]	239	0	94.385	9.66231	6.76708	0.153338
ENSDARG00000094235.2	or115-14	odorant_receptor,_family_F,_subfamily115,_member_14_[Source:ZFIN;Acc:ZDB-GENE-010309-1]	179	0	70.6901	9.24527	6.7673	0.171886
ENSDARG00000105080.1	CABZ01057891.1	NA	169	0	66.7409	9.16234	6.76735	0.175767
ENSDARG00000102328.1	raf1a	Raf-1_proto-oncogene,_serine/threonine_kinase_a_[Source:ZFIN;Acc:ZDB-GENE-990415-41]	83	0	32.7781	8.13655	6.76829	0.229303
ENSDARG00000038248.4	ggact.2	gamma-glutamylamine_cyclotransferase,_tandem_duplicate_2_[Source:ZFIN;Acc:ZDB-GENE-040912-8]	526	16	217.855	4.35814	3.04724	0.152663
ENSDARG00000036876.6	zgc:153284	zgc:153284_[Source:ZFIN;Acc:ZDB-GENE-060825-317]	254	9	106.006	4.13799	1.33293	0.00190641
ENSDARG00000093708.2	arhgap20b	Rho_GTPase_activating_protein_20b_[Source:ZFIN;Acc:ZDB-GENE-060526-383]	110	5	46.606	3.77866	1.6136	0.0191931
ENSDARG00000060926.6	rnf19b	ring_finger_protein_19B_[Source:ZFIN;Acc:ZDB-GENE-060503-281]	212	15	93.218	3.14027	1.21738	0.00989355
ENSDARG00000076389.4	si:dkey-217f16.6	si:dkey-217f16.6_[Source:ZFIN;Acc:ZDB-GENE-091117-15]	114	10	51.3509	2.8302	1.40519	0.0439992
ENSDARG00000040246.4	rap2ab	RAP2A,_member_of_RAS_oncogene_family_b_[Source:ZFIN;Acc:ZDB-GENE-090312-116]	87	8	39.4221	2.76218	1.52973	0.070971
ENSDARG00000092077.1	si:dkey-147f3.4	si:dkey-147f3.4_[Source:ZFIN;Acc:ZDB-GENE-061009-29]	123	12	56.1713	2.67679	1.33988	0.0457405
ENSDARG00000100980.1	CABZ01112401.1	NA	89	9	40.845	2.62505	1.48873	0.0778527
ENSDARG00000087190.2	si:ch73-105b23.6	si:ch73-105b23.6_[Source:ZFIN;Acc:ZDB-GENE-081107-42]	136	14	62.5713	2.59935	1.28126	0.0424845
ENSDARG00000042492.6	si:dkey-250d21.1	si:dkey-250d21.1_[Source:ZFIN;Acc:ZDB-GENE-030131-8276]	387	40	178.154	2.5935	0.958824	0.00683299
ENSDARG00000103174.1	CABZ01075191.1	NA	180	19	83.1128	2.56316	1.1667	0.0280247
ENSDARG00000100621.1	CABZ01080550.1	NA	91	10	42.2679	2.5051	1.45189	0.0844545
ENSDARG00000074148.3	rbpjl	recombination_signal_binding_protein_for_immunoglobulin_kappa_J_region-like_[Source:ZFIN;Acc:ZDB-GENE-050307-4]	106	12	49.4577	2.4622	1.36609	0.0714874
ENSDARG00000099370.1	AL954861.2	NA	175	20	81.7713	2.44852	1.15486	0.0339899
ENSDARG00000101970.1	si:ch211-198g14.4	si:ch211-198g14.4_[Source:ZFIN;Acc:ZDB-GENE-060503-18]	87	10	40.6882	2.44025	1.46237	0.0951764
ENSDARG00000092071.2	NA	NA	252	29	117.877	2.43854	1.03727	0.0187268
ENSDARG00000027497.6	mast1a	microtubule_associated_serine/threonine_kinase_1a_[Source:ZFIN;Acc:ZDB-GENE-121214-221]	217	25	101.523	2.43693	1.0812	0.0242018
ENSDARG00000054448.6	kif1c	kinesin_family_member_1C_[Source:ZFIN;Acc:ZDB-GENE-090312-119]	78	9	36.5009	2.43472	1.52208	0.109688
ENSDARG00000094433.2	caspbl	caspase_b,_like_[Source:ZFIN;Acc:ZDB-GENE-090311-53]	161	19	75.6094	2.40223	1.17625	0.041124
ENSDARG00000104919.1	si:ch211-153b23.3	si:ch211-153b23.3_[Source:ZFIN;Acc:ZDB-GENE-141216-408]	125	15	58.8602	2.37813	1.27348	0.0618425
ENSDARG00000108787.1	TRIM67	tripartite_motif_containing_67_[Source:HGNC_Symbol;Acc:HGNC:31859]	132	16	62.2577	2.36363	1.24729	0.0580904
ENSDARG00000071029.5	si:dkey-147f3.4	si:dkey-147f3.4_[Source:ZFIN;Acc:ZDB-GENE-061009-29]	238	29	112.348	2.35608	1.03833	0.0232616
ENSDARG00000074828.4	NA	NA	82	10	38.7136	2.35486	1.47678	0.110804
ENSDARG00000021681.8	asrgl1	asparaginase_like_1_[Source:ZFIN;Acc:ZDB-GENE-050320-102]	259	32	122.541	2.33605	1.01071	0.0208161
ENSDARG00000023316.7	sim1a	single-minded_family_bHLH_transcription_factor_1a_[Source:ZFIN;Acc:ZDB-GENE-020829-1]	89	11	42.1111	2.33554	1.42818	0.101981
ENSDARG00000078844.3	BX571839.1	NA	177	22	83.8272	2.32741	1.12765	0.0390218
ENSDARG00000090738.5	mylka	myosin,_light_chain_kinase_a_[Source:ZFIN;Acc:ZDB-GENE-030131-8207]	104	13	49.3009	2.31924	1.34603	0.0848856
ENSDARG00000079947.4	gfi1b	growth_factor_independent_1B_transcription_repressor_[Source:ZFIN;Acc:ZDB-GENE-091118-129]	96	12	45.5085	2.31924	1.38562	0.094172
ENSDARG00000092361.3	si:dkey-79f11.7	si:dkey-79f11.7_[Source:ZFIN;Acc:ZDB-GENE-090313-338]	126	16	59.8882	2.29652	1.25376	0.0669949
ENSDARG00000058015.7	ano3	anoctamin_3_[Source:ZFIN;Acc:ZDB-GENE-111031-3]	438	57	209.057	2.26114	0.874836	0.00974805
ENSDARG00000070581.4	ggact.1	gamma-glutamylamine_cyclotransferase,_tandem_duplicate_1_[Source:ZFIN;Acc:ZDB-GENE-061103-94]	676	88	322.672	2.26069	0.801705	0.00480462
ENSDARG00000076487.3	haao	3-hydroxyanthranilate_3,4-dioxygenase_[Source:ZFIN;Acc:ZDB-GENE-041114-89]	914	119	436.286	2.26047	0.7625	0.0030312
ENSDARG00000103887.1	lrrc16a	leucine_rich_repeat_containing_16A_[Source:ZFIN;Acc:ZDB-GENE-081104-77]	98	13	46.9314	2.23351	1.35749	0.0999027
ENSDARG00000062707.6	plat	plasminogen_activator,_tissue_[Source:ZFIN;Acc:ZDB-GENE-081104-181]	143	19	68.5009	2.23118	1.18838	0.0604505
ENSDARG00000076697.3	NA	NA	442	60	212.536	2.20025	0.862138	0.010708
ENSDARG00000098612.1	chrm2a	cholinergic_receptor,_muscarinic_2a_[Source:ZFIN;Acc:ZDB-GENE-030314-1]	139	19	66.9213	2.19025	1.19166	0.0660637
ENSDARG00000090310.2	CABZ01065328.1	NA	108	15	52.1467	2.16724	1.29689	0.0947022
ENSDARG00000073741.3	RAP1GDS1	Rap1_GTPase-GDP_dissociation_stimulator_1_[Source:HGNC_Symbol;Acc:HGNC:9859]	260	37	126.101	2.13215	0.971537	0.0281909
ENSDARG00000087714.4	si:ch211-226o13.1	si:ch211-226o13.1_[Source:ZFIN;Acc:ZDB-GENE-081104-491]	97	14	47.1695	2.1118	1.33725	0.114289
ENSDARG00000099419.1	CABZ01025780.1	NA	173	25	84.1467	2.11001	1.09351	0.0536592
ENSDARG00000102556.1	nfat5b	nuclear_factor_of_activated_T-cells_5,_tonicity-responsive_b_[Source:ZFIN;Acc:ZDB-GENE-140106-7]	382	56	186.309	2.08931	0.87139	0.0164993
ENSDARG00000090033.4	si:dkey-16p6.1	si:dkey-16p6.1_[Source:ZFIN;Acc:ZDB-GENE-081103-43]	196	29	95.7619	2.07597	1.04481	0.046929
ENSDARG00000018393.9	kank2	KN_motif_and_ankyrin_repeat_domains_2_[Source:ZFIN;Acc:ZDB-GENE-040724-121]	681	101	332.876	2.07254	0.767793	0.00694755
ENSDARG00000086224.3	FAM155A	family_with_sequence_similarity_155_member_A_[Source:HGNC_Symbol;Acc:HGNC:33877]	101	15	49.3822	2.07056	1.30883	0.113651
ENSDARG00000097481.2	si:dkey-77f5.11	si:dkey-77f5.11_[Source:ZFIN;Acc:ZDB-GENE-131118-31]	141	21	68.9772	2.06647	1.16144	0.0752027
ENSDARG00000070227.4	nhsa	Nance-Horan_syndrome_a_(congenital_cataracts_and_dental_anomalies)_[Source:ZFIN;Acc:ZDB-GENE-090617-1]	420	63	205.747	2.05621	0.846021	0.0150804
ENSDARG00000019442.8	NA	NA	173	26	84.7797	2.05343	1.08235	0.0578031
ENSDARG00000069559.6	muc13a	mucin_13a,_cell_surface_associated_[Source:ZFIN;Acc:ZDB-GENE-061207-26]	251	38	123.18	2.04286	0.96438	0.0341488
ENSDARG00000074320.3	NA	NA	163	25	80.1975	2.02411	1.09786	0.0652282
ENSDARG00000103391.1	rab9b	RAB9B,_member_RAS_oncogene_family_[Source:ZFIN;Acc:ZDB-GENE-091118-112]	189	29	92.9975	2.0235	1.04649	0.0531603
ENSDARG00000069017.6	elnb	elastin_b_[Source:ZFIN;Acc:ZDB-GENE-061212-2]	580	89	285.393	2.02342	0.78306	0.00976656
ENSDARG00000106989.1	NA	NA	97	15	47.8026	2.01226	1.31648	0.126385
ENSDARG00000079424.2	CT573264.3	NA	148	23	73.0077	2.00513	1.13029	0.0760634
ENSDARG00000015025.10	nadl1.1	neural_adhesion_molecule_L1.1_[Source:ZFIN;Acc:ZDB-GENE-980526-512]	834	130	411.656	2.00078	0.728623	0.00603324
ENSDARG00000100007.1	CABZ01087448.1	NA	173	27	85.4128	1.99898	1.07172	0.0621532
ENSDARG00000099841.1	NA	NA	166	26	82.0153	1.99384	1.08533	0.0661982
ENSDARG00000103017.2	xkr5	X-linked_Kx_blood_group_related_5_[Source:ZFIN;Acc:ZDB-GENE-160113-27]	87	14	43.2204	1.95483	1.35984	0.150564
ENSDARG00000076638.3	MEX3A	mex-3_RNA_binding_family_member_A_[Source:HGNC_Symbol;Acc:HGNC:33482]	198	32	98.4509	1.9486	1.01686	0.055329
ENSDARG00000079064.3	NA	NA	340	55	169.089	1.94727	0.870497	0.0252886
ENSDARG00000087985.3	znf365	zinc_finger_protein_365_[Source:ZFIN;Acc:ZDB-GENE-131121-260]	80	13	39.8229	1.94073	1.40193	0.16626
ENSDARG00000099346.2	znf1079	zinc_finger_protein_1079_[Source:ZFIN;Acc:ZDB-GENE-110913-68]	129	21	64.2382	1.93815	1.17171	0.0981029
ENSDARG00000069560.5	kcnh3	potassium_voltage-gated_channel,_subfamily_H_(eag-related),_member_3_[Source:ZFIN;Acc:ZDB-GENE-070912-23]	86	14	42.8255	1.93815	1.36238	0.154846
ENSDARG00000074644.3	spock1	sparc/osteonectin,_cwcv_and_kazal-like_domains_proteoglycan_(testican)_1_[Source:ZFIN;Acc:ZDB-GENE-110428-1]	86	14	42.8255	1.93815	1.36238	0.154846
ENSDARG00000100473.1	kndc1	kinase_non-catalytic_C-lobe_domain_containing_1_[Source:ZFIN;Acc:ZDB-GENE-170327-1]	92	15	45.828	1.93591	1.32697	0.144593
ENSDARG00000098925.1	prdm1b	PR_domain_containing_1b,_with_ZNF_domain_[Source:ZFIN;Acc:ZDB-GENE-080618-2]	116	19	57.8382	1.92929	1.21548	0.112451
ENSDARG00000006978.11	zak	sterile_alpha_motif_and_leucine_zipper_containing_kinase_AZK_[Source:ZFIN;Acc:ZDB-GENE-070912-386]	91	15	45.4331	1.92014	1.3292	0.148574
ENSDARG00000102620.1	CABZ01076674.1	NA	587	97	293.221	1.91654	0.761988	0.0118969
ENSDARG00000100163.2	tox4b	TOX_high_mobility_group_box_family_member_4_b_[Source:ZFIN;Acc:ZDB-GENE-080220-49]	138	23	69.0585	1.9042	1.13739	0.094094
ENSDARG00000094704.2	bcl2a	B-cell_CLL/lymphoma_2a_[Source:ZFIN;Acc:ZDB-GENE-051012-1]	293	49	146.73	1.89929	0.896666	0.034161
ENSDARG00000045166.5	bhlha15	basic_helix-loop-helix_family,_member_a15_[Source:ZFIN;Acc:ZDB-GENE-070803-3]	113	19	56.6534	1.89149	1.21941	0.120864
ENSDARG00000028541.7	si:ch211-121a2.4	si:ch211-121a2.4_[Source:ZFIN;Acc:ZDB-GENE-070705-23]	95	16	47.6458	1.8891	1.30097	0.146482
ENSDARG00000001881.10	cacnb3a	calcium_channel,_voltage-dependent,_beta_3a_[Source:ZFIN;Acc:ZDB-GENE-060221-2]	118	20	59.2611	1.87995	1.19784	0.116542
ENSDARG00000003449.9	pde10a	phosphodiesterase_10A_[Source:ZFIN;Acc:ZDB-GENE-040426-1115]	324	55	162.77	1.87773	0.868444	0.0306044
ENSDARG00000098801.1	sbno2a	strawberry_notch_homolog_2a_[Source:ZFIN;Acc:ZDB-GENE-100629-3]	222	38	111.727	1.86573	0.965564	0.0533264
ENSDARG00000037813.4	zgc:113278	zgc:113278_[Source:ZFIN;Acc:ZDB-GENE-050327-66]	128	22	64.4763	1.85981	1.15899	0.108565
ENSDARG00000090962.3	nat14	N-acetyltransferase_14_(GCN5-related,_putative)_[Source:ZFIN;Acc:ZDB-GENE-060825-15]	221	38	111.332	1.85922	0.96559	0.0541704
ENSDARG00000089179.4	si:dkey-16p6.1	si:dkey-16p6.1_[Source:ZFIN;Acc:ZDB-GENE-081103-43]	122	21	61.4738	1.85766	1.17884	0.115064
ENSDARG00000093366.1	acer3	alkaline_ceramidase_3_[Source:ZFIN;Acc:ZDB-GENE-091204-155]	110	19	55.4687	1.85267	1.22357	0.129987
ENSDARG00000058771.5	nav1b	neuron_navigator_1b_[Source:ZFIN;Acc:ZDB-GENE-120215-84]	1019	177	514.469	1.84457	0.678761	0.00657654
ENSDARG00000013072.6	mmp15b	matrix_metallopeptidase_15b_[Source:ZFIN;Acc:ZDB-GENE-070817-6]	259	45	130.77	1.8442	0.917958	0.044535
ENSDARG00000104492.1	CABZ01113061.1	NA	275	48	138.988	1.83757	0.900991	0.0414008
ENSDARG00000011190.10	fgfr1b	fibroblast_growth_factor_receptor_1b_[Source:ZFIN;Acc:ZDB-GENE-060503-14]	260	46	131.798	1.81805	0.911934	0.046194
ENSDARG00000003145.7	NA	NA	146	26	74.117	1.80862	1.09612	0.098939
ENSDARG00000098906.1	herc7	hect_domain_and_RLD_7_[Source:ZFIN;Acc:ZDB-GENE-091204-164]	230	41	116.786	1.80718	0.943878	0.0555397
ENSDARG00000091912.3	si:ch211-15j1.5	si:ch211-15j1.5_[Source:ZFIN;Acc:ZDB-GENE-081031-11]	84	15	42.6687	1.80467	1.34627	0.180084
ENSDARG00000090164.3	si:ch73-362m14.2	si:ch73-362m14.2_[Source:ZFIN;Acc:ZDB-GENE-120215-235]	329	59	167.277	1.79854	0.850044	0.03436
ENSDARG00000006585.8	DMWD	DM1_locus,_WD_repeat_containing_[Source:HGNC_Symbol;Acc:HGNC:2936]	184	33	93.5551	1.79841	1.01138	0.0753756
ENSDARG00000078775.3	NA	NA	172	31	87.55	1.79131	1.03296	0.0828899
ENSDARG00000042518.7	hipk2	homeodomain_interacting_protein_kinase_2_[Source:ZFIN;Acc:ZDB-GENE-031125-4]	1207	218	614.668	1.78827	0.652533	0.00613458
ENSDARG00000100486.1	si:dkey-11f5.5	si:dkey-11f5.5_[Source:ZFIN;Acc:ZDB-GENE-110914-126]	127	23	64.7144	1.78436	1.14692	0.119758
ENSDARG00000058248.5	si:dkeyp-77h1.4	si:dkeyp-77h1.4_[Source:ZFIN;Acc:ZDB-GENE-050208-18]	468	85	238.63	1.78021	0.774942	0.0216062
ENSDARG00000095304.3	si:ch211-207c6.2	si:ch211-207c6.2_[Source:ZFIN;Acc:ZDB-GENE-060526-90]	88	16	44.8814	1.77867	1.31634	0.176622
ENSDARG00000023484.5	fam101a	family_with_sequence_similarity_101,_member_A_[Source:ZFIN;Acc:ZDB-GENE-030616-80]	137	25	69.9297	1.77342	1.11382	0.111343
ENSDARG00000076991.2	dolk	dolichol_kinase_[Source:ZFIN;Acc:ZDB-GENE-070410-59]	109	20	55.7068	1.7655	1.20967	0.14443
ENSDARG00000105261.1	nfkb1	nuclear_factor_of_kappa_light_polypeptide_gene_enhancer_in_B-cells_1_[Source:ZFIN;Acc:ZDB-GENE-121204-3]	207	38	105.803	1.7648	0.967073	0.068018
ENSDARG00000070919.7	cpne5b	copine_Vb_[Source:ZFIN;Acc:ZDB-GENE-040426-1398]	147	27	75.1449	1.76402	1.08455	0.103842
ENSDARG00000038278.6	ptgir	prostaglandin_I2_(prostacyclin)_receptor_(IP)_[Source:ZFIN;Acc:ZDB-GENE-120511-1]	98	18	50.0966	1.76402	1.25937	0.161298
ENSDARG00000067725.4	CLDN20	(1_of_many)_claudin_20_[Source:HGNC_Symbol;Acc:HGNC:2042]	76	14	38.8763	1.75981	1.39117	0.205877
ENSDARG00000102331.1	TMEM164	transmembrane_protein_164_[Source:HGNC_Symbol;Acc:HGNC:26217]	103	19	52.7043	1.75781	1.23429	0.154404
ENSDARG00000060766.5	pxnb	paxillin_b_[Source:ZFIN;Acc:ZDB-GENE-130530-697]	119	22	60.9221	1.75463	1.16845	0.133184
ENSDARG00000076639.4	esamb	endothelial_cell_adhesion_molecule_b_[Source:ZFIN;Acc:ZDB-GENE-090916-1]	227	42	116.234	1.75347	0.937233	0.0613588
ENSDARG00000103792.1	CABZ01076737.1	NA	97	18	49.7017	1.74923	1.26124	0.165468
ENSDARG00000022101.9	obscnb	obscurin,_cytoskeletal_calmodulin_and_titin-interacting_RhoGEF_b_[Source:ZFIN;Acc:ZDB-GENE-070119-5]	3442	639	1763.82	1.74861	1.56163	0.26283
ENSDARG00000005670.7	ttbk2a	tau_tubulin_kinase_2a_[Source:ZFIN;Acc:ZDB-GENE-120928-3]	382	71	195.804	1.74692	0.807842	0.0305832
ENSDARG00000018743.8	scamp5a	secretory_carrier_membrane_protein_5a_[Source:ZFIN;Acc:ZDB-GENE-030131-3188]	1129	210	578.8	1.74582	0.651225	0.00734399
ENSDARG00000074626.4	pidd1	p53-induced_death_domain_protein_1_[Source:ZFIN;Acc:ZDB-GENE-081104-353]	101	19	51.9144	1.72952	1.23764	0.162284
ENSDARG00000053186.5	vstm4b	V-set_and_transmembrane_domain_containing_4b_[Source:ZFIN;Acc:ZDB-GENE-080303-17]	85	16	43.6966	1.72863	1.32368	0.191578
ENSDARG00000074480.4	cnksr2a	connector_enhancer_of_kinase_suppressor_of_Ras_2a_[Source:ZFIN;Acc:ZDB-GENE-060228-5]	239	45	122.872	1.72825	0.917813	0.0596985
ENSDARG00000078327.6	CEP170B	centrosomal_protein_170B_[Source:HGNC_Symbol;Acc:HGNC:20362]	774	147	398.723	1.71576	0.687186	0.0125323
ENSDARG00000097543.2	cbx6b	chromobox_homolog_6b_[Source:ZFIN;Acc:ZDB-GENE-110613-1]	205	39	105.647	1.71332	0.96004	0.074321
ENSDARG00000063730.6	osbpl6	oxysterol_binding_protein-like_6_[Source:ZFIN;Acc:ZDB-GENE-070912-206]	126	24	64.9526	1.71156	1.13536	0.131681
ENSDARG00000079468.3	rhobtb1	Rho-related_BTB_domain_containing_1_[Source:ZFIN;Acc:ZDB-GENE-130530-871]	257	49	132.513	1.71015	0.8943	0.0558399
ENSDARG00000099005.1	palm2	paralemmin_2_[Source:ZFIN;Acc:ZDB-GENE-050208-62]	131	25	67.5602	1.70881	1.11876	0.126658
ENSDARG00000076030.5	cacnb3b	calcium_channel,_voltage-dependent,_beta_3b_[Source:ZFIN;Acc:ZDB-GENE-090127-1]	220	42	113.47	1.70828	0.937685	0.0684841
ENSDARG00000099153.1	si:dkey-48g21.6	si:dkey-48g21.6_[Source:ZFIN;Acc:ZDB-GENE-141212-309]	136	26	70.1678	1.70626	1.10315	0.121932
ENSDARG00000098733.1	PXDN	peroxidasin_[Source:HGNC_Symbol;Acc:HGNC:14966]	272	52	140.336	1.70626	0.878653	0.0521483
ENSDARG00000058473.6	st6galnac3	ST6_(alpha-N-acetyl-neuraminyl-2,3-beta-galactosyl-1,3)-N-acetylgalactosaminide_alpha-2,6-sialyltransferase_3_[Source:ZFIN;Acc:ZDB-GENE-030131-1329]	251	48	129.51	1.70582	0.899904	0.0580185
ENSDARG00000071643.4	zgc:171490	zgc:171490_[Source:ZFIN;Acc:ZDB-GENE-080204-29]	469	90	242.19	1.70083	0.759887	0.0252035
ENSDARG00000102364.1	si:dkey-202l22.6	si:dkey-202l22.6_[Source:ZFIN;Acc:ZDB-GENE-131121-181]	620	119	320.181	1.70055	0.71453	0.017315
ENSDARG00000070497.6	bicc1b	BicC_family_RNA_binding_protein_1b_[Source:ZFIN;Acc:ZDB-GENE-080522-3]	349	67	180.24	1.70023	0.818314	0.0377344
ENSDARG00000057531.5	pgap3	post-GPI_attachment_to_proteins_3_[Source:ZFIN;Acc:ZDB-GENE-080204-27]	125	24	64.5576	1.70006	1.13634	0.134631
ENSDARG00000054253.6	sobpa	sine_oculis_binding_protein_homolog_(Drosophila)_a_[Source:ZFIN;Acc:ZDB-GENE-090313-313]	331	64	171.232	1.68993	0.828149	0.0412899
ENSDARG00000087249.4	znf1011	zinc_finger_protein_1011_[Source:ZFIN;Acc:ZDB-GENE-131120-89]	129	25	66.7704	1.68661	1.12053	0.132275
ENSDARG00000062550.6	rc3h1a	ring_finger_and_CCCH-type_domains_1a_[Source:ZFIN;Acc:ZDB-GENE-050208-702]	454	88	235	1.68636	0.76308	0.0271097
ENSDARG00000020057.9	bmpr2b	bone_morphogenetic_protein_receptor,_type_II_b_(serine/threonine_kinase)_[Source:ZFIN;Acc:ZDB-GENE-070618-2]	877	170	453.959	1.68628	0.666934	0.0114581
ENSDARG00000008592.6	mtmr8	myotubularin_related_protein_8_[Source:ZFIN;Acc:ZDB-GENE-040426-1016]	535	104	277.117	1.6822	0.73395	0.021907
ENSDARG00000062884.6	map3k2	mitogen-activated_protein_kinase_kinase_kinase_2_[Source:ZFIN;Acc:ZDB-GENE-120215-96]	108	21	55.9449	1.68181	1.19647	0.15983
ENSDARG00000103069.1	CABZ01099795.1	NA	154	30	79.8085	1.67914	1.05003	0.109791
ENSDARG00000103218.1	BX927130.3	NA	154	30	79.8085	1.67914	1.05003	0.109791
ENSDARG00000092799.1	camta2	calmodulin_binding_transcription_activator_2_[Source:ZFIN;Acc:ZDB-GENE-090313-6]	77	15	39.9042	1.67914	1.36627	0.219076
ENSDARG00000063180.7	dock3	dedicator_of_cytokinesis_3_[Source:ZFIN;Acc:ZDB-GENE-100624-1]	973	190	504.532	1.67568	0.653646	0.0103596
ENSDARG00000007398.9	lrrk1	leucine-rich_repeat_kinase_1_[Source:ZFIN;Acc:ZDB-GENE-101019-2]	189	37	98.0619	1.67203	0.977774	0.0872593
ENSDARG00000017193.6	cnn1a	calponin_1,_basic,_smooth_muscle,_a_[Source:ZFIN;Acc:ZDB-GENE-090312-141]	219	43	113.708	1.66776	0.931166	0.0732858
ENSDARG00000074902.5	nol4la	nucleolar_protein_4-like_a_[Source:ZFIN;Acc:ZDB-GENE-081105-118]	331	65	171.865	1.66756	0.823915	0.0429756
ENSDARG00000074761.5	ccdc64	coiled-coil_domain_containing_64_[Source:ZFIN;Acc:ZDB-GENE-091204-439]	142	28	73.8034	1.66163	1.07718	0.122932
ENSDARG00000103739.1	bahcc1a	BAH_domain_and_coiled-coil_containing_1a_[Source:ZFIN;Acc:ZDB-GENE-170301-1]	613	121	318.682	1.66012	0.708815	0.0191752
ENSDARG00000055506.5	si:ch211-37e10.1	si:ch211-37e10.1_[Source:ZFIN;Acc:ZDB-GENE-131127-547]	81	16	42.117	1.65909	1.33429	0.21371
ENSDARG00000061699.6	sipa1l3	signal-induced_proliferation-associated_1_like_3_[Source:ZFIN;Acc:ZDB-GENE-050420-109]	475	94	247.092	1.65643	0.749398	0.0270805
ENSDARG00000043858.7	cdk19	cyclin-dependent_kinase_19_[Source:ZFIN;Acc:ZDB-GENE-040724-19]	192	38	99.8797	1.65628	0.969586	0.0875939
ENSDARG00000057107.6	VAV3	(1_of_many)_vav_guanine_nucleotide_exchange_factor_3_[Source:HGNC_Symbol;Acc:HGNC:12659]	212	42	110.31	1.65484	0.938485	0.0778478
ENSDARG00000002816.9	rasgrf2b	Ras_protein-specific_guanine_nucleotide-releasing_factor_2b_[Source:ZFIN;Acc:ZDB-GENE-060504-1]	242	48	125.956	1.65314	0.899683	0.0661404
ENSDARG00000042249.7	FRMD4A	FERM_domain_containing_4A_[Source:HGNC_Symbol;Acc:HGNC:25491]	670	133	348.789	1.65197	0.69461	0.0173938
ENSDARG00000036619.6	mgat3b	mannosyl_(beta-1,4-)-glycoprotein_beta-1,4-N-acetylglucosaminyltransferase_b_[Source:ZFIN;Acc:ZDB-GENE-130820-2]	569	113	296.242	1.65135	0.718462	0.0215364
ENSDARG00000056833.6	svopa	SV2_related_protein_a_[Source:ZFIN;Acc:ZDB-GENE-060526-336]	327	65	170.286	1.65002	0.82335	0.0450667
ENSDARG00000105056.1	znf45l	zinc_finger_45_like_[Source:ZFIN;Acc:ZDB-GENE-050320-63]	176	35	91.6619	1.64939	0.996926	0.0980313
ENSDARG00000042259.6	tgfbr1b	transforming_growth_factor,_beta_receptor_1_b_[Source:ZFIN;Acc:ZDB-GENE-091027-1]	357	71	185.931	1.64927	0.803791	0.0401825
ENSDARG00000079771.3	pea15	phosphoprotein_enriched_in_astrocytes_15_[Source:ZFIN;Acc:ZDB-GENE-170119-2]	266	53	138.599	1.6466	0.873082	0.0592996
ENSDARG00000100424.1	si:ch73-233f7.8	si:ch73-233f7.8_[Source:ZFIN;Acc:ZDB-GENE-141215-62]	266	53	138.599	1.6466	0.873082	0.0592996
ENSDARG00000093359.1	inpp5jb	inositol_polyphosphate-5-phosphatase_Jb_[Source:ZFIN;Acc:ZDB-GENE-081104-46]	306	61	159.46	1.64589	0.837986	0.0495181
ENSDARG00000016348.10	dip2bb	disco-interacting_protein_2_homolog_Bb_[Source:ZFIN;Acc:ZDB-GENE-100729-4]	937	187	488.416	1.64425	0.652061	0.0116815
ENSDARG00000104934.1	tln2b	talin_2b_[Source:ZFIN;Acc:ZDB-GENE-130325-1]	115	23	59.9754	1.64117	1.15996	0.157112
ENSDARG00000102447.1	gdpd4a	glycerophosphodiester_phosphodiesterase_domain_containing_4a_[Source:ZFIN;Acc:ZDB-GENE-091204-436]	220	44	114.736	1.64117	0.92465	0.0759133
ENSDARG00000076292.5	tns2a	tensin_2a_[Source:ZFIN;Acc:ZDB-GENE-090312-163]	569	114	296.875	1.63863	0.716127	0.0221264
ENSDARG00000035765.5	CU633984.1	NA	99	20	51.7576	1.62667	1.22556	0.184413
ENSDARG00000092766.1	si:dkeyp-68b7.7	si:dkeyp-68b7.7_[Source:ZFIN;Acc:ZDB-GENE-070912-672]	94	19	49.15	1.6259	1.25055	0.19355
ENSDARG00000022525.5	mchr1b	melanin-concentrating_hormone_receptor_1b_[Source:ZFIN;Acc:ZDB-GENE-030502-5]	222	45	116.158	1.6218	0.918226	0.0773565
ENSDARG00000088117.3	fut8b	fucosyltransferase_8b_(alpha_(1,6)_fucosyltransferase)_[Source:ZFIN;Acc:ZDB-GENE-130530-923]	261	53	136.625	1.61923	0.872676	0.0635289
ENSDARG00000063007.6	apc2	adenomatosis_polyposis_coli_2_[Source:ZFIN;Acc:ZDB-GENE-090422-1]	3305	674	1731.87	1.61307	0.560642	0.00401244
ENSDARG00000060025.7	nsmfa	NMDA_receptor_synaptonuclear_signaling_and_neuronal_migration_factor_a_[Source:ZFIN;Acc:ZDB-GENE-091204-32]	127	26	66.6136	1.60749	1.11081	0.14786
ENSDARG00000036999.8	DISP3	dispatched_RND_transporter_family_member_3_[Source:HGNC_Symbol;Acc:HGNC:29251]	205	42	107.546	1.6064	0.939202	0.0871936
ENSDARG00000100958.1	si:ch211-188f17.1	si:ch211-188f17.1_[Source:ZFIN;Acc:ZDB-GENE-131120-111]	327	67	171.552	1.6063	0.815016	0.0487377
ENSDARG00000101142.1	si:ch211-182a13.1	si:ch211-182a13.1_[Source:ZFIN;Acc:ZDB-GENE-141212-271]	161	33	84.472	1.60576	1.01922	0.115146
ENSDARG00000012449.9	si:ch211-169p10.1	si:ch211-169p10.1_[Source:ZFIN;Acc:ZDB-GENE-081104-59]	117	24	61.3983	1.60464	1.1449	0.161048
ENSDARG00000054003.7	rargb	retinoic_acid_receptor,_gamma_b_[Source:ZFIN;Acc:ZDB-GENE-070314-1]	195	40	102.331	1.60464	0.954468	0.0927258
ENSDARG00000088079.3	tmed6	transmembrane_p24_trafficking_protein_6_[Source:ZFIN;Acc:ZDB-GENE-131121-182]	1082	222	567.836	1.60431	0.630214	0.0109073
ENSDARG00000055552.6	dvl1b	dishevelled_segment_polarity_protein_1b_[Source:ZFIN;Acc:ZDB-GENE-071004-1]	353	73	185.618	1.59294	0.795579	0.0452589
ENSDARG00000093000.1	si:dkeyp-77c8.2	si:dkeyp-77c8.2_[Source:ZFIN;Acc:ZDB-GENE-090313-398]	82	17	43.1449	1.58933	1.31262	0.225969
ENSDARG00000036826.5	ankrd52a	ankyrin_repeat_domain_52a_[Source:ZFIN;Acc:ZDB-GENE-050522-247]	328	68	172.58	1.58933	0.811107	0.0500593
ENSDARG00000098551.1	BICD1	(1_of_many)_BICD_cargo_adaptor_1_[Source:HGNC_Symbol;Acc:HGNC:1049]	293	61	154.326	1.58326	0.836497	0.0583942
ENSDARG00000076768.3	reps2	RALBP1_associated_Eps_domain_containing_2_[Source:ZFIN;Acc:ZDB-GENE-130415-3]	1090	227	574.16	1.5828	0.625675	0.0114143
ENSDARG00000100274.1	CABZ01045062.1	NA	450	94	237.219	1.57843	0.744558	0.0340096
ENSDARG00000092644.3	ago1	argonaute_RISC_catalytic_component_1_[Source:ZFIN;Acc:ZDB-GENE-110606-3]	110	23	58.0009	1.57704	1.16637	0.176348
ENSDARG00000097869.1	si:dkey-1m11.6	si:dkey-1m11.6_[Source:ZFIN;Acc:ZDB-GENE-131121-262]	110	23	58.0009	1.57704	1.16637	0.176348
ENSDARG00000099731.1	CABZ01066719.1	NA	153	32	80.6797	1.57663	1.03189	0.126538
ENSDARG00000099092.1	RASGRP2	RAS_guanyl_releasing_protein_2_[Source:HGNC_Symbol;Acc:HGNC:9879]	105	22	55.3932	1.57405	1.1869	0.184776
ENSDARG00000073769.3	magi2b	membrane_associated_guanylate_kinase,_WW_and_PDZ_domain_containing_2b_[Source:ZFIN;Acc:ZDB-GENE-141211-6]	167	35	88.1076	1.57366	0.999897	0.115528
ENSDARG00000104057.2	pcdh1g14	protocadherin_1_gamma_14_[Source:ZFIN;Acc:ZDB-GENE-050609-9]	477	100	251.68	1.57323	0.733177	0.0318912
ENSDARG00000079860.4	ppp1r16b	protein_phosphatase_1,_regulatory_subunit_16B_[Source:ZFIN;Acc:ZDB-GENE-131127-294]	186	39	98.1432	1.573	0.963427	0.10253
ENSDARG00000017246.9	prx	periaxin_[Source:ZFIN;Acc:ZDB-GENE-030131-5790]	710	149	374.714	1.57175	0.672145	0.0193662
ENSDARG00000016490.8	rab11fip3	RAB11_family_interacting_protein_3_(class_II)_[Source:ZFIN;Acc:ZDB-GENE-040724-138]	860	181	454.209	1.56759	0.647801	0.0155265
ENSDARG00000042123.4	nudt3b	nudix_(nucleoside_diphosphate_linked_moiety_X)-type_motif_3b_[Source:ZFIN;Acc:ZDB-GENE-041010-128]	171	36	90.3203	1.56717	0.990403	0.113569
ENSDARG00000061718.5	znf704	zinc_finger_protein_704_[Source:ZFIN;Acc:ZDB-GENE-060503-775]	209	44	110.392	1.56717	0.925612	0.0904335
ENSDARG00000103752.1	DUSP26	dual_specificity_phosphatase_26_[Source:HGNC_Symbol;Acc:HGNC:28161]	247	52	130.463	1.56717	0.87747	0.074098
ENSDARG00000059058.5	vipr1b	vasoactive_intestinal_peptide_receptor_1b_[Source:ZFIN;Acc:ZDB-GENE-050311-6]	147	31	77.6771	1.56472	1.04441	0.134087
ENSDARG00000078227.3	cspg4	chondroitin_sulfate_proteoglycan_4_[Source:ZFIN;Acc:ZDB-GENE-050519-1]	653	138	345.241	1.56165	0.681687	0.0219711
ENSDARG00000079065.3	zgc:172215	zgc:172215_[Source:ZFIN;Acc:ZDB-GENE-080204-63]	85	18	44.9627	1.55871	1.28713	0.225896
ENSDARG00000020735.8	efcab6	EF-hand_calcium_binding_domain_6_[Source:ZFIN;Acc:ZDB-GENE-070828-2]	80	17	42.3551	1.55371	1.31809	0.238496
ENSDARG00000067815.4	NA	NA	94	20	49.7831	1.5519	1.23485	0.208843
ENSDARG00000021855.9	arnt	aryl_hydrocarbon_receptor_nuclear_translocator_[Source:ZFIN;Acc:ZDB-GENE-060126-7]	934	199	494.828	1.54989	0.635452	0.0147263
ENSDARG00000078002.5	si:dkey-13n15.11	si:dkey-13n15.11_[Source:ZFIN;Acc:ZDB-GENE-070705-295]	122	26	64.639	1.54954	1.11568	0.164871
ENSDARG00000041926.6	dlg4a	discs,_large_homolog_4a_(Drosophila)_[Source:ZFIN;Acc:ZDB-GENE-130530-613]	197	42	104.386	1.54897	0.940291	0.0994891
ENSDARG00000043835.7	rab3ab	RAB3A,_member_RAS_oncogene_family,_b_[Source:ZFIN;Acc:ZDB-GENE-041210-268]	872	186	462.114	1.54827	0.642732	0.0160015
ENSDARG00000011855.8	aak1a	AP2_associated_kinase_1a_[Source:ZFIN;Acc:ZDB-GENE-081105-101]	239	51	126.67	1.54768	0.882886	0.0796054
ENSDARG00000104235.1	myo5c	myosin_VC_[Source:ZFIN;Acc:ZDB-GENE-131127-196]	281	60	148.954	1.54678	0.839791	0.0654958
ENSDARG00000039220.8	st6galnac5a	ST6_(alpha-N-acetyl-neuraminyl-2,3-beta-galactosyl-1,3)-N-acetylgalactosaminide_alpha-2,6-sialyltransferase_5a_[Source:ZFIN;Acc:ZDB-GENE-070705-488]	84	18	44.5678	1.54163	1.28961	0.231922
ENSDARG00000060372.6	plxna2	plexin_A2_[Source:ZFIN;Acc:ZDB-GENE-090311-6]	1263	271	670.335	1.53973	0.604694	0.0108873
ENSDARG00000018773.7	hivep2b	human_immunodeficiency_virus_type_I_enhancer_binding_protein_2b_[Source:ZFIN;Acc:ZDB-GENE-130530-562]	452	97	239.908	1.53951	0.7365	0.0365908
ENSDARG00000067607.4	srebf1	sterol_regulatory_element_binding_transcription_factor_1_[Source:ZFIN;Acc:ZDB-GENE-090812-3]	806	173	427.82	1.53925	0.650269	0.0179283
ENSDARG00000039724.6	OSBPL8	oxysterol_binding_protein_like_8_[Source:HGNC_Symbol;Acc:HGNC:16396]	79	17	41.9602	1.53556	1.32092	0.245037
ENSDARG00000087040.2	rhbdl1	rhomboid,_veinlet-like_1_(Drosophila)_[Source:ZFIN;Acc:ZDB-GENE-120529-2]	158	34	83.9203	1.53556	1.01195	0.12916
ENSDARG00000018032.10	scn8ab	sodium_channel,_voltage_gated,_type_VIII,_alpha_subunit_b_[Source:ZFIN;Acc:ZDB-GENE-060906-2]	1310	282	695.859	1.53504	0.600795	0.0106184
ENSDARG00000104014.1	mark1	MAP/microtubule_affinity-regulating_kinase_1_[Source:ZFIN;Acc:ZDB-GENE-070626-2]	269	58	142.949	1.53272	0.848205	0.0707595
ENSDARG00000098290.1	unc80	unc-80_homolog_(C._elegans)_[Source:ZFIN;Acc:ZDB-GENE-140106-167]	292	63	155.197	1.53178	0.827416	0.0641281
ENSDARG00000074488.4	ifngr1	interferon_gamma_receptor_1_[Source:ZFIN;Acc:ZDB-GENE-071120-8]	602	130	320.036	1.53049	0.687672	0.0260402
ENSDARG00000054323.7	pparab	peroxisome_proliferator-activated_receptor_alpha_b_[Source:ZFIN;Acc:ZDB-GENE-990415-211]	125	27	66.4568	1.53014	1.10155	0.164808
ENSDARG00000094518.1	si:ch211-125e6.8	si:ch211-125e6.8_[Source:ZFIN;Acc:ZDB-GENE-070912-42]	162	35	86.1331	1.52981	1.00186	0.12677
ENSDARG00000074636.4	cep170b	centrosomal_protein_170B_[Source:ZFIN;Acc:ZDB-GENE-131127-515]	508	110	270.253	1.52657	0.71366	0.0324304
ENSDARG00000104269.1	si:ch211-271d10.2	si:ch211-271d10.2_[Source:ZFIN;Acc:ZDB-GENE-141212-343]	106	23	56.4212	1.5236	1.172	0.193603
ENSDARG00000086374.2	isg15	ISG15_ubiquitin-like_modifier_[Source:ZFIN;Acc:ZDB-GENE-021211-1]	258	56	137.339	1.52311	0.857269	0.0756171
ENSDARG00000075539.4	snphb	syntaphilin_b_[Source:ZFIN;Acc:ZDB-GENE-090313-92]	488	106	259.822	1.52206	0.719677	0.0344369
ENSDARG00000099390.1	lama2	laminin,_alpha_2_[Source:ZFIN;Acc:ZDB-GENE-060119-1]	400	87	213.042	1.52015	0.756042	0.0443601
ENSDARG00000103123.1	NA	NA	377	82	200.793	1.52011	0.767926	0.0477598
ENSDARG00000102095.1	si:ch73-233f7.5	si:ch73-233f7.5_[Source:ZFIN;Acc:ZDB-GENE-141215-58]	285	62	151.8	1.51986	0.831123	0.0674467
ENSDARG00000102796.1	si:ch1073-83b15.1	si:ch1073-83b15.1_[Source:ZFIN;Acc:ZDB-GENE-091204-461]	101	22	53.8136	1.51802	1.19322	0.203299
ENSDARG00000100797.1	NPNT	(1_of_many)_nephronectin_[Source:HGNC_Symbol;Acc:HGNC:27405]	362	79	192.97	1.51531	0.775497	0.0507036
ENSDARG00000069484.5	dab2ipa	DAB2_interacting_protein_a_[Source:ZFIN;Acc:ZDB-GENE-081104-516]	444	97	236.748	1.51374	0.734951	0.0394318
ENSDARG00000105734.1	CABZ01103841.1	NA	334	73	178.114	1.51312	0.792551	0.0562394
ENSDARG00000102234.1	si:ch211-71n6.4	si:ch211-71n6.4_[Source:ZFIN;Acc:ZDB-GENE-091204-213]	457	100	243.781	1.51143	0.729269	0.0382157
ENSDARG00000105447.1	si:ch211-129p13.1	si:ch211-129p13.1_[Source:ZFIN;Acc:ZDB-GENE-160113-47]	611	134	326.122	1.50818	0.681378	0.0268684
ENSDARG00000014218.9	mecp2	methyl_CpG_binding_protein_2_[Source:ZFIN;Acc:ZDB-GENE-030131-7190]	369	81	197.001	1.50687	0.769881	0.0503153
ENSDARG00000056395.5	onecut3a	one_cut_homeobox_3a_[Source:ZFIN;Acc:ZDB-GENE-050208-744]	100	22	53.4186	1.50367	1.19488	0.208239
ENSDARG00000071013.5	arl6ip6	ADP-ribosylation_factor-like_6_interacting_protein_6_[Source:ZFIN;Acc:ZDB-GENE-070410-117]	109	24	58.239	1.50246	1.15496	0.193299
ENSDARG00000060539.6	shank1	SH3_and_multiple_ankyrin_repeat_domains_1_[Source:ZFIN;Acc:ZDB-GENE-130530-691]	227	50	121.298	1.50193	0.888517	0.090955
ENSDARG00000003290.11	dab1b	Dab,_reelin_signal_transducer,_homolog_1b_(Drosophila)_[Source:ZFIN;Acc:ZDB-GENE-060421-7958]	236	52	126.119	1.50144	0.877416	0.0870424
ENSDARG00000099483.1	vdra	vitamin_D_receptor_a_[Source:ZFIN;Acc:ZDB-GENE-000210-31]	245	54	130.939	1.50099	0.866994	0.0834058
ENSDARG00000008191.10	tmeff1a	transmembrane_protein_with_EGF-like_and_two_follistatin-like_domains_1a_[Source:ZFIN;Acc:ZDB-GENE-070912-294]	136	30	72.7	1.49981	1.06127	0.157589
ENSDARG00000037069.8	zdhhc14	zinc_finger,_DHHC-type_containing_14_[Source:ZFIN;Acc:ZDB-GENE-040724-21]	136	30	72.7	1.49981	1.06127	0.157589
ENSDARG00000039936.2	GFRA1	(1_of_many)_zmp:0000001075_[Source:ZFIN;Acc:ZDB-GENE-140106-35]	145	32	77.5203	1.49915	1.03638	0.148029
ENSDARG00000062122.5	klhl5	kelch-like_family_member_5_[Source:ZFIN;Acc:ZDB-GENE-080424-7]	181	40	96.8017	1.49716	0.957367	0.117858
ENSDARG00000101257.1	CABZ01080229.1	NA	190	42	101.622	1.49678	0.941469	0.111873
ENSDARG00000087867.2	CABZ01043956.1	NA	104	23	55.6314	1.49612	1.175	0.202914
ENSDARG00000005783.9	ncanb	neurocan_b_[Source:ZFIN;Acc:ZDB-GENE-050208-586]	465	103	248.84	1.49383	0.722878	0.0387813
ENSDARG00000094243.1	shda	Src_homology_2_domain_containing_transforming_protein_D,_a_[Source:ZFIN;Acc:ZDB-GENE-070912-58]	158	35	84.5534	1.49374	1.00359	0.136647
ENSDARG00000017365.11	slc23a2	solute_carrier_family_23_(ascorbic_acid_transporter),_member_2_[Source:ZFIN;Acc:ZDB-GENE-090521-3]	293	65	156.858	1.49163	0.818929	0.0685403
ENSDARG00000057583.7	prrc2c	proline-rich_coiled-coil_2C_[Source:ZFIN;Acc:ZDB-GENE-081104-156]	1253	278	670.817	1.49147	0.596797	0.0124501
ENSDARG00000099187.1	purg	purine-rich_element_binding_protein_G_[Source:ZFIN;Acc:ZDB-GENE-070702-3]	126	28	67.4847	1.48917	1.08986	0.171821
ENSDARG00000104438.1	pcdh2g17	protocadherin_2_gamma_17_[Source:ZFIN;Acc:ZDB-GENE-050610-7]	180	40	96.4068	1.48917	0.957625	0.119931
ENSDARG00000073820.3	zgc:174917	zgc:174917_[Source:ZFIN;Acc:ZDB-GENE-070928-42]	238	53	127.542	1.48614	0.872091	0.088361
ENSDARG00000079805.4	tagln3a	transgelin_3a_[Source:ZFIN;Acc:ZDB-GENE-060531-53]	476	106	255.083	1.48614	0.717322	0.0382854
ENSDARG00000044034.5	tmem86a	transmembrane_protein_86A_[Source:ZFIN;Acc:ZDB-GENE-050320-81]	480	107	257.296	1.48466	0.715588	0.0380102
ENSDARG00000042829.9	si:dkey-30j22.1	si:dkey-30j22.1_[Source:ZFIN;Acc:ZDB-GENE-041001-184]	1228	274	658.412	1.4833	0.597073	0.012981
ENSDARG00000052465.4	dusp10	dual_specificity_phosphatase_10_[Source:ZFIN;Acc:ZDB-GENE-041014-271]	103	23	55.2364	1.48218	1.17655	0.207752
ENSDARG00000077229.3	ano8b	anoctamin_8b_[Source:ZFIN;Acc:ZDB-GENE-121024-1]	165	37	88.5839	1.47611	0.984695	0.13386
ENSDARG00000045557.6	socs2	suppressor_of_cytokine_signaling_2_[Source:ZFIN;Acc:ZDB-GENE-041210-171]	1503	338	807.529	1.47199	0.578908	0.0109999
ENSDARG00000086980.3	mbd6	methyl-CpG_binding_domain_protein_6_[Source:ZFIN;Acc:ZDB-GENE-041027-3]	449	101	241.255	1.4716	0.725026	0.0423849
ENSDARG00000074742.5	elmod3	ELMO/CED-12_domain_containing_3_[Source:ZFIN;Acc:ZDB-GENE-091204-471]	120	27	64.4822	1.47124	1.10657	0.183665
ENSDARG00000088842.4	KCNB2	potassium_voltage-gated_channel_subfamily_B_member_2_[Source:HGNC_Symbol;Acc:HGNC:6232]	102	23	54.8415	1.4681	1.17813	0.212715
ENSDARG00000097650.1	atg2b	autophagy_related_2B_[Source:ZFIN;Acc:ZDB-GENE-131121-626]	102	23	54.8415	1.4681	1.17813	0.212715
ENSDARG00000078536.4	NA	NA	505	114	271.6	1.46649	0.703542	0.0371204
ENSDARG00000068729.5	eif2ak2	eukaryotic_translation_initiation_factor_2-alpha_kinase_2_[Source:ZFIN;Acc:ZDB-GENE-080422-1]	155	35	83.3686	1.46608	1.00499	0.144618
ENSDARG00000010515.11	dvl1a	dishevelled_segment_polarity_protein_1a_[Source:ZFIN;Acc:ZDB-GENE-090312-40]	310	70	166.737	1.46608	0.800595	0.0670648
ENSDARG00000036626.7	sema6ba	sema_domain,_transmembrane_domain_(TM),_and_cytoplasmic_domain,_(semaphorin)_6Ba_[Source:ZFIN;Acc:ZDB-GENE-131024-1]	270	61	145.243	1.46532	0.834321	0.0790371
ENSDARG00000104568.1	BX571715.1	NA	239	54	128.569	1.46522	0.866868	0.0909812
ENSDARG00000004836.9	dnajc5ab	DnaJ_(Hsp40)_homolog,_subfamily_C,_member_5ab_[Source:ZFIN;Acc:ZDB-GENE-081021-2]	834	189	449.006	1.4609	0.632012	0.0208047
ENSDARG00000002097.10	si:dkeyp-52c3.7	si:dkeyp-52c3.7_[Source:ZFIN;Acc:ZDB-GENE-110411-213]	110	25	59.2669	1.45674	1.14137	0.201844
ENSDARG00000021895.7	disc1	disrupted_in_schizophrenia_1_[Source:ZFIN;Acc:ZDB-GENE-090122-1]	110	25	59.2669	1.45674	1.14137	0.201844
ENSDARG00000076856.5	frem2a	Fras1_related_extracellular_matrix_protein_2a_[Source:ZFIN;Acc:ZDB-GENE-081119-3]	475	108	255.954	1.45614	0.712099	0.0408695
ENSDARG00000027423.8	igf1ra	insulin-like_growth_factor_1a_receptor_[Source:ZFIN;Acc:ZDB-GENE-020503-1]	950	216	511.908	1.45614	0.616733	0.0182234
ENSDARG00000090656.4	tomm20a	translocase_of_outer_mitochondrial_membrane_20_[Source:ZFIN;Acc:ZDB-GENE-040426-1976]	654	149	352.599	1.45322	0.661562	0.0280456
ENSDARG00000009733.10	kif21b	kinesin_family_member_21B_[Source:ZFIN;Acc:ZDB-GENE-130530-537]	250	57	134.813	1.45213	0.852059	0.0883317
ENSDARG00000071891.3	pcdh2g6	protocadherin_2_gamma_6_[Source:ZFIN;Acc:ZDB-GENE-050610-28]	114	26	61.4797	1.45169	1.12458	0.196748
ENSDARG00000101322.1	tfr1a	transferrin_receptor_1a_[Source:ZFIN;Acc:ZDB-GENE-041220-1]	302	69	162.945	1.44912	0.803548	0.0713249
ENSDARG00000054378.6	pcbp3	poly(rC)_binding_protein_3_[Source:ZFIN;Acc:ZDB-GENE-050522-157]	932	213	502.901	1.44872	0.617421	0.0189557
ENSDARG00000014651.10	svilb	supervillin_b_[Source:ZFIN;Acc:ZDB-GENE-081104-411]	105	24	56.6593	1.44852	1.16065	0.212021
ENSDARG00000012823.9	dlgap4b	discs,_large_(Drosophila)_homolog-associated_protein_4b_[Source:ZFIN;Acc:ZDB-GENE-101215-2]	328	75	177.011	1.44797	0.784184	0.0648236
ENSDARG00000087663.3	si:ch211-248l17.3	si:ch211-248l17.3_[Source:ZFIN;Acc:ZDB-GENE-120709-105]	153	35	82.5788	1.44735	1.00597	0.150219
ENSDARG00000059043.4	ntf3	neurotrophin_3_[Source:ZFIN;Acc:ZDB-GENE-031118-66]	96	22	51.839	1.44477	1.20192	0.229342
ENSDARG00000058848.4	mcoln1b	mucolipin_1b_[Source:ZFIN;Acc:ZDB-GENE-130514-1]	432	99	233.275	1.44477	0.727121	0.0469252
ENSDARG00000061030.4	vezf1b	vascular_endothelial_zinc_finger_1b_[Source:ZFIN;Acc:ZDB-GENE-060825-121]	375	86	202.536	1.44372	0.754602	0.0557193
ENSDARG00000001817.8	NA	NA	109	25	58.872	1.44357	1.14271	0.206485
ENSDARG00000036546.6	pdxkb	pyridoxal_(pyridoxine,_vitamin_B6)_kinase_b_[Source:ZFIN;Acc:ZDB-GENE-030616-521]	122	28	65.9051	1.44262	1.09373	0.18717
ENSDARG00000057527.6	mef2ab	myocyte_enhancer_factor_2ab_[Source:ZFIN;Acc:ZDB-GENE-120614-2]	452	104	244.339	1.43898	0.717723	0.0449713
ENSDARG00000100679.2	lrch3	leucine-rich_repeats_and_calponin_homology_(CH)_domain_containing_3_[Source:ZFIN;Acc:ZDB-GENE-071004-44]	499	115	269.864	1.43665	0.700005	0.0401369
ENSDARG00000055825.6	celsr3	cadherin,_EGF_LAG_seven-pass_G-type_receptor_3_[Source:ZFIN;Acc:ZDB-GENE-070122-3]	1067	246	577.105	1.43607	0.601427	0.0169509
ENSDARG00000078767.5	yeats2	YEATS_domain_containing_2_[Source:ZFIN;Acc:ZDB-GENE-081104-292]	815	188	440.869	1.43531	0.630059	0.0227235
ENSDARG00000100927.1	NA	NA	104	24	56.2644	1.43472	1.16215	0.217003
ENSDARG00000060053.5	CABZ01057411.1	NA	117	27	63.2975	1.43472	1.10984	0.196106
ENSDARG00000077098.4	trim65	tripartite_motif_containing_65_[Source:ZFIN;Acc:ZDB-GENE-130613-1]	156	36	84.3966	1.43472	0.996381	0.149888
ENSDARG00000078650.3	kcna4	potassium_voltage-gated_channel,_shaker-related_subfamily,_member_4_[Source:ZFIN;Acc:ZDB-GENE-121127-2]	195	45	105.496	1.43472	0.921023	0.119294
ENSDARG00000104283.1	cdc42bpaa	CDC42_binding_protein_kinase_alpha_(DMPK-like)_a_[Source:ZFIN;Acc:ZDB-GENE-120727-12]	299	69	161.76	1.43472	0.80319	0.0740548
ENSDARG00000009131.12	slc10a4	solute_carrier_family_10,_member_4_[Source:ZFIN;Acc:ZDB-GENE-041014-249]	212	49	114.742	1.43245	0.89497	0.109475
ENSDARG00000061042.6	gabbr2	gamma-aminobutyric_acid_(GABA)_B_receptor,_2_[Source:ZFIN;Acc:ZDB-GENE-060503-620]	415	96	224.663	1.43125	0.732148	0.0505998
ENSDARG00000098599.1	CABZ01072810.1	NA	461	107	249.792	1.4264	0.711834	0.045088
ENSDARG00000039069.5	slx4ip	SLX4_interacting_protein_[Source:ZFIN;Acc:ZDB-GENE-040426-1365]	86	20	46.6237	1.42358	1.25202	0.255527
ENSDARG00000104672.1	CABZ01074397.1	NA	494	115	267.889	1.42212	0.699007	0.0419031
ENSDARG00000075754.4	mri1	methylthioribose-1-phosphate_isomerase_1_[Source:ZFIN;Acc:ZDB-GENE-080204-109]	579	135	314.118	1.41984	0.67307	0.0349012
ENSDARG00000095200.3	si:ch211-197e7.1	si:ch211-197e7.1_[Source:ZFIN;Acc:ZDB-GENE-081103-26]	300	70	162.788	1.41878	0.799355	0.0759144
ENSDARG00000088307.4	mkl2a	MKL/myocardin-like_2a_[Source:ZFIN;Acc:ZDB-GENE-130531-36]	317	74	172.034	1.41813	0.786307	0.0713055
ENSDARG00000042859.7	slc5a6a	solute_carrier_family_5_(sodium/multivitamin_and_iodide_cotransporter),_member_6a_[Source:ZFIN;Acc:ZDB-GENE-041001-177]	167	39	90.6398	1.41754	0.968854	0.143437
ENSDARG00000019945.12	ptprdb	protein_tyrosine_phosphatase,_receptor_type,_D,_b_[Source:ZFIN;Acc:ZDB-GENE-070615-38]	1560	365	847.131	1.41482	0.566109	0.0124476
ENSDARG00000101188.1	CABZ01048053.1	NA	94	22	51.0491	1.4144	1.20567	0.240748
ENSDARG00000053389.6	jade2	jade_family_PHD_finger_2_[Source:ZFIN;Acc:ZDB-GENE-120215-66]	222	52	120.59	1.41322	0.877666	0.107355
ENSDARG00000031658.9	si:ch211-207d6.2	si:ch211-207d6.2_[Source:ZFIN;Acc:ZDB-GENE-070912-185]	333	78	180.885	1.41322	0.774221	0.0679496
ENSDARG00000059581.4	mbd5	methyl-CpG_binding_domain_protein_5_[Source:ZFIN;Acc:ZDB-GENE-070209-125]	414	97	224.901	1.41281	0.729161	0.0526733
ENSDARG00000026294.8	erbb2	erb-b2_receptor_tyrosine_kinase_2_[Source:ZFIN;Acc:ZDB-GENE-031118-121]	653	153	354.736	1.41279	0.654316	0.0308355
ENSDARG00000098057.1	dscaml1	Down_syndrome_cell_adhesion_molecule_like_1_[Source:ZFIN;Acc:ZDB-GENE-110601-1]	1146	269	622.863	1.41017	0.590103	0.0168622
ENSDARG00000069026.4	adcy1a	adenylate_cyclase_1a_[Source:ZFIN;Acc:ZDB-GENE-070705-302]	115	27	62.5076	1.40984	1.11214	0.20491
ENSDARG00000060085.5	kcnq3	potassium_voltage-gated_channel,_KQT-like_subfamily,_member_3_[Source:ZFIN;Acc:ZDB-GENE-070912-301]	247	58	134.261	1.40963	0.847094	0.0960977
ENSDARG00000021590.8	magi2a	membrane_associated_guanylate_kinase,_WW_and_PDZ_domain_containing_2a_[Source:ZFIN;Acc:ZDB-GENE-050810-4]	349	82	189.736	1.40877	0.763082	0.064869
ENSDARG00000078324.4	PRDM16	PR/SET_domain_16_[Source:HGNC_Symbol;Acc:HGNC:14000]	518	122	281.798	1.40531	0.687967	0.041082
ENSDARG00000088463.2	FO904873.1	NA	157	37	85.4246	1.40441	0.988022	0.155191
ENSDARG00000043210.7	nfic	nuclear_factor_I/C_[Source:ZFIN;Acc:ZDB-GENE-080305-2]	106	25	57.6873	1.4033	1.14689	0.221114
ENSDARG00000093323.3	si:ch211-114l13.1	si:ch211-114l13.1_[Source:ZFIN;Acc:ZDB-GENE-070424-109]	318	75	173.062	1.4033	0.782772	0.0730149
ENSDARG00000078145.4	NA	NA	661	156	359.795	1.40234	0.650716	0.0311556
ENSDARG00000103609.1	CABZ01090216.1	NA	127	30	69.1458	1.40103	1.06862	0.189833
ENSDARG00000003865.8	pard6b	par-6_partitioning_defective_6_homolog_beta_(C._elegans)_[Source:ZFIN;Acc:ZDB-GENE-090312-133]	97	23	52.8669	1.39559	1.18656	0.239528
ENSDARG00000062788.5	irg1l	immunoresponsive_gene_1,_like_[Source:ZFIN;Acc:ZDB-GENE-061103-301]	219	52	119.405	1.39359	0.877769	0.112366
ENSDARG00000102125.1	iqsec2a	IQ_motif_and_Sec7_domain_2a_[Source:ZFIN;Acc:ZDB-GENE-170302-3]	601	143	327.87	1.39059	0.662105	0.0357064
ENSDARG00000093640.3	ugt5a2	UDP_glucuronosyltransferase_5_family,_polypeptide_A2_[Source:ZFIN;Acc:ZDB-GENE-061103-373]	210	50	114.585	1.38963	0.889428	0.118197
ENSDARG00000032990.10	plxnb3	plexin_B3_[Source:ZFIN;Acc:ZDB-GENE-081104-53]	608	145	331.901	1.38726	0.659788	0.0355024
ENSDARG00000059738.7	ptprsa	protein_tyrosine_phosphatase,_receptor_type,_s,_a_[Source:ZFIN;Acc:ZDB-GENE-020107-3]	2092	499	1142.05	1.38701	0.542747	0.0106024
ENSDARG00000020952.9	NA	NA	2225	531	1214.84	1.38626	0.539283	0.0101533
ENSDARG00000029916.7	KCNQ2	potassium_voltage-gated_channel_subfamily_Q_member_2_[Source:HGNC_Symbol;Acc:HGNC:6296]	134	32	73.1763	1.38533	1.04388	0.184479
ENSDARG00000062208.5	prrt1	proline-rich_transmembrane_protein_1_[Source:ZFIN;Acc:ZDB-GENE-060503-686]	674	161	368.094	1.38493	0.644863	0.0317431
ENSDARG00000042072.5	fbxl17	F-box_and_leucine-rich_repeat_protein_17_[Source:ZFIN;Acc:ZDB-GENE-111013-3]	263	63	143.745	1.38088	0.824928	0.0941427
ENSDARG00000018782.10	kdm4aa	lysine_(K)-specific_demethylase_4A,_genome_duplicate_a_[Source:ZFIN;Acc:ZDB-GENE-110609-4]	2467	591	1348.39	1.38077	0.533119	0.00959815
ENSDARG00000105333.1	fbn1	fibrillin_1_[Source:ZFIN;Acc:ZDB-GENE-091204-466]	288	69	157.416	1.38064	0.802028	0.0851713
ENSDARG00000102401.1	znf1001	zinc_finger_protein_1001_[Source:ZFIN;Acc:ZDB-GENE-080213-7]	292	70	159.629	1.37978	0.79851	0.0839981
ENSDARG00000099304.1	si:ch211-51f19.1	si:ch211-51f19.1_[Source:ZFIN;Acc:ZDB-GENE-141216-485]	125	30	68.3559	1.37813	1.07044	0.19794
ENSDARG00000055093.5	cdh27	cadherin_27_[Source:ZFIN;Acc:ZDB-GENE-141215-13]	300	72	164.054	1.37813	0.791714	0.0817368
ENSDARG00000076564.4	hspg2	heparan_sulfate_proteoglycan_2_[Source:ZFIN;Acc:ZDB-GENE-080807-4]	3115	748	1703.68	1.37736	0.522381	0.00837169
ENSDARG00000018896.9	mmp24	matrix_metallopeptidase_24_[Source:ZFIN;Acc:ZDB-GENE-040724-262]	1045	251	571.582	1.37698	0.592805	0.0201885
ENSDARG00000105000.1	c2cd2	C2_calcium-dependent_domain_containing_2_[Source:ZFIN;Acc:ZDB-GENE-110728-1]	462	111	252.719	1.37657	0.702115	0.0499246
ENSDARG00000061248.5	xylt1	xylosyltransferase_I_[Source:ZFIN;Acc:ZDB-GENE-111017-2]	283	68	154.808	1.37644	0.805523	0.0874977
ENSDARG00000099151.1	NA	NA	341	82	186.576	1.37532	0.76182	0.0710271
ENSDARG00000104767.2	NA	NA	191	46	104.549	1.37311	0.915502	0.133656
ENSDARG00000086277.3	FP017169.1	NA	577	139	315.86	1.37273	0.664917	0.0389695
ENSDARG00000090598.3	pkp1a	plakophilin_1a_[Source:ZFIN;Acc:ZDB-GENE-110411-77]	83	20	45.439	1.37235	1.2595	0.27589
ENSDARG00000078011.3	NAV1	(1_of_many)_neuron_navigator_1_[Source:HGNC_Symbol;Acc:HGNC:15989]	564	136	308.827	1.37133	0.668142	0.040126
ENSDARG00000055154.6	slc8a4a	solute_carrier_family_8_(sodium/calcium_exchanger),_member_4a_[Source:ZFIN;Acc:ZDB-GENE-060110-2]	840	203	460.238	1.36815	0.614301	0.0259363
ENSDARG00000062082.7	hipk3b	homeodomain_interacting_protein_kinase_3b_[Source:ZFIN;Acc:ZDB-GENE-030131-82]	811	196	444.354	1.36809	0.618384	0.0269418
ENSDARG00000028786.6	chst12a	carbohydrate_(chondroitin_4)_sulfotransferase_12a_[Source:ZFIN;Acc:ZDB-GENE-081022-13]	215	52	117.825	1.36699	0.878023	0.119494
ENSDARG00000061304.6	ppp1r9a	protein_phosphatase_1,_regulatory_subunit_9A_[Source:ZFIN;Acc:ZDB-GENE-060503-660]	347	84	190.212	1.36571	0.756214	0.0709199
ENSDARG00000102406.1	si:ch211-165e15.1	si:ch211-165e15.1_[Source:ZFIN;Acc:ZDB-GENE-081028-59]	541	131	296.579	1.3653	0.67354	0.0426569
ENSDARG00000086870.2	slc12a2	solute_carrier_family_12_(sodium/potassium/chloride_transporter),_member_2_[Source:ZFIN;Acc:ZDB-GENE-040625-53]	326	79	178.753	1.36419	0.76971	0.0763381
ENSDARG00000068910.6	nos1	nitric_oxide_synthase_1_(neuronal)_[Source:ZFIN;Acc:ZDB-GENE-001101-1]	705	171	386.667	1.36287	0.634828	0.031807
ENSDARG00000077011.5	uhrf1bp1	UHRF1_binding_protein_1_[Source:ZFIN;Acc:ZDB-GENE-090312-82]	239	58	131.102	1.36213	0.846905	0.107757
ENSDARG00000104500.1	fyco1a	FYVE_and_coiled-coil_domain_containing_1a_[Source:ZFIN;Acc:ZDB-GENE-110411-276]	865	210	474.542	1.36155	0.609769	0.0255557
ENSDARG00000102713.1	si:ch211-205a14.1	si:ch211-205a14.1_[Source:ZFIN;Acc:ZDB-GENE-050420-271]	601	146	329.769	1.36064	0.656599	0.0382423
ENSDARG00000063264.7	pcdh9	protocadherin_9_[Source:ZFIN;Acc:ZDB-GENE-091015-1]	922	224	505.915	1.36051	0.602576	0.023957
ENSDARG00000078755.4	plppr4b	phospholipid_phosphatase_related_4b_[Source:ZFIN;Acc:ZDB-GENE-091118-37]	144	35	79.0246	1.35988	1.01095	0.178575
ENSDARG00000017931.9	ddx26b	DEAD/H_(Asp-Glu-Ala-Asp/His)_box_polypeptide_26B_[Source:ZFIN;Acc:ZDB-GENE-040426-1150]	481	117	264.021	1.35877	0.691745	0.0494996
ENSDARG00000005834.11	gatad2b	GATA_zinc_finger_domain_containing_2B_[Source:ZFIN;Acc:ZDB-GENE-060503-655]	530	129	290.969	1.35786	0.675446	0.0443976
ENSDARG00000097245.3	soga3a	SOGA_family_member_3a_[Source:ZFIN;Acc:ZDB-GENE-100921-84]	1331	324	730.741	1.35768	0.567932	0.0168219
ENSDARG00000086586.2	BX323854.3	NA	115	28	63.1407	1.35738	1.10131	0.21776
ENSDARG00000009870.10	mapk8b	mitogen-activated_protein_kinase_8b_[Source:ZFIN;Acc:ZDB-GENE-010202-1]	694	169	381.057	1.35715	0.63586	0.0328135
ENSDARG00000028159.10	tead1a	TEA_domain_family_member_1a_[Source:ZFIN;Acc:ZDB-GENE-040426-2101]	283	69	155.441	1.35537	0.801488	0.090823
ENSDARG00000019588.6	chico	chico_[Source:ZFIN;Acc:ZDB-GENE-000210-28]	164	40	90.0881	1.35486	0.962708	0.159324
ENSDARG00000025206.9	syt2a	synaptotagmin_IIa_[Source:ZFIN;Acc:ZDB-GENE-060503-315]	451	110	247.742	1.35486	0.702392	0.0537399
ENSDARG00000097973.1	si:ch1073-190k2.1	si:ch1073-190k2.1_[Source:ZFIN;Acc:ZDB-GENE-131127-449]	836	204	459.291	1.35417	0.612312	0.0269961
ENSDARG00000104937.1	NA	NA	3495	853	1920.22	1.35391	0.514027	0.00844007
ENSDARG00000061738.6	2019-03-02	membrane-associated_ring_finger_(C3HC4)_2_[Source:ZFIN;Acc:ZDB-GENE-050208-777]	442	108	242.922	1.35226	0.705518	0.0552779
ENSDARG00000062177.7	dcbld2	discoidin,_CUB_and_LCCL_domain_containing_2_[Source:ZFIN;Acc:ZDB-GENE-070112-1822]	556	136	305.668	1.35072	0.666545	0.0427189
ENSDARG00000076702.3	CABZ01068356.1	NA	192	47	105.577	1.34961	0.909241	0.137721
ENSDARG00000074723.5	myo10l1	myosin_X-like_1_[Source:ZFIN;Acc:ZDB-GENE-080425-1]	343	84	188.632	1.34899	0.755577	0.0742006
ENSDARG00000100084.1	CABZ01084603.1	NA	416	102	228.856	1.34725	0.715917	0.0598554
ENSDARG00000103737.1	si:ch211-230g14.6	si:ch211-230g14.6_[Source:ZFIN;Acc:ZDB-GENE-081105-134]	106	26	58.3203	1.34672	1.1351	0.235451
ENSDARG00000061644.6	ensab	endosulfine_alpha_b_[Source:ZFIN;Acc:ZDB-GENE-060526-294]	212	52	116.641	1.34672	0.878251	0.125174
ENSDARG00000098816.1	kcnc3b	potassium_voltage-gated_channel,_Shaw-related_subfamily,_member_3b_[Source:ZFIN;Acc:ZDB-GENE-100901-2]	110	27	60.533	1.34571	1.11833	0.228849
ENSDARG00000023914.9	mark4a	MAP/microtubule_affinity-regulating_kinase_4a_[Source:ZFIN;Acc:ZDB-GENE-060531-156]	582	143	320.367	1.34424	0.658357	0.0411697
ENSDARG00000078979.3	arhgef40	Rho_guanine_nucleotide_exchange_factor_(GEF)_40_[Source:ZFIN;Acc:ZDB-GENE-110623-2]	183	45	100.757	1.34309	0.923389	0.145802
ENSDARG00000074086.4	tecpr1b	tectonin_beta-propeller_repeat_containing_1b_[Source:ZFIN;Acc:ZDB-GENE-100812-12]	325	80	178.991	1.34161	0.76613	0.0799202
ENSDARG00000078694.5	phlpp1	PH_domain_and_leucine_rich_repeat_protein_phosphatase_1_[Source:ZFIN;Acc:ZDB-GENE-131127-271]	1677	413	923.723	1.34091	0.548082	0.0144231
ENSDARG00000094551.3	BX855614.1	NA	211	52	116.246	1.3399	0.878334	0.127134
ENSDARG00000061992.6	dot1l	DOT1-like_histone_H3K79_methyltransferase_[Source:ZFIN;Acc:ZDB-GENE-060503-341]	422	104	232.491	1.3399	0.711821	0.0597878
ENSDARG00000015731.9	ano5a	anoctamin_5a_[Source:ZFIN;Acc:ZDB-GENE-091013-2]	300	74	165.32	1.33861	0.784162	0.0878123
ENSDARG00000103651.1	map3k12	mitogen-activated_protein_kinase_kinase_kinase_12_[Source:ZFIN;Acc:ZDB-GENE-040426-2436]	474	117	261.257	1.33762	0.690361	0.0526764
ENSDARG00000107989.1	FAM163B	(1_of_many)_family_with_sequence_similarity_163_member_B_[Source:HGNC_Symbol;Acc:HGNC:33277]	81	20	44.6491	1.33716	1.26452	0.290306
ENSDARG00000059841.5	exosc1	exosome_component_1_[Source:ZFIN;Acc:ZDB-GENE-080926-3]	2170	536	1196.28	1.33663	0.531898	0.0119728
ENSDARG00000077909.4	rce1a	Ras_converting_CAAX_endopeptidase_1a_[Source:ZFIN;Acc:ZDB-GENE-041008-116]	89	22	49.0746	1.33554	1.21564	0.271928
ENSDARG00000008247.11	vezf1a	vascular_endothelial_zinc_finger_1a_[Source:ZFIN;Acc:ZDB-GENE-040108-4]	364	90	200.724	1.33518	0.740298	0.071298
ENSDARG00000068104.4	CABZ01041002.1	NA	93	23	51.2873	1.33484	1.19371	0.26347
ENSDARG00000103613.1	CABZ01072359.1	NA	101	25	55.7127	1.3336	1.1545	0.248037
ENSDARG00000052604.5	cpeb2	cytoplasmic_polyadenylation_element_binding_protein_2_[Source:ZFIN;Acc:ZDB-GENE-130530-639]	367	91	202.541	1.33108	0.737816	0.0712183
ENSDARG00000104016.2	si:dkey-151j17.4	si:dkey-151j17.4_[Source:ZFIN;Acc:ZDB-GENE-141222-13]	246	61	135.765	1.33102	0.833024	0.110084
ENSDARG00000001769.10	ptpra	protein_tyrosine_phosphatase,_receptor_type,_A_[Source:ZFIN;Acc:ZDB-GENE-020107-1]	1024	254	565.188	1.33056	0.586421	0.023272
ENSDARG00000105341.1	si:dkey-9l20.3	si:dkey-9l20.3_[Source:ZFIN;Acc:ZDB-GENE-090313-369]	6159	1528	3399.58	1.33029	0.494303	0.00711856
ENSDARG00000101641.1	trpm2	transient_receptor_potential_cation_channel,_subfamily_M,_member_2_[Source:ZFIN;Acc:ZDB-GENE-061214-4]	314	78	173.381	1.32846	0.771569	0.0851127
ENSDARG00000093091.2	iqsec3b	IQ_motif_and_Sec7_domain_3b_[Source:ZFIN;Acc:ZDB-GENE-050420-210]	346	86	191.083	1.3276	0.749657	0.0765694
ENSDARG00000060480.6	ubr1	ubiquitin_protein_ligase_E3_component_n-recognin_1_[Source:ZFIN;Acc:ZDB-GENE-091110-2]	389	97	215.028	1.32295	0.724424	0.0678179
ENSDARG00000013834.8	arhgef3	Rho_guanine_nucleotide_exchange_factor_(GEF)_3_[Source:ZFIN;Acc:ZDB-GENE-050208-773]	88	22	48.6796	1.31924	1.21817	0.278821
ENSDARG00000069830.4	GJA9	(1_of_many)_gap_junction_protein_alpha_9_[Source:HGNC_Symbol;Acc:HGNC:19155]	108	27	59.7432	1.31924	1.12099	0.239254
ENSDARG00000059233.8	runx2b	runt-related_transcription_factor_2b_[Source:ZFIN;Acc:ZDB-GENE-040629-4]	116	29	64.1686	1.31924	1.08974	0.226048
ENSDARG00000101535.1	col10a1b	collagen,_type_X,_alpha_1b_[Source:ZFIN;Acc:ZDB-GENE-030131-7079]	216	54	119.486	1.31924	0.867392	0.128278
ENSDARG00000098566.1	si:ch73-233f7.4	si:ch73-233f7.4_[Source:ZFIN;Acc:ZDB-GENE-141215-59]	252	63	139.401	1.31924	0.824297	0.1095
ENSDARG00000104483.1	gipc1	GIPC_PDZ_domain_containing_family,_member_1_[Source:ZFIN;Acc:ZDB-GENE-060726-1]	276	69	152.677	1.31924	0.800803	0.0994767
ENSDARG00000058475.5	ern2	endoplasmic_reticulum_to_nucleus_signaling_2_[Source:ZFIN;Acc:ZDB-GENE-090312-15]	308	77	170.379	1.31924	0.774282	0.0884141
ENSDARG00000059059.6	emsy	EMSY_BRCA2-interacting_transcriptional_repressor_[Source:ZFIN;Acc:ZDB-GENE-030131-7832]	1192	298	659.388	1.31924	0.570287	0.0207067
ENSDARG00000052654.8	thrab	thyroid_hormone_receptor_alpha_b_[Source:ZFIN;Acc:ZDB-GENE-060613-1]	471	118	260.705	1.31618	0.687434	0.0555401
ENSDARG00000098860.1	NA	NA	215	54	119.091	1.31255	0.867459	0.130256
ENSDARG00000103750.1	si:ch211-246m6.5	si:ch211-246m6.5_[Source:ZFIN;Acc:ZDB-GENE-050208-577]	191	48	105.815	1.31171	0.903476	0.146545
ENSDARG00000079756.4	peak1	pseudopodium-enriched_atypical_kinase_1_[Source:ZFIN;Acc:ZDB-GENE-100422-1]	553	139	306.382	1.31143	0.660128	0.0469627
ENSDARG00000097620.1	si:ch211-210b2.1	si:ch211-210b2.1_[Source:ZFIN;Acc:ZDB-GENE-131127-9]	163	41	90.3262	1.31042	0.956026	0.170471
ENSDARG00000078476.4	znf991	zinc_finger_protein_991_[Source:ZFIN;Acc:ZDB-GENE-050208-409]	147	37	81.4754	1.30946	0.993102	0.187318
ENSDARG00000105029.1	TPPP	tubulin_polymerization_promoting_protein_[Source:HGNC_Symbol;Acc:HGNC:24164]	437	110	242.213	1.30937	0.699641	0.0612773
ENSDARG00000098511.1	ntrk2b	neurotrophic_tyrosine_kinase,_receptor,_type_2b_[Source:ZFIN;Acc:ZDB-GENE-010126-2]	282	71	156.313	1.30904	0.793504	0.0990039
ENSDARG00000020231.8	mapre3a	microtubule-associated_protein,_RP/EB_family,_member_3a_[Source:ZFIN;Acc:ZDB-GENE-050913-88]	650	164	360.515	1.30598	0.635355	0.039829
ENSDARG00000060551.5	rps6ka5	ribosomal_protein_S6_kinase,_polypeptide_5_[Source:ZFIN;Acc:ZDB-GENE-130530-693]	416	105	230.755	1.30543	0.708047	0.0652252
ENSDARG00000042390.5	syndig1l	synapse_differentiation_inducing_1-like_[Source:ZFIN;Acc:ZDB-GENE-041001-116]	309	78	171.407	1.3053	0.770876	0.0904041
ENSDARG00000003544.8	adarb1b	adenosine_deaminase,_RNA-specific,_B1b_[Source:ZFIN;Acc:ZDB-GENE-030219-15]	305	77	169.194	1.30512	0.773883	0.0917082
ENSDARG00000100962.2	ttc39b	tetratricopeptide_repeat_domain_39B_[Source:ZFIN;Acc:ZDB-GENE-170303-3]	194	49	107.633	1.30444	0.89714	0.145946
ENSDARG00000052139.7	notch3	notch_3_[Source:ZFIN;Acc:ZDB-GENE-000329-5]	2733	691	1516.74	1.30297	0.514823	0.0113769
ENSDARG00000079059.3	retreg1	reticulophagy_regulator_1_[Source:ZFIN;Acc:ZDB-GENE-130221-1]	692	175	384.065	1.30266	0.626262	0.0375208
ENSDARG00000103823.2	RBMS1	(1_of_many)_RNA_binding_motif_single_stranded_interacting_protein_1_[Source:HGNC_Symbol;Acc:HGNC:9907]	83	21	46.072	1.30196	1.24403	0.295298
ENSDARG00000098742.1	lrtm1	leucine_rich_repeats_and_transmembrane_domains_1_[Source:ZFIN;Acc:ZDB-GENE-161221-2]	158	40	87.7186	1.30109	0.965166	0.177642
ENSDARG00000020191.8	ppef1	protein_phosphatase,_EF-hand_calcium_binding_domain_1_[Source:ZFIN;Acc:ZDB-GENE-080303-27]	391	99	217.084	1.30091	0.719281	0.0705096
ENSDARG00000058259.5	celsr1b	cadherin_EGF_LAG_seven-pass_G-type_receptor_1b_[Source:ZFIN;Acc:ZDB-GENE-050823-4]	624	158	346.449	1.30086	0.640156	0.0421436
ENSDARG00000090340.2	si:dkey-27o4.1	si:dkey-27o4.1_[Source:ZFIN;Acc:ZDB-GENE-131121-60]	146	37	81.0805	1.29961	0.993675	0.190912
ENSDARG00000099244.1	pcdh2g7	protocadherin_2_gamma_7_[Source:ZFIN;Acc:ZDB-GENE-050610-29]	209	53	116.089	1.29868	0.873177	0.136935
ENSDARG00000077252.3	si:rp71-36a1.5	si:rp71-36a1.5_[Source:ZFIN;Acc:ZDB-GENE-091204-428]	193	49	107.238	1.29699	0.897309	0.14834
ENSDARG00000095191.1	si:dkey-57k2.7	si:dkey-57k2.7_[Source:ZFIN;Acc:ZDB-GENE-070912-559]	571	145	317.289	1.29668	0.652472	0.0468856
ENSDARG00000087258.3	ypel2b	yippee-like_2b_[Source:ZFIN;Acc:ZDB-GENE-110419-2]	189	48	105.025	1.29652	0.903854	0.151448
ENSDARG00000079348.3	NA	NA	252	64	140.034	1.29652	0.819902	0.113807
ENSDARG00000095915.1	col6a3	collagen,_type_VI,_alpha_3_[Source:ZFIN;Acc:ZDB-GENE-070501-8]	114	29	63.3788	1.29415	1.09206	0.235996
ENSDARG00000077087.4	si:ch211-196g2.4	si:ch211-196g2.4_[Source:ZFIN;Acc:ZDB-GENE-081104-160]	389	99	216.294	1.29351	0.718921	0.0719809
ENSDARG00000060116.6	camk1a	calcium/calmodulin-dependent_protein_kinase_Ia_[Source:ZFIN;Acc:ZDB-GENE-131120-147]	161	41	89.5364	1.29261	0.956824	0.176717
ENSDARG00000091521.3	MAP3K11	mitogen-activated_protein_kinase_kinase_kinase_11_[Source:HGNC_Symbol;Acc:HGNC:6850]	208	53	115.694	1.29176	0.873273	0.139082
ENSDARG00000093799.2	setbp1	SET_binding_protein_1_[Source:ZFIN;Acc:ZDB-GENE-060526-72]	721	184	401.215	1.28953	0.618507	0.0370772
ENSDARG00000076960.3	paqr4a	progestin_and_adipoQ_receptor_family_member_IVa_[Source:ZFIN;Acc:ZDB-GENE-131127-110]	86	22	47.8898	1.28607	1.22258	0.292828
ENSDARG00000104727.1	ino80da	INO80_complex_subunit_Da_[Source:ZFIN;Acc:ZDB-GENE-091204-416]	86	22	47.8898	1.28607	1.22258	0.292828
ENSDARG00000104713.1	zgc:165653	zgc:165653_[Source:ZFIN;Acc:ZDB-GENE-070620-24]	770	197	428.796	1.2859	0.609632	0.0349179
ENSDARG00000101073.1	si:zfos-1011f11.2	si:zfos-1011f11.2_[Source:ZFIN;Acc:ZDB-GENE-121214-271]	164	42	91.3542	1.28448	0.948756	0.175784
ENSDARG00000069467.5	igsf9bb	immunoglobulin_superfamily,_member_9Bb_[Source:ZFIN;Acc:ZDB-GENE-091112-15]	156	40	86.9288	1.28271	0.966065	0.184253
ENSDARG00000098420.2	SNTA1	syntrophin_alpha_1_[Source:HGNC_Symbol;Acc:HGNC:11167]	191	49	106.448	1.28196	0.897663	0.153261
ENSDARG00000088083.2	sik3	SIK_family_kinase_3_[Source:ZFIN;Acc:ZDB-GENE-140106-203]	989	254	551.366	1.28038	0.58081	0.027491
ENSDARG00000076501.3	asxl2	additional_sex_combs_like_transcriptional_regulator_2_[Source:ZFIN;Acc:ZDB-GENE-100412-1]	724	186	403.666	1.27993	0.616228	0.0377985
ENSDARG00000062687.6	kcnh7	potassium_channel,_voltage_gated_eag_related_subfamily_H,_member_7_[Source:ZFIN;Acc:ZDB-GENE-120214-39]	389	100	216.927	1.27901	0.716212	0.0741318
ENSDARG00000008398.10	cacna1c	calcium_channel,_voltage-dependent,_L_type,_alpha_1C_subunit_[Source:ZFIN;Acc:ZDB-GENE-020129-1]	595	153	331.831	1.2786	0.642971	0.0467479
ENSDARG00000035273.7	tmtc2b	transmembrane_and_tetratricopeptide_repeat_containing_2b_[Source:ZFIN;Acc:ZDB-GENE-081031-100]	353	91	197.013	1.27497	0.73555	0.0830325
ENSDARG00000104578.1	CABZ01081359.1	NA	128	33	71.4398	1.27485	1.03976	0.220161
ENSDARG00000090153.3	cyldl	cylindromatosis_(turban_tumor_syndrome),_like_[Source:ZFIN;Acc:ZDB-GENE-131127-190]	159	41	88.7466	1.27457	0.957662	0.183215
ENSDARG00000096307.2	CACNA1I	(1_of_many)_calcium_voltage-gated_channel_subunit_alpha1_I_[Source:HGNC_Symbol;Acc:HGNC:1396]	190	49	106.053	1.27439	0.897849	0.155789
ENSDARG00000059090.4	sstr2a	somatostatin_receptor_2a_[Source:ZFIN;Acc:ZDB-GENE-140130-1]	155	40	86.5339	1.27344	0.966531	0.18766
ENSDARG00000078452.5	hmox2b	heme_oxygenase_2b_[Source:ZFIN;Acc:ZDB-GENE-091118-52]	372	96	207.681	1.27344	0.724214	0.0786844
ENSDARG00000002991.12	cep135	centrosomal_protein_135_[Source:ZFIN;Acc:ZDB-GENE-041210-325]	662	171	369.685	1.27207	0.626624	0.0423518
ENSDARG00000099034.1	unc5a	unc-5_netrin_receptor_A_[Source:ZFIN;Acc:ZDB-GENE-080219-19]	89	23	49.7076	1.27141	1.20219	0.290246
ENSDARG00000099708.1	cacna1hb	calcium_channel,_voltage-dependent,_T_type,_alpha_1H_subunit_b_[Source:ZFIN;Acc:ZDB-GENE-090312-128]	89	23	49.7076	1.27141	1.20219	0.290246
ENSDARG00000078366.4	robo2	roundabout,_axon_guidance_receptor,_homolog_2_(Drosophila)_[Source:ZFIN;Acc:ZDB-GENE-001019-1]	178	46	99.4152	1.27141	0.918405	0.166245
ENSDARG00000105178.2	erc2	ELKS/RAB6-interacting/CAST_family_member_2_[Source:ZFIN;Acc:ZDB-GENE-130530-700]	294	76	164.217	1.27099	0.776107	0.101496
ENSDARG00000100307.1	adamts5	ADAM_metallopeptidase_with_thrombospondin_type_1_motif_5_[Source:NCBI_gene;Acc:565053]	220	57	122.965	1.26771	0.852075	0.136806
ENSDARG00000074905.3	camk1da	calcium/calmodulin-dependent_protein_kinase_1Da_[Source:ZFIN;Acc:ZDB-GENE-080402-7]	409	106	228.624	1.26728	0.704204	0.0719259
ENSDARG00000016667.12	gabbr1b	gamma-aminobutyric_acid_(GABA)_B_receptor,_1b_[Source:ZFIN;Acc:ZDB-GENE-060503-5]	1350	350	754.703	1.26677	0.550571	0.0214011
ENSDARG00000102180.1	shroom3	shroom_family_member_3_[Source:ZFIN;Acc:ZDB-GENE-120817-1]	374	97	209.104	1.26622	0.721764	0.0793719
ENSDARG00000100562.1	CABZ01080702.1	NA	578	150	323.219	1.26535	0.644814	0.0497226
ENSDARG00000016868.10	rhobtb2a	Rho-related_BTB_domain_containing_2a_[Source:ZFIN;Acc:ZDB-GENE-060315-11]	443	115	247.748	1.26491	0.688799	0.0662979
ENSDARG00000100772.1	si:ch211-154c21.1	si:ch211-154c21.1_[Source:ZFIN;Acc:ZDB-GENE-141216-146]	100	26	55.9508	1.26266	1.14404	0.269732
ENSDARG00000070228.6	cdk6	cyclin-dependent_kinase_6_[Source:ZFIN;Acc:ZDB-GENE-060503-786]	200	52	111.902	1.26266	0.879539	0.151119
ENSDARG00000102064.1	kcna2b	potassium_voltage-gated_channel,_shaker-related_subfamily,_member_2b_[Source:ZFIN;Acc:ZDB-GENE-080204-89]	238	62	133.239	1.25986	0.828351	0.128278
ENSDARG00000098849.2	SLC25A29	solute_carrier_family_25_member_29_[Source:HGNC_Symbol;Acc:HGNC:20116]	165	43	92.3822	1.2593	0.941672	0.181125
ENSDARG00000005578.7	ugp2a	UDP-glucose_pyrophosphorylase_2a_[Source:ZFIN;Acc:ZDB-GENE-090311-46]	1461	381	818.163	1.25833	0.543042	0.0204932
ENSDARG00000032808.8	tdrd7a	tudor_domain_containing_7_a_[Source:ZFIN;Acc:ZDB-GENE-040426-2103]	92	24	51.5254	1.25784	1.18285	0.287602
ENSDARG00000091137.1	CABZ01079258.1	NA	916	239	513.041	1.25758	0.584615	0.0314669
ENSDARG00000101589.2	cacna1db	calcium_channel,_voltage-dependent,_L_type,_alpha_1D_subunit,_b_[Source:ZFIN;Acc:ZDB-GENE-040525-3]	410	107	229.652	1.25725	0.701869	0.0732462
ENSDARG00000055313.7	slc12a10.1	solute_carrier_family_12_(sodium/potassium/chloride_transporters),_member_10,_tandem_duplicate_1_[Source:ZFIN;Acc:ZDB-GENE-060503-330]	226	59	126.601	1.25678	0.842243	0.135652
ENSDARG00000060148.6	sh3pxd2aa	SH3_and_PX_domains_2Aa_[Source:ZFIN;Acc:ZDB-GENE-060503-271]	655	171	366.921	1.25674	0.625271	0.0444408
ENSDARG00000087013.3	cubn	cubilin_(intrinsic_factor-cobalamin_receptor)_[Source:ZFIN;Acc:ZDB-GENE-060228-6]	2560	669	1434.49	1.25531	0.509448	0.0137377
ENSDARG00000098857.1	lifra	leukemia_inhibitory_factor_receptor_alpha_a_[Source:ZFIN;Acc:ZDB-GENE-050327-16]	646	169	362.101	1.25375	0.626636	0.0454176
ENSDARG00000001857.10	aff4	AF4/FMR2_family,_member_4_[Source:ZFIN;Acc:ZDB-GENE-100910-5]	1032	270	578.476	1.25365	0.571775	0.0283389
ENSDARG00000032072.7	cdk16	cyclin-dependent_kinase_16_[Source:ZFIN;Acc:ZDB-GENE-030131-2939]	856	224	479.851	1.25335	0.591297	0.0340341
ENSDARG00000009459.7	slc35e4	solute_carrier_family_35,_member_E4_[Source:ZFIN;Acc:ZDB-GENE-050417-407]	191	50	107.081	1.25281	0.891978	0.16016
ENSDARG00000089715.3	si:cabz01054394.7	si:cabz01054394.7_[Source:ZFIN;Acc:ZDB-GENE-161017-111]	84	22	47.1	1.25213	1.22735	0.307641
ENSDARG00000109113.1	NA	NA	84	22	47.1	1.25213	1.22735	0.307641
ENSDARG00000077083.3	avpr1aa	arginine_vasopressin_receptor_1Aa_[Source:ZFIN;Acc:ZDB-GENE-101028-2]	168	44	94.2	1.25213	0.934058	0.180075
ENSDARG00000062325.6	shank2	SH3_and_multiple_ankyrin_repeat_domains_2_[Source:ZFIN;Acc:ZDB-GENE-061207-58]	748	196	419.474	1.25142	0.606927	0.039217
ENSDARG00000069767.5	pvrl1a	poliovirus_receptor-related_1a_[Source:ZFIN;Acc:ZDB-GENE-090224-1]	332	87	186.187	1.25134	0.744375	0.0927519
ENSDARG00000103467.1	limk1a	LIM_domain_kinase_1a_[Source:ZFIN;Acc:ZDB-GENE-061212-3]	370	97	207.524	1.25071	0.72116	0.0828645
ENSDARG00000067912.4	MAN1C1	si:ch73-373m9.1_[Source:ZFIN;Acc:ZDB-GENE-110411-115]	541	142	303.542	1.24898	0.652021	0.0554227
ENSDARG00000094563.2	znf1144	zinc_finger_protein_1144_[Source:ZFIN;Acc:ZDB-GENE-050420-78]	80	21	44.8873	1.24885	1.25208	0.318561
ENSDARG00000002483.7	wnt7ab	wingless-type_MMTV_integration_site_family,_member_7Ab_[Source:ZFIN;Acc:ZDB-GENE-100922-44]	198	52	111.112	1.24816	0.87982	0.156001
ENSDARG00000017055.9	zymnd12	zinc_finger,_MYND-type_containing_12_[Source:ZFIN;Acc:ZDB-GENE-041114-133]	118	31	66.2245	1.24769	1.0678	0.242618
ENSDARG00000071357.4	map4k3b	mitogen-activated_protein_kinase_kinase_kinase_kinase_3b_[Source:ZFIN;Acc:ZDB-GENE-090428-1]	586	154	328.91	1.24721	0.639425	0.0511142
ENSDARG00000102589.1	rsf1a	remodeling_and_spacing_factor_1a_[Source:ZFIN;Acc:ZDB-GENE-120215-90]	449	118	252.017	1.24717	0.683074	0.0678777
ENSDARG00000063713.8	syngap1a	synaptic_Ras_GTPase_activating_protein_1a_[Source:ZFIN;Acc:ZDB-GENE-060503-370]	1012	266	568.046	1.24695	0.572489	0.029397
ENSDARG00000063040.6	btbd11b	BTB_(POZ)_domain_containing_11b_[Source:ZFIN;Acc:ZDB-GENE-050419-99]	175	46	98.2305	1.24689	0.919237	0.174959
ENSDARG00000020178.10	nova1	neuro-oncological_ventral_antigen_1_[Source:ZFIN;Acc:ZDB-GENE-060526-113]	1734	456	973.454	1.24624	0.529108	0.0185049
ENSDARG00000102023.2	phf13	PHD_finger_protein_13_[Source:ZFIN;Acc:ZDB-GENE-121113-2]	346	91	194.248	1.24607	0.734378	0.0897392
ENSDARG00000090815.3	kcnj10a	potassium_inwardly-rectifying_channel,_subfamily_J,_member_10a_[Source:ZFIN;Acc:ZDB-GENE-130726-1]	171	45	96.0178	1.24524	0.926681	0.179025
ENSDARG00000036998.3	arf3b	ADP-ribosylation_factor_3b_[Source:ZFIN;Acc:ZDB-GENE-030616-356]	433	114	243.166	1.24457	0.689224	0.0709556
ENSDARG00000007723.5	efnb1	ephrin-B1_[Source:ZFIN;Acc:ZDB-GENE-010618-2]	448	118	251.622	1.24395	0.682882	0.0685124
ENSDARG00000036897.6	NA	NA	91	24	51.1305	1.24207	1.18503	0.294575
ENSDARG00000092359.2	si:dkeyp-113d7.10	si:dkeyp-113d7.10_[Source:ZFIN;Acc:ZDB-GENE-061207-80]	345	91	193.853	1.2419	0.734214	0.0907477
ENSDARG00000036156.8	fnbp1a	formin_binding_protein_1a_[Source:ZFIN;Acc:ZDB-GENE-081105-105]	250	66	140.51	1.24063	0.81134	0.126237
ENSDARG00000076076.6	crtc1b	CREB_regulated_transcription_coactivator_1b_[Source:ZFIN;Acc:ZDB-GENE-041210-266]	140	37	78.711	1.23907	0.99739	0.214121
ENSDARG00000100717.1	socs5a	suppressor_of_cytokine_signaling_5a_[Source:ZFIN;Acc:ZDB-GENE-061013-408]	798	211	448.716	1.23839	0.596678	0.0379431
ENSDARG00000098955.1	ssh2b	slingshot_protein_phosphatase_2b_[Source:ZFIN;Acc:ZDB-GENE-081205-4]	726	192	408.254	1.2381	0.608251	0.0417993
ENSDARG00000101502.1	CR753816.1	NA	155	41	87.1669	1.23781	0.959459	0.197011
ENSDARG00000070272.4	casp8l2	caspase_8,_apoptosis-related_cysteine_peptidase,_like_2_[Source:ZFIN;Acc:ZDB-GENE-070608-2]	136	36	76.4983	1.23678	1.00809	0.219876
ENSDARG00000042114.8	bin1a	bridging_integrator_1a_[Source:ZFIN;Acc:ZDB-GENE-070912-715]	306	81	172.121	1.23678	0.760153	0.103735
ENSDARG00000069654.6	ppp6r2b	protein_phosphatase_6,_regulatory_subunit_2b_[Source:ZFIN;Acc:ZDB-GENE-070705-441]	578	153	325.118	1.23678	0.639573	0.053143
ENSDARG00000035630.3	ypel1	yippee-like_1_[Source:ZFIN;Acc:ZDB-GENE-040808-41]	1484	393	834.843	1.23613	0.537946	0.0215692
ENSDARG00000079378.4	phldb1b	pleckstrin_homology-like_domain,_family_B,_member_1b_[Source:ZFIN;Acc:ZDB-GENE-121114-8]	668	177	375.853	1.23534	0.618676	0.0458528
ENSDARG00000102691.1	BX649556.3	NA	83	22	46.7051	1.23485	1.22985	0.315346
ENSDARG00000055754.4	smc1a	structural_maintenance_of_chromosomes_1A_[Source:ZFIN;Acc:ZDB-GENE-090506-9]	935	248	526.242	1.23387	0.578164	0.0328338
ENSDARG00000039218.5	gpr101	G_protein-coupled_receptor_101_[Source:ZFIN;Acc:ZDB-GENE-070914-1]	128	34	72.0728	1.23178	1.03104	0.232204
ENSDARG00000013491.10	map3k9	mitogen-activated_protein_kinase_kinase_kinase_9_[Source:ZFIN;Acc:ZDB-GENE-081113-5]	143	38	80.5288	1.23118	0.987774	0.212609
ENSDARG00000025189.7	cpne8	copine_VIII_[Source:ZFIN;Acc:ZDB-GENE-100809-1]	158	42	88.9847	1.2307	0.951211	0.195724
ENSDARG00000059567.6	si:ch73-281f12.4	si:ch73-281f12.4_[Source:ZFIN;Acc:ZDB-GENE-130530-682]	376	100	211.793	1.22997	0.71398	0.0849429
ENSDARG00000068406.4	six5	SIX_homeobox_5_[Source:ZFIN;Acc:ZDB-GENE-010201-3]	203	54	114.352	1.22969	0.868593	0.156856
ENSDARG00000014169.8	SYT2	synaptotagmin_2_[Source:HGNC_Symbol;Acc:HGNC:11510]	233	62	131.264	1.22923	0.828361	0.137827
ENSDARG00000105544.1	si:ch1073-363c19.3	si:ch1073-363c19.3_[Source:ZFIN;Acc:ZDB-GENE-160728-133]	139	37	78.3161	1.22873	0.998059	0.218279
ENSDARG00000102142.1	ece2b	endothelin_converting_enzyme_2b_[Source:ZFIN;Acc:ZDB-GENE-131120-140]	773	206	435.678	1.22706	0.598446	0.0403238
ENSDARG00000068971.4	mex3c	mex-3_RNA_binding_family_member_C_[Source:ZFIN;Acc:ZDB-GENE-130925-2]	240	64	135.295	1.22613	0.819594	0.134648
ENSDARG00000030761.7	syt16	synaptotagmin_XVI_[Source:ZFIN;Acc:ZDB-GENE-090313-210]	345	92	194.486	1.22613	0.731246	0.0935877
ENSDARG00000055113.5	pom121	POM121_transmembrane_nucleoporin_[Source:ZFIN;Acc:ZDB-GENE-030131-6557]	705	188	397.429	1.22613	0.609844	0.0443715
ENSDARG00000074258.3	gramd1bb	GRAM_domain_containing_1Bb_[Source:ZFIN;Acc:ZDB-GENE-140106-106]	386	103	217.641	1.2252	0.707806	0.0834555
ENSDARG00000018096.9	scap	SREBF_chaperone_[Source:ZFIN;Acc:ZDB-GENE-040107-41]	352	94	198.517	1.22408	0.726567	0.0920371
ENSDARG00000059455.5	dqx1	DEAQ_box_RNA-dependent_ATPase_1_[Source:ZFIN;Acc:ZDB-GENE-150224-1]	453	121	255.496	1.22374	0.677149	0.0707312
ENSDARG00000036944.7	ensaa	endosulfine_alpha_a_[Source:ZFIN;Acc:ZDB-GENE-060503-181]	262	70	147.781	1.22338	0.795744	0.124194
ENSDARG00000055459.6	dlgap3	discs,_large_(Drosophila)_homolog-associated_protein_3_[Source:ZFIN;Acc:ZDB-GENE-060503-413]	262	70	147.781	1.22338	0.795744	0.124194
ENSDARG00000094908.2	lingo4a	leucine_rich_repeat_and_Ig_domain_containing_4a_[Source:ZFIN;Acc:ZDB-GENE-060503-275]	86	23	48.5229	1.22194	1.20893	0.31213
ENSDARG00000101704.1	lrrc24	leucine_rich_repeat_containing_24_[Source:ZFIN;Acc:ZDB-GENE-060503-496]	172	46	97.0457	1.22194	0.920139	0.184179
ENSDARG00000020771.10	tnr	tenascin_R_(restrictin,_janusin)_[Source:ZFIN;Acc:ZDB-GENE-030804-1]	1585	424	894.354	1.22159	0.530703	0.0213448
ENSDARG00000098693.1	CABZ01066717.1	NA	157	42	88.5898	1.22154	0.951655	0.199282
ENSDARG00000026499.7	ppm1e	protein_phosphatase,_Mg2+/Mn2+_dependent,_1E_[Source:ZFIN;Acc:ZDB-GENE-070326-2]	598	160	337.447	1.22131	0.631681	0.0531827
ENSDARG00000033411.9	cabp1b	calcium_binding_protein_1b_[Source:ZFIN;Acc:ZDB-GENE-040718-111]	142	38	80.1339	1.22106	0.9884	0.216685
ENSDARG00000067729.4	arid3c	AT_rich_interactive_domain_3C_(BRIGHT-like)_[Source:ZFIN;Acc:ZDB-GENE-060526-12]	695	186	392.213	1.22095	0.610766	0.0456032
ENSDARG00000063158.6	CABZ01081780.1	NA	269	72	151.812	1.22078	0.788492	0.121564
ENSDARG00000091408.2	mtcl1	microtubule_crosslinking_factor_1_[Source:ZFIN;Acc:ZDB-GENE-120508-3]	594	159	335.235	1.22068	0.632552	0.0536361
ENSDARG00000003069.8	btbd7	BTB_(POZ)_domain_containing_7_[Source:ZFIN;Acc:ZDB-GENE-030131-4477]	239	64	134.9	1.22011	0.819586	0.13657
ENSDARG00000044954.7	slit1a	slit_homolog_1a_(Drosophila)_[Source:ZFIN;Acc:ZDB-GENE-030722-3]	1922	515	1085.05	1.2192	0.518024	0.0185942
ENSDARG00000017266.7	scml4	sex_comb_on_midleg-like_4_(Drosophila)_[Source:ZFIN;Acc:ZDB-GENE-041210-338]	153	41	86.3771	1.21908	0.960423	0.20433
ENSDARG00000079581.4	nyap2a	neuronal_tyrosine-phosphorylated_phosphoinositide-3-kinase_adaptor_2a_[Source:ZFIN;Acc:ZDB-GENE-131121-129]	179	48	101.076	1.21809	0.906117	0.178851
ENSDARG00000094181.3	shroom1	shroom_family_member_1_[Source:ZFIN;Acc:ZDB-GENE-091204-385]	343	92	193.697	1.21774	0.730923	0.0957066
ENSDARG00000089050.3	cuzd1.1	CUB_and_zona_pellucida-like_domains_1,_tandem_duplicate_1_[Source:ZFIN;Acc:ZDB-GENE-131122-16]	384	103	216.852	1.2177	0.707438	0.0851994
ENSDARG00000052779.6	zgc:153932	zgc:153932_[Source:ZFIN;Acc:ZDB-GENE-070209-223]	205	55	115.775	1.21736	0.863237	0.158473
ENSDARG00000078902.6	rims1b	regulating_synaptic_membrane_exocytosis_1b_[Source:ZFIN;Acc:ZDB-GENE-101223-4]	607	163	342.901	1.21606	0.628539	0.0530213
ENSDARG00000079878.4	tmem151bb	transmembrane_protein_151Bb_[Source:ZFIN;Acc:ZDB-GENE-131125-107]	134	36	75.7084	1.2154	1.00956	0.228632
ENSDARG00000089107.3	si:ch1073-189o9.1	si:ch1073-189o9.1_[Source:ZFIN;Acc:ZDB-GENE-100922-66]	201	54	113.563	1.2154	0.868847	0.161852
ENSDARG00000034907.7	paqr7b	progestin_and_adipoQ_receptor_family_member_VII,_b_[Source:ZFIN;Acc:ZDB-GENE-030728-2]	472	127	266.797	1.2132	0.66795	0.0693243
ENSDARG00000105625.1	si:cabz01007812.1	si:cabz01007812.1_[Source:ZFIN;Acc:ZDB-GENE-160728-152]	78	21	44.0974	1.21233	1.25765	0.335067
ENSDARG00000102152.1	FO834898.1	NA	130	35	73.4957	1.21233	1.0209	0.235029
ENSDARG00000028793.8	nlk2	nemo-like_kinase,_type_2_[Source:ZFIN;Acc:ZDB-GENE-080320-1]	1459	393	824.97	1.21162	0.534828	0.023486
ENSDARG00000019457.7	tfe3b	transcription_factor_binding_to_IGHM_enhancer_3b_[Source:ZFIN;Acc:ZDB-GENE-010919-3]	245	66	138.536	1.21148	0.811196	0.135318
ENSDARG00000008403.8	phospho1	phosphatase,_orphan_1_[Source:ZFIN;Acc:ZDB-GENE-040801-198]	386	104	218.274	1.21126	0.705195	0.0858658
ENSDARG00000104981.1	SLC45A4	(1_of_many)_solute_carrier_family_45_member_4_[Source:HGNC_Symbol;Acc:HGNC:29196]	200	54	113.168	1.20821	0.868981	0.164415
ENSDARG00000058603.7	jph1a	junctophilin_1a_[Source:ZFIN;Acc:ZDB-GENE-040724-233]	1362	368	770.837	1.20719	0.539247	0.0251783
ENSDARG00000061687.6	atxn1a	ataxin_1a_[Source:ZFIN;Acc:ZDB-GENE-060503-759]	470	127	266.007	1.20707	0.667562	0.0705784
ENSDARG00000062024.6	kif1ab	kinesin_family_member_1Ab_[Source:ZFIN;Acc:ZDB-GENE-070912-480]	5243	1418	2968.21	1.20577	0.476521	0.0113942
ENSDARG00000089340.2	rhobtb2b	Rho-related_BTB_domain_containing_2b_[Source:ZFIN;Acc:ZDB-GENE-071125-1]	1109	300	627.876	1.20546	0.556312	0.0302435
ENSDARG00000073914.3	fam163b	family_with_sequence_similarity_163,_member_B_[Source:ZFIN;Acc:ZDB-GENE-091204-96]	218	59	123.441	1.20478	0.842603	0.152765
ENSDARG00000093357.2	nyap2b	neuronal_tyrosine-phosphorylated_phosphoinositide-3-kinase_adaptor_2b_[Source:ZFIN;Acc:ZDB-GENE-070705-169]	687	186	389.054	1.20425	0.609247	0.0480851
ENSDARG00000021909.8	VSTM2A	zgc:110852_[Source:ZFIN;Acc:ZDB-GENE-050306-31]	107	29	60.6144	1.20273	1.10083	0.274586
ENSDARG00000095170.3	lrrfip1b	leucine_rich_repeat_(in_FLII)_interacting_protein_1b_[Source:ZFIN;Acc:ZDB-GENE-050208-324]	686	186	388.659	1.20215	0.609057	0.0484065
ENSDARG00000079328.3	pgbd4	piggyBac_transposable_element_derived_4_[Source:ZFIN;Acc:ZDB-GENE-091204-417]	177	48	100.286	1.20188	0.906653	0.184964
ENSDARG00000004782.12	fgfr3	fibroblast_growth_factor_receptor_3_[Source:ZFIN;Acc:ZDB-GENE-000816-1]	730	198	413.632	1.20164	0.600915	0.0455351
ENSDARG00000103052.1	pcyox1	prenylcysteine_oxidase_1_[Source:ZFIN;Acc:ZDB-GENE-050417-98]	306	83	173.387	1.20159	0.753509	0.110789
ENSDARG00000062934.5	gpr12	G_protein-coupled_receptor_12_[Source:ZFIN;Acc:ZDB-GENE-100209-3]	199	54	112.773	1.20098	0.869121	0.167024
ENSDARG00000059888.5	NA	NA	140	38	79.344	1.2006	0.989693	0.225092
ENSDARG00000063361.7	si:ch211-1e14.1	si:ch211-1e14.1_[Source:ZFIN;Acc:ZDB-GENE-050420-149]	151	41	85.5872	1.20009	0.961433	0.211945
ENSDARG00000063001.5	atp8a1	ATPase,_aminophospholipid_transporter_(APLT),_class_I,_type_8A,_member_1_[Source:ZFIN;Acc:ZDB-GENE-060929-36]	81	22	45.9152	1.19966	1.23499	0.331355
ENSDARG00000038672.8	tcf7	transcription_factor_7_(T-cell_specific,_HMG-box)_[Source:ZFIN;Acc:ZDB-GENE-050222-4]	92	25	52.1584	1.19895	1.17033	0.305624
ENSDARG00000089862.2	si:dkey-16j16.4	si:dkey-16j16.4_[Source:ZFIN;Acc:ZDB-GENE-041111-271]	114	31	64.6449	1.19793	1.07228	0.263916
ENSDARG00000024219.9	zgc:55582	zgc:55582_[Source:ZFIN;Acc:ZDB-GENE-030131-6392]	1581	430	896.572	1.19767	0.526632	0.0229537
ENSDARG00000069101.5	napbb	N-ethylmaleimide-sensitive_factor_attachment_protein,_beta_b_[Source:ZFIN;Acc:ZDB-GENE-070112-2132]	749	204	424.934	1.19564	0.596606	0.0450631
ENSDARG00000027360.8	si:ch211-106h11.3	si:ch211-106h11.3_[Source:ZFIN;Acc:ZDB-GENE-050208-296]	312	85	177.023	1.19525	0.747818	0.109972
ENSDARG00000012649.9	SMAD4	(1_of_many)_SMAD_family_member_4_[Source:HGNC_Symbol;Acc:HGNC:6770]	345	94	195.752	1.1951	0.725421	0.0994629
ENSDARG00000043627.6	NA	NA	477	130	270.671	1.19472	0.662728	0.071431
ENSDARG00000090408.4	ERBB4	(1_of_many)_erb-b2_receptor_tyrosine_kinase_4_[Source:HGNC_Symbol;Acc:HGNC:3432]	110	30	62.4322	1.19371	1.08672	0.272009
ENSDARG00000089357.2	fam73b	family_with_sequence_similarity_73,_member_B_[Source:ZFIN;Acc:ZDB-GENE-050320-135]	132	36	74.9186	1.19371	1.01111	0.237764
ENSDARG00000075580.3	lrch2	leucine-rich_repeats_and_calponin_homology_(CH)_domain_containing_2_[Source:ZFIN;Acc:ZDB-GENE-080114-1]	176	48	99.8915	1.19371	0.906933	0.188105
ENSDARG00000100497.1	hic2	hypermethylated_in_cancer_2_[Source:ZFIN;Acc:ZDB-GENE-030619-1]	671	183	380.836	1.19371	0.610433	0.0505225
ENSDARG00000079276.4	ube2ql1	ubiquitin-conjugating_enzyme_E2Q_family-like_1_[Source:ZFIN;Acc:ZDB-GENE-030131-8137]	1392	380	790.281	1.19233	0.534891	0.0258069
ENSDARG00000012196.11	fer	fer_(fps/fes_related)_tyrosine_kinase_[Source:ZFIN;Acc:ZDB-GENE-060526-234]	326	89	185.084	1.19223	0.737299	0.105872
ENSDARG00000102651.1	NA	NA	912	249	517.792	1.19213	0.573259	0.0375656
ENSDARG00000078440.5	ccdc88aa	coiled-coil_domain_containing_88Aa_[Source:ZFIN;Acc:ZDB-GENE-100701-2]	597	163	338.952	1.1921	0.626536	0.0570819
ENSDARG00000061047.5	abcg4a	ATP-binding_cassette,_sub-family_G_(WHITE),_member_4a_[Source:ZFIN;Acc:ZDB-GENE-050517-39]	333	91	189.114	1.19082	0.732322	0.10393
ENSDARG00000062396.7	anks1aa	ankyrin_repeat_and_sterile_alpha_motif_domain_containing_1Aa_[Source:ZFIN;Acc:ZDB-GENE-090312-152]	201	55	114.196	1.18893	0.863729	0.168664
ENSDARG00000090949.3	dlg5b.1	discs,_large_homolog_5b_(Drosophila),_tandem_duplicate_1_[Source:ZFIN;Acc:ZDB-GENE-120206-4]	1374	376	780.64	1.18882	0.535267	0.0263522
ENSDARG00000099648.1	CABZ01102047.1	NA	409	112	232.422	1.18784	0.689525	0.0849432
ENSDARG00000069912.6	hmga2	high_mobility_group_AT-hook_2_[Source:ZFIN;Acc:ZDB-GENE-030131-3148]	956	262	543.398	1.18668	0.56732	0.0364622
ENSDARG00000098631.1	CABZ01044277.1	NA	1572	431	893.651	1.18608	0.52497	0.0238627
ENSDARG00000042956.5	cyp2ad6	cytochrome_P450,_family_2,_subfamily_AD,_polypeptide_6_[Source:ZFIN;Acc:ZDB-GENE-041001-157]	2531	694	1438.87	1.18594	0.497828	0.0172082
ENSDARG00000098788.1	pcdh2g16	protocadherin_2_gamma_16_[Source:ZFIN;Acc:ZDB-GENE-050610-6]	1659	455	943.202	1.18562	0.521247	0.0229314
ENSDARG00000105104.1	si:dkey-223p19.1	si:dkey-223p19.1_[Source:ZFIN;Acc:ZDB-GENE-120215-140]	834	229	474.328	1.18394	0.58168	0.0418128
ENSDARG00000000086.11	itsn1	intersectin_1_(SH3_domain_protein)_[Source:ZFIN;Acc:ZDB-GENE-030616-226]	2141	588	1217.75	1.18364	0.505727	0.0192597
ENSDARG00000103580.1	NA	NA	91	25	51.7635	1.18318	1.17263	0.312977
ENSDARG00000059466.6	wasf3a	WAS_protein_family,_member_3a_[Source:ZFIN;Acc:ZDB-GENE-060531-55]	273	75	155.291	1.18318	0.777643	0.128136
ENSDARG00000054898.8	ms4a17a.17	membrane-spanning_4-domains,_subfamily_A,_member_17A.17_[Source:ZFIN;Acc:ZDB-GENE-070424-27]	1008	277	573.429	1.18278	0.561312	0.0351033
ENSDARG00000108372.1	ctbp2l	C-terminal_binding_protein_2,_like_[Source:ZFIN;Acc:ZDB-GENE-050902-1]	487	134	277.152	1.18093	0.656641	0.0721075
ENSDARG00000098868.1	XPO5	exportin_5_[Source:HGNC_Symbol;Acc:HGNC:17675]	396	109	225.389	1.18041	0.694387	0.0891431
ENSDARG00000063075.8	soga1	suppressor_of_glucose,_autophagy_associated_1_[Source:ZFIN;Acc:ZDB-GENE-090313-188]	1395	384	793.998	1.18033	0.532593	0.0266785
ENSDARG00000079849.4	nrtn	neurturin_[Source:ZFIN;Acc:ZDB-GENE-100427-6]	145	40	82.5847	1.17722	0.971823	0.22576
ENSDARG00000103290.1	CABZ01085924.1	NA	174	48	99.1016	1.17722	0.907515	0.194565
ENSDARG00000052142.6	acvr1bb	activin_A_receptor,_type_IBb_[Source:ZFIN;Acc:ZDB-GENE-131120-9]	493	136	280.788	1.17722	0.653889	0.0718074
ENSDARG00000076068.3	crtc1a	CREB_regulated_transcription_coactivator_1a_[Source:ZFIN;Acc:ZDB-GENE-061027-225]	250	69	142.409	1.1765	0.799127	0.140959
ENSDARG00000103054.1	dnm2b	dynamin_2b_[Source:ZFIN;Acc:ZDB-GENE-040426-2371]	786	217	447.775	1.17607	0.587186	0.0451881
ENSDARG00000028857.7	sgsm1a	small_G_protein_signaling_modulator_1a_[Source:ZFIN;Acc:ZDB-GENE-060526-379]	239	66	136.166	1.17571	0.811113	0.147196
ENSDARG00000075747.4	zfyve16	zinc_finger,_FYVE_domain_containing_16_[Source:ZFIN;Acc:ZDB-GENE-091116-62]	688	190	391.981	1.17565	0.603811	0.0515291
ENSDARG00000017953.9	tp73	tumor_protein_p73_[Source:ZFIN;Acc:ZDB-GENE-030814-2]	76	21	43.3076	1.17485	1.26314	0.352318
ENSDARG00000022185.8	CABZ01077370.1	NA	76	21	43.3076	1.17485	1.26314	0.352318
ENSDARG00000076075.4	myh7ba	myosin,_heavy_chain_7B,_cardiac_muscle,_beta_a_[Source:ZFIN;Acc:ZDB-GENE-100914-2]	351	97	200.021	1.17465	0.717908	0.101794
ENSDARG00000092652.2	qrfpr4	pyroglutamylated_RFamide_peptide_receptor_4_[Source:ZFIN;Acc:ZDB-GENE-091204-354]	112	31	63.855	1.1724	1.07453	0.275238
ENSDARG00000062696.6	dgkg	diacylglycerol_kinase,_gamma_[Source:ZFIN;Acc:ZDB-GENE-081105-39]	224	62	127.71	1.1724	0.828583	0.157085
ENSDARG00000088908.2	CU570691.1	NA	361	100	205.869	1.17124	0.71136	0.0996655
ENSDARG00000068428.7	si:ch211-153j24.3	si:ch211-153j24.3_[Source:ZFIN;Acc:ZDB-GENE-041014-38]	83	23	47.3381	1.17072	1.21616	0.335731
ENSDARG00000087751.2	CR382337.1	NA	101	28	57.6118	1.1701	1.12042	0.296329
ENSDARG00000062974.8	itga2.2	integrin,_alpha_2_(CD49B,_alpha_2_subunit_of_VLA-2_receptor),_tandem_duplicate_2_[Source:ZFIN;Acc:ZDB-GENE-091118-70]	202	56	115.224	1.1701	0.858585	0.172939
ENSDARG00000010023.7	CU856539.1	NA	1035	287	590.423	1.16975	0.556391	0.0355195
ENSDARG00000101891.1	arid1ab	AT_rich_interactive_domain_1Ab_(SWI-like)_[Source:ZFIN;Acc:ZDB-GENE-030131-5725]	1875	520	1069.65	1.16955	0.510723	0.0220224
ENSDARG00000089060.2	kcnj1a.5	potassium_inwardly-rectifying_channel,_subfamily_J,_member_1a,_tandem_duplicate_5_[Source:ZFIN;Acc:ZDB-GENE-050420-120]	256	71	146.045	1.16949	0.791542	0.139545
ENSDARG00000104005.1	FQ790211.1	NA	173	48	98.7067	1.16891	0.907818	0.197885
ENSDARG00000016788.9	zeb1a	zinc_finger_E-box_binding_homeobox_1a_[Source:ZFIN;Acc:ZDB-GENE-070912-124]	746	207	425.648	1.16878	0.592231	0.0484353
ENSDARG00000079624.3	amer1	APC_membrane_recruitment_protein_1_[Source:ZFIN;Acc:ZDB-GENE-070719-2]	861	239	491.321	1.16824	0.575248	0.04227
ENSDARG00000032039.8	mxd1	MAX_dimerization_protein_1_[Source:ZFIN;Acc:ZDB-GENE-060526-246]	407	113	232.265	1.16795	0.68676	0.0890066
ENSDARG00000102200.1	man2a1	mannosidase,_alpha,_class_2A,_member_1_[Source:ZFIN;Acc:ZDB-GENE-060526-31]	180	50	102.737	1.16724	0.894381	0.191866
ENSDARG00000077349.4	NA	NA	403	112	230.052	1.16652	0.688396	0.0901608
ENSDARG00000086027.3	si:ch211-168d23.3	si:ch211-168d23.3_[Source:ZFIN;Acc:ZDB-GENE-131127-572]	295	82	168.41	1.16626	0.755473	0.12265
ENSDARG00000011703.11	clocka	clock_circadian_regulator_a_[Source:ZFIN;Acc:ZDB-GENE-990630-14]	464	129	264.904	1.16599	0.662252	0.0782978
ENSDARG00000017386.8	sobpb	sine_oculis_binding_protein_homolog_(Drosophila)_b_[Source:ZFIN;Acc:ZDB-GENE-041210-8]	406	113	231.87	1.1644	0.686573	0.0898941
ENSDARG00000031095.7	veph1	ventricular_zone_expressed_PH_domain-containing_1_[Source:ZFIN;Acc:ZDB-GENE-041014-375]	97	27	55.3991	1.16427	1.13778	0.306177
ENSDARG00000079912.4	rapgefl1	Rap_guanine_nucleotide_exchange_factor_(GEF)-like_1_[Source:ZFIN;Acc:ZDB-GENE-131121-404]	463	129	264.509	1.16288	0.662059	0.0790095
ENSDARG00000074777.5	ank1b	ankyrin_1,_erythrocytic_b_[Source:ZFIN;Acc:ZDB-GENE-091113-6]	1518	423	867.261	1.16268	0.523239	0.0262775
ENSDARG00000101034.1	NA	NA	165	46	94.2813	1.162	0.922539	0.207825
ENSDARG00000099093.1	dock1	dedicator_of_cytokinesis_1_[Source:ZFIN;Acc:ZDB-GENE-080108-5]	416	116	237.719	1.1617	0.681436	0.0882354
ENSDARG00000104810.1	akt3a	v-akt_murine_thymoma_viral_oncogene_homolog_3a_[Source:ZFIN;Acc:ZDB-GENE-050419-180]	566	158	323.544	1.16012	0.628726	0.0650104
ENSDARG00000077134.4	gpr158a	G_protein-coupled_receptor_158a_[Source:ZFIN;Acc:ZDB-GENE-060130-18]	505	141	288.692	1.15983	0.646687	0.0728943
ENSDARG00000098856.1	RYR2	ryanodine_receptor_2_[Source:HGNC_Symbol;Acc:HGNC:10484]	1539	430	879.986	1.15882	0.521585	0.0263011
ENSDARG00000055493.5	hic1	hypermethylated_in_cancer_1_[Source:ZFIN;Acc:ZDB-GENE-040713-2]	433	121	247.597	1.1586	0.673402	0.0853383
ENSDARG00000101757.1	si:dkey-27n6.4	si:dkey-27n6.4_[Source:ZFIN;Acc:ZDB-GENE-041014-42]	644	180	368.274	1.1583	0.609613	0.0574248
ENSDARG00000102099.2	si:ch211-255f4.11	si:ch211-255f4.11_[Source:ZFIN;Acc:ZDB-GENE-050208-387]	118	33	67.4906	1.15749	1.04918	0.269924
ENSDARG00000038121.7	si:ch211-13k12.2	si:ch211-13k12.2_[Source:ZFIN;Acc:ZDB-GENE-061207-5]	350	98	200.259	1.15574	0.714983	0.105995
ENSDARG00000077874.6	vwa10.1	von_Willebrand_factor_A_domain_containing_10,_tandem_duplicate_1_[Source:ZFIN;Acc:ZDB-GENE-090313-291]	282	79	161.377	1.15501	0.764274	0.130724
ENSDARG00000074064.3	rem2	RAS_(RAD_and_GEM)-like_GTP_binding_2_[Source:ZFIN;Acc:ZDB-GENE-081110-1]	253	71	144.86	1.15249	0.791417	0.145329
ENSDARG00000032865.8	pacsin1a	protein_kinase_C_and_casein_kinase_substrate_in_neurons_1a_[Source:ZFIN;Acc:ZDB-GENE-050522-155]	2822	792	1615.83	1.15239	0.487182	0.01801
ENSDARG00000074120.3	usp2b	ubiquitin_specific_peptidase_2b_[Source:ZFIN;Acc:ZDB-GENE-100208-2]	299	84	171.256	1.15092	0.749397	0.124587
ENSDARG00000071823.7	adarb2	adenosine_deaminase,_RNA-specific,_B2_(non-functional)_[Source:ZFIN;Acc:ZDB-GENE-060503-160]	185	52	105.978	1.15018	0.882204	0.192315
ENSDARG00000104277.1	BX942846.1	NA	96	27	55.0042	1.14932	1.13982	0.313297
ENSDARG00000099262.1	si:dkey-16p6.1	si:dkey-16p6.1_[Source:ZFIN;Acc:ZDB-GENE-081103-43]	128	36	73.3389	1.14932	1.01441	0.257218
ENSDARG00000060865.5	scai	suppressor_of_cancer_cell_invasion_[Source:ZFIN;Acc:ZDB-GENE-060526-57]	160	45	91.6737	1.14932	0.930743	0.216891
ENSDARG00000086819.5	scn1a	sodium_channel,_voltage-gated,_type_I,_alpha_[Source:ZFIN;Acc:ZDB-GENE-040426-751]	160	45	91.6737	1.14932	0.930743	0.216891
ENSDARG00000057062.5	si:dkey-157g16.6	si:dkey-157g16.6_[Source:ZFIN;Acc:ZDB-GENE-090313-189]	679	191	389.06	1.14908	0.600742	0.0557778
ENSDARG00000062305.7	rims3	regulating_synaptic_membrane_exocytosis_3_[Source:ZFIN;Acc:ZDB-GENE-060503-788]	135	38	77.3694	1.14813	0.993191	0.247681
ENSDARG00000076724.4	pi4kaa	phosphatidylinositol_4-kinase,_catalytic,_alpha_a_[Source:ZFIN;Acc:ZDB-GENE-100204-2]	1492	420	855.094	1.14803	0.521878	0.0278213
ENSDARG00000008127.11	pcdh15b	protocadherin-related_15b_[Source:ZFIN;Acc:ZDB-GENE-050214-1]	476	134	272.808	1.14797	0.6545	0.0794369
ENSDARG00000078066.3	elk1	ELK1,_member_of_ETS_oncogene_family_[Source:ZFIN;Acc:ZDB-GENE-090529-5]	547	154	313.508	1.14785	0.631651	0.0691829
ENSDARG00000052091.6	rbpjb	recombination_signal_binding_protein_for_immunoglobulin_kappa_J_region_b_[Source:ZFIN;Acc:ZDB-GENE-070319-1]	497	140	284.9	1.14706	0.647006	0.0762497
ENSDARG00000078908.6	fbxo41	F-box_protein_41_[Source:ZFIN;Acc:ZDB-GENE-090313-350]	401	113	229.896	1.14652	0.685644	0.094489
ENSDARG00000059965.6	camsap2b	calmodulin_regulated_spectrin-associated_protein_family,_member_2b_[Source:ZFIN;Acc:ZDB-GENE-070912-80]	635	179	364.087	1.14604	0.609316	0.059991
ENSDARG00000045927.4	slc25a44a	solute_carrier_family_25,_member_44_a_[Source:ZFIN;Acc:ZDB-GENE-041114-38]	156	44	89.461	1.14521	0.938878	0.222554
ENSDARG00000104290.1	ripk2	receptor-interacting_serine-threonine_kinase_2_[Source:ZFIN;Acc:ZDB-GENE-030902-3]	124	35	71.1262	1.14415	1.02617	0.264861
ENSDARG00000055271.4	nkd2b	naked_cuticle_homolog_2b_[Source:ZFIN;Acc:ZDB-GENE-081013-6]	248	70	142.252	1.14415	0.795132	0.150165
ENSDARG00000039181.8	trpm3	transient_receptor_potential_cation_channel,_subfamily_M,_member_3_[Source:ZFIN;Acc:ZDB-GENE-060531-95]	630	178	361.479	1.14271	0.609829	0.0609541
ENSDARG00000074505.3	mturn	maturin,_neural_progenitor_differentiation_regulator_homolog_(Xenopus)_[Source:ZFIN;Acc:ZDB-GENE-081104-127]	99	28	56.822	1.14124	1.12342	0.309696
ENSDARG00000099783.1	pcdh2ac	protocadherin_2_alpha_c_[Source:ZFIN;Acc:ZDB-GENE-041118-12]	1283	363	736.473	1.14072	0.532142	0.0320618
ENSDARG00000099008.1	NA	NA	159	45	91.2788	1.14027	0.93117	0.220742
ENSDARG00000078890.5	wdfy3	WD_repeat_and_FYVE_domain_containing_3_[Source:ZFIN;Acc:ZDB-GENE-070705-153]	1678	475	963.366	1.13998	0.512425	0.0261024
ENSDARG00000008485.7	lrp3	low_density_lipoprotein_receptor-related_protein_3_[Source:ZFIN;Acc:ZDB-GENE-080116-3]	385	109	221.045	1.13977	0.692391	0.0997353
ENSDARG00000001559.13	csmd2	CUB_and_Sushi_multiple_domains_2_[Source:ZFIN;Acc:ZDB-GENE-030616-39]	911	258	523.095	1.13932	0.563884	0.0433328
ENSDARG00000062156.6	abi3bpa	ABI_family,_member_3_(NESH)_binding_protein_a_[Source:ZFIN;Acc:ZDB-GENE-070912-325]	374	106	214.802	1.13821	0.697933	0.102925
ENSDARG00000045911.8	tulp4a	tubby_like_protein_4a_[Source:ZFIN;Acc:ZDB-GENE-060503-215]	998	283	573.278	1.13748	0.554168	0.0401125
ENSDARG00000089538.2	rnf166	ring_finger_protein_166_[Source:ZFIN;Acc:ZDB-GENE-061121-1]	282	80	162.01	1.13686	0.760864	0.13513
ENSDARG00000003046.10	sorbs2a	sorbin_and_SH3_domain_containing_2a_[Source:ZFIN;Acc:ZDB-GENE-070308-2]	497	141	285.533	1.13679	0.645127	0.0780491
ENSDARG00000061040.6	pum2	pumilio_RNA-binding_family_member_2_[Source:ZFIN;Acc:ZDB-GENE-081031-76]	574	163	329.868	1.13542	0.62199	0.0679313
ENSDARG00000007412.10	slc2a1b	solute_carrier_family_2_(facilitated_glucose_transporter),_member_1b_[Source:ZFIN;Acc:ZDB-GENE-090915-1]	764	217	439.087	1.13512	0.583166	0.0515976
ENSDARG00000018257.10	ncoa1	nuclear_receptor_coactivator_1_[Source:ZFIN;Acc:ZDB-GENE-041001-175]	647	184	371.991	1.1333	0.604406	0.0607838
ENSDARG00000099995.1	apbb2b	amyloid_beta_(A4)_precursor_protein-binding,_family_B,_member_2b_[Source:ZFIN;Acc:ZDB-GENE-090313-73]	1111	316	638.795	1.1331	0.543134	0.0369577
ENSDARG00000007149.10	nadl1.2	neural_adhesion_molecule_L1.2_[Source:ZFIN;Acc:ZDB-GENE-990415-10]	2337	665	1343.89	1.13247	0.49226	0.0214168
ENSDARG00000063307.7	sgsm2	small_G_protein_signaling_modulator_2_[Source:ZFIN;Acc:ZDB-GENE-131119-52]	316	90	181.768	1.13117	0.732872	0.122716
ENSDARG00000076554.4	cdkn1a	cyclin-dependent_kinase_inhibitor_1A_[Source:ZFIN;Acc:ZDB-GENE-070705-7]	386	110	222.073	1.13034	0.690126	0.101448
ENSDARG00000007151.10	kcnk2b	potassium_channel,_subfamily_K,_member_2b_[Source:ZFIN;Acc:ZDB-GENE-051120-69]	77	22	44.3356	1.1266	1.2456	0.365749
ENSDARG00000062780.4	aifm3	apoptosis-inducing_factor,_mitochondrion-associated,_3_[Source:ZFIN;Acc:ZDB-GENE-140619-2]	140	40	80.6101	1.1266	0.974958	0.247873
ENSDARG00000094377.1	samd10b	sterile_alpha_motif_domain_containing_10b_[Source:ZFIN;Acc:ZDB-GENE-090312-179]	147	42	84.6406	1.1266	0.956725	0.238974
ENSDARG00000024827.8	rnf150a	ring_finger_protein_150a_[Source:ZFIN;Acc:ZDB-GENE-060213-1]	168	48	96.7321	1.1266	0.909462	0.215438
ENSDARG00000062562.6	egln2	egl-9_family_hypoxia-inducible_factor_2_[Source:ZFIN;Acc:ZDB-GENE-060503-757]	175	50	100.763	1.1266	0.895758	0.2085
ENSDARG00000044574.8	rbms3	RNA_binding_motif,_single_stranded_interacting_protein_[Source:ZFIN;Acc:ZDB-GENE-060929-244]	378	108	217.647	1.1266	0.693625	0.10433
ENSDARG00000076867.4	mkl2b	MKL/myocardin-like_2b_[Source:ZFIN;Acc:ZDB-GENE-030619-16]	581	166	334.532	1.1266	0.618568	0.0685621
ENSDARG00000031588.8	si:dkey-239b22.1	si:dkey-239b22.1_[Source:ZFIN;Acc:ZDB-GENE-131119-12]	791	226	455.447	1.12659	0.577448	0.0510583
ENSDARG00000063153.6	bcl11ab	B-cell_CLL/lymphoma_11Ab_[Source:ZFIN;Acc:ZDB-GENE-061009-4]	854	244	491.722	1.12659	0.568653	0.0475728
ENSDARG00000061031.5	dner	delta/notch-like_EGF_repeat_containing_[Source:ZFIN;Acc:ZDB-GENE-130502-1]	917	262	527.996	1.12659	0.560899	0.0445848
ENSDARG00000102436.1	si:ch211-194b1.1	si:ch211-194b1.1_[Source:ZFIN;Acc:ZDB-GENE-131126-2]	931	266	536.057	1.12659	0.559303	0.0439798
ENSDARG00000100456.1	ptk2aa	protein_tyrosine_kinase_2aa_[Source:ZFIN;Acc:ZDB-GENE-031114-5]	1351	386	777.888	1.12659	0.525518	0.0320504
ENSDARG00000098751.1	lzts3a	leucine_zipper,_putative_tumor_suppressor_family_member_3a_[Source:ZFIN;Acc:ZDB-GENE-060313-2]	500	143	287.984	1.12515	0.641997	0.0796734
ENSDARG00000104632.2	RERG	RAS_like_estrogen_regulated_growth_inhibitor_[Source:HGNC_Symbol;Acc:HGNC:15980]	472	135	271.862	1.12507	0.65176	0.0843114
ENSDARG00000002026.9	qkib	QKI,_KH_domain_containing,_RNA_binding_b_[Source:ZFIN;Acc:ZDB-GENE-081028-54]	318	91	183.191	1.12433	0.730164	0.123602
ENSDARG00000075930.4	adamts2	ADAM_metallopeptidase_with_thrombospondin_type_1_motif,_2_[Source:ZFIN;Acc:ZDB-GENE-070816-3]	297	85	171.099	1.12417	0.74598	0.131819
ENSDARG00000060309.6	srgap3	SLIT-ROBO_Rho_GTPase_activating_protein_3_[Source:ZFIN;Acc:ZDB-GENE-060524-4]	807	231	464.931	1.12392	0.574645	0.0504837
ENSDARG00000098637.1	CABZ01051013.1	NA	234	67	134.824	1.12352	0.807008	0.163862
ENSDARG00000004074.7	bach2b	BTB_and_CNC_homology_1,_basic_leucine_zipper_transcription_factor_2b_[Source:ZFIN;Acc:ZDB-GENE-041001-139]	824	236	474.81	1.1231	0.572081	0.0496254
ENSDARG00000022518.10	pex5la	peroxisomal_biogenesis_factor_5-like_a_[Source:ZFIN;Acc:ZDB-GENE-070705-298]	178	51	102.58	1.12255	0.889368	0.206881
ENSDARG00000035607.7	ankle2	ankyrin_repeat_and_LEM_domain_containing_2_[Source:ZFIN;Acc:ZDB-GENE-030131-6090]	478	137	275.497	1.12207	0.649037	0.0838393
ENSDARG00000101379.1	mfsd1	major_facilitator_superfamily_domain_containing_1_[Source:ZFIN;Acc:ZDB-GENE-051120-153]	279	80	160.825	1.12143	0.760602	0.140373
ENSDARG00000044514.7	st6gal1	ST6_beta-galactosamide_alpha-2,6-sialyltranferase_1_[Source:ZFIN;Acc:ZDB-GENE-060322-3]	502	144	289.407	1.12086	0.640552	0.0801474
ENSDARG00000101090.1	pappaa	pregnancy-associated_plasma_protein_A,_pappalysin_1a_[Source:ZFIN;Acc:ZDB-GENE-121113-1]	122	35	70.3364	1.1207	1.02794	0.275609
ENSDARG00000059936.5	herc4	HECT_and_RLD_domain_containing_E3_ubiquitin_protein_ligase_4_[Source:ZFIN;Acc:ZDB-GENE-070801-1]	941	270	542.539	1.12048	0.557091	0.044294
ENSDARG00000098291.1	trpc3	transient_receptor_potential_cation_channel,_subfamily_C,_member_3_[Source:ZFIN;Acc:ZDB-GENE-140129-1]	108	31	62.2754	1.11993	1.07994	0.299722
ENSDARG00000103551.1	rnf213b	ring_finger_protein_213b_[Source:ZFIN;Acc:ZDB-GENE-110822-1]	101	29	58.2449	1.11947	1.10999	0.313193
ENSDARG00000061243.5	ubash3ba	ubiquitin_associated_and_SH3_domain_containing_Ba_[Source:ZFIN;Acc:ZDB-GENE-060526-172]	202	58	116.49	1.11947	0.848859	0.187238
ENSDARG00000068624.4	si:dkey-27p18.5	si:dkey-27p18.5_[Source:ZFIN;Acc:ZDB-GENE-060531-133]	1027	295	592.328	1.11889	0.548034	0.0411872
ENSDARG00000077710.2	nlgn1	neuroligin_1_[Source:ZFIN;Acc:ZDB-GENE-090918-1]	174	50	100.368	1.11833	0.896057	0.212011
ENSDARG00000079639.3	PRRC2B	proline_rich_coiled-coil_2B_[Source:HGNC_Symbol;Acc:HGNC:28121]	4127	1186	2380.61	1.11823	0.467812	0.0168328
ENSDARG00000087745.2	lrrc38b	leucine_rich_repeat_containing_38b_[Source:ZFIN;Acc:ZDB-GENE-141216-65]	358	103	206.584	1.11656	0.702929	0.112189
ENSDARG00000077440.3	SYDE1	synapse_defective_Rho_GTPase_homolog_1_[Source:HGNC_Symbol;Acc:HGNC:25824]	139	40	80.2152	1.11625	0.975629	0.252567
ENSDARG00000078817.4	rnf165b	ring_finger_protein_165b_[Source:ZFIN;Acc:ZDB-GENE-081104-369]	205	59	118.308	1.11608	0.843758	0.18592
ENSDARG00000055136.5	si:dkey-101k6.5	si:dkey-101k6.5_[Source:ZFIN;Acc:ZDB-GENE-081105-143]	198	57	114.277	1.11571	0.854242	0.191526
ENSDARG00000074921.4	fam117ba	family_with_sequence_similarity_117,_member_Ba_[Source:ZFIN;Acc:ZDB-GENE-131127-569]	1625	468	938.004	1.1151	0.510126	0.0288209
ENSDARG00000098531.1	FQ323163.1	NA	222	64	128.186	1.11366	0.819941	0.174395
ENSDARG00000028845.9	calcr	calcitonin_receptor_[Source:ZFIN;Acc:ZDB-GENE-060503-420]	444	128	256.373	1.11366	0.660532	0.0917962
ENSDARG00000079326.5	cabin1	calcineurin_binding_protein_1_[Source:ZFIN;Acc:ZDB-GENE-030131-1735]	579	167	334.375	1.11296	0.616618	0.071085
ENSDARG00000102255.1	CABZ01102076.1	NA	305	88	176.158	1.11247	0.737549	0.131468
ENSDARG00000059997.7	sv2c	synaptic_vesicle_glycoprotein_2C_[Source:ZFIN;Acc:ZDB-GENE-060526-233]	232	67	134.035	1.11113	0.807041	0.168575
ENSDARG00000079484.4	kcnt1	potassium_channel,_subfamily_T,_member_1_[Source:ZFIN;Acc:ZDB-GENE-091231-1]	232	67	134.035	1.11113	0.807041	0.168575
ENSDARG00000061960.6	ube3b	ubiquitin_protein_ligase_E3B_[Source:ZFIN;Acc:ZDB-GENE-060526-231]	457	132	264.039	1.1109	0.654876	0.0898202
ENSDARG00000074309.4	cnnm4b	cyclin_and_CBS_domain_divalent_metal_cation_transport_mediator_4b_[Source:ZFIN;Acc:ZDB-GENE-070705-181]	270	78	156.005	1.11065	0.766765	0.147479
ENSDARG00000062812.6	glsa	glutaminase_a_[Source:ZFIN;Acc:ZDB-GENE-050204-3]	630	182	364.012	1.11065	0.604046	0.0659609
ENSDARG00000098873.1	NA	NA	623	180	359.981	1.11048	0.605604	0.0667036
ENSDARG00000014854.8	reep1	receptor_accessory_protein_1_[Source:ZFIN;Acc:ZDB-GENE-110411-267]	173	50	99.9728	1.11001	0.896365	0.215586
ENSDARG00000088898.4	caln1	calneuron_1_[Source:ZFIN;Acc:ZDB-GENE-130313-1]	173	50	99.9728	1.11001	0.896365	0.215586
ENSDARG00000037607.5	nol4lb	nucleolar_protein_4-like_b_[Source:ZFIN;Acc:ZDB-GENE-070112-1702]	346	100	199.946	1.11001	0.708903	0.117392
ENSDARG00000104429.1	CABZ01083501.1	NA	1086	314	627.656	1.10943	0.541036	0.0403097
ENSDARG00000070495.5	NA	NA	83	24	47.9712	1.10932	1.20276	0.356365
ENSDARG00000099260.1	CABZ01087512.1	NA	83	24	47.9712	1.10932	1.20276	0.356365
ENSDARG00000079618.4	sik2a	salt-inducible_kinase_2a_[Source:ZFIN;Acc:ZDB-GENE-070705-451]	287	83	165.884	1.10911	0.751377	0.139917
ENSDARG00000039240.6	cacng5b	calcium_channel,_voltage-dependent,_gamma_subunit_5b_[Source:ZFIN;Acc:ZDB-GENE-120104-3]	121	35	69.9415	1.10882	1.02898	0.281218
ENSDARG00000075230.5	tet1	tet_methylcytosine_dioxygenase_1_[Source:ZFIN;Acc:ZDB-GENE-090312-88]	280	81	161.853	1.10867	0.757329	0.143214
ENSDARG00000098969.1	reln	reelin_[Source:ZFIN;Acc:ZDB-GENE-020822-1]	1348	390	779.235	1.10851	0.52245	0.0338576
ENSDARG00000104615.1	CABZ01087568.1	NA	985	285	569.411	1.1084	0.550267	0.0439782
ENSDARG00000069787.5	tmc6a	transmembrane_channel-like_6a_[Source:ZFIN;Acc:ZDB-GENE-081114-3]	76	22	43.9406	1.10774	1.24849	0.374937
ENSDARG00000104264.1	zgc:123035	zgc:123035_[Source:ZFIN;Acc:ZDB-GENE-051030-45]	297	86	171.732	1.10729	0.742829	0.136055
ENSDARG00000096687.2	rgs7b	regulator_of_G_protein_signaling_7b_[Source:ZFIN;Acc:ZDB-GENE-130531-78]	300	87	173.55	1.10512	0.740049	0.135359
ENSDARG00000101471.1	fgd4a	FYVE,_RhoGEF_and_PH_domain_containing_4a_[Source:ZFIN;Acc:ZDB-GENE-050420-347]	1000	290	578.5	1.10512	0.548174	0.0438008
ENSDARG00000058876.5	mmp16b	matrix_metallopeptidase_16b_(membrane-inserted)_[Source:ZFIN;Acc:ZDB-GENE-061009-22]	362	105	209.43	1.10484	0.698444	0.113682
ENSDARG00000078752.5	rubcn	RUN_domain_and_cysteine-rich_domain_containing,_Beclin_1-interacting_protein_[Source:ZFIN;Acc:ZDB-GENE-100922-142]	262	76	151.58	1.10474	0.773313	0.153126
ENSDARG00000099634.1	elna	elastin_a_[Source:ZFIN;Acc:ZDB-GENE-061212-1]	193	56	111.669	1.10434	0.859977	0.199088
ENSDARG00000019726.10	celsr2	cadherin,_EGF_LAG_seven-pass_G-type_receptor_2_[Source:ZFIN;Acc:ZDB-GENE-070122-2]	541	157	313.038	1.1041	0.625425	0.0775024
ENSDARG00000063299.7	pcloa	piccolo_presynaptic_cytomatrix_protein_a_[Source:ZFIN;Acc:ZDB-GENE-030131-8115]	4176	1212	2416.42	1.10397	0.46498	0.0175853
ENSDARG00000077188.5	atrnl1a	attractin-like_1a_[Source:ZFIN;Acc:ZDB-GENE-081028-60]	379	110	219.308	1.10393	0.6889	0.109054
ENSDARG00000057352.7	slc25a29	solute_carrier_family_25_(mitochondrial_carnitine/acylcarnitine_carrier),_member_29_[Source:ZFIN;Acc:ZDB-GENE-050913-70]	913	265	528.316	1.10386	0.557284	0.047615
ENSDARG00000036985.6	plxnb2b	plexin_b2b_[Source:ZFIN;Acc:ZDB-GENE-080902-1]	420	122	243.096	1.10275	0.668736	0.0991471
ENSDARG00000012184.8	zgc:162872	zgc:162872_[Source:ZFIN;Acc:ZDB-GENE-081022-1]	475	138	274.946	1.1025	0.646604	0.0881831
ENSDARG00000061836.7	nfixb	nuclear_factor_I/Xb_[Source:ZFIN;Acc:ZDB-GENE-060421-5000]	623	181	360.614	1.10248	0.604041	0.0679742
ENSDARG00000077124.4	si:ch211-255p10.4	si:ch211-255p10.4_[Source:ZFIN;Acc:ZDB-GENE-121214-354]	203	59	117.518	1.10193	0.844008	0.19169
ENSDARG00000101752.1	NA	NA	492	143	284.824	1.10188	0.640525	0.0853815
ENSDARG00000074740.3	ARHGAP18	Rho_GTPase_activating_protein_18_[Source:HGNC_Symbol;Acc:HGNC:21035]	282	82	163.276	1.10124	0.75419	0.144245
ENSDARG00000060641.6	prkaa2	protein_kinase,_AMP-activated,_alpha_2_catalytic_subunit_[Source:ZFIN;Acc:ZDB-GENE-081120-5]	110	32	63.6983	1.1006	1.06778	0.302664
ENSDARG00000093498.2	zgc:194281	zgc:194281_[Source:ZFIN;Acc:ZDB-GENE-081022-94]	110	32	63.6983	1.1006	1.06778	0.302664
ENSDARG00000005356.10	tyro3	TYRO3_protein_tyrosine_kinase_[Source:ZFIN;Acc:ZDB-GENE-990714-13]	395	115	228.792	1.09946	0.679876	0.105846
ENSDARG00000038956.7	fdx1b	ferredoxin_1b_[Source:ZFIN;Acc:ZDB-GENE-060526-382]	206	60	119.336	1.09885	0.839007	0.190296
ENSDARG00000008575.10	lyst	lysosomal_trafficking_regulator_[Source:ZFIN;Acc:ZDB-GENE-070702-1]	717	209	415.462	1.09771	0.584322	0.0602984
ENSDARG00000078856.4	slc22a23	solute_carrier_family_22,_member_23_[Source:ZFIN;Acc:ZDB-GENE-030131-3564]	1125	328	651.92	1.0974	0.535665	0.040495
ENSDARG00000013763.11	rrbp1a	ribosome_binding_protein_1a_[Source:ZFIN;Acc:ZDB-GENE-030131-9795]	1780	519	1031.5	1.09731	0.501124	0.0285461
ENSDARG00000102225.1	si:ch211-205a14.7	si:ch211-205a14.7_[Source:ZFIN;Acc:ZDB-GENE-050420-404]	144	42	83.4559	1.09685	0.958492	0.252479
ENSDARG00000014717.9	dync1h1	dynein,_cytoplasmic_1,_heavy_chain_1_[Source:ZFIN;Acc:ZDB-GENE-030131-7050]	5485	1600	3178.99	1.09666	0.456669	0.016331
ENSDARG00000002333.9	fam102bb	family_with_sequence_similarity_102,_member_B,_b_[Source:ZFIN;Acc:ZDB-GENE-041014-330]	651	190	377.369	1.0959	0.596827	0.0663268
ENSDARG00000078249.6	unc13d	unc-13_homolog_D_(C._elegans)_[Source:ZFIN;Acc:ZDB-GENE-110411-188]	113	33	65.5161	1.09503	1.05515	0.299369
ENSDARG00000089195.1	pcdh2g20	protocadherin_2_gamma_20_[Source:ZFIN;Acc:ZDB-GENE-050610-11]	89	26	51.6067	1.09453	1.16466	0.347326
ENSDARG00000074170.4	fbxo4	F-box_protein_4_[Source:ZFIN;Acc:ZDB-GENE-081104-415]	154	45	89.3042	1.09417	0.933471	0.241134
ENSDARG00000056885.7	per1a	period_circadian_clock_1a_[Source:ZFIN;Acc:ZDB-GENE-011220-1]	1108	324	642.674	1.09313	0.536294	0.0415192
ENSDARG00000100128.1	CU861477.1	NA	263	77	152.608	1.09137	0.769828	0.156283
ENSDARG00000014655.10	itpr1a	inositol_1,4,5-trisphosphate_receptor,_type_1a_[Source:ZFIN;Acc:ZDB-GENE-070604-3]	526	154	305.215	1.09137	0.627572	0.0820278
ENSDARG00000077782.3	acer2	alkaline_ceramidase_2_[Source:ZFIN;Acc:ZDB-GENE-121026-1]	198	58	114.91	1.09062	0.849438	0.199168
ENSDARG00000070052.7	tdrd6	tudor_domain_containing_6_[Source:ZFIN;Acc:ZDB-GENE-041001-210]	297	87	172.365	1.09062	0.739721	0.140385
ENSDARG00000014373.10	ddx4	DEAD_(Asp-Glu-Ala-Asp)_box_polypeptide_4_[Source:ZFIN;Acc:ZDB-GENE-990415-272]	505	148	293.124	1.08993	0.634008	0.0855952
ENSDARG00000088375.2	zgc:174704	zgc:174704_[Source:ZFIN;Acc:ZDB-GENE-080218-5]	133	39	77.2127	1.08912	0.986997	0.269823
ENSDARG00000062462.6	shisa7a	shisa_family_member_7a_[Source:ZFIN;Acc:ZDB-GENE-100922-37]	658	193	382.033	1.08873	0.594078	0.0668573
ENSDARG00000032197.6	klf12b	Kruppel-like_factor_12b_[Source:ZFIN;Acc:ZDB-GENE-071004-22]	150	44	87.0915	1.08863	0.941867	0.247755
ENSDARG00000071325.5	cbarpb	calcium_channel,_voltage-dependent,_beta_subunit_associated_regulatory_protein_b_[Source:ZFIN;Acc:ZDB-GENE-050208-507]	334	98	193.941	1.08823	0.712524	0.126688
ENSDARG00000016439.9	slc7a1	solute_carrier_family_7_(cationic_amino_acid_transporter,_y+_system),_member_1_[Source:ZFIN;Acc:ZDB-GENE-091116-69]	259	76	150.395	1.08812	0.773165	0.159321
ENSDARG00000100341.1	si:ch211-196h24.2	si:ch211-196h24.2_[Source:ZFIN;Acc:ZDB-GENE-081103-20]	136	40	79.0305	1.08478	0.977467	0.267093
ENSDARG00000077633.4	magixb	MAGI_family_member,_X-linked_b_[Source:ZFIN;Acc:ZDB-GENE-081105-33]	153	45	88.9093	1.08478	0.933966	0.24545
ENSDARG00000045799.5	acanb	aggrecan_b_[Source:ZFIN;Acc:ZDB-GENE-100422-16]	1461	430	849.182	1.08379	0.512001	0.0342795
ENSDARG00000054741.3	prkg2	protein_kinase,_cGMP-dependent,_type_II_[Source:ZFIN;Acc:ZDB-GENE-060531-80]	163	48	94.7576	1.08301	0.911334	0.234686
ENSDARG00000077058.4	CELA1	(1_of_many)_chymotrypsin_like_elastase_family_member_1_[Source:HGNC_Symbol;Acc:HGNC:3308]	7396	2178	4299.57	1.08298	0.448391	0.0157239
ENSDARG00000016923.10	si:dkey-94f20.4	si:dkey-94f20.4_[Source:ZFIN;Acc:ZDB-GENE-121214-276]	139	41	80.8482	1.08063	0.968552	0.264543
ENSDARG00000074669.2	cacng4b	calcium_channel,_voltage-dependent,_gamma_subunit_4b_[Source:ZFIN;Acc:ZDB-GENE-120104-6]	139	41	80.8482	1.08063	0.968552	0.264543
ENSDARG00000086678.3	ascc3	activating_signal_cointegrator_1_complex_subunit_3_[Source:ZFIN;Acc:ZDB-GENE-130214-2]	949	280	552.028	1.08022	0.549009	0.049116
ENSDARG00000074119.4	frmpd2	FERM_and_PDZ_domain_containing_2_[Source:ZFIN;Acc:ZDB-GENE-110315-2]	244	72	141.939	1.08005	0.787388	0.17016
ENSDARG00000055292.7	atg9b	autophagy_related_9B_[Source:ZFIN;Acc:ZDB-GENE-091111-3]	1735	512	1009.3	1.07996	0.499676	0.0306705
ENSDARG00000009899.10	znf385a	zinc_finger_protein_385A_[Source:ZFIN;Acc:ZDB-GENE-090313-255]	376	111	218.757	1.07941	0.68595	0.115579
ENSDARG00000079414.4	sez6b	seizure_related_6_homolog_b_[Source:ZFIN;Acc:ZDB-GENE-110628-3]	921	272	535.906	1.07883	0.551881	0.0506029
ENSDARG00000005476.9	nav3	neuron_navigator_3_[Source:ZFIN;Acc:ZDB-GENE-021205-1]	1080	319	628.451	1.07864	0.536066	0.0442045
ENSDARG00000101093.1	zgc:162971	zgc:162971_[Source:ZFIN;Acc:ZDB-GENE-070424-48]	362	107	210.696	1.07762	0.693396	0.120156
ENSDARG00000100620.1	taok2b	TAO_kinase_2b_[Source:ZFIN;Acc:ZDB-GENE-110603-3]	389	115	226.423	1.07738	0.678817	0.112481
ENSDARG00000077656.5	arfgef3	ARFGEF_family_member_3_[Source:ZFIN;Acc:ZDB-GENE-081107-37]	497	147	289.331	1.07667	0.634223	0.0895796
ENSDARG00000089920.2	mlip	muscular_LMNA-interacting_protein_[Source:ZFIN;Acc:ZDB-GENE-041111-277]	2068	612	1204.11	1.07587	0.488645	0.0276833
ENSDARG00000070502.4	si:dkey-31e10.1	si:dkey-31e10.1_[Source:ZFIN;Acc:ZDB-GENE-060503-356]	81	24	47.1813	1.07413	1.20771	0.373791
ENSDARG00000088546.2	myct1b	myc_target_1b_[Source:ZFIN;Acc:ZDB-GENE-131127-631]	81	24	47.1813	1.07413	1.20771	0.373791
ENSDARG00000101478.1	plppr2a	phospholipid_phosphatase_related_2a_[Source:ZFIN;Acc:ZDB-GENE-040426-1171]	351	104	204.452	1.07413	0.699225	0.124497
ENSDARG00000030981.3	tmem127	transmembrane_protein_127_[Source:ZFIN;Acc:ZDB-GENE-050522-97]	685	203	399.026	1.07386	0.586009	0.066876
ENSDARG00000060925.5	jarid2a	jumonji,_AT_rich_interactive_domain_2a_[Source:ZFIN;Acc:ZDB-GENE-061218-1]	897	266	522.63	1.07292	0.5536	0.0526133
ENSDARG00000004204.10	efhc2	EF-hand_domain_(C-terminal)_containing_2_[Source:ZFIN;Acc:ZDB-GENE-031001-10]	145	43	84.4838	1.07289	0.951207	0.259354
ENSDARG00000062347.7	mtus2a	microtubule_associated_tumor_suppressor_candidate_2a_[Source:ZFIN;Acc:ZDB-GENE-091204-75]	981	291	571.629	1.07247	0.544256	0.0487774
ENSDARG00000038445.6	spire1b	spire-type_actin_nucleation_factor_1b_[Source:ZFIN;Acc:ZDB-GENE-120608-4]	182	54	106.059	1.07215	0.872417	0.219094
ENSDARG00000079264.5	baiap3	BAI1-associated_protein_3_[Source:ZFIN;Acc:ZDB-GENE-130530-863]	384	114	223.815	1.07131	0.680236	0.115276
ENSDARG00000013020.8	dtnbb	dystrobrevin,_beta_b_[Source:ZFIN;Acc:ZDB-GENE-070117-3]	448	133	261.118	1.07131	0.651151	0.0999162
ENSDARG00000017058.9	gyltl1b	glycosyltransferase-like_1b_[Source:ZFIN;Acc:ZDB-GENE-050419-253]	724	215	422.024	1.07089	0.578261	0.0640373
ENSDARG00000075571.3	bicd2	bicaudal_D_homolog_2_(Drosophila)_[Source:ZFIN;Acc:ZDB-GENE-120717-1]	313	93	182.482	1.0701	0.723704	0.139236
ENSDARG00000099265.1	slc7a5	solute_carrier_family_7_(amino_acid_transporter_light_chain,_L_system),_member_5_[Source:ZFIN;Acc:ZDB-GENE-080818-4]	609	181	355.085	1.06969	0.601382	0.0752852
ENSDARG00000103822.1	CABZ01081565.1	NA	222	66	129.452	1.06926	0.811527	0.18764
ENSDARG00000104700.2	acvr2ab	activin_A_receptor,_type_IIAb_[Source:ZFIN;Acc:ZDB-GENE-120215-23]	925	275	539.385	1.06926	0.549677	0.0517444
ENSDARG00000069954.5	kcnq5a	potassium_voltage-gated_channel,_KQT-like_subfamily,_member_5a_[Source:ZFIN;Acc:ZDB-GENE-090312-185]	158	47	92.1499	1.06843	0.919357	0.245174
ENSDARG00000068456.4	tmem91	transmembrane_protein_91_[Source:ZFIN;Acc:ZDB-GENE-060503-581]	437	130	254.874	1.06836	0.655098	0.102924
ENSDARG00000058892.7	cep170ab	centrosomal_protein_170Ab_[Source:ZFIN;Acc:ZDB-GENE-050309-106]	346	103	201.845	1.06737	0.701034	0.127868
ENSDARG00000060941.6	ANKFN1	si:ch211-277e21.2_[Source:ZFIN;Acc:ZDB-GENE-130603-21]	131	39	76.4228	1.06726	0.988683	0.280375
ENSDARG00000077668.3	FO681287.1	NA	131	39	76.4228	1.06726	0.988683	0.280375
ENSDARG00000101452.1	CABZ01088700.1	NA	178	53	103.847	1.06705	0.878659	0.224591
ENSDARG00000100506.1	crb1	crumbs_family_member_1,_photoreceptor_morphogenesis_associated_[Source:ZFIN;Acc:ZDB-GENE-050208-382]	668	199	389.78	1.06632	0.587892	0.0697083
ENSDARG00000101256.1	CABZ01085052.1	NA	641	191	374.053	1.06599	0.593475	0.0724649
ENSDARG00000043843.6	akap7	A_kinase_(PRKA)_anchor_protein_7_[Source:ZFIN;Acc:ZDB-GENE-040724-128]	718	214	419.022	1.06561	0.578395	0.0654222
ENSDARG00000090304.2	CU929391.2	NA	208	62	121.391	1.06548	0.829777	0.199121
ENSDARG00000070536.4	creb5b	cAMP_responsive_element_binding_protein_5b_[Source:ZFIN;Acc:ZDB-GENE-091020-6]	114	34	66.544	1.06467	1.04505	0.308312
ENSDARG00000060597.7	zgc:158659	zgc:158659_[Source:ZFIN;Acc:ZDB-GENE-070112-492]	285	85	166.36	1.06467	0.744789	0.152864
ENSDARG00000059846.7	epg5	ectopic_P-granules_autophagy_protein_5_homolog_(C._elegans)_[Source:ZFIN;Acc:ZDB-GENE-070705-307]	1029	307	600.714	1.06417	0.538075	0.0479582
ENSDARG00000099804.1	CABZ01059119.1	NA	251	75	146.602	1.06197	0.776462	0.171407
ENSDARG00000074372.3	elfn1b	extracellular_leucine-rich_repeat_and_fibronectin_type_III_domain_containing_1b_[Source:ZFIN;Acc:ZDB-GENE-080327-21]	338	101	197.419	1.06191	0.70507	0.132041
ENSDARG00000098064.1	si:ch1073-205c8.5	si:ch1073-205c8.5_[Source:ZFIN;Acc:ZDB-GENE-141212-307]	87	26	50.8169	1.06174	1.16896	0.363728
ENSDARG00000061471.6	sema5ba	sema_domain,_seven_thrombospondin_repeats_(type_1_and_type_1-like),_transmembrane_domain_(TM)_and_short_cytoplasmic_domain,_(semaphorin)_5Ba_[Source:ZFIN;Acc:ZDB-GENE-070912-187]	378	113	220.813	1.0613	0.68156	0.11943
ENSDARG00000034210.10	si:dkey-240h12.4	si:dkey-240h12.4_[Source:ZFIN;Acc:ZDB-GENE-070705-406]	341	102	199.237	1.06044	0.702887	0.131376
ENSDARG00000067964.5	slc6a5	solute_carrier_family_6_(neurotransmitter_transporter),_member_5_[Source:ZFIN;Acc:ZDB-GENE-050105-2]	1226	367	716.495	1.05935	0.521433	0.0421935
ENSDARG00000067719.5	wwtr1	WW_domain_containing_transcription_regulator_1_[Source:ZFIN;Acc:ZDB-GENE-051101-1]	334	100	195.207	1.05909	0.707146	0.134213
ENSDARG00000006526.11	fn1b	fibronectin_1b_[Source:ZFIN;Acc:ZDB-GENE-030131-6545]	39452	11812	23057.8	1.05909	0.430059	0.0137913
ENSDARG00000093342.2	si:ch211-13f8.1	si:ch211-13f8.1_[Source:ZFIN;Acc:ZDB-GENE-061207-4]	718	215	419.655	1.05889	0.577209	0.0665807
ENSDARG00000098871.1	GGA3	(1_of_many)_golgi_associated,_gamma_adaptin_ear_containing,_ARF_binding_protein_3_[Source:HGNC_Symbol;Acc:HGNC:17079]	394	118	230.296	1.05865	0.67284	0.115625
ENSDARG00000088634.3	adcy1b	adenylate_cyclase_1b_[Source:ZFIN;Acc:ZDB-GENE-100805-1]	267	80	156.086	1.05801	0.759743	0.163745
ENSDARG00000019025.10	podn	podocan_[Source:ZFIN;Acc:ZDB-GENE-100922-117]	80	24	46.7864	1.05621	1.2103	0.382835
ENSDARG00000101419.1	drp2	dystrophin_related_protein_2_[Source:ZFIN;Acc:ZDB-GENE-070228-4]	80	24	46.7864	1.05621	1.2103	0.382835
ENSDARG00000105460.1	si:ch73-54f23.4	si:ch73-54f23.4_[Source:ZFIN;Acc:ZDB-GENE-160113-43]	120	36	70.1796	1.05621	1.02203	0.301398
ENSDARG00000099930.1	col27a1b	collagen,_type_XXVII,_alpha_1b_[Source:ZFIN;Acc:ZDB-GENE-100119-2]	210	63	122.814	1.05621	0.825184	0.200558
ENSDARG00000046053.6	slc27a6	solute_carrier_family_27_(fatty_acid_transporter),_member_6_[Source:ZFIN;Acc:ZDB-GENE-060825-27]	290	87	169.601	1.05621	0.739016	0.152945
ENSDARG00000014592.9	dennd1a	DENN/MADD_domain_containing_1A_[Source:ZFIN;Acc:ZDB-GENE-060404-6]	520	156	304.112	1.05621	0.623096	0.0900577
ENSDARG00000074773.4	si:dkey-110g7.8	si:dkey-110g7.8_[Source:ZFIN;Acc:ZDB-GENE-131121-280]	576	173	336.989	1.05454	0.606839	0.0822541
ENSDARG00000069995.4	dpy19l1l	dpy-19-like_1,_like_(H._sapiens)_[Source:ZFIN;Acc:ZDB-GENE-030521-11]	253	76	148.025	1.05431	0.772942	0.172562
ENSDARG00000098349.2	hdac4	histone_deacetylase_4_[Source:ZFIN;Acc:ZDB-GENE-061013-95]	622	187	364.018	1.05312	0.595386	0.076928
ENSDARG00000100847.1	esrrb	estrogen-related_receptor_beta_[Source:ZFIN;Acc:ZDB-GENE-040616-2]	123	37	71.9974	1.0523	1.01104	0.297963
ENSDARG00000061363.5	GFOD1	glucose-fructose_oxidoreductase_domain_containing_1_[Source:HGNC_Symbol;Acc:HGNC:21096]	196	59	114.753	1.05131	0.845063	0.213478
ENSDARG00000077316.3	MB21D2	Mab-21_domain_containing_2_[Source:HGNC_Symbol;Acc:HGNC:30438]	186	56	108.905	1.05104	0.861408	0.222409
ENSDARG00000068683.4	chmp2ba	charged_multivesicular_body_protein_2Ba_[Source:ZFIN;Acc:ZDB-GENE-070628-3]	83	25	48.6042	1.05042	1.19015	0.377452
ENSDARG00000074222.4	rap1gap2b	RAP1_GTPase_activating_protein_2b_[Source:ZFIN;Acc:ZDB-GENE-080722-11]	136	41	79.6635	1.04915	0.970543	0.2797
ENSDARG00000094677.2	si:dkey-92j12.5	si:dkey-92j12.5_[Source:ZFIN;Acc:ZDB-GENE-090313-354]	1005	303	588.704	1.04905	0.537684	0.0510518
ENSDARG00000071469.5	znf618	zinc_finger_protein_618_[Source:ZFIN;Acc:ZDB-GENE-030131-2063]	451	136	264.201	1.04876	0.645844	0.104405
ENSDARG00000088589.4	ponzr3	plac8_onzin_related_protein_3_[Source:ZFIN;Acc:ZDB-GENE-050506-38]	116	35	67.9669	1.04794	1.03429	0.310967
ENSDARG00000088475.3	pcdh1gb9	protocadherin_1_gamma_b_9_[Source:ZFIN;Acc:ZDB-GENE-041118-18]	434	131	254.323	1.04737	0.652521	0.10847
ENSDARG00000036793.8	ttll5	tubulin_tyrosine_ligase-like_family,_member_5_[Source:ZFIN;Acc:ZDB-GENE-100922-236]	106	32	62.1186	1.04716	1.07341	0.32929
ENSDARG00000057408.4	CABZ01067232.1	NA	2609	788	1529.18	1.04647	0.472094	0.0266467
ENSDARG00000058410.6	acbd5b	acyl-CoA_binding_domain_containing_5b_[Source:ZFIN;Acc:ZDB-GENE-070705-18]	96	29	56.2703	1.04622	1.11823	0.349477
ENSDARG00000075898.4	spata7	spermatogenesis_associated_7_[Source:ZFIN;Acc:ZDB-GENE-050419-61]	235	71	137.752	1.04601	0.791212	0.186156
ENSDARG00000087489.2	fam124b	family_with_sequence_similarity_124B_[Source:ZFIN;Acc:ZDB-GENE-130327-1]	86	26	50.422	1.04507	1.17114	0.372204
ENSDARG00000090901.3	si:ch211-256e16.11	si:ch211-256e16.11_[Source:ZFIN;Acc:ZDB-GENE-131127-41]	453	137	265.624	1.04458	0.644295	0.10496
ENSDARG00000027602.8	lrfn1	leucine_rich_repeat_and_fibronectin_type_III_domain_containing_1_[Source:ZFIN;Acc:ZDB-GENE-040426-1227]	238	72	139.569	1.04413	0.787387	0.184815
ENSDARG00000025920.8	tiam1b	T-cell_lymphoma_invasion_and_metastasis_1b_[Source:ZFIN;Acc:ZDB-GENE-120221-1]	390	118	228.717	1.04393	0.672158	0.1204
ENSDARG00000060319.5	scn4bb	sodium_channel,_voltage-gated,_type_IV,_beta_b_[Source:ZFIN;Acc:ZDB-GENE-031116-71]	271	82	158.932	1.04384	0.753356	0.165874
ENSDARG00000019658.11	pou2f2a	POU_class_2_homeobox_2a_[Source:ZFIN;Acc:ZDB-GENE-060310-2]	958	290	561.913	1.04321	0.541414	0.0540006
ENSDARG00000076250.5	rasef	RAS_and_EF-hand_domain_containing_[Source:ZFIN;Acc:ZDB-GENE-081105-157]	142	43	83.2991	1.04272	0.952863	0.273821
ENSDARG00000035452.6	camkk1a	calcium/calmodulin-dependent_protein_kinase_kinase_1,_alpha_a_[Source:ZFIN;Acc:ZDB-GENE-050327-62]	317	96	185.961	1.04262	0.71574	0.1452
ENSDARG00000098364.2	dgkab	diacylglycerol_kinase,_alpha_b_[Source:ZFIN;Acc:ZDB-GENE-121105-5]	175	53	102.662	1.04253	0.879534	0.23589
ENSDARG00000032079.6	acsl3a	acyl-CoA_synthetase_long-chain_family_member_3a_[Source:ZFIN;Acc:ZDB-GENE-050420-181]	274	83	160.75	1.04223	0.750306	0.164809
ENSDARG00000078866.6	sdk1a	sidekick_cell_adhesion_molecule_1a_[Source:ZFIN;Acc:ZDB-GENE-081104-374]	736	223	431.828	1.0419	0.571058	0.0680748
ENSDARG00000011785.6	tbx6	T-box_6_[Source:ZFIN;Acc:ZDB-GENE-020416-5]	247	75	145.023	1.03879	0.776386	0.180903
ENSDARG00000029457.9	cacna1sa	calcium_channel,_voltage-dependent,_L_type,_alpha_1S_subunit,_a_[Source:ZFIN;Acc:ZDB-GENE-090514-1]	1047	318	614.786	1.0384	0.531834	0.0508798
ENSDARG00000061940.6	htr4	5-hydroxytryptamine_receptor_4_[Source:ZFIN;Acc:ZDB-GENE-160114-31]	79	24	46.3915	1.03806	1.21295	0.3921
ENSDARG00000055490.5	galnt12	UDP-N-acetyl-alpha-D-galactosamine:polypeptide_N-acetylgalactosaminyltransferase_12_[Source:ZFIN;Acc:ZDB-GENE-060503-704]	227	69	133.326	1.03726	0.799195	0.194326
ENSDARG00000100957.1	CABZ01113883.1	NA	125	38	73.4203	1.0371	1.00152	0.300424
ENSDARG00000006094.8	igf2r	insulin-like_growth_factor_2_receptor_[Source:ZFIN;Acc:ZDB-GENE-041014-300]	967	294	568	1.03694	0.539349	0.0545334
ENSDARG00000078016.5	dtx4	deltex_4,_E3_ubiquitin_ligase_[Source:ZFIN;Acc:ZDB-GENE-070410-129]	444	135	260.804	1.03684	0.646473	0.108749
ENSDARG00000036687.8	bcl9	B-cell_CLL/lymphoma_9_[Source:ZFIN;Acc:ZDB-GENE-090313-135]	1384	421	813.076	1.03619	0.507642	0.0412324
ENSDARG00000029146.7	lrp1ab	low_density_lipoprotein_receptor-related_protein_1Ab_[Source:ZFIN;Acc:ZDB-GENE-030131-7126]	4588	1396	2695.61	1.03581	0.450584	0.0215159
ENSDARG00000026988.8	tbc1d22b	TBC1_domain_family,_member_22B_[Source:ZFIN;Acc:ZDB-GENE-091118-28]	92	28	54.0576	1.03545	1.13618	0.362114
ENSDARG00000042277.7	efnb3b	ephrin-B3b_[Source:ZFIN;Acc:ZDB-GENE-010618-3]	864	263	507.699	1.03521	0.550937	0.0602451
ENSDARG00000043084.5	abhd17ab	abhydrolase_domain_containing_17Ab_[Source:ZFIN;Acc:ZDB-GENE-081105-136]	174	53	102.267	1.03426	0.879842	0.23979
ENSDARG00000090930.3	si:ch211-120g10.1	si:ch211-120g10.1_[Source:ZFIN;Acc:ZDB-GENE-130531-56]	410	125	241.046	1.03294	0.660472	0.117833
ENSDARG00000078983.5	fam118b	family_with_sequence_similarity_118,_member_B_[Source:ZFIN;Acc:ZDB-GENE-060810-6]	423	129	248.713	1.03253	0.654553	0.114691
ENSDARG00000057680.5	foxj2	forkhead_box_J2_[Source:ZFIN;Acc:ZDB-GENE-100922-240]	400	122	235.198	1.03236	0.665107	0.120622
ENSDARG00000075383.6	gramd1ba	GRAM_domain_containing_1Ba_[Source:ZFIN;Acc:ZDB-GENE-091118-87]	436	133	256.379	1.03214	0.64891	0.111705
ENSDARG00000076997.4	stxbp4	syntaxin_binding_protein_4_[Source:ZFIN;Acc:ZDB-GENE-110420-5]	295	90	173.474	1.03196	0.730448	0.157722
ENSDARG00000016404.10	ptch1	patched_1_[Source:ZFIN;Acc:ZDB-GENE-980526-196]	1366	417	803.436	1.03108	0.50775	0.0422872
ENSDARG00000034300.8	sema3c	sema_domain,_immunoglobulin_domain_(Ig),_short_basic_domain,_secreted,_(semaphorin)_3C_[Source:ZFIN;Acc:ZDB-GENE-050513-5]	586	179	344.736	1.03018	0.599895	0.0859299
ENSDARG00000104480.1	hcn1	hyperpolarization_activated_cyclic_nucleotide-gated_potassium_channel_1_[Source:ZFIN;Acc:ZDB-GENE-110520-1]	481	147	283.012	1.02946	0.631134	0.102863
ENSDARG00000062646.6	tet3	tet_methylcytosine_dioxygenase_3_[Source:ZFIN;Acc:ZDB-GENE-060526-109]	1747	534	1027.97	1.02921	0.49031	0.0358086
ENSDARG00000074231.3	NA	NA	193	59	113.569	1.02905	0.845605	0.223625
ENSDARG00000076268.3	zmp:0000000794	zmp:0000000794_[Source:ZFIN;Acc:ZDB-GENE-130530-797]	461	141	271.316	1.02831	0.638254	0.107151
ENSDARG00000077761.3	nlgn4b	neuroligin_4b_[Source:ZFIN;Acc:ZDB-GENE-100309-1]	134	41	78.8737	1.02778	0.972277	0.290473
ENSDARG00000003251.10	zbtb22b	zinc_finger_and_BTB_domain_containing_22b_[Source:ZFIN;Acc:ZDB-GENE-010110-4]	317	97	186.594	1.02767	0.71299	0.149486
ENSDARG00000036913.5	st6galnac6	ST6_(alpha-N-acetyl-neuraminyl-2,3-beta-galactosyl-1,3)-N-acetylgalactosaminide_alpha-2,6-sialyltransferase_6_[Source:ZFIN;Acc:ZDB-GENE-060322-7]	183	56	107.72	1.02759	0.862126	0.233292
ENSDARG00000054941.6	ldlrad4b	low_density_lipoprotein_receptor_class_A_domain_containing_4b_[Source:ZFIN;Acc:ZDB-GENE-091230-3]	98	30	57.6932	1.02706	1.10467	0.352502
ENSDARG00000027087.5	tgfb2	transforming_growth_factor,_beta_2_[Source:ZFIN;Acc:ZDB-GENE-030723-3]	209	64	123.052	1.0266	0.821	0.211144
ENSDARG00000091956.2	tmem184bb	transmembrane_protein_184bb_[Source:ZFIN;Acc:ZDB-GENE-070705-124]	111	34	65.3593	1.02619	1.04899	0.327939
ENSDARG00000077860.5	ankhd1	ankyrin_repeat_and_KH_domain_containing_1_[Source:ZFIN;Acc:ZDB-GENE-090421-1]	3011	923	1773.39	1.02508	0.462412	0.0266361
ENSDARG00000079217.4	bbs9	Bardet-Biedl_syndrome_9_[Source:ZFIN;Acc:ZDB-GENE-081027-4]	538	165	316.918	1.02438	0.611921	0.0941229
ENSDARG00000039899.8	zbtb7a	zinc_finger_and_BTB_domain_containing_7a_[Source:ZFIN;Acc:ZDB-GENE-050208-583]	101	31	59.511	1.02326	1.09005	0.347872
ENSDARG00000034011.6	NA	NA	329	101	193.865	1.02297	0.703824	0.146099
ENSDARG00000043317.8	kita	v-kit_Hardy-Zuckerman_4_feline_sarcoma_viral_oncogene_homolog_a_[Source:ZFIN;Acc:ZDB-GENE-980526-464]	495	152	291.707	1.0226	0.625064	0.101842
ENSDARG00000004227.9	pde3a	phosphodiesterase_3A,_cGMP-inhibited_[Source:ZFIN;Acc:ZDB-GENE-041210-23]	501	154	295.342	1.02112	0.622799	0.101096
ENSDARG00000043241.7	arrb1	arrestin,_beta_1_[Source:ZFIN;Acc:ZDB-GENE-060824-1]	361	111	212.833	1.02068	0.683541	0.135379
ENSDARG00000012833.11	foxn3	forkhead_box_N3_[Source:ZFIN;Acc:ZDB-GENE-060512-39]	439	135	258.829	1.0205	0.645551	0.113918
ENSDARG00000070124.5	ptpn23a	protein_tyrosine_phosphatase,_non-receptor_type_23,_a_[Source:ZFIN;Acc:ZDB-GENE-100921-24]	1593	490	939.294	1.02013	0.494706	0.0391982
ENSDARG00000101044.1	si:ch73-138e16.6	si:ch73-138e16.6_[Source:ZFIN;Acc:ZDB-GENE-070705-205]	260	80	153.322	1.01968	0.759401	0.179355
ENSDARG00000079024.4	rps6kl1	ribosomal_protein_S6_kinase-like_1_[Source:ZFIN;Acc:ZDB-GENE-111020-10]	250	77	147.474	1.01824	0.769357	0.185671
ENSDARG00000059026.6	zgc:123217	zgc:123217_[Source:ZFIN;Acc:ZDB-GENE-051113-188]	211	65	124.475	1.01797	0.816568	0.212527
ENSDARG00000019392.9	stat5a	signal_transducer_and_activator_of_transcription_5a_[Source:ZFIN;Acc:ZDB-GENE-030820-2]	383	118	225.952	1.0178	0.670989	0.129302
ENSDARG00000005749.8	cand2	cullin-associated_and_neddylation-dissociated_2_(putative)_[Source:ZFIN;Acc:ZDB-GENE-060503-645]	3492	1076	2060.21	1.01762	0.455707	0.0255457
ENSDARG00000074531.5	spag9a	sperm_associated_antigen_9a_[Source:ZFIN;Acc:ZDB-GENE-070820-7]	386	119	227.77	1.01688	0.669272	0.128666
ENSDARG00000100771.1	si:ch211-160d14.15	si:ch211-160d14.15_[Source:ZFIN;Acc:ZDB-GENE-141216-220]	282	87	166.441	1.01585	0.738324	0.168857
ENSDARG00000074481.6	ulk1b	unc-51_like_autophagy_activating_kinase_1_[Source:ZFIN;Acc:ZDB-GENE-071203-2]	1228	379	724.882	1.01528	0.513505	0.0480238
ENSDARG00000073808.4	NA	NA	81	25	47.8144	1.01524	1.19511	0.395609
ENSDARG00000053890.6	tmem62	transmembrane_protein_62_[Source:ZFIN;Acc:ZDB-GENE-040426-1837]	243	75	143.443	1.01523	0.776362	0.190981
ENSDARG00000032959.6	kcnc1b	potassium_voltage-gated_channel,_Shaw-related_subfamily,_member_1b_[Source:ZFIN;Acc:ZDB-GENE-080414-3]	392	121	231.406	1.01509	0.665905	0.127416
ENSDARG00000076757.6	ephb1	EPH_receptor_B1_[Source:ZFIN;Acc:ZDB-GENE-070912-219]	217	67	128.111	1.0147	0.807789	0.209062
ENSDARG00000055186.3	ccr9a	chemokine_(C-C_motif)_receptor_9a_[Source:ZFIN;Acc:ZDB-GENE-060130-125]	136	42	80.2965	1.01439	0.963918	0.292635
ENSDARG00000052766.7	EVI5L	ecotropic_viral_integration_site_5_like_[Source:HGNC_Symbol;Acc:HGNC:30464]	204	63	120.445	1.01439	0.825909	0.21937
ENSDARG00000086169.3	sgk494b	uncharacterized_serine/threonine-protein_kinase_SgK494b_[Source:ZFIN;Acc:ZDB-GENE-120215-252]	521	161	307.672	1.01346	0.615045	0.0993964
ENSDARG00000058558.6	lzts3b	leucine_zipper,_putative_tumor_suppressor_family_member_3b_[Source:ZFIN;Acc:ZDB-GENE-110411-249]	288	89	170.077	1.01343	0.732772	0.166662
ENSDARG00000001127.9	slc17a6a	solute_carrier_family_17_(vesicular_glutamate_transporter),_member_6a_[Source:ZFIN;Acc:ZDB-GENE-050105-4]	993	307	586.497	1.0128	0.532417	0.0571371
ENSDARG00000060532.7	adam22	ADAM_metallopeptidase_domain_22_[Source:ZFIN;Acc:ZDB-GENE-070810-1]	1630	504	962.769	1.01262	0.491854	0.0395159
ENSDARG00000101307.2	pcdh1gb2	protocadherin_1_gamma_b_2_[Source:ZFIN;Acc:ZDB-GENE-041118-19]	139	43	82.1143	1.01192	0.955168	0.289412
ENSDARG00000003421.10	igf2bp2a	insulin-like_growth_factor_2_mRNA_binding_protein_2a_[Source:ZFIN;Acc:ZDB-GENE-070912-44]	459	142	271.159	1.01184	0.636034	0.11164
ENSDARG00000089781.4	ciz1a	cdkn1a_interacting_zinc_finger_protein_1a_[Source:ZFIN;Acc:ZDB-GENE-100922-222]	614	190	362.757	1.01148	0.589763	0.0863341
ENSDARG00000077712.3	zgc:113886	zgc:113886_[Source:ZFIN;Acc:ZDB-GENE-050913-91]	84	26	49.6322	1.01112	1.17574	0.389797
ENSDARG00000091607.3	si:ch211-272b8.6	si:ch211-272b8.6_[Source:ZFIN;Acc:ZDB-GENE-131121-157]	84	26	49.6322	1.01112	1.17574	0.389797
ENSDARG00000012892.10	ammecr1	Alport_syndrome,_mental_retardation,_midface_hypoplasia_and_elliptocytosis_chromosomal_region_gene_1_homolog_(human)_[Source:ZFIN;Acc:ZDB-GENE-040426-1533]	604	187	356.909	1.01075	0.592062	0.0877905
ENSDARG00000075685.3	tlr7	toll-like_receptor_7_[Source:ZFIN;Acc:ZDB-GENE-040219-11]	436	135	257.645	1.01061	0.644975	0.117139
ENSDARG00000105179.1	NA	NA	481	149	284.279	1.00996	0.627607	0.107566
ENSDARG00000041560.7	si:dkey-102f14.5	si:dkey-102f14.5_[Source:ZFIN;Acc:ZDB-GENE-060503-705]	1010	313	597.009	1.00936	0.530138	0.0569154
ENSDARG00000004502.11	rcor3	REST_corepressor_3_[Source:ZFIN;Acc:ZDB-GENE-050208-371]	300	93	177.348	1.0089	0.722238	0.162441
ENSDARG00000062721.7	dennd4a	DENN/MADD_domain_containing_4A_[Source:ZFIN;Acc:ZDB-GENE-060503-285]	1219	378	720.694	1.00848	0.512925	0.0492828
ENSDARG00000097718.1	stard10	StAR-related_lipid_transfer_(START)_domain_containing_10_[Source:ZFIN;Acc:ZDB-GENE-040426-1797]	287	89	169.682	1.00841	0.732687	0.168722
ENSDARG00000032435.6	itga9	integrin,_alpha_9_[Source:ZFIN;Acc:ZDB-GENE-040426-1129]	245	76	144.866	1.00795	0.77281	0.192143
ENSDARG00000008662.7	fign	fidgetin_[Source:ZFIN;Acc:ZDB-GENE-050522-339]	145	45	85.7499	1.0073	0.938254	0.283008
ENSDARG00000030490.8	sptb	spectrin,_beta,_erythrocytic_[Source:ZFIN;Acc:ZDB-GENE-000906-1]	2773	861	1640.16	1.0066	0.462521	0.0295299
ENSDARG00000033840.8	fat3a	FAT_atypical_cadherin_3a_[Source:ZFIN;Acc:ZDB-GENE-060929-1254]	1101	342	651.305	1.00599	0.52138	0.0536726
ENSDARG00000061231.7	tinagl1	tubulointerstitial_nephritis_antigen-like_1_[Source:ZFIN;Acc:ZDB-GENE-060503-240]	354	110	209.435	1.00549	0.684859	0.142059
ENSDARG00000102377.1	slc6a16b	solute_carrier_family_6,_member_16b_[Source:ZFIN;Acc:ZDB-GENE-070424-95]	357	111	211.253	1.0046	0.682931	0.141286
ENSDARG00000077047.4	ptprnb	protein_tyrosine_phosphatase,_receptor_type,_Nb_[Source:ZFIN;Acc:ZDB-GENE-100505-1]	1289	401	762.898	1.00382	0.507511	0.0479371
ENSDARG00000052734.7	hmgcra	3-hydroxy-3-methylglutaryl-CoA_reductase_a_[Source:ZFIN;Acc:ZDB-GENE-040401-2]	2539	790	1502.8	1.00358	0.465843	0.0312151
ENSDARG00000028163.11	prg4b	proteoglycan_4b_[Source:ZFIN;Acc:ZDB-GENE-041014-324]	1758	547	1040.54	1.00356	0.485446	0.0387059
ENSDARG00000074677.5	frem3	Fras1_related_extracellular_matrix_3_[Source:ZFIN;Acc:ZDB-GENE-030131-9788]	935	291	553.463	1.00319	0.5368	0.0616465
ENSDARG00000053122.5	clvs2	clavesin_2_[Source:ZFIN;Acc:ZDB-GENE-041014-313]	424	132	251.007	1.00277	0.648695	0.122148
ENSDARG00000089536.2	erbb4b	erb-b2_receptor_tyrosine_kinase_4b_[Source:ZFIN;Acc:ZDB-GENE-030918-5]	379	118	224.373	1.00265	0.670337	0.134721
ENSDARG00000062248.8	ptpn21	protein_tyrosine_phosphatase,_non-receptor_type_21_[Source:ZFIN;Acc:ZDB-GENE-080102-4]	713	222	422.111	1.00258	0.567967	0.0775278
ENSDARG00000039951.6	si:ch211-87j1.4	si:ch211-87j1.4_[Source:ZFIN;Acc:ZDB-GENE-131127-49]	228	71	134.987	1.00238	0.791435	0.20532
ENSDARG00000087911.2	psme4a	proteasome_activator_subunit_4a_[Source:ZFIN;Acc:ZDB-GENE-091204-452]	4807	1497	2846.03	1.0023	0.443608	0.0238563
ENSDARG00000105657.1	si:cabz01080528.1	si:cabz01080528.1_[Source:ZFIN;Acc:ZDB-GENE-160728-36]	122	38	72.2355	1.00205	1.00446	0.318473
ENSDARG00000043661.6	cadpsa	Ca2+-dependent_activator_protein_for_secretion_a_[Source:ZFIN;Acc:ZDB-GENE-030616-525]	520	162	307.91	1.00176	0.613244	0.102356
ENSDARG00000100587.1	CABZ01079304.1	NA	77	24	45.6017	1.00107	1.21845	0.41131
ENSDARG00000092522.1	nnt2	nicotinamide_nucleotide_transhydrogenase_2_[Source:ZFIN;Acc:ZDB-GENE-091204-5]	186	58	110.171	1.00042	0.851772	0.240189

## Sheet: Downregulated
List of downregulated genes in mcu mutants
GeneId	GeneName	Description	mcu (CPM)	WT (CPM)	baseMean	log2FoldChange	lfcSE	pvalue
ENSDARG00000107511.1	tgs1	trimethylguanosine_synthase_1_[Source:ZFIN;Acc:ZDB-GENE-070802-2]	0	75	47.4784	-9.35171	6.76852	0.16708
ENSDARG00000093606.1	NA	NA	22	622	402.442	-5.50197	3.49903	0.115851
ENSDARG00000099805.1	CABZ01115396.1	NA	39	631	414.853	-4.69676	3.17596	0.139181
ENSDARG00000093964.3	si:ch211-250k18.6	si:ch211-250k18.6_[Source:ZFIN;Acc:ZDB-GENE-070912-245]	6	60	40.3522	-4.00267	1.68953	0.0178315
ENSDARG00000094940.2	BX247865.4	NA	14	129	87.1917	-3.88462	1.33787	0.00368919
ENSDARG00000105265.1	zgc:171534	zgc:171534_[Source:ZFIN;Acc:ZDB-GENE-080218-6]	140	1228	832.668	-3.8135	2.77601	0.169524
ENSDARG00000104400.1	socs3a	suppressor_of_cytokine_signaling_3a_[Source:ZFIN;Acc:ZDB-GENE-030131-7349]	11	96	65.1164	-3.80628	1.43395	0.00794498
ENSDARG00000105545.1	si:dkey-165a24.10	si:dkey-165a24.10_[Source:ZFIN;Acc:ZDB-GENE-160728-16]	13	96	65.9063	-3.56527	1.39217	0.0104389
ENSDARG00000039682.7	si:ch211-121a2.2	si:ch211-121a2.2_[Source:ZFIN;Acc:ZDB-GENE-070705-21]	177	1210	835.885	-3.45389	2.59823	0.183741
ENSDARG00000028664.10	ahsa1a	AHA1,_activator_of_heat_shock_protein_ATPase_homolog_1a_[Source:ZFIN;Acc:ZDB-GENE-030131-1869]	31	203	140.751	-3.39189	1.12631	0.00259948
ENSDARG00000094554.2	si:ch73-7i4.1	si:ch73-7i4.1_[Source:ZFIN;Acc:ZDB-GENE-100921-19]	11	57	40.4277	-3.05421	1.53726	0.0469465
ENSDARG00000108245.1	BX927164.2	NA	17	86	61.1555	-3.01955	1.33963	0.0241945
ENSDARG00000073936.3	BX511021.2	NA	14	64	46.0437	-2.87339	1.44444	0.0466703
ENSDARG00000077360.1	FTL	(1_of_many)_zgc:173593_[Source:ZFIN;Acc:ZDB-GENE-071004-57]	31	139	100.236	-2.8455	1.13867	0.0124553
ENSDARG00000043002.5	vmo1a	vitelline_membrane_outer_layer_1_homolog_a_[Source:ZFIN;Acc:ZDB-GENE-131121-600]	16	61	44.9344	-2.61149	1.41788	0.0655014
ENSDARG00000043798.5	ms4a17a.1	membrane-spanning_4-domains,_subfamily_A,_member_17A.1_[Source:ZFIN;Acc:ZDB-GENE-050417-307]	37	137	101.339	-2.56933	1.09398	0.0188432
ENSDARG00000100529.1	FO904928.1	NA	97	346	257.341	-2.51547	0.873637	0.00398546
ENSDARG00000103070.1	si:dkeyp-75b4.7	si:dkeyp-75b4.7_[Source:ZFIN;Acc:ZDB-GENE-090312-58]	27	91	68.2699	-2.43366	1.20893	0.0441081
ENSDARG00000075595.4	BX537341.1	NA	40	133	99.9917	-2.41411	1.07475	0.0246914
ENSDARG00000043168.3	CELA1	(1_of_many)_chymotrypsin_like_elastase_family_member_1_[Source:HGNC_Symbol;Acc:HGNC:3308]	461	1511	1138.59	-2.3934	1.96229	0.22258
ENSDARG00000071656.5	si:dkey-19a16.5	si:dkey-19a16.5_[Source:ZFIN;Acc:ZDB-GENE-050208-733]	35	112	84.7231	-2.35883	1.11986	0.0351733
ENSDARG00000099760.1	CT573263.1	NA	21	63	48.1751	-2.26571	1.33485	0.0896306
ENSDARG00000094057.3	cyp2j20	cytochrome_P450,_family_2,_subfamily_J,_polypeptide_20_[Source:ZFIN;Acc:ZDB-GENE-041210-324]	49	137	106.078	-2.16408	1.01967	0.0338104
ENSDARG00000105417.1	CU695207.1	NA	58	160	124.192	-2.1447	0.972278	0.0273943
ENSDARG00000062943.5	taco1	translational_activator_of_mitochondrially_encoded_cytochrome_c_oxidase_I_[Source:ZFIN;Acc:ZDB-GENE-070410-35]	20	53	41.4497	-2.08674	1.38547	0.132025
ENSDARG00000098796.1	znf1122	zinc_finger_protein_1122_[Source:ZFIN;Acc:ZDB-GENE-141211-60]	60	153	120.551	-2.03125	0.963331	0.0349815
ENSDARG00000057536.6	crygm2a	crystallin,_gamma_M2a_[Source:ZFIN;Acc:ZDB-GENE-050516-9]	23	57	45.1667	-1.99008	1.32861	0.134168
ENSDARG00000104791.1	CABZ01077956.1	NA	34	84	66.603	-1.98561	1.15432	0.0854054
ENSDARG00000096950.1	BX927244.1	NA	24	57	45.5616	-1.92868	1.31616	0.142815
ENSDARG00000099006.1	CABZ01029938.1	NA	61	141	113.349	-1.88957	0.959541	0.0489252
ENSDARG00000093761.3	si:ch211-250k18.7	si:ch211-250k18.7_[Source:ZFIN;Acc:ZDB-GENE-070912-246]	31	71	57.1886	-1.8763	1.20283	0.118782
ENSDARG00000077257.5	timd4	T-cell_immunoglobulin_and_mucin_domain_containing_4_[Source:ZFIN;Acc:ZDB-GENE-080303-10]	35	80	64.4657	-1.8734	1.15186	0.103861
ENSDARG00000103441.1	znf1060	zinc_finger_protein_1060_[Source:ZFIN;Acc:ZDB-GENE-141211-13]	35	79	63.8327	-1.85525	1.15341	0.107727
ENSDARG00000045089.6	si:ch211-270n8.1	si:ch211-270n8.1_[Source:ZFIN;Acc:ZDB-GENE-081107-34]	77	172	139.292	-1.84023	0.896618	0.040129
ENSDARG00000108074.1	CU104696.2	NA	43	96	77.7538	-1.83945	1.07488	0.0870242
ENSDARG00000071667.5	si:dkey-222f2.7	si:dkey-222f2.7_[Source:ZFIN;Acc:ZDB-GENE-050208-727]	36	80	64.8606	-1.83276	1.14381	0.109084
ENSDARG00000093111.3	si:ch211-209l18.2	si:ch211-209l18.2_[Source:ZFIN;Acc:ZDB-GENE-060503-682]	104	230	186.672	-1.82581	0.827064	0.0272737
ENSDARG00000046140.6	zgc:112038	zgc:112038_[Source:ZFIN;Acc:ZDB-GENE-050522-271]	31	68	55.2895	-1.81402	1.2095	0.133664
ENSDARG00000079375.4	CU104698.1	NA	41	89	72.5326	-1.79894	1.09514	0.100455
ENSDARG00000068819.4	BX548044.2	NA	59	124	101.798	-1.75231	0.971649	0.0713195
ENSDARG00000100095.2	anxa1b	annexin_A1b_[Source:ZFIN;Acc:ZDB-GENE-030131-6554]	1658	3425	2822.95	-1.7274	1.54653	0.264013
ENSDARG00000070770.6	her4.3	hairy-related_4,_tandem_duplicate_3_[Source:ZFIN;Acc:ZDB-GENE-081030-7]	33	68	56.0793	-1.72382	1.19136	0.147913
ENSDARG00000061636.7	kcnj9	potassium_inwardly-rectifying_channel,_subfamily_J,_member_9_[Source:ZFIN;Acc:ZDB-GENE-081104-42]	265	531	440.8	-1.68348	0.668817	0.0118326
ENSDARG00000094500.2	si:ch211-238e22.4	si:ch211-238e22.4_[Source:ZFIN;Acc:ZDB-GENE-030131-3632]	37	74	61.4573	-1.68075	1.14592	0.142448
ENSDARG00000044973.7	zgc:171226	zgc:171226_[Source:ZFIN;Acc:ZDB-GENE-070822-8]	45	89	74.1123	-1.66464	1.06863	0.119297
ENSDARG00000098415.1	CT956093.1	NA	39	77	64.1462	-1.66214	1.12555	0.139746
ENSDARG00000102915.1	NA	NA	38	75	62.4852	-1.66165	1.13642	0.143695
ENSDARG00000026925.8	nos2a	nitric_oxide_synthase_2a,_inducible_[Source:ZFIN;Acc:ZDB-GENE-040305-1]	40	78	65.1742	-1.64423	1.11666	0.140898
ENSDARG00000101488.1	CR387997.2	NA	36	70	58.5302	-1.64011	1.16168	0.157995
ENSDARG00000042145.6	lhx8b	LIM_homeobox_8b_[Source:ZFIN;Acc:ZDB-GENE-081105-153]	107	205	172.03	-1.61877	0.813182	0.0465182
ENSDARG00000099023.1	CABZ01034698.3	NA	57	108	90.8791	-1.60275	0.987371	0.104535
ENSDARG00000074546.6	si:ch211-213a13.2	si:ch211-213a13.2_[Source:ZFIN;Acc:ZDB-GENE-050208-551]	122	230	193.78	-1.59551	0.784093	0.0418661
ENSDARG00000068088.3	tcnl	transcobalamin_like_[Source:ZFIN;Acc:ZDB-GENE-060531-123]	2914	5429	4587.59	-1.57843	1.43755	0.272204
ENSDARG00000101791.1	ccbl2	cysteine_conjugate-beta_lyase_2_[Source:ZFIN;Acc:ZDB-GENE-040426-1299]	219	406	343.503	-1.57131	0.682525	0.021324
ENSDARG00000096715.1	si:dkeyp-104f11.9	si:dkeyp-104f11.9_[Source:ZFIN;Acc:ZDB-GENE-130603-41]	151	279	236.252	-1.56647	0.741266	0.03458
ENSDARG00000087289.5	zgc:66473	zgc:66473_[Source:ZFIN;Acc:ZDB-GENE-030131-5708]	52	96	81.308	-1.56528	1.02104	0.125271
ENSDARG00000037411.5	npy1r	neuropeptide_Y_receptor_Y1_[Source:ZFIN;Acc:ZDB-GENE-080221-1]	31	57	48.326	-1.55945	1.24051	0.208716
ENSDARG00000070138.5	si:dkey-84o3.3	si:dkey-84o3.3_[Source:ZFIN;Acc:ZDB-GENE-091113-21]	83	151	128.368	-1.54412	0.874426	0.0774179
ENSDARG00000096433.2	rock2b	rho-associated,_coiled-coil_containing_protein_kinase_2b_[Source:ZFIN;Acc:ZDB-GENE-060125-2]	117	212	180.411	-1.53831	0.790597	0.0516835
ENSDARG00000074217.3	si:dkey-188i13.6	si:dkey-188i13.6_[Source:ZFIN;Acc:ZDB-GENE-030131-7410]	93	168	143.079	-1.53392	0.844431	0.0692924
ENSDARG00000098976.1	CU457778.1	NA	31	56	47.6929	-1.53391	1.24397	0.217545
ENSDARG00000094899.1	si:ch1073-143l10.2	si:ch1073-143l10.2_[Source:ZFIN;Acc:ZDB-GENE-030131-863]	96	172	146.796	-1.52206	0.836252	0.0687441
ENSDARG00000098803.1	cyp2aa8	cytochrome_P450,_family_2,_subfamily_AA,_polypeptide_8_[Source:ZFIN;Acc:ZDB-GENE-041010-183]	191	341	291.297	-1.51696	0.698313	0.0298317
ENSDARG00000094202.1	CT583646.2	NA	149	265	226.6	-1.51144	0.740528	0.0412481
ENSDARG00000108138.1	BX294653.2	NA	70	123	105.509	-1.49399	0.924308	0.106023
ENSDARG00000095147.3	krt96	keratin_96_[Source:ZFIN;Acc:ZDB-GENE-030131-221]	2240	3889	3346.53	-1.47666	0.518923	0.00443242
ENSDARG00000022631.7	cyp2p9	cytochrome_P450,_family_2,_subfamily_P,_polypeptide_9_[Source:ZFIN;Acc:ZDB-GENE-040120-2]	494	855	736.342	-1.47217	0.585437	0.0119148
ENSDARG00000097837.2	pimr40	Pim_proto-oncogene,_serine/threonine_kinase,_related_40_[Source:ZFIN;Acc:ZDB-GENE-131120-45]	88	152	130.976	-1.46925	0.858413	0.086972
ENSDARG00000095057.2	si:dkey-103d23.3	si:dkey-103d23.3_[Source:ZFIN;Acc:ZDB-GENE-081104-522]	102	175	151.064	-1.45954	0.820114	0.0751276
ENSDARG00000101665.1	CR774179.2	protocadherin_1_gamma_11_precursor__[Source:RefSeq_peptide;Acc:NP_001019282]	147	252	217.58	-1.45837	0.740128	0.0487898
ENSDARG00000056859.5	spx	spexin_hormone_[Source:ZFIN;Acc:ZDB-GENE-041210-158]	42	70	60.8997	-1.41772	1.11682	0.204288
ENSDARG00000052958.5	nppb	natriuretic_peptide_B_[Source:ZFIN;Acc:ZDB-GENE-130530-642]	36	60	52.1997	-1.41772	1.18664	0.232191
ENSDARG00000100523.2	BX548067.2	NA	37	61	53.2277	-1.40204	1.17565	0.233038
ENSDARG00000104112.1	CR383680.3	NA	91	150	130.894	-1.40178	0.849062	0.0987434
ENSDARG00000090847.3	si:ch211-209l18.4	si:ch211-209l18.4_[Source:ZFIN;Acc:ZDB-GENE-110411-221]	143	235	205.239	-1.3974	0.742526	0.0598415
ENSDARG00000079393.5	tmprss15	transmembrane_protease,_serine_15_[Source:ZFIN;Acc:ZDB-GENE-091204-83]	106	174	152.011	-1.39578	0.809539	0.0846776
ENSDARG00000106606.1	CT027674.1	NA	36	59	51.5667	-1.39347	1.18966	0.241469
ENSDARG00000095674.2	tmem123	transmembrane_protein_123_[Source:ZFIN;Acc:ZDB-GENE-050419-69]	33	54	47.2167	-1.39125	1.23222	0.258873
ENSDARG00000040907.6	gcgb	glucagon_b_[Source:ZFIN;Acc:ZDB-GENE-040712-2]	195	319	278.95	-1.39084	0.68567	0.0425153
ENSDARG00000092285.2	cenpv	centromere_protein_V_[Source:ZFIN;Acc:ZDB-GENE-060526-76]	109	177	155.095	-1.38018	0.802386	0.0854154
ENSDARG00000056144.3	NA	NA	130	210	184.279	-1.37264	0.761426	0.0714325
ENSDARG00000097770.1	si:ch211-167j9.4	si:ch211-167j9.4_[Source:ZFIN;Acc:ZDB-GENE-131121-196]	225	362	318.019	-1.36682	0.661477	0.0387983
ENSDARG00000096463.1	si:dkeyp-82h4.1	si:dkeyp-82h4.1_[Source:ZFIN;Acc:ZDB-GENE-120709-49]	46	74	65.0115	-1.36665	1.0829	0.20694
ENSDARG00000092759.3	si:dkey-61p9.9	si:dkey-61p9.9_[Source:ZFIN;Acc:ZDB-GENE-041210-240]	217	347	305.364	-1.358	0.666262	0.0415263
ENSDARG00000036152.5	gas2b	growth_arrest-specific_2b_[Source:ZFIN;Acc:ZDB-GENE-030616-552]	175	278	245.097	-1.34849	0.701377	0.0545266
ENSDARG00000070021.6	cyp3c4	cytochrome_P450,_family_3,_subfamily_C,_polypeptide_4_[Source:ZFIN;Acc:ZDB-GENE-060929-96]	345	548	483.155	-1.34834	0.604729	0.0257703
ENSDARG00000104502.1	si:dkey-264f17.5	si:dkey-264f17.5_[Source:ZFIN;Acc:ZDB-GENE-120703-23]	2136	3391	2990.2	-1.34756	0.499944	0.00702999
ENSDARG00000091445.3	pimr27	Pim_proto-oncogene,_serine/threonine_kinase,_related_27_[Source:ZFIN;Acc:ZDB-GENE-131119-75]	45	71	62.7175	-1.33865	1.09479	0.221425
ENSDARG00000042990.6	cyp2p10	cytochrome_P450,_family_2,_subfamily_P,_polypeptide_10_[Source:ZFIN;Acc:ZDB-GENE-040120-1]	172	271	239.481	-1.33664	0.703754	0.0575245
ENSDARG00000105466.1	si:dkey-125e8.5	si:dkey-125e8.5_[Source:ZFIN;Acc:ZDB-GENE-160113-137]	73	115	101.629	-1.33642	0.914944	0.144109
ENSDARG00000087645.5	znf1064	zinc_finger_protein_1064_[Source:ZFIN;Acc:ZDB-GENE-110913-175]	61	96	84.8622	-1.33498	0.975826	0.171295
ENSDARG00000043997.5	cyp2x8	cytochrome_P450,_family_2,_subfamily_X,_polypeptide_8_[Source:ZFIN;Acc:ZDB-GENE-040704-28]	410	640	567.065	-1.32321	0.584153	0.0235022
ENSDARG00000103450.1	BX005085.6	NA	34	53	46.9786	-1.32121	1.22728	0.281688
ENSDARG00000086912.2	crygm2d18	crystallin,_gamma_M2d18_[Source:ZFIN;Acc:ZDB-GENE-040625-154]	13752	21276	18899.6	-1.31034	0.473183	0.00561918
ENSDARG00000076277.3	CR385050.1	NA	173	267	237.344	-1.30683	0.700953	0.0622716
ENSDARG00000100886.2	si:dkeyp-97a10.1	si:dkeyp-97a10.1_[Source:ZFIN;Acc:ZDB-GENE-131121-449]	120	184	163.87	-1.29743	0.777389	0.0951258
ENSDARG00000105834.1	znf971	zinc_finger_protein_971_[Source:ZFIN;Acc:ZDB-GENE-050306-52]	60	92	81.9352	-1.29743	0.983874	0.187272
ENSDARG00000094791.1	si:dkey-193n17.9	si:dkey-193n17.9_[Source:ZFIN;Acc:ZDB-GENE-070912-421]	140	213	190.127	-1.28618	0.74217	0.0830945
ENSDARG00000030311.7	tmc2b	transmembrane_channel-like_2b_[Source:ZFIN;Acc:ZDB-GENE-060526-262]	139	210	187.833	-1.27606	0.743428	0.0860785
ENSDARG00000004874.5	spata6l	spermatogenesis_associated_6-like_[Source:ZFIN;Acc:ZDB-GENE-040426-1369]	357	539	482.197	-1.27512	0.5933	0.0316187
ENSDARG00000056214.2	gnrh3	gonadotropin-releasing_hormone_3_[Source:ZFIN;Acc:ZDB-GENE-030724-4]	104	155	139.193	-1.25644	0.812561	0.122038
ENSDARG00000094206.1	si:ch73-191k20.3	si:ch73-191k20.3_[Source:ZFIN;Acc:ZDB-GENE-090312-62]	139	207	185.934	-1.2553	0.742659	0.090974
ENSDARG00000033370.5	ppil3	peptidylprolyl_isomerase_(cyclophilin)-like_3_[Source:ZFIN;Acc:ZDB-GENE-040625-159]	82	122	109.615	-1.25394	0.880506	0.154413
ENSDARG00000104598.4	zgc:123181	zgc:123181_[Source:ZFIN;Acc:ZDB-GENE-051113-68]	591	878	789.209	-1.25182	0.544165	0.021423
ENSDARG00000099949.1	FO704782.1	NA	302	447	402.236	-1.24649	0.610326	0.041119
ENSDARG00000103167.1	si:dkey-245n4.2	si:dkey-245n4.2_[Source:ZFIN;Acc:ZDB-GENE-141216-258]	96	142	127.804	-1.24554	0.834336	0.135475
ENSDARG00000094265.3	si:dkey-183n20.15	si:dkey-183n20.15_[Source:ZFIN;Acc:ZDB-GENE-041001-160]	161	237	213.613	-1.23858	0.71116	0.0815716
ENSDARG00000108329.1	BX470259.2	NA	87	128	115.388	-1.23781	0.862866	0.151419
ENSDARG00000077021.3	calhm1	calcium_homeostasis_modulator_1_[Source:ZFIN;Acc:ZDB-GENE-081107-71]	52	76	68.6471	-1.22824	1.04425	0.239515
ENSDARG00000035663.8	zgc:103438	zgc:103438_[Source:ZFIN;Acc:ZDB-GENE-041010-131]	74	108	97.5927	-1.22619	0.914114	0.179791
ENSDARG00000062309.6	si:ch211-1f22.14	si:ch211-1f22.14_[Source:ZFIN;Acc:ZDB-GENE-121214-69]	46	67	60.5802	-1.22328	1.09647	0.264568
ENSDARG00000056477.6	ccdc125	coiled-coil_domain_containing_125_[Source:ZFIN;Acc:ZDB-GENE-060526-104]	196	284	257.188	-1.2158	0.672941	0.0708106
ENSDARG00000101479.1	BX908782.3	uncharacterized_protein_LOC100003647_precursor__[Source:RefSeq_peptide;Acc:NP_001165779]	67	97	87.8648	-1.21458	0.948655	0.200433
ENSDARG00000105797.1	si:ch1073-166e24.4	si:ch1073-166e24.4_[Source:ZFIN;Acc:ZDB-GENE-131121-386]	1255	1805	1638.27	-1.20507	0.495125	0.0149383
ENSDARG00000041115.5	cnfn	cornifelin_[Source:ZFIN;Acc:ZDB-GENE-040912-110]	377	542	491.994	-1.20449	0.579862	0.0377834
ENSDARG00000105119.1	si:ch211-258f1.3	si:ch211-258f1.3_[Source:ZFIN;Acc:ZDB-GENE-070912-252]	208	299	271.423	-1.20432	0.661911	0.0688412
ENSDARG00000076857.3	her3	hairy-related_3_[Source:ZFIN;Acc:ZDB-GENE-980526-204]	37	53	48.1633	-1.19922	1.20233	0.318561
ENSDARG00000102326.1	NA	NA	351	502	456.404	-1.19698	0.587206	0.0415076
ENSDARG00000028087.8	aldh2.2	aldehyde_dehydrogenase_2_family_(mitochondrial),_tandem_duplicate_2_[Source:ZFIN;Acc:ZDB-GENE-030326-5]	2127	3042	2765.71	-1.19696	0.476681	0.012038
ENSDARG00000020994.9	wu:fb63a08	wu:fb63a08_[Source:ZFIN;Acc:ZDB-GENE-030131-1216]	256	365	332.16	-1.19251	0.628241	0.0576729
ENSDARG00000058464.3	zgc:152698	zgc:152698_[Source:ZFIN;Acc:ZDB-GENE-060818-9]	66	94	85.5707	-1.19095	0.955276	0.212504
ENSDARG00000079773.3	nox5	NADPH_oxidase,_EF-hand_calcium_binding_domain_5_[Source:ZFIN;Acc:ZDB-GENE-091120-9]	38	54	49.1913	-1.18772	1.19061	0.318489
ENSDARG00000040738.7	zgc:153846	zgc:153846_[Source:ZFIN;Acc:ZDB-GENE-060929-898]	356	505	460.278	-1.18517	0.584378	0.0425522
ENSDARG00000101160.1	apoa4a	apolipoprotein_A-IV_a_[Source:ZFIN;Acc:ZDB-GENE-050417-469]	92	130	118.628	-1.17956	0.847175	0.163816
ENSDARG00000070858.5	si:busm1-105l16.2	si:busm1-105l16.2_[Source:ZFIN;Acc:ZDB-GENE-030616-108]	172	243	221.756	-1.17931	0.695305	0.0898673
ENSDARG00000093619.2	sult3st2	sulfotransferase_family_3,_cytosolic_sulfotransferase_2_[Source:ZFIN;Acc:ZDB-GENE-030131-1135]	264	371	339.118	-1.17164	0.622007	0.0596132
ENSDARG00000057035.6	stoml3b	stomatin_(EPB72)-like_3b_[Source:ZFIN;Acc:ZDB-GENE-050417-366]	1167	1638	1497.8	-1.16989	0.493106	0.0176684
ENSDARG00000105674.2	si:ch73-56d11.5	si:ch73-56d11.5_[Source:ZFIN;Acc:ZDB-GENE-161017-12]	92	129	117.995	-1.16842	0.847344	0.167918
ENSDARG00000009612.10	chia.3	chitinase,_acidic.3_[Source:ZFIN;Acc:ZDB-GENE-040426-2891]	393	548	502.111	-1.16041	0.570738	0.0420355
ENSDARG00000074360.4	ftr57	finTRIM_family,_member_57_[Source:ZFIN;Acc:ZDB-GENE-090312-35]	61	85	77.8988	-1.15941	0.986451	0.239861
ENSDARG00000032584.7	thnsl2	threonine_synthase-like_2_[Source:ZFIN;Acc:ZDB-GENE-051127-19]	140	195	178.732	-1.15881	0.737894	0.116317
ENSDARG00000100683.1	CT583625.5	NA	51	71	65.087	-1.15808	1.05847	0.273908
ENSDARG00000097681.1	si:ch211-244k5.1	si:ch211-244k5.1_[Source:ZFIN;Acc:ZDB-GENE-131127-43]	261	363	332.869	-1.15668	0.622463	0.0631367
ENSDARG00000102894.1	CABZ01057159.1	NA	73	101	92.7665	-1.14914	0.921907	0.212586
ENSDARG00000040194.4	BX545917.1	NA	42	58	53.3031	-1.14642	1.14739	0.31772
ENSDARG00000102945.1	ccl39.2	chemokine_(C-C_motif)_ligand_39,_duplicate_2_[Source:ZFIN;Acc:ZDB-GENE-131120-38]	95	131	120.446	-1.14433	0.838246	0.172209
ENSDARG00000101876.1	INTS2	(1_of_many)_integrator_complex_subunit_2_[Source:HGNC_Symbol;Acc:HGNC:29241]	117	161	148.126	-1.14131	0.780996	0.143919
ENSDARG00000104916.1	si:dkey-71l4.4	si:dkey-71l4.4_[Source:ZFIN;Acc:ZDB-GENE-060503-457]	80	110	101.228	-1.14019	0.891567	0.200946
ENSDARG00000097231.1	ugt1b2	UDP_glucuronosyltransferase_1_family,_polypeptide_B2_[Source:ZFIN;Acc:ZDB-GENE-080227-11]	49	67	61.7649	-1.13214	1.0784	0.293795
ENSDARG00000045016.8	npffl	neuropeptide_FF-amide_peptide_precursor_like_[Source:ZFIN;Acc:ZDB-GENE-030806-1]	163	222	204.907	-1.12645	0.703756	0.109461
ENSDARG00000029406.3	h2afx	H2A_histone_family,_member_X_[Source:ZFIN;Acc:ZDB-GENE-040426-987]	158	215	198.502	-1.12517	0.710253	0.113152
ENSDARG00000101349.2	BX005448.2	NA	125	170	156.982	-1.12436	0.764093	0.141155
ENSDARG00000104620.1	CABZ01118004.1	NA	48	65	60.1039	-1.11816	1.08891	0.304483
ENSDARG00000099644.1	si:ch211-193l2.4	si:ch211-193l2.4_[Source:ZFIN;Acc:ZDB-GENE-141216-189]	68	92	85.0945	-1.11686	0.9487	0.239096
ENSDARG00000087597.4	si:dkey-51d8.3	si:dkey-51d8.3_[Source:ZFIN;Acc:ZDB-GENE-081103-8]	286	386	357.302	-1.11334	0.605778	0.0660808
ENSDARG00000092057.1	si:dkey-90l23.1	si:dkey-90l23.1_[Source:ZFIN;Acc:ZDB-GENE-030131-5242]	144	194	179.679	-1.11075	0.730171	0.128206
ENSDARG00000094771.2	si:dkey-280e8.1	si:dkey-280e8.1_[Source:ZFIN;Acc:ZDB-GENE-070705-454]	253	340	315.149	-1.10716	0.623356	0.0757128
ENSDARG00000095539.1	si:dkeyp-82a1.8	si:dkeyp-82a1.8_[Source:ZFIN;Acc:ZDB-GENE-081104-479]	44	59	54.726	-1.10397	1.13072	0.328896
ENSDARG00000102435.1	plekhf1	pleckstrin_homology_domain_containing,_family_F_(with_FYVE_domain)_member_1_[Source:ZFIN;Acc:ZDB-GENE-040426-1289]	766	1026	952.01	-1.10237	0.506654	0.0295709
ENSDARG00000036066.5	si:dkey-78a14.4	si:dkey-78a14.4_[Source:ZFIN;Acc:ZDB-GENE-110408-8]	383	513	476.005	-1.10237	0.567613	0.0521222
ENSDARG00000035257.5	akr1a1a	aldo-keto_reductase_family_1,_member_A1a_(aldehyde_reductase)_[Source:ZFIN;Acc:ZDB-GENE-040808-44]	98	131	121.631	-1.09947	0.829792	0.185173
ENSDARG00000071495.6	si:dkey-236e20.3	si:dkey-236e20.3_[Source:ZFIN;Acc:ZDB-GENE-060503-722]	162	216	200.714	-1.0958	0.703828	0.119492
ENSDARG00000092045.1	si:dkey-225k4.1	si:dkey-225k4.1_[Source:ZFIN;Acc:ZDB-GENE-091204-219]	135	180	167.262	-1.0958	0.744876	0.141261
ENSDARG00000100350.1	FO681350.1	NA	66	88	81.7725	-1.09579	0.960993	0.254173
ENSDARG00000086185.2	CR318620.1	NA	45	60	55.754	-1.09579	1.1212	0.328401
ENSDARG00000026726.8	anxa1a	annexin_A1a_[Source:ZFIN;Acc:ZDB-GENE-030131-6664]	6939	9249	8595.36	-1.09533	0.441719	0.0131495
ENSDARG00000076056.5	NA	NA	98	130	120.998	-1.08842	0.829963	0.189722
ENSDARG00000087245.2	CR847844.1	NA	43	57	53.065	-1.08738	1.14349	0.34164
ENSDARG00000058567.6	avp	arginine_vasopressin_[Source:ZFIN;Acc:ZDB-GENE-030407-2]	83	110	102.413	-1.08708	0.881454	0.217472
ENSDARG00000097459.2	si:dkey-125e8.3	si:dkey-125e8.3_[Source:ZFIN;Acc:ZDB-GENE-131121-373]	194	257	239.306	-1.08647	0.667466	0.103577
ENSDARG00000095502.1	si:dkey-286h21.1	si:dkey-286h21.1_[Source:ZFIN;Acc:ZDB-GENE-091116-5]	138	182	169.713	-1.08003	0.739336	0.144068
ENSDARG00000086498.3	si:ch211-116o3.3	si:ch211-116o3.3_[Source:ZFIN;Acc:ZDB-GENE-131121-462]	70	92	85.8843	-1.07504	0.940641	0.25309
ENSDARG00000070396.3	serpinb1l2	serpin_peptidase_inhibitor,_clade_B_(ovalbumin),_member_1,_like_2_[Source:ZFIN;Acc:ZDB-GENE-041001-117]	48	63	58.8378	-1.07307	1.09423	0.326759
ENSDARG00000045612.3	lrrc10	leucine_rich_repeat_containing_10_[Source:ZFIN;Acc:ZDB-GENE-071119-6]	45	59	55.1209	-1.07155	1.12394	0.340396
ENSDARG00000051858.7	ccdc33	coiled-coil_domain_containing_33_[Source:ZFIN;Acc:ZDB-GENE-101011-1]	68	89	83.1953	-1.06903	0.951629	0.261282
ENSDARG00000070775.2	cyp2x9	cytochrome_P450,_family_2,_subfamily_X,_polypeptide_9_[Source:ZFIN;Acc:ZDB-GENE-061027-109]	525	687	642.233	-1.06875	0.53184	0.0444802
ENSDARG00000074628.6	si:dkey-10o6.2	si:dkey-10o6.2_[Source:ZFIN;Acc:ZDB-GENE-070705-284]	146	191	178.569	-1.06836	0.725929	0.141097
ENSDARG00000041205.7	slc6a1l	solute_carrier_family_6_(neurotransmitter_transporter,_GABA),_member_1,_like_[Source:ZFIN;Acc:ZDB-GENE-041210-296]	111	145	135.627	-1.06625	0.794806	0.17975
ENSDARG00000100939.1	CABZ01117603.1	NA	1118	1458	1364.5	-1.06383	0.479964	0.0266587
ENSDARG00000014356.10	krt95	kertain_95_[Source:ZFIN;Acc:ZDB-GENE-040718-88]	119	155	145.117	-1.06206	0.776122	0.171179
ENSDARG00000105976.1	CABZ01044574.1	NA	43	56	52.4319	-1.06185	1.1468	0.354489
ENSDARG00000025914.6	si:dkey-190g11.3	si:dkey-190g11.3_[Source:ZFIN;Acc:ZDB-GENE-081104-341]	77	100	93.7131	-1.05783	0.907853	0.24394
ENSDARG00000068220.5	hbl3	hexose-binding_lectin_3_[Source:ZFIN;Acc:ZDB-GENE-000427-2]	266	345	323.448	-1.05593	0.611865	0.0843915
ENSDARG00000096905.1	si:ch73-23l24.1	si:ch73-23l24.1_[Source:ZFIN;Acc:ZDB-GENE-131127-400]	489	633	593.832	-1.05313	0.53674	0.0497525
ENSDARG00000027529.6	hmox1a	heme_oxygenase_1a_[Source:ZFIN;Acc:ZDB-GENE-030131-3102]	826	1065	1000.39	-1.0474	0.494577	0.0341949
ENSDARG00000102593.1	si:ch211-214b16.2	si:ch211-214b16.2_[Source:ZFIN;Acc:ZDB-GENE-141212-1]	201	259	243.337	-1.04652	0.658734	0.112134
ENSDARG00000055159.6	cyp27a1.4	cytochrome_P450,_family_27,_subfamily_A,_polypeptide_1,_gene_4_[Source:ZFIN;Acc:ZDB-GENE-030131-1060]	396	510	479.24	-1.04576	0.558133	0.0609764
ENSDARG00000104488.1	si:ch73-299h12.9	si:ch73-299h12.9_[Source:ZFIN;Acc:ZDB-GENE-081031-87]	80	103	96.797	-1.04533	0.895379	0.24302
ENSDARG00000086579.3	si:ch1073-147h9.1	si:ch1073-147h9.1_[Source:ZFIN;Acc:ZDB-GENE-121214-230]	105	135	126.927	-1.04333	0.81058	0.198046
ENSDARG00000075092.3	si:dkey-52l18.4	si:dkey-52l18.4_[Source:ZFIN;Acc:ZDB-GENE-080303-19]	159	204	191.933	-1.0403	0.706006	0.140616
ENSDARG00000095908.3	sat1a.2	spermidine/spermine_N1-acetyltransferase_1a,_duplicate_2_[Source:ZFIN;Acc:ZDB-GENE-040704-4]	71	91	85.6462	-1.0388	0.937411	0.267791
ENSDARG00000096777.2	CCDC189	si:ch73-81k8.2_[Source:ZFIN;Acc:ZDB-GENE-130531-20]	50	64	60.2607	-1.0369	1.07996	0.336991
ENSDARG00000103602.5	pcdh1a3	protocadherin_1_alpha_3_[Source:ZFIN;Acc:ZDB-GENE-050202-3]	583	746	702.488	-1.03644	0.51888	0.0457758
ENSDARG00000044767.6	tspan10	tetraspanin_10_[Source:ZFIN;Acc:ZDB-GENE-041111-201]	61	78	73.4674	-1.03542	0.995873	0.298473
ENSDARG00000091241.3	glt1d1	glycosyltransferase_1_domain_containing_1_[Source:ZFIN;Acc:ZDB-GENE-110203-1]	54	69	65.0056	-1.03439	1.04648	0.322932
ENSDARG00000100074.1	znf994	zinc_finger_protein_994_[Source:ZFIN;Acc:ZDB-GENE-110913-145]	83	106	99.8809	-1.03364	0.883533	0.242044
ENSDARG00000104499.1	CABZ01080545.1	NA	47	60	56.5438	-1.03306	1.10835	0.3513
ENSDARG00000087798.4	pdyn	prodynorphin_[Source:ZFIN;Acc:ZDB-GENE-060417-1]	330	420	396.201	-1.02868	0.578973	0.0756116
ENSDARG00000105348.1	si:ch211-277c7.7	si:ch211-277c7.7_[Source:ZFIN;Acc:ZDB-GENE-160114-41]	165	210	198.101	-1.02868	0.697586	0.140312
ENSDARG00000012076.8	apoa1a	apolipoprotein_A-Ia_[Source:ZFIN;Acc:ZDB-GENE-990415-14]	46747	59442	56090.6	-1.02737	0.422718	0.0150827
ENSDARG00000078113.2	atp5ia	ATP_synthase,_H+_transporting,_mitochondrial_Fo_complex,_subunit_Ea_[Source:ZFIN;Acc:ZDB-GENE-070928-12]	1698	2159	2037.31	-1.02729	0.457502	0.0247408
ENSDARG00000044672.6	parapinopsinb	parapinopsin_b_[Source:ZFIN;Acc:ZDB-GENE-030616-134]	251	319	301.065	-1.02663	0.618946	0.0971821
ENSDARG00000012355.8	galnt8a.1	polypeptide_N-acetylgalactosaminyltransferase_8a,_tandem_duplicate_1_[Source:ZFIN;Acc:ZDB-GENE-091015-4]	67	85	80.2682	-1.02406	0.96032	0.286256
ENSDARG00000093960.2	si:dkey-111e8.5	si:dkey-111e8.5_[Source:ZFIN;Acc:ZDB-GENE-060526-192]	71	90	85.0131	-1.02286	0.938479	0.27575
ENSDARG00000087837.2	FO834877.1	NA	73	92	87.0691	-1.01449	0.928868	0.274752
ENSDARG00000079245.4	si:dkey-73p2.2	si:dkey-73p2.2_[Source:ZFIN;Acc:ZDB-GENE-131119-50]	66	83	78.6072	-1.0114	0.966813	0.295506
ENSDARG00000105380.1	fgl1	fibrinogen-like_1_[Source:ZFIN;Acc:ZDB-GENE-130815-1]	414	520	492.679	-1.00964	0.549519	0.0661634
ENSDARG00000101085.1	ss18l2	synovial_sarcoma_translocation_gene_on_chromosome_18-like_2_[Source:ZFIN;Acc:ZDB-GENE-050417-268]	138	173	164.015	-1.00686	0.738115	0.172537
ENSDARG00000012051.5	mettl21a	methyltransferase_like_21A_[Source:ZFIN;Acc:ZDB-GENE-050320-145]	150	188	178.25	-1.00653	0.718272	0.161119
ENSDARG00000059805.4	slc25a38a	solute_carrier_family_25,_member_38a_[Source:ZFIN;Acc:ZDB-GENE-060929-320]	183	229	217.237	-1.00426	0.67505	0.136833

## Sheet: Mitocarta
List of zebrafish genes for human mitocarta orthologs observed to be differentially expressed in mcu zebrafish mutants
GeneId	GeneName	Description	log2FoldChange	pvalue
ENSDARG00000098849.2	slc25a29	solute_carrier_family_25_member_29_[Source:HGNC_Symbol;Acc:HGNC:20116]	1.2593	0.181125
ENSDARG00000062780.4	aifm3	apoptosis-inducing_factor,_mitochondrion-associated,_3_[Source:ZFIN;Acc:ZDB-GENE-140619-2]	1.1266	0.247873
ENSDARG00000045927.4	slc25a44a	solute_carrier_family_25,_member_44_a_[Source:ZFIN;Acc:ZDB-GENE-041114-38]	1.14521	0.222554
ENSDARG00000094704.2	bcl2a	B-cell_CLL/lymphoma_2a_[Source:ZFIN;Acc:ZDB-GENE-051012-1]	1.89929	0.034161
ENSDARG00000038445.6	spire1b	spire-type_actin_nucleation_factor_1b_[Source:ZFIN;Acc:ZDB-GENE-120608-4]	1.07215	0.219094
ENSDARG00000062943.5	taco1	translational_activator_of_mitochondrially_encoded_cytochrome_c_oxidase_I_[Source:ZFIN;Acc:ZDB-GENE-070410-35]	-2.08674	0.132025
ENSDARG00000028087.8	aldh2.2	aldehyde_dehydrogenase_2_family_(mitochondrial),_tandem_duplicate_2_[Source:ZFIN;Acc:ZDB-GENE-030326-5]	-1.19696	0.012038
ENSDARG00000055159.6	cyp27a1.4	cytochrome_P450,_family_27,_subfamily_A,_polypeptide_1,_gene_4_[Source:ZFIN;Acc:ZDB-GENE-030131-1060]	-1.04576	0.0609764
ENSDARG00000059805.4	slc25a38a	solute_carrier_family_25,_member_38a_[Source:ZFIN;Acc:ZDB-GENE-060929-320]	-1.00426	0.136833

## Sheet: Pathways
GeneTrail2
Statistical analysis of molecular signatures
mcu mutants
Reactome_-_Pathways
Type	Name	Number of hits	Expected score	Adjusted p-value
depleted	SRP-dependent cotranslational protein targeting to membrane	62	0	3.62026e-20
depleted	Nonsense Mediated Decay (NMD) independent of the Exon Junction Complex (EJC)	62	0	7.51285e-18
depleted	Formation of a pool of free 40S subunits	68	0	2.24584e-17
depleted	GTP hydrolysis and joining of the 60S ribosomal subunit	77	0	2.24584e-17
depleted	L13a-mediated translational silencing of Ceruloplasmin expression	77	0	1.57007e-16
depleted	Nonsense Mediated Decay (NMD) enhanced by the Exon Junction Complex (EJC)	77	0	6.79615e-15
depleted	Mitochondrial translation termination	54	0	6.68038e-07
depleted	Ribosomal scanning and start codon recognition	44	0	8.50491e-07
depleted	Translation initiation complex formation	44	0	8.50491e-07
depleted	Mitochondrial translation elongation	53	0	9.47223e-07
depleted	APC/C:Cdh1 mediated degradation of Cdc20 and other APC/C:Cdh1 targeted proteins in late mitosis/early G1	47	0	1.06091e-06
depleted	APC/C:Cdc20 mediated degradation of Securin	45	0	2.58422e-06
depleted	Formation of the ternary complex, and subsequently, the 43S complex	38	0	4.94672e-06
depleted	CDK-mediated phosphorylation and removal of Cdc6	47	0	5.87876e-06
depleted	Autodegradation of Cdh1 by Cdh1:APC/C	44	0	8.78055e-06
depleted	Neutrophil degranulation	279	0	1.03712e-05
depleted	Cdc20:Phospho-APC/C mediated degradation of Cyclin A	47	0	3.05026e-05
enriched	MET activates PTK2 signaling	11	0	3.68126e-05
depleted	UCH proteinases	49	0	5.53349e-05
depleted	G2/M Checkpoints	36	0	7.14447e-05
depleted	The role of GTSE1 in G2/M progression after G2 checkpoint	36	0	7.14447e-05
depleted	Ubiquitin-dependent degradation of Cyclin D	36	0	7.14447e-05
depleted	FBXL7 down-regulates AURKA during mitotic entry and in early mitosis	39	0	7.78049e-05
depleted	SCF(Skp2)-mediated degradation of p27/p21	43	0	7.78049e-05
depleted	Regulation of ornithine decarboxylase (ODC)	36	0	8.19022e-05
depleted	Degradation of GLI1 by the proteasome	41	0	9.94391e-05
depleted	Dectin-1 mediated noncanonical NF-kB signaling	42	0	0.000101577
depleted	NIK-->noncanonical NF-kB signaling	42	0	0.000101577
depleted	AUF1 (hnRNP D0) binds and destabilizes mRNA	40	0	0.000103244
depleted	SCF-beta-TrCP mediated degradation of Emi1	40	0	0.000103244
depleted	Regulation of RUNX2 expression and activity	39	0	0.00011481
depleted	mRNA Splicing - Major Pathway	114	0	0.000150628
depleted	Complex I biogenesis	36	0	0.000185929
depleted	Respiratory electron transport	30	0	0.000194388
depleted	GLI3 is processed to GLI3R by the proteasome	45	0	0.000202735
depleted	MAPK6/MAPK4 signaling	53	0	0.00026198
depleted	Autodegradation of the E3 ubiquitin ligase COP1	36	0	0.000268915
depleted	Cristae formation	15	0	0.000268915
depleted	Formation of ATP by chemiosmotic coupling	15	0	0.000268915
depleted	Ubiquitin Mediated Degradation of Phosphorylated Cdc25A	36	0	0.000268915
depleted	TNFR2 non-canonical NF-kB pathway	44	0	0.000326894
depleted	Degradation of AXIN	38	0	0.000344286
depleted	Degradation of DVL	39	0	0.000492272
depleted	RNA Polymerase II Pre-transcription Events	50	0	0.000528421
depleted	Cross-presentation of soluble exogenous antigens (endosomes)	34	0	0.000627396
depleted	Oxygen-dependent proline hydroxylation of Hypoxia-inducible Factor Alpha	45	0	0.0008055
enriched	Rho GTPase cycle	71	0	0.000970914
depleted	FCERI mediated NF-kB activation	70	0	0.00107559
depleted	Downstream TCR signaling	52	0	0.0011194
depleted	Hedgehog ligand biogenesis	41	0	0.00118194
depleted	Detoxification of Reactive Oxygen Species	14	0	0.00129578
depleted	Activation of NF-kappaB in B cells	45	0	0.00158562
depleted	Asymmetric localization of PCP proteins	41	0	0.00158562
depleted	CDT1 association with the CDC6:ORC:origin complex	41	0	0.00158562
depleted	CLEC7A (Dectin-1) signaling	55	0	0.00158562
depleted	RUNX1 regulates transcription of genes involved in differentiation of HSCs	52	0	0.00158562
depleted	ADP signalling through P2Y purinoceptor 12	19	0	0.00168594
depleted	Degradation of beta-catenin by the destruction complex	50	0	0.00248569
depleted	Metal sequestration by antimicrobial proteins	7	0	0.00264457
depleted	Regulation of RUNX3 expression and activity	37	0	0.00264457
depleted	Regulation of PTEN stability and activity	46	0	0.00317419
depleted	Orc1 removal from chromatin	49	0	0.00423372
depleted	Hedgehog 'on' state	44	0	0.00532384
depleted	Formation of RNA Pol II elongation complex	36	0	0.00546493
depleted	RNA Polymerase II Transcription Elongation	36	0	0.00546493
depleted	Gluconeogenesis	21	0	0.00595099
depleted	Formyl peptide receptors bind formyl peptides and many other ligands	3	0	0.00625003
depleted	Regulation of RAS by GAPs	46	0	0.00972762
enriched	GABA B receptor activation	2	0	0.0107214
depleted	RHO GTPases Activate NADPH Oxidases	12	0	0.0125104
depleted	RNA Polymerase II Promoter Escape	34	0	0.0147854
depleted	RNA Polymerase II Transcription Initiation	34	0	0.0147854
depleted	RNA Polymerase II Transcription Initiation And Promoter Clearance	34	0	0.0147854
depleted	RNA Polymerase II Transcription Pre-Initiation And Promoter Opening	34	0	0.0147854
depleted	G alpha (i) signalling events	99	0	0.0161797
depleted	G-protein activation	22	0	0.0181782
depleted	Neddylation	133	0	0.0188999
depleted	Interleukin-1 signaling	59	0	0.0233278
depleted	G beta:gamma signalling through PLC beta	15	0	0.0236124
depleted	Transport of fatty acids	4	0	0.0238234
depleted	G beta:gamma signalling through CDC42	17	0	0.0307866
depleted	mRNA Splicing - Minor Pathway	39	0	0.0377387
depleted	Formation of the Early Elongation Complex	23	0	0.0377564
depleted	G beta:gamma signalling through PI3Kgamma	18	0	0.0377564
depleted	RNA Polymerase I Promoter Escape	29	0	0.0388793
enriched	Voltage gated Potassium channels	21	0	0.0392767
enriched	Laminin interactions	7	0	0.0432653
depleted	Synthesis of dolichyl-phosphate mannose	3	0	0.0441259
depleted	Separation of Sister Chromatids	114	0	0.0449451
KEGG_-_Pathways
Type	Name	Number of hits	Expected score	Adjusted p-value
depleted	Ribosome	122	0	8.36761e-35
depleted	Oxidative phosphorylation	128	0	1.7405e-25
depleted	Spliceosome	123	0	6.58857e-06
enriched	ECM-receptor interaction	66	0	1.12537e-05
depleted	Proteasome	46	0	1.12537e-05
enriched	ErbB signaling pathway	90	0	3.16621e-05
enriched	Focal adhesion	191	0	0.000118013
depleted	Carbon metabolism	119	0	0.000305243
enriched	MAPK signaling pathway	279	0	0.000305243
depleted	Retinol metabolism	35	0	0.000313239
depleted	Drug metabolism - other enzymes	52	0	0.000338785
depleted	Glycolysis / Gluconeogenesis	71	0	0.000338785
depleted	Metabolism of xenobiotics by cytochrome P450	32	0	0.00047973
depleted	Drug metabolism - cytochrome P450	27	0	0.00547253
depleted	Glyoxylate and dicarboxylate metabolism	34	0	0.00816657
depleted	Valine, leucine and isoleucine degradation	47	0	0.00816657
depleted	Tryptophan metabolism	41	0	0.00938337
enriched	ABC transporters	29	0	0.0116662
depleted	RNA transport	133	0	0.0116662
depleted	p53 signaling pathway	66	0	0.012792
depleted	Glutathione metabolism	48	0	0.0182792
depleted	Biosynthesis of amino acids	77	0	0.0314926
depleted	Ascorbate and aldarate metabolism	15	0	0.0380758
enriched	Inositol phosphate metabolism	68	0	0.0477995
depleted	Pyruvate metabolism	41	0	0.0477995
GO_-_Cellular_Component
Type	Name	Number of hits	Expected score	Adjusted p-value
depleted	ribosome	150	0	1.60339e-31
depleted	ribonucleoprotein complex	432	0	7.22056e-21
depleted	large ribosomal subunit	78	0	6.88509e-17
depleted	cytosolic large ribosomal subunit	41	0	4.73247e-16
enriched	integral component of plasma membrane	685	0	7.79083e-16
enriched	receptor complex	237	0	3.49871e-15
depleted	mitochondrion	630	0	2.80482e-14
depleted	small ribosomal subunit	56	0	1.12649e-10
depleted	troponin complex	22	0	2.62292e-10
depleted	cytosolic small ribosomal subunit	35	0	9.2722e-10
enriched	ion channel complex	170	0	1.28196e-08
enriched	cation channel complex	136	0	1.69847e-08
enriched	transmembrane transporter complex	179	0	3.33645e-08
depleted	proteasome core complex	18	0	1.73313e-07
depleted	NADH dehydrogenase complex	33	0	4.77037e-07
depleted	mitochondrial respiratory chain complex I	33	0	4.77037e-07
enriched	synapse	211	0	1.64588e-06
depleted	U6 snRNP	7	0	1.88155e-06
enriched	cell junction	351	0	1.88155e-06
depleted	oxidoreductase complex	74	0	2.69983e-06
enriched	extracellular matrix	211	0	3.85278e-06
depleted	mitochondrial membrane	231	0	3.85278e-06
enriched	kinesin complex	55	0	8.93749e-06
enriched	voltage-gated calcium channel complex	35	0	1.18712e-05
depleted	mitochondrial large ribosomal subunit	36	0	1.72153e-05
enriched	calcium channel complex	42	0	2.15469e-05
enriched	voltage-gated sodium channel complex	15	0	2.65123e-05
depleted	intermediate filament	55	0	5.00312e-05
depleted	spliceosomal complex	99	0	5.00312e-05
depleted	respirasome	29	0	9.80197e-05
enriched	myosin complex	56	0	0.000142168
depleted	endoplasmic reticulum	533	0	0.000146743
enriched	neuron projection	333	0	0.000146743
enriched	cell projection	521	0	0.000147475
depleted	extracellular region	488	0	0.000147475
enriched	axon	96	0	0.000356577
depleted	mitochondrial inner membrane	150	0	0.000356577
enriched	adherens junction	132	0	0.000394065
enriched	collagen-containing extracellular matrix	78	0	0.000492484
depleted	G-protein beta/gamma-subunit complex	12	0	0.000555613
depleted	proteasome complex	48	0	0.000598771
depleted	small nuclear ribonucleoprotein complex	49	0	0.00096141
depleted	Lsm1-7-Pat1 complex	5	0	0.00101674
depleted	proteasome core complex, alpha-subunit complex	10	0	0.00110624
enriched	voltage-gated potassium channel complex	41	0	0.00117305
enriched	microtubule associated complex	110	0	0.00129433
depleted	mitochondrial intermembrane space	30	0	0.00167683
depleted	U5 snRNP	13	0	0.00407562
enriched	cell surface	116	0	0.00407562
enriched	sarcolemma	21	0	0.00499939
depleted	U1 snRNP	17	0	0.00511986
depleted	mitochondrial proton-transporting ATP synthase complex, coupling factor F(o)	10	0	0.00589903
depleted	U2-type spliceosomal complex	41	0	0.0098948
depleted	U2 snRNP	16	0	0.0110579
depleted	mitochondrial respirasome	5	0	0.0110579
enriched	basal plasma membrane	10	0	0.0113435
enriched	chromocenter	2	0	0.0119004
depleted	proton-transporting two-sector ATPase complex, proton-transporting domain	23	0	0.0139275
enriched	clathrin-coated pit	21	0	0.0139889
depleted	endoplasmic reticulum membrane	281	0	0.0147619
depleted	mitochondrial small ribosomal subunit	21	0	0.0159809
enriched	basement membrane	22	0	0.021208
depleted	proton-transporting ATP synthase complex, coupling factor F(o)	11	0	0.0221302
depleted	integral component of mitochondrial membrane	33	0	0.0227113
enriched	cell-cell junction	187	0	0.0240428
enriched	filamentous actin	30	0	0.0240428
depleted	Cul7-RING ubiquitin ligase complex	2	0	0.0313698
depleted	nuclear SCF ubiquitin ligase complex	2	0	0.0313698
enriched	collagen trimer	63	0	0.0342462
depleted	integral component of mitochondrial inner membrane	22	0	0.0358546
enriched	cell-cell adherens junction	70	0	0.037086
depleted	U4 snRNP	7	0	0.0394689
depleted	U4/U6 x U5 tri-snRNP complex	21	0	0.0449595
enriched	M band	14	0	0.0471674
GO_-_Biological_Process
Type	Name	Number of hits	Expected score	Adjusted p-value
enriched	cell adhesion	399	0	1.85906e-23
enriched	protein phosphorylation	573	0	1.85906e-23
depleted	translation	241	0	3.66213e-20
depleted	peptide metabolic process	313	0	4.77077e-17
depleted	amide biosynthetic process	309	0	2.99713e-16
enriched	cell-cell adhesion via plasma-membrane adhesion molecules	164	0	1.84071e-15
enriched	cell-cell adhesion	220	0	2.07506e-15
enriched	homophilic cell adhesion via plasma membrane adhesion molecules	148	0	5.36861e-15
enriched	transmembrane receptor protein tyrosine kinase signaling pathway	201	0	1.15931e-09
enriched	metal ion transport	380	0	1.27898e-09
enriched	ion transmembrane transport	441	0	2.0058e-09
enriched	inorganic cation transmembrane transport	295	0	2.10625e-09
enriched	neuron projection guidance	208	0	3.10993e-08
enriched	cation transmembrane transport	324	0	3.43729e-08
depleted	cardiac muscle contraction	27	0	4.5306e-08
depleted	oxidation-reduction process	645	0	4.5306e-08
enriched	axon guidance	204	0	4.85682e-08
enriched	regulation of neuron projection development	151	0	4.85682e-08
enriched	regulation of ion transmembrane transport	176	0	9.00368e-08
depleted	lens development in camera-type eye	68	0	1.59261e-07
enriched	potassium ion transport	142	0	1.91328e-07
enriched	regulation of small GTPase mediated signal transduction	164	0	6.89327e-07
enriched	potassium ion transmembrane transport	128	0	9.43612e-07
enriched	regulation of membrane potential	123	0	9.43612e-07
enriched	cation transport	471	0	1.4645e-06
enriched	regulation of cell projection organization	197	0	2.43512e-06
enriched	calcium ion transport	129	0	2.65883e-06
enriched	calcium ion transmembrane transport	107	0	2.77192e-06
enriched	membrane depolarization during action potential	10	0	3.15397e-06
enriched	regulation of ion transport	214	0	4.7132e-06
enriched	animal organ morphogenesis	315	0	1.96742e-05
depleted	RNA splicing	169	0	2.1621e-05
depleted	striated muscle contraction	34	0	2.63224e-05
depleted	skeletal muscle contraction	30	0	2.93875e-05
depleted	proteasomal ubiquitin-independent protein catabolic process	20	0	3.09948e-05
enriched	regulation of Ras protein signal transduction	147	0	4.10256e-05
enriched	negative regulation of cell growth	41	0	4.83507e-05
enriched	regulation of neuron differentiation	204	0	4.83507e-05
depleted	nucleoside triphosphate biosynthetic process	42	0	6.82868e-05
enriched	regulation of intracellular signal transduction	509	0	7.57192e-05
enriched	semaphorin-plexin signaling pathway	43	0	8.35984e-05
depleted	electron transport chain	52	0	8.69147e-05
enriched	neuronal action potential	11	0	9.49602e-05
enriched	microtubule-based movement	161	0	0.000117619
depleted	RNA splicing, via transesterification reactions	108	0	0.000133885
depleted	cellular protein-containing complex assembly	360	0	0.000133885
depleted	mRNA splicing, via spliceosome	108	0	0.000133885
enriched	regulation of axonogenesis	101	0	0.000170145
depleted	organic acid metabolic process	487	0	0.000191472
enriched	negative regulation of neuron projection development	44	0	0.000222784
enriched	synaptic signaling	166	0	0.000228782
enriched	chemical synaptic transmission	162	0	0.000230679
depleted	respiratory electron transport chain	48	0	0.000235408
enriched	regulation of GTPase activity	129	0	0.000237599
enriched	signaling	210	0	0.000454742
enriched	divalent metal ion transport	155	0	0.000521455
enriched	phosphatidylinositol-mediated signaling	32	0	0.0005225
enriched	negative regulation of growth	45	0	0.000575166
depleted	ribonucleoprotein complex assembly	125	0	0.000682369
enriched	negative regulation of axon extension	36	0	0.000742256
depleted	carboxylic acid metabolic process	431	0	0.000785297
enriched	regulation of nervous system development	290	0	0.000785297
depleted	cytoplasmic translation	23	0	0.000790137
enriched	cytoskeleton organization	569	0	0.000792229
enriched	inositol lipid-mediated signaling	36	0	0.000848823
depleted	RNA processing	503	0	0.000863362
enriched	neural crest cell migration	89	0	0.00100057
depleted	mitochondrial respiratory chain complex assembly	37	0	0.00106044
enriched	regulation of cell morphogenesis	192	0	0.00203265
enriched	synapse organization	67	0	0.002509
enriched	regulation of Rho protein signal transduction	117	0	0.00277386
enriched	negative regulation of developmental growth	39	0	0.00323604
enriched	negative regulation of microtubule depolymerization	7	0	0.00326339
enriched	monovalent inorganic cation transport	216	0	0.00353665
enriched	microtubule-based process	380	0	0.00396805
enriched	regulation of neurogenesis	264	0	0.00460767
enriched	peptidyl-threonine phosphorylation	28	0	0.00471459
enriched	positive regulation of synaptic transmission	23	0	0.00471459
enriched	establishment of cell polarity	26	0	0.00473046
depleted	ATP metabolic process	62	0	0.00514509
enriched	synapse assembly	26	0	0.00514509
enriched	cell-cell signaling	186	0	0.00590186
depleted	response to selenium ion	5	0	0.00703928
enriched	negative chemotaxis	40	0	0.00761879
enriched	insulin receptor signaling pathway	27	0	0.00800017
depleted	protein peptidyl-prolyl isomerization	22	0	0.00929075
enriched	establishment of localization in cell	112	0	0.00981901
enriched	regulation of postsynaptic membrane potential	14	0	0.00981901
enriched	calcium ion import	27	0	0.010167
enriched	long-term synaptic potentiation	14	0	0.010167
enriched	release of sequestered calcium ion into cytosol	29	0	0.010167
depleted	hydrogen peroxide catabolic process	13	0	0.0103682
enriched	regulation of phosphatidylinositol 3-kinase signaling	20	0	0.0108245
enriched	dendritic spine organization	7	0	0.0109191
depleted	generation of precursor metabolites and energy	141	0	0.0109191
enriched	regulation of axon extension	67	0	0.0109335
enriched	locomotion	510	0	0.0113728
depleted	ATP biosynthetic process	17	0	0.014905
depleted	ncRNA processing	248	0	0.0204166
enriched	positive regulation of phosphatidylinositol 3-kinase signaling	19	0	0.0210539
enriched	growth hormone receptor signaling pathway	5	0	0.0214234
enriched	positive regulation of neuron projection development	57	0	0.0214234
enriched	negative regulation of sequestering of calcium ion	31	0	0.0221846
depleted	tachykinin receptor signaling pathway	4	0	0.0231986
enriched	regulation of cell growth	95	0	0.0241565
depleted	negative regulation of cell death	140	0	0.0277093
enriched	negative regulation of sodium ion transport	11	0	0.029539
depleted	aerobic respiration	24	0	0.0301394
depleted	lymphocyte chemotaxis	10	0	0.0301394
enriched	negative regulation of axon extension involved in axon guidance	29	0	0.0301394
enriched	positive regulation of potassium ion import across plasma membrane	5	0	0.0301394
enriched	positive regulation of sodium ion transmembrane transporter activity	5	0	0.0301394
depleted	proton transmembrane transport	31	0	0.0301394
depleted	GTP metabolic process	15	0	0.0304381
enriched	extracellular matrix organization	129	0	0.0320456
enriched	ameboidal-type cell migration	196	0	0.0339482
depleted	regulation of cyclin-dependent protein serine/threonine kinase activity	30	0	0.0339482
enriched	dendritic spine morphogenesis	6	0	0.0377913
depleted	mitochondrial transport	63	0	0.0377913
enriched	synaptic growth at neuromuscular junction	6	0	0.0377913
enriched	cell morphogenesis	117	0	0.040648
enriched	muscle tissue morphogenesis	28	0	0.0423045
depleted	ribosomal small subunit assembly	14	0	0.0424152
depleted	GTP biosynthetic process	11	0	0.0431852
enriched	cell communication	280	0	0.0447287
depleted	mRNA processing	221	0	0.0474554
enriched	growth hormone receptor signaling pathway via JAK-STAT	4	0	0.048442
enriched	actin cytoskeleton organization	296	0	0.0489512
depleted	carbohydrate derivative metabolic process	467	0	0.0489512
enriched	potassium ion import across plasma membrane	51	0	0.0489512
depleted	translational initiation	54	0	0.0497813
GO_-_Molecular_Function
Type	Name	Number of hits	Expected score	Adjusted p-value
depleted	structural constituent of ribosome	144	0	2.23496e-31
enriched	phosphotransferase activity, alcohol group as acceptor	695	0	6.54397e-28
enriched	protein kinase activity	592	0	2.10204e-27
depleted	structural molecule activity	429	0	4.87674e-22
depleted	structural constituent of eye lens	48	0	1.88686e-14
enriched	metal ion transmembrane transporter activity	375	0	5.95181e-14
enriched	protein serine/threonine kinase activity	409	0	5.95181e-14
enriched	protein tyrosine kinase activity	112	0	1.28874e-13
enriched	ATPase activity	283	0	7.80334e-13
enriched	ion channel activity	369	0	2.09466e-12
enriched	GTPase binding	338	0	2.68603e-12
enriched	transmembrane signaling receptor activity	609	0	2.71773e-12
enriched	cation channel activity	295	0	2.80995e-12
enriched	Ras GTPase binding	267	0	4.40065e-12
enriched	transmembrane receptor protein tyrosine kinase activity	69	0	4.59475e-12
enriched	small GTPase binding	271	0	8.17187e-12
depleted	oxidoreductase activity	672	0	1.63543e-10
enriched	channel activity	396	0	1.68359e-10
depleted	hormone activity	82	0	2.07195e-10
enriched	voltage-gated ion channel activity	172	0	4.14612e-10
enriched	voltage-gated channel activity	176	0	1.37692e-09
enriched	motor activity	127	0	2.22219e-09
enriched	GTPase regulator activity	189	0	4.70622e-09
enriched	GTPase activator activity	178	0	6.40214e-09
enriched	inorganic cation transmembrane transporter activity	519	0	3.86235e-08
enriched	Rho GTPase binding	135	0	5.11429e-08
enriched	extracellular matrix structural constituent	70	0	6.02199e-08
enriched	cytoskeletal protein binding	625	0	7.54434e-08
enriched	cation transmembrane transporter activity	555	0	1.32943e-07
enriched	microtubule motor activity	63	0	1.47488e-07
enriched	potassium ion transmembrane transporter activity	152	0	1.66969e-07
enriched	enzyme activator activity	270	0	4.54815e-07
enriched	guanyl-nucleotide exchange factor activity	165	0	8.39609e-07
enriched	voltage-gated sodium channel activity	13	0	1.08745e-06
enriched	potassium channel activity	115	0	1.54261e-06
depleted	threonine-type endopeptidase activity	19	0	1.68773e-06
enriched	voltage-gated potassium channel activity	89	0	4.11625e-06
enriched	high voltage-gated calcium channel activity	15	0	1.25891e-05
enriched	Ras guanyl-nucleotide exchange factor activity	97	0	1.44192e-05
enriched	ATPase activity, coupled	168	0	1.80262e-05
enriched	Rho guanyl-nucleotide exchange factor activity	82	0	1.83015e-05
enriched	enzyme binding	670	0	4.7464e-05
depleted	neuropeptide hormone activity	25	0	6.52273e-05
enriched	histone methyltransferase activity	41	0	0.00010078
enriched	calcium channel activity	95	0	0.000108621
depleted	peptidyl-prolyl cis-trans isomerase activity	36	0	0.000140936
depleted	cytochrome-c oxidase activity	21	0	0.000152317
depleted	heme-copper terminal oxidase activity	21	0	0.000152317
depleted	electron transfer activity	56	0	0.000158968
enriched	actin binding	347	0	0.000401673
depleted	rRNA binding	33	0	0.000401673
enriched	gamma-glutamylaminecyclotransferase activity	2	0	0.000446945
enriched	MAP kinase kinase kinase activity	15	0	0.000546091
depleted	cofactor binding	427	0	0.000562314
enriched	protein-containing complex binding	388	0	0.000562314
depleted	nucleosomal DNA binding	12	0	0.000784408
enriched	voltage-gated calcium channel activity	42	0	0.000785716
enriched	ligand-gated ion channel activity	139	0	0.00094447
enriched	sodium ion transmembrane transporter activity	125	0	0.000999645
depleted	GTP binding	393	0	0.00107579
enriched	anion transmembrane transporter activity	245	0	0.00110842
depleted	isomerase activity	131	0	0.00148681
depleted	receptor ligand activity	237	0	0.00148767
depleted	receptor regulator activity	245	0	0.0014955
enriched	sodium channel activity	26	0	0.00181865
depleted	guanyl nucleotide binding	404	0	0.00201741
depleted	ribonucleoside binding	396	0	0.00202844
enriched	non-membrane spanning protein tyrosine kinase activity	32	0	0.00223736
depleted	nucleoside binding	397	0	0.00250806
depleted	G-protein beta-subunit binding	13	0	0.00414613
enriched	actin filament binding	170	0	0.00425405
enriched	histone-lysine N-methyltransferase activity	34	0	0.00463369
enriched	RNA polymerase II-specific DNA-binding transcription factor binding	69	0	0.00504068
depleted	disulfide oxidoreductase activity	27	0	0.00523674
depleted	antioxidant activity	49	0	0.00530226
enriched	cell adhesion molecule binding	94	0	0.00727217
enriched	receptor signaling complex adaptor activity	17	0	0.00786695
enriched	protein methyltransferase activity	60	0	0.00925352
enriched	ATP-dependent microtubule motor activity, plus-end-directed	19	0	0.010605
enriched	ATPase-coupled intramembrane lipid transporter activity	16	0	0.010605
depleted	glucagon receptor binding	3	0	0.010605
depleted	oxidoreductase activity, acting on the CH-OH group of donors, NAD or NADP as acceptor	91	0	0.0117004
enriched	microtubule binding	164	0	0.0136519
enriched	chloride channel inhibitor activity	5	0	0.0149634
enriched	phosphorus-oxygen lyase activity	23	0	0.0149634
enriched	potassium channel inhibitor activity	5	0	0.0149634
enriched	semaphorin receptor activity	17	0	0.0149634
depleted	DNA binding, bending	10	0	0.0152098
enriched	phosphatidylinositol 3-kinase binding	10	0	0.0153248
depleted	oxidoreductase activity, acting on CH-OH group of donors	96	0	0.0160691
depleted	heme binding	127	0	0.0200709
enriched	transcription corepressor binding	4	0	0.0216828
enriched	nuclear receptor transcription coactivator activity	40	0	0.021894
enriched	histone demethylase activity	24	0	0.0223245
depleted	cyclosporin A binding	10	0	0.0223573
enriched	neurotransmitter receptor activity	98	0	0.0223573
depleted	proton transmembrane transporter activity	102	0	0.0223573
depleted	glutathione transferase activity	24	0	0.0223739
enriched	chemorepellent activity	28	0	0.0245587
enriched	semaphorin receptor binding	28	0	0.0245587
depleted	chemokine activity	18	0	0.0246053
enriched	helicase activity	86	0	0.0246363
enriched	RNA polymerase II activating transcription factor binding	24	0	0.0246856
depleted	nucleoside diphosphate kinase activity	14	0	0.0251221
enriched	tau-protein kinase activity	11	0	0.028446
enriched	hydrolase activity, acting on acid anhydrides	696	0	0.0295129
depleted	GTPase activity	296	0	0.0299942
enriched	JUN kinase kinase kinase activity	4	0	0.0299942
enriched	delayed rectifier potassium channel activity	20	0	0.0301539
enriched	histone methyltransferase activity (H3-K4 specific)	10	0	0.0301539
enriched	transcription coregulator activity	237	0	0.0301539
enriched	pyrophosphatase activity	691	0	0.0309989
enriched	low voltage-gated calcium channel activity	4	0	0.0330625
enriched	spectrin binding	8	0	0.0330625
depleted	G protein-coupled receptor binding	113	0	0.0345367
enriched	Ran GTPase binding	20	0	0.0345367
enriched	calcium ion binding	611	0	0.0345367
enriched	hydrolase activity, acting on acid anhydrides, in phosphorus-containing anhydrides	693	0	0.0345367
enriched	phosphatidylinositol phospholipase C activity	16	0	0.0345367
enriched	phospholipase C activity	16	0	0.0345367
enriched	activin receptor binding	2	0	0.0358836
enriched	beta-1 adrenergic receptor binding	2	0	0.0358836
enriched	metalloendopeptidase activity	91	0	0.0358836
enriched	transcription factor binding	239	0	0.0358836
enriched	type II activin receptor binding	2	0	0.0358836
depleted	small ribosomal subunit rRNA binding	7	0	0.0361578
enriched	chloride transmembrane transporter activity	61	0	0.0469849
WikiPathways
Type	Name	Number of hits	Expected score	Adjusted p-value
depleted	Cytoplasmic Ribosomal Proteins	75	0	7.54616e-31
depleted	Electron Transport Chain	86	0	2.63743e-17
depleted	Oxidative phosphorylation	49	0	9.81922e-10
enriched	Insulin Signaling	128	0	0.000186259
enriched	MAPK Signaling Pathway	178	0	0.000186259
enriched	EGFR1 Signaling Pathway	129	0	0.00420444
enriched	IL-4 signaling Pathway	44	0	0.00454271
enriched	Regulation of Actin Cytoskeleton	90	0	0.00869914
depleted	mRNA processing	117	0	0.0090732
enriched	ErbB Signaling Pathway	31	0	0.0188615

## Sheet: WikiPathways
WikiPathway enrichment/depletion analysis for mcu mutants
#Name	Hits	Score	Expected Score	P-value	Info	Regulation_direction
ACE Inhibitor Pathway	6	-44445	0	0.824848	ACE2,AGT,AGTR2,APLNRA,BDKRB1,KNG1	0
Acetylcholine Synthesis	5	-26294	0	1	ACHE,CHATA,CHKA,PCYT1AA,PDHA1A	0
Adipogenesis	84	231090	0	0.25596	AGPAT2,AGT,AHR1B,BMP1A,BMP3,BMP4,BORCS8,BSCL2,CDKN1A,CEBPA,CEBPB,CEBPD,CELF1,CFD,CNTFR,CREB1A,CTNNB1,CYP26A1,CYP26C1,DVL1B,E2F4,EBF1A,EGR2B,EPAS1B,FRZB,GADD45AB,GADD45BA,GATA2A,GATA3,GDF10A,GTF3AA,HIF1AB,HNF1A,ID3,IGF1,IL6ST,INS,IRS1,KLF15,KLF5A,KLF6A,KLF7A,LMNA,LPIN1,LPIN2,LPL,MBNL1,MEF2AA,MEF2CB,MEF2D,MIF,NCOA1,NCOA2,NCOR1,NCOR2,NR1H3,NR2F1A,NR3C1,PCK1,PCK2,PLIN2,PPARAB,PPARDB,PPARGC1A,PTGIS,RB…	1
Alpha6-Beta4 Integrin Signaling Pathway	42	140559	0	0.527212	ABL1,AR,BADB,CD151L,CDKN1A,COL17A1B,EIF4EB,EIF4EBP1,EIF6,ERBB2,ERBIN,FYNB,GRB2B,IRS1,ITGA6A,ITGB4,LAMA1,LAMA5,LAMB1A,LAMC1,MTOR,NTN1A,PAK1,PIK3CA,PIK3CB,PIK3CD,PIK3CG,PIK3R1,PIK3R2,PIK3R3B,PRKCDA,PTK2AB,RAC1A,RHOAB,SI:DKEY-40C11.1,SMAD2,SMAD3B,SRC,VIM,YES1,YWHAE1,YWHAH	1
Androgen Receptor Signaling Pathway	78	121218	0	1	AR,ATF2,CALR,CASP7,CASP8,CAV1,CCND1,CCNE1,CCNH,CDC25B,CDK1,CDK7,CDK9,CTDP1,CTNNB1,EP300A,ESR1,ETV5A,FLNA,GAPDH,GHRA,GTF2F1,GTF2F2A,GTF2H1,HDAC1,HMGB1A,HMGB2A,IGF1,IL6ST,JUN,KAT2B,KAT5B,KAT7B,MAP2K1,MAPK1,MDM2,NCOA1,NCOA2,NCOA3,NCOA4,NCOR2,NR0B2A,NR2C2,NR3C1,NSD1B,PATZ1,PIAS2,PIAS4A,POU2F1B,PRMT1,PSMC3IP,PTENB,PXNA,RAC3A,RAD54L2,RAF1A,RAN,RANBP9,RB1,RCHY1,RELA,RNF14,RNF4,SLC25A4,SMAD3B,SMAD4A,SP1,…	1
Apoptosis	54	-123201	0	1	APAF1,BADA,BCL2A,BCL2L1,BIRC2,BNIP3LA,BOKA,CASP2,CASP3B,CASP6A,CASP7,CASP8L1,CASP9,CFLARA,CHUK,CRADD,DFFA,DFFB,DIABLOA,FADD,HELLS,IGF1,IGF1RA,IGF2A,IKBKB,IKBKG,IRF2A,IRF5,IRF6,IRF7,JUN,MAP2K4A,MAP3K1,MAPK10,MCL1A,MDM2,MYCA,NFKB1,NFKBIAB,NFKBIB,NFKBIE,PIK3R1,RELA,RIPK1L,SCAF11,TNFRSF1A,TNFRSF1B,TNFRSF21,TNFRSFA,TNFSF10,TRADD,TRAF3,TXNDC15,XIAP	0
Apoptosis Modulation by HSP70	13	-38323	0	1	AIFM1,APAF1,CASP2,CASP3A,CASP6A,CASP7,CASP8,CASP9,FADD,Hsp70.3,MAPK10,RIPK1L,TNFRSF1A	0
BMP signaling pathway	57	-117810	0	1	ACVR1L,ACVR2BA,ACVRL1,ADMP,AGFG1A,AGFG1B,ALG5,BAMBIA,BAMBIB,BMP1B,BMP4,BMP5,BMP6,BMP7A,BMPR1AA,BMPR1AB,BMPR2A,BMPR2B,CHRD,CRIM1,FSTB,FSTL1A,FSTL3,GATA1A,GATA2A,GATA3,GATA5,GATA6,GLULA,GREM1A,GREM2B,GSC,ID3,MSX1A,MSX1B,MSX2B,MSX3,NOG3,PCCA,RACK1,SI:DKEY-222B8.1,SMAD1,SMAD4A,SMAD5,SMAD6A,SMAD6B,SMAD7,SMURF1,SMURF2,SNAI1A,SNAI1B,SNAI2,TBX2B,TLL1,TWSG1A,UBE2S,ZEB1B	0
Biogenic Amine Synthesis	13	-80746	0	0.427478	AANAT1,ACHE,ASMT,CHATA,COMTA,DBH,DDC,GAD1B,GAD2,HDC,PAH,TH,TPH1A	0
CRD motif and sFRPs influence on Wnt signaling	8	-36384	0	1	FZD7A,FZD7B,JKAMP,RHOAA,RHOAB,ROR2,SFRP2,WNT5A	0
Calcium Regulation in the Cardiac Cell	102	160428	0	1	ADCY2B,ADCY5,ADCY7,ADRA1AB,ADRA1BB,ADRA1D,ADRB1,ADRB2B,ADRB3A,ARRB1,ARRB2B,ATP1B1B,ATP1B2A,ATP1B3A,ATP2A2B,ATP2A3,ATP2B1A,ATP2B2,ATP2B3A,CACNA1AA,CACNA1BB,CACNA1C,CACNA1SB,CACNB1,CACNB3B,CALM1B,CALR,CAMK1A,CAMK2A,CAMK2B1,CAMK2D1,CAMK2G1,CAMK4,CASQ1B,CASQ2,CFAP74,CHRM3A,CHRM4A,CX34.4,CX35.4,CX47.1,FXYD6L,GJA3,GJA8B,GNA11B,GNAI1,GNAI2B,GNAI3,GNAO1B,GNAQ,GNAS,GNB1A,GNB2,GNB3A,GNB5A,GNG13B,GNG2,GNG3,…	1
Canonical wnt signaling	136	-347268	0	0.0935023	APC,AXIN1,AXIN2,BMP4,CAMK1GA,CAMK2D2,CCN5,CCND1,CDC42,CDC42L,CDC42L2,CDH1,CHRD,CITED4B,CSNK2A1,CSNK2A2A,CSNK2B,CTBP1,CTBP2A,CTNNB1,CTNNBIP1,DAB2,DACT1,DACT2,DKK1B,DLD,DUSP6,DVL2,DVL3A,EDN1,EFNB1,EGR2B,EN1A,EN2A,EN2B,ETV4,ETV5B,EVE1,FGF18A,FGF18B,FGF20A,FGF20B,FGF3,FGF8A,FN1B,FRZB,FZD10,FZD2,FZD5,FZD7A,FZD7B,FZD8A,FZD8B,FZD9B,Foxn1,GATA2A,GBP,GSC,GSK3BA,HNF1A,ID2A,ID2B,IKBKG,INHBB,IRX3A,IRX5B,JAG1…	0
Cell cycle	79	109691	0	1	ABL1,ATR,BUB1,BUB1BB,BUB3,CCNA2,CCNB1,CCNB2,CCNB3,CCND2A,CCNE1,CCNE2,CCNH,CDC14AB,CDC14B,CDC20,CDC25B,CDC45,CDC6,CDC7,CDH1,CDK1,CDK2,CDK4,CDK6,CDKN1A,CDKN1BB,CHEK1,CHEK2,E2F3,E2F4,E2F5,ELL,EP300A,ESPL1,GADD45AB,GSK3BA,HDAC1,HDAC3,HDAC4,HDAC5,HDAC6,HDAC8,KITLGA,KITLGB,MAD1L1,MAD2L1,MAD2L2,MCM2,MCM3,MCM4,MCM5,MCM6,MDM2,MPEG1.1,ORC1,ORC3,ORC4,ORC5,ORC6,PCNA,PKMYT1,PLK1,PRKDC,PTTG1,RB1,RBL1,SI:CH211-…	1
Cholesterol Biosynthesis	15	42777	0	1	CYP51,DHCR7,FDFT1,FDPS,HMGCRA,HMGCS1,IDI1,LSS,MSMO1,MVDA,MVK,NSDHL,PMVK,SC5D,SQLEA	1
Cytoplasmic Ribosomal Proteins	75	-885552	0	7.54616e-31	FAUB,MRPL41,RPL10,RPL10A,RPL11,RPL12,RPL13,RPL14,RPL17,RPL18,RPL18A,RPL19,RPL21,RPL22,RPL23,RPL23A,RPL24,RPL26,RPL27,RPL28,RPL29,RPL3,RPL30,RPL31,RPL32,RPL34,RPL35,RPL35A,RPL36,RPL36A,RPL37,RPL38,RPL39,RPL4,RPL5A,RPL5B,RPL6,RPL7,RPL7A,RPL8,RPL9,RPLP0,RPLP1,RPLP2,RPS10,RPS11,RPS12,RPS13,RPS14,RPS15,RPS15A,RPS16,RPS17,RPS18,RPS19,RPS2,RPS21,RPS23,RPS24,RPS25,RPS26,RPS27.2,RPS27A,RPS28,RPS29,RPS3,RP…	0
DNA Replication	35	102244	0	1	CDC45,CDC6,CDC7,CDK2,CDT1,GMNN,MCM10,MCM2,MCM3,MCM4,MCM5,MCM6,ORC1,ORC3,ORC4,ORC5,ORC6,PCNA,POLA1,POLA2,POLD1,POLD2,POLD3,POLE,PRIM1,PRIM2,RFC1,RFC2,RFC3,RFC5,RPA1,RPA2,RPA3,UBA52,UBC	1
Delta-Notch Signaling Pathway	59	211448	0	0.144766	ADAM10A,APH1B,APPA,ASCL1A,CDK2,CNTFR,CNTN1B,CUL1A,DLD,DLL4,EGF,EP300A,FBXW7,FHL1A,GSK3BA,HDAC1,HER6,HES6,HEY1,HEY2,JAG1B,JAG2B,JAK2B,JUN,KAT2B,LCK,LEF1,LFNG,MAML1,MAPK1,MAPK3,MEF2CB,MFNG,NCOR1,NCOR2,NOTCH1B,NOTCH2,NOTCH3,NUMB,NUMBL,PIK3R1,PIK3R2,POFUT1,PSEN1,PSEN2,PSENEN,RBPJB,RBX1,RELA,SKP2,SMAD1,SMAD3B,SMAD4A,SNW1,STAT3,Tcf3b,WDR12,YY1A,ZFPM1	1
EGFR1 Signaling Pathway	129	439194	0	0.00420444	ABI1B,AP2A1,APPL2,ARAF,ATF1,BCAR1,CAMK2A,CASP9,CAV1,CAV2,CBL,CBLB,CDC42L,CEACAM1,CEBPA,CEBPB,CREB1A,CRK,CRKL,CSK,CTNND1,DNM2A,DUSP1,EGF,ELF3,ELK1,ELK4,EPN1,EPS15,EPS15L1A,EPS8A,ERRFI1A,FOSAB,GAB1,GAB2,GIT1,GRB10B,GRB2B,HAT1,HDAC1,HIP1,HRASA,HTT,JAK1,JAK2B,JUN,JUND,KRAS,KRT18A.1,KRT8,MAP2K1,MAP2K2B,MAP2K5,MAP2K7,MAP3K2,MAP3K3,MAP3K4,MAPK1,MAPK14A,MAPK3,MAPK7,MAPK8A,MCF2A,MTA2,NCK2B,NRAS,PAK1,PEBP1…	1
EPO Receptor Signaling	18	95742	0	0.427478	CISH,EPOR,GRB2B,IRS1,JAK2B,MAP2K1,MAP2K2B,MAPK1,MAPK3,PDK1,PIK3CG,PTPRUB,RAF1A,RASA1A,SOCS1A,SRC,STAT1A,STAT3	1
ERK1 - ERK2 MAPK cascade	115	214055	0	0.730209	ARAF,ATF1,ATF3,ATF4A,ATF7A,BADB,BRAF,CEBPB,CRYABA,DUSP1,DUSP2,DUSP4,DUSP6,EGF,EIF4EA,ELK3,ELK4,ESR1,ETV4,ETV5B,FGF10A,FGF10B,FGF11A,FGF13A,FGF13B,FGF14,FGF16,FGF17,FGF18A,FGF18B,FGF19,FGF1A,FGF20A,FGF20B,FGF23,FGF24,FGF3,FGF6A,FGF8A,FGF8B,FGFR1A,FGFR1OP2,FGFR2,FGFR3,FGFRL1A,FGFRL1B,FOSAB,GRB2B,HGFA,HRASA,HSF1,IGF1,IGF1RA,IGF1RB,IGF2A,IGF2R,IL17RD,JUN,JUNBA,JUNBB,KDR,MAP2K1,MAP2K2A,MAP2K4A,MAP2K6,…	1
Effect of L-carnitine on metabolism	23	78715	0	1	ACACA,ACSL1A,ACSL1B,ACSL3A,ACSL3B,ACSL4A,ACSL4B,ACSL5,ASNS,CPT1AA,CPT1AB,CPT1B,CPT2,DGAT2,FASN,G6PCA.1,GLUD1A,GLUD1B,MTOR,PCK1,PFKMA,PFKMB,SLC25A20	1
Eicosanoid Synthesis	13	-28197	0	1	ALOX12,ALOX5A,DPEP1,GGT1A,LTA4H,PLA2G6,PTGDSB.1,PTGES,PTGESL,PTGIS,PTGS1,PTGS2B,TBXAS1	0
Electron Transport Chain	86	-743487	0	2.63743e-17	ATP5FA1,ATP5IF1A,ATP5L,ATP5MC3A,ATP5MEA,ATP5PB,Atp5f1b,Atp5f1c,Atp5f1d,Atp5f1e,Atp5mc1,Atp5pd,Atp5po,COX11,COX15,COX17,COX4I1,COX5AA,COX6A1,COX6B1,COX6C,COX7A1,COX7A2A,COX7A2L,COX7B,COX8B,DMAC2L,LOC100535765,MT-ATP6,MT-CO1,MT-CO2,MT-CO3,MT-CYB,MT-ND1,MT-ND2,MT-ND3,MT-ND4,MT-ND4L,MT-ND5,MT-ND6,NDUFA1,NDUFA10,NDUFA12,NDUFA2,NDUFA4L,NDUFA5,NDUFA6,NDUFA7,NDUFA8,NDUFAB1B,NDUFB10,NDUFB2,NDUFB3,NDUFB5,N…	0
Endochondral Ossification	40	127543	0	0.69602	ADAMTS1,ADAMTS5,BMP6,BMP7B,BMPR1AA,CAB39,CDKN1CA,CHST11,COL10A1A,COL2A1A,CTSLA,DDR2A,ENPP1,FGFR1A,FGFR3,FRZB,GHRA,GLI3,HDAC4,HMGCS1,IFT88,IGF1,KIF3A,MEF2CB,MMP9,NKX3-2,PRKACAA,PTH1R,PTHLHA,RUNX3,SCIN,SLC38A2,SOX5,SOX6,SOX9A,STAT1A,TGFB1A,TGFB2,TGFBI,VEGFAB	1
ErbB Signaling Pathway	31	189238	0	0.0188615	ABL1,AKT3A,ARAF,BADB,BTC,CAMK2A,CBL,CDKN1BB,CRK,EGF,EIF4EBP1,ELK1,ERBB2,ERBB4A,GAB1,GRB2B,GSK3BA,HRASA,JUN,MAP2K1,MAP2K7,MAPK1,MAPK8A,MTOR,NRG1,PAK4,PLCG1,PTK2AB,RPS6KB1B,SHC2,SRC	1
Estrogen Signaling	60	-119955	0	1	BCL2A,BRAF,CCND1,CCNH,CDK7,CHUK,CREB1A,ELK1,EP300A,ERCC2,ERCC3,ESR1,FOSAB,GNAS,GNB1A,GNGT1,GPER1,GRB2B,GTF2A2,GTF2B,GTF2E1,GTF2E2,GTF2F2A,GTF2H1,GTF2H2,GTF2H3,GTF2H4,HDAC1,HDAC3,HDAC4,HDAC5,HDAC6,HDAC8,IKBKB,IKBKG,ILK,JUN,MAP2K1,MAPK1,MAPK14A,MAPK9,MNAT1,NCOR1,PIK3CA,POLR2A,POLR2B,POLR2EB,POLR2GL,POLR2J,PRKACAA,SHC2,SP1,SRC,TAF12,TAF13,TAF5,TAF6,TAF7,TAF9,TBP	0
Exercise-induced Circadian Regulation	43	82767	0	1	ARNTL1A,AZIN1B,BTG1,CAST,CBX3A,CEBPB,CLDN5A,CLOCKA,CRY1A,CRY1B,CRY2,DAZAP2,DNAJA1,EIF4G2B,G0S2,GFRA1B,GSTM.1,GSTP1,HERPUD1,HSPA8,IDI1,KLF9,MYF6,NCKAP1,NCOA4,NR1D2B,PER1B,PER2,PIGF,PPP1R3CB,PPP2CB,PSMA4,PURAA,QKI2,SF3A3,SUMO1,SUMO3B,TAB2,TOB1A,TUBB4B,UGP2B,VAPAL,ZFR	1
FAS pathway and Stress induction of HSP regulation	32	-57909	0	1	APAF1,ARHGDIG,CASP10,CASP6A,CASP7,CASP8,CASP9,CFLARA,CYCSB,DAXX,DFFA,DFFB,FADD,FAF1,HSPB1,JUN,LMNA,LMNB1,LMNB2,MAP2K4A,MAP3K1,MAP3K7,MAPK8A,MAPKAPK2A,MAPKAPK3,PAK1,PAK2A,PARP1,PRKDC,RB1,RIPK2,SPTAN1	0
FGF signaling pathway	108	189675	0	0.916632	ARAF,ATF3,ATF7A,BADB,BMP4,BRAF,CBL,CDH1,CHRD,CREB1A,CREB1B,DUSP1,DUSP6,EEF2K,EGR1,EGR2A,EGR2B,EIF4EA,ELK4,ETV2,ETV4,ETV5B,FGF10A,FGF10B,FGF11A,FGF13A,FGF13B,FGF14,FGF16,FGF17,FGF18A,FGF18B,FGF19,FGF1A,FGF20A,FGF20B,FGF23,FGF24,FGF3,FGF6A,FGF8A,FGF8B,FGFR1A,FGFR1OP2,FGFR2,FGFR3,FGFRL1A,FGFRL1B,FOSAB,FRS2B,GATA5,GBX1,GBX2,GEMIN2,GRB2B,GSC,IL17RD,JUNBA,MAP2K1,MAP2K2A,MAP2K4A,MAP2K6,MAP3K7,MAPK1,MAPK…	1
Fatty Acid Biosynthesis	17	-76920	0	0.824848	ACAA2,ACACA,ACACB,ACLYA,ACSL1A,ACSL3B,ACSL5,ACSS2,DECR1,ECH1,ECHDC2,ECHS1,HADH,MECR,PCXB,PECR,SCDB	0
G Protein Signaling Pathways	58	108993	0	1	ADCY2B,ADCY3A,ADCY5,ADCY7,AKAP10,AKAP11,AKAP12B,AKAP1B,AKAP6,ARHGEF1A,GNA11B,GNA12A,GNA13A,GNA14A,GNAI1,GNAI2B,GNAI3,GNAO1A,GNAQ,GNAS,GNB1A,GNB2,GNB3B,GNB5B,GNG10,GNG12A,GNG13B,GNG3,GNG5,GNG7,GNGT1,GNGT2A,HRASA,ITPR1B,KRAS,NRAS,PDE4A,PDE4BA,PDE4D,PDE7A,PDE8B,PLCB3,PRKACAA,PRKACAB,PRKACBB,PRKAR1AB,PRKAR2AA,PRKCBB,PRKCDA,PRKCEA,PRKCHA,PRKCI,PRKCQ,PRKCZ,PRKD1,PRKD3,RHOAB,RRAS	1
G1 to S cell cycle control	51	-128235	0	0.94122	CCNB1,CCND1,CCND2A,CCND2B,CCNE1,CCNE2,CCNG2,CCNH,CDC45,CDK2,CDK4,CDK6,CDK7,CDKN1A,CDKN1BB,CDKN1CA,CDKN2C,CDKN2D,CREB1A,CREB3L1,CREB3L3L,E2F3,E2F4,GADD45AB,MCM2,MCM3,MCM4,MCM5,MCM6,MDM2,MNAT1,MYT1A,Mycb,ORC3,ORC4,ORC5,ORC6,PCNA,POLA2,POLE,PRIM1,PRIM2,RB1,RBL1,RPA1,RPA2,RPA3,SI:CH211-160F23.5,TFDP1B,TFDP2,WEE1	0
G13 Signaling Pathway	31	95764	0	1	ARHGDIG,CALM1B,CDC42L2,CFL2,CYFIP1,GNA13A,IQGAP1,IQGAP2,LIMK1A,MAP3K4,MAPK10,MYBPHB,MYL1,PFN1,PIK3CA,PIK3CB,PIK3CD,PIK3R2,PIP4K2AB,PKN1B,RHOAB,RHPN2,ROCK1,ROCK2A,RPS6KB1A,Rac1B,SH3RF1,SI:DKEY-40C11.1,TNK2A,WASA,WASLB	1
GPCRs, Class C Metabotropic glutamate, pheromone	7	51921	0	0.69602	GABBR1A,GABBR2,GPRC5C,GRM1A,GRM3,GRM4,GRM8B	1
Glycogen Metabolism	26	147887	0	0.093927	AGLA,GBE1B,GSK3AB,GSK3BA,GYS2,PGM1,PHKA2,PHKB,PHKG2,PPP2CAB,PPP2CB,PPP2R1BA,PPP2R1BB,PPP2R2AB,PPP2R2BA,PPP2R2CA,PPP2R3A,PPP2R3B,PPP2R5A,PPP2R5B,PPP2R5CB,PPP2R5D,PPP2R5EB,PYGB,PYGMA,Ptpa	1
Glycolysis and Gluconeogenesis	45	-199089	0	0.0935023	ALDOB,ALDOCA,ALDOCB,DLAT,DLDH,ENO1A,ENO2,ENO3,FBP1A,FBP1B,FBP2,G6PCA.1,GAPDH,GAPDHS,GOT1,GOT2A,GOT2B,GPIB,GPIa,HK1,HK2,LDHA,LDHBA,MDH1AB,MDH2,PCK1,PCXB,PDHA1A,PDHA1B,PDHB,PDHX,PDK1,PFKLA,PFKMA,PFKMB,PFKPA,PFKPB,PGAM1A,PGAM1B,PGAM2,PGK1,PHKG1A,PKMA,PKMB,TPI1B	0
Heme Biosynthesis	8	37896	0	1	ALAD,ALAS1,ALAS2,CPOX,FECH,PPOX,UROD,UROS	1
Hypertrophy Model	14	-73897	0	0.69602	ADAM10A,ANKRD1B,ATF3,CCN1,DUSP14,EIF4EA,HBEGFA,IFRD1,JUND,MSTNB,MYOG,NR4A3,VEGFAB,ZEB1A	0
Hypothetical Network for Drug Addiction	20	50461	0	1	ACTA1B,CAMK2B1,CAMK4,CREB1A,CX28.8,GRIN1B,GRIN2AA,GRIN2BB,GRIN2CA,GRM1A,KRIT1,MAP2K1,MAP2K2B,MAPK1,MAPK3,PPA1B,PRKACAA,PRKCEA,TERF2IP,ZHX2A	1
IL-2 Signaling Pathway	56	208986	0	0.131331	BCL2A,CBL,CHUK,CISH,CREB1A,CRK,CRKL,EIF3BA,EIF4EB,ETS2,FOXO3B,FYNB,GAB2,GRB2B,HSP90AA1.2,IL2RB,IRS1,ITM2BA,JAK1,JAK2B,JAK3,KRAS,LCK,MAP2K1,MAP2K2B,MAPK1,MAPK14A,MAPK3,MAPK8A,MAPK9,MAPKAPK2A,MKNK1,MTOR,NFKB1,NR3C1,PIK3CA,PIK3CB,PIK3CD,PIK3CG,PIK3R1,PIK3R2,PRKCZ,PTK2BB,PTPN11A,PTPN6,RACK1,RAF1A,RELA,RPS6KB1B,SOCS1A,STAM,STAM2,STAT1A,STAT3,SYK,TERT	1
IL-3 Signaling Pathway	69	244047	0	0.093927	ATF1,ATF2,BADB,BCL2A,BCL2L1,CBL,CDC42L,CHEK1,CISH,CREB1A,CRK,CRKL,CSF2RB,DNM2A,FYNB,GAB1,GAB2,GATA1A,GATA2A,GRB2B,GSK3AB,GSK3BA,HRASA,HSPB1,ID1,INPP5D,JAK1,JAK2B,KCNIP3B,KRAS,LCK,MAP2K1,MAPK1,MAPK14A,MAPK3,MAPK7,MAPK8A,MAPK9,MAPKAPK2A,MMP2,MMP9,NFKB1,PAK1,PIK3CA,PIK3CD,PIK3R1,PIK3R2,PPP2CAB,PRKACAA,PRKCBB,PTK2AB,PTPN11A,PTPN6,PXNA,RAC1A,RAC2,RACK1,RAF1A,RAP1AA,RAPGEF1A,RXRAA,SLC2A1A,SOCS2,SPI1B,S…	1
IL-4 signaling Pathway	44	251222	0	0.00454271	ATF2,BADB,BCL2L1,CBL,ELK1,EP300A,FYNB,GRB2B,GRK3,IL13RA1,IL4R.1,INPP5D,IRS1,JAK1,JAK2B,JAK3,LCK,MAPK1,MAPK11,MAPK14A,MAPK3,NCF1,NFKB1,PAWR,PIK3CA,PIK3CD,PIK3R1,PIK3R2,PLCG1,PRKCDA,PRKCI,PRKCZ,PRKD3,PTK2AB,PTPN11A,PTPN6,RASA1A,RELA,RPS6KB1B,SOCS1A,SPI1B,SRC,STAM,STAT1A	1
IL-5 Signaling Pathway	46	174364	0	0.232268	ALOX5A,ATF2,BTK,CBL,CDKN1BB,CRKL,CSF2RB,CTNNB1,ELK1,FOXO3B,GRB2B,GSK3AB,GSK3BA,HRASA,IL2RB,ITGB2,JAK1,JAK2B,JUN,KRAS,MAP2K2B,MAPK1,MAPK14A,MAPK3,MAPK9,NFKB1,PIK3CG,PIK3R1,PIK3R2,PIM1,PRKCBB,PRKCDA,PTK2BB,PTPN11A,PTPN6,RAC1A,RAF1A,RAP1GAP,RAPGEF1A,RPS6KA3A,SDCBP2,SHC2,SOCS1A,STAT1A,STAT3,SYK	1
IL-6 Signaling Pathway	78	255807	0	0.102458	AR,BADB,BTK,CASP9,CDK5,CDK5R1B,CDK9,CEBPB,DAXX,EIF2A,EIF4EB,EIF4EBP1,EP300A,ERBB2,FOSAB,FOXO3B,FOXO4,FYNB,GAB1,GAB2,GRB2B,GSK3BA,HDAC1,HNF1A,HRASA,HSP90AA1.2,HSPB1,IL6ST,INPP5D,JAK1,JAK2B,JUN,MAP2K1,MAP2K2B,MAP2K4B,MAP2K6,MAP3K4,MAP3K7,MAPK1,MAPK14A,MAPK3,MAPK8A,MAPKAPK2A,MAPTB,NCOA1,NFKB1,NLK2,PIK3R1,PIK3R2,PLCG1,PPP2CAB,PPP2CB,PPP2R1BA,PPP2R1BB,PPP2R2AB,PPP2R2BA,PPP2R2CA,PPP2R3A,PPP2R3B,PPP2R5A…	1
IL-7 Signaling Pathway	29	133208	0	0.261023	BADB,BLK,CBL,CBLB,CCNA2,CCND2A,CDK2,CDK4,FOXO3B,FYNB,GRB2B,GSK3BA,HRASA,IRS1,JAK1,JAK3,MAP2K1,MAP2K2B,MAPK1,MAPK3,PIK3R1,PTK2BB,RAF1A,RB1,STAM,STAM2,STAT1A,STAT3,TXNDC15	1
IL-9 Signaling Pathway	14	64582	0	1	GRB2B,IRS1,JAK1,JAK3,KAT5B,MAP2K1,MAP2K2B,MAPK1,MAPK3,PIK3R1,PTPN11A,STAT1A,STAT3,VCP	1
Id Signaling Pathway	42	123612	0	0.824848	ACVRL1,ATF3,BMP6,BMPR2B,CCNA2,CCNE1,CDK2,CTNNB1,EGF,ELK1,ELK3,ELK4,FLT1,HER6,ID1,ID2A,ID3,ID4,IGF1,IRS1,KDR,LCK,MYF5,MYF6,MYOD1,MYOG,NFKB1,PAX8,PSMD4A,RB1,RBL1,RELA,SMAD1,SMAD3B,SMAD4A,SMAD5,TCF12,TCF7L2,TERT,TGIF1,Tcf3b,VEGFAB	1
Insulin Signaling	128	508105	0	0.000186259	AKT2,ARF6B,ARHGAP33,CAP1,CBL,CBLB,CBLC,CRK,CYTH3A,EGR1,EIF4EA,ELK1,ENPP1,FLOT1B,FLOT2B,FOSAB,FOXO3B,GAB1,GRB10A,GRB14,GRB2A,GSK3AB,GSK3BA,GYG1A,GYS1,GYS2,HRASA,IGF1RA,IKBKB,INPP4AB,INSRB,IRS1,IRS2A,JUN,KIF3A,KIF5BB,LIPEB,MAP2K1,MAP2K2A,MAP2K4A,MAP2K5,MAP2K6,MAP2K7,MAP3K1,MAP3K10,MAP3K12,MAP3K14A,MAP3K2,MAP3K3,MAP3K4,MAP3K5,MAP3K7,MAP3K9,MAP4K3B,MAP4K5,MAPK1,MAPK10,MAPK11,MAPK13,MAPK14A,MAPK3,MAPK…	1
Integrin-mediated cell adhesion	67	208735	0	0.245056	AKT2,AKT3A,ARAF,BCAR1,BRAF,CAPN10,CAPN3A,CAPN7,CAPN9,CAV1,CAV2,CAV3,CDC42L,CRK,CSK,FYNB,GIT2A,GRB2B,HRASA,ILK,ITGA1,ITGA10,ITGA3A,ITGA5,ITGA6A,ITGA9,ITGAV,ITGB2,ITGB3B,ITGB4,ITGB5,ITGB7,MAP2K1,MAP2K2B,MAP2K5,MAP2K6,MAPK1,MAPK10,MAPK12A,MAPK4,MAPK6,MAPK7,PAK1,PAK2A,PAK4,PDPK1A,PIK3R2,PTK2AB,PXNA,RAC1A,RAC2,RAC3A,RAF1A,RAP1AA,RAP1B,RAPGEF1A,RHO,ROCK2A,SELENOP,SI:CH211-202F3.3,SRC,TLN1,VASPA,VAV3B,V…	1
Keap1-Nrf2	12	-37212	0	1	AIMP2,CEBPB,EPHB2A,GCLC,GCLM,HMOX1A,KEAP1B,MAFA,MAPK8A,NFE2L2A,NQO1,PIK3CA	0
Kit Receptor Signaling Pathway	40	187915	0	0.0935023	ABL1,BADB,BTK,CBL,CBLB,CISH,CRK,CRKL,CSF2RB,DOK1B,EP300A,EPOR,FYNB,GRAPA,GRB10B,GRB2B,HRASA,INPP5D,JAK2B,MAP2K1,MAPK1,PIK3CG,PIK3R1,PIK3R2,PLCE1,PLCG1,PRKCBB,PTPN11A,PTPN6,PTPRUB,RAF1A,RASA1A,RPS6KA3A,SOCS1A,SPRED1,SPRED2B,SRC,STAT1A,STAT3,YES1	1
MAPK Cascade	24	126810	0	0.212277	ARAF,BRAF,ELK1,HRASA,JUN,MAP2K1,MAP2K2A,MAP2K4A,MAP2K6,MAP2K7,MAP3K1,MAP3K12,MAP3K2,MAP3K3,MAPK1,MAPK10,MAPK14A,MAPK3,MBPB,NRAS,PLCB3,RAF1A,RASA3,RRAS	1
MAPK Signaling Pathway	178	597314	0	0.000186259	AKT2,AKT3B,ARRB1,ARRB2B,ATF2,ATF4A,BDNF,BRAF,CACNA1AA,CACNA1BB,CACNA1C,CACNA1HA,CACNA1IA,CACNA1SB,CACNA2D1A,CACNA2D2B,CACNA2D4B,CACNB1,CACNB2A,CACNB3B,CACNB4A,CACNG2A,CACNG4B,CACNG5B,CACNG6A,CACNG7B,CACNG8A,CASP3B,CDC25B,CDC42L2,CFAP74,CHUK,CRK,CRKL,DAXX,DDIT3,DUSP1,DUSP10,DUSP16,DUSP2,DUSP3A,DUSP4,DUSP6,DUSP7,DUSP8B,ECSIT,EGF,ELK1,ELK4,FGF10A,FGF11B,FGF12B,FGF13B,FGF14,FGF16,FGF17,FGF18A,FGF19,F…	1
Mitochondrial LC-Fatty Acid Beta-Oxidation	12	-75339	0	0.497107	ACADL,ACADM,ACADS,ACSL1A,ACSL3B,ACSL4A,ECI1,HADH,HADHAA,PECR,SCP2A,SLC25A20	0
Model of Fgf and Wnt crosstalk in tailbud	26	60006	0	1	DKK1A,DKK1B,FGF10A,FGF10B,FGF16,FGF17,FGF19,FGF24,FGF3,FGF4,FGF8A,GSK3BA,MAPK1,MAPK3,NOTUM1A,PIK3CA,PIK3CB,PIK3CD,PIK3CG,SPRED3,TBX6,TBXTA,WNT3,WNT3A,WNT5B,WNT7BA	1
Monoamine GPCRs	17	37474	0	1	ADRA1D,ADRA2A,ADRA2B,ADRA2C,ADRB1,ADRB3A,CHRM2A,CHRM3A,CHRM4A,DRD3,HTR1AA,HTR1B,HTR1D,HTR2B,HTR4,HTR5AA,HTR7A	1
NLR Proteins	8	53840	0	0.746564	CHUK,EPHB2A,ERBIN,IKBKB,IKBKG,MAP3K7,MAPK8A,RELA	1
Neural crest development	53	-117960	0	1	AOX5,BCO1,BMP7A,BMP7B,CSF1RA,DCT,DLX1A,DLX2A,DLX3B,DLX4A,DLX4B,DLX5A,EDNRBA,EGR2B,FOXD3,GCH2,GCHFR,ID2A,KITA,KITB,LTK,MPZ,MSX1A,MSX1B,MSX3,MYCA,OCA2,PAH,PAX3A,PAX7A,PCBD1,PHOX2BB,PLP1A,PLP1B,PMELA,PMELB,QDPRA,QDPRB1,RET,SLC45A2,SOX10,SOX9B,SPRA,TFAP2A,TWIST1A,TWIST1B,TYR,TYRP1B,ZIC1,ZIC2A,ZIC2B,ZIC3,ZIC5	0
Nodal Signaling Pathway	60	-145065	0	0.824848	ACVR1BA,ATP6V1H,BAMBIA,DAP,ERH,FOXA2,FOXG1A,GATA5,GUK1B,HMGB1A,HOXC6A,JUN,JUNBA,JUNBB,LEF1,LHX1A,MAPK1,MAPK3,MIXL1,MPZ,MYOD1,NACA,NFKB1,NFKB2,PAX6A,PCDH8,PDCB,PLP1B,PTPRNA,PUF60B,RPE65A,RTN1B,RUNX3,SHHA,SKIB,SLC52A2,SLC6A1B,SMAD1,SMAD2,SMAD3A,SMAD3B,SMAD4A,SMAD5,SMAD6A,SMAD7,SOX17,SOX32,SRI,STAT1A,STAT3,SULT2ST1,TAF5L,TBXTA,TCF7,TCF7L1A,TCF7L1B,TGIF1,UBE2D1B,VAMP2,VED	0
Noncanonical Wnt Pathway	120	-222057	0	0.69602	ABI1A,ACTR2A,ACTR2B,APC,AXIN1,AXIN2,BMP4,CAMK1GA,CAMK2D2,CAP1,CAPGB,CCND1,CDC42,CDC42L,CDC42L2,CELSR1A,CELSR1B,CFL1,CFL2,CHRD,CSK,CTNNB1,CTNNBIP1,CYB5R1,DACT2,DUSP6,DVL2,DVL3A,EFNB1,ETV4,ETV5B,EVE1,EVLA,FGF3,FGF8A,FRZB,FYNA,FZD10,FZD2,FZD5,FZD7A,FZD7B,FZD8A,FZD8B,FZD9B,GATA2A,GBP,GPC4,GSC,GSK3BA,GSNA,HAS2,INHBB,JUN,KRT92,LEF1,LHX1A,LIMK1A,LIMK2,MAP3K7,MAPK1,MAPK10,MAPK3,MAPK8B,MAPK9,MYCA,NAP1L1,N…	0
Nuclear receptors in lipid metabolism and toxicity	15	-81219	0	0.571362	ABCB11B,ABCC2,ABCD3A,ABCG1,ABCG5,CYP24A1,CYP26A1,CYP27B1,CYP3A65,CYP4T8,CYP7A1,NR1H3,NR1H4,NR1I2,RARGA	0
One Carbon Metabolism	20	-58220	0	1	AHCY,AHCYL2B,AMT,ATIC,BHMT,DHFR,DNMT1,DNMT3AB,DNMT3BB.1,FTCD,MAT1A,MAT2B,MTFMT,MTHFD1B,MTHFD2,MTRR,SHMT1,SHMT2,TCN2,TYMS	0
Osteoclast	4	-45643	0	0.294053	ACP5A,ATP6V1G1,CTSK,ITGB3B	0
Oxidative Stress	25	-140323	0	0.118776	CAT,CYBA,CYP1A,FOSAB,GCLC,GPX1A,GPX3,GSR,GSTT1A,GSTT1B,HMOX1A,JUNBA,MAPK10,MAPK14A,MGST1.1,NFKB1,NQO1,SOD1,SOD2,SOD3B,SP1,TXN2,TXNRD2.2,TXNRD3,XDH	0
Oxidative phosphorylation	49	-430307	0	9.81922e-10	ATP5FA1,ATP5L,ATP5MEB,ATP5PB,ATP6AP1B,ATP6AP2,Atp5f1d,Atp5mf,Atp5pd,Atp5pf,Atp5po,DMAC2L,MT-ATP6,MT-CO3,MT-ND1,MT-ND2,MT-ND3,MT-ND4,MT-ND4L,MT-ND5,MT-ND6,NDUFA10,NDUFA11,NDUFA2,NDUFA4,NDUFA4L2A,NDUFA5,NDUFA6,NDUFA7,NDUFA8,NDUFAB1B,NDUFB10,NDUFB2,NDUFB5,NDUFB6,NDUFB7,NDUFB8,NDUFB9,NDUFC2,NDUFS1,NDUFS2,NDUFS3,NDUFS4,NDUFS5,NDUFS6,NDUFS7,NDUFS8A,NDUFV1,NDUFV2	0
PPAR Signaling Pathway	48	-129300	0	0.824848	ACADL,ACADM,ACOX1,ACSBG1,ACSBG2,ACSL1A,ACSL1B,ACSL3A,ACSL3B,ACSL4A,ACSL4B,ACSL5,ANGPTL4,APOA1A,AQP7,Acaa1,CD36,CPT1AA,CPT1AB,CPT2,CYP27A1.4,CYP7A1,CYP8B1,DBI,EHHADH,FABP2,FABP3,FABP6,FABP7A,FABP7B,FADS2,ILK,LPL,NR1H3,PCK1,PCK2,PDPK1B,PLIN2,PLTP,PPARAB,SCDB,SCP2A,SI:DKEY-91I10.3,SLC27A1A,SLC27A1B,SLC27A4,UBB,UBC	0
Peptide GPCRs	15	51666	0	1	AGTR2,BDKRB1,CCKAR,CXCR3.2,EDNRAA,EDNRBA,MC1R,MC5RA,NPY1R,OPRL1,OPRM1,SI:CH211-250N8.1,SSTR1A,SSTR1B,SSTR5	1
Polyol pathway	4	-46732	0	0.25596	AKR1B1.1,ALDOB,KHK,SORD	0
Regulation of Actin Cytoskeleton	90	346635	0	0.00869914	ABI2A,ACTN1,APC,ARHGEF4,ARHGEF6,ARHGEF7A,BCAR1,BDKRB1,BRAF,BRK1,CDC42L,CFL2,CHRM2A,CHRM3A,CHRM4A,CRK,CSK,CYFIP2,EGF,F2,F2R,FGD1,FGF10A,FGF12A,FGF14,FGF16,FGF17,FGF23,FGF3,FGF4,FGF8A,FGFR1A,FGFR2,FGFR3,FGFR4,FN1A,GIT1,GNA12A,GNA13A,GSNA,IQGAP1,ITGA1,KRAS,LIMK1A,MAP2K1,MAPK1,MAPK3,MAPK4,MAPK6,MSNA,MYH10,MYL1,MYL4,MYLKB,NCKAP1,NRAS,PAK1,PAK2A,PAK4,PIK3C2A,PIK3C2B,PIK3C3,PIK3CB,PIK3CD,PIK3CG,PIK3R1,P…	1
Selenium metabolism Selenoproteins	28	-99845	0	0.824848	DIO1,EEFSEC,FOSAB,GPX3,GPX4A,JUN,MSRB1A,NFE2L2A,RELA,RPL30,SARS2,SCLY,SELENBP1,SELENOH,SELENOI,SELENOK,SELENOM,SELENOO1,SELENOP,SELENOS,SELENOW1,SEPHS1,SEPSECS,SP1,SP3A,Sars1,TRNAU1APB,TXNRD3	0
Signal Transduction of S1P Receptor	19	115960	0	0.165817	AKT2,AKT3B,ASAH1B,GNAI1,GNAI2B,GNAI3,MAPK1,MAPK3,MAPK4,MAPK6,MAPK7,PIK3C2B,PLCB3,RACGAP1,S1PR1,S1PR2,S1PR5B,SMPD2A,SPHK2	1
Signaling of Hepatocyte Growth Factor Receptor	29	116714	0	0.527212	CRK,CRKL,ELK1,FOSAB,GAB1,GRB2B,HGFA,HRASA,ITGA1,JUN,MAP2K1,MAP2K2B,MAPK1,MAPK3,MAPK8A,PAK1,PIK3CA,PTENB,PTK2AB,PTK2BB,PTPN11A,PXNA,RAF1A,RAP1AA,RAP1B,RAPGEF1A,RASA1A,SRC,STAT3	1
Small Ligand GPCRs	7	41483	0	1	CNR1,CNR2,LPAR1,PTGER4B,PTGIR,S1PR1,S1PR2	1
Striated Muscle Contraction	22	-68346	0	1	ACTA1B,ACTA2,ACTC1B,ACTN2B,CMLC1,DMD,MYBPC1,MYBPC2B,MYBPC3,MYH6,MYL1,MYL2B,MYL9B,TCAP,TMOD1,TNNC1A,TNNT1,TNNT2A,TPM2,TPM4A,TTN.2,VIM	0
T Cell Receptor Signaling Pathway	73	202825	0	0.357903	ABI1B,ABL1,ACP1,ARHGDIG,ARHGEF6,BRAF,CARD11,CBL,CBLB,CD2AP,CDC42L,CEBPB,CISH,CREB1A,CRK,CRKL,CTNNB1,DBNLB,DEF6A,DLG1,DUSP3A,FOSAB,FYBB,FYNB,GAB2,GIT2A,GRAP2A,GRAPA,GRB2B,HOMER3B,ITPR1B,JAK3,JUN,LCK,MAP2K1,MAP2K2B,MAPK1,MAPK3,MAPK7,NCL,OXSR1A,PAK1,PIK3R1,PIK3R2,PLCG1,PRKCQ,PTK2AB,PTK2BB,PTPN11A,PTPN22,PTPN3,PTPN6,PTPRJA,PXNA,RAC2,RAP1AA,RAPGEF1A,RASA1A,RIPK2,SH2D3CA,SKAP1,SKAP2,SLA1A,SOS2,SRC,STAT…	1
TCA Cycle	28	-110143	0	0.617951	ACO2,CS,DLAT,DLDH,DLST,FH,IDH3A,IDH3B,MDH1AA,MDH1AB,MDH1B,MDH2,OGDHA,PCXB,PDHA1A,PDHA1B,PDHB,PDHX,PDK1,PDK2B,PDP2,SDHA,SDHB,SDHDA,SDHDB,SUCLA2,SUCLG1,SUCLG2	0
TNF-alpha NF-kB Signaling Pathway	131	157520	0	1	ACTL6A,AKT2,BAG4,BCL7A,BIRC2,CAPN3A,CASP10,CASP2,CASP7,CASP8,CASP8AP2,CAV1,CFLARA,CHUK,COMMD1,CRADD,CSNK2A2B,CSNK2B,CUL1A,CYLDA,DAP,DCAF7,DDX3XA,DPF2,EIF4A3,ELP1,FADD,FAF1,FANCD2,FBL,FKBP5,FLNA,G3BP2,GAB1,GLG1A,GSK3BA,HDAC1,HDAC6,HSP90AA1.2,HSP90AB1,HSPB1,IKBKB,IKBKE,IKBKG,KCNQ1.1,KPNA2,KPNA3,KPNA6,KTN1,LRPPRC,MAP2K5,MAP3K2,MAP3K3,MARK2A,MCM5,MTIF2,NFKB1,NFKB2,NFKBIE,NFKBIZ,NKIRAS1,NR2C2,PAPOLA,P…	1
Toll-like receptor signaling pathway	56	139877	0	0.824848	AKT2,AKT3A,CASP8,CD40,CHUK,FADD,FOSAB,IKBKB,IKBKE,IKBKG,IRAK1,IRF5,IRF7,JUN,MAP2K1,MAP2K2B,MAP2K4B,MAP2K6,MAP2K7,MAP3K7,MAPK1,MAPK10,MAPK11,MAPK12A,MAPK13,MAPK14A,MAPK3,MAPK8A,MAPK9,MYD88,NFKB1,NFKB2,PIK3CA,PIK3CB,PIK3CD,PIK3CG,PIK3R1,PIK3R2,PIK3R3B,RAC1A,RELA,RIPK1L,SPP1,STAT1A,TAB1,TAB2,TBK1,TICAM1,TIRAP,TLR2,TLR3,TLR5A,TLR5B,TOLLIP,TRAF3,TRAF6	1
Transformation Growth Factor (TGF) beta Receptor Signaling Pathway	117	174645	0	1	ACVRL1,ANAPC1,ANAPC10,ANAPC4,ANAPC5,ANAPC7,AP2B1,AR,ATF2,ATF3,AXIN1,AXIN2,CAMK2A,CAMK2B1,CAMK2D2,CAV1,CCNB2,CCND1,CCNE1,CDC16,CDC23,CDC27,CDK1,CDK2,CDK4,CDKN1A,CITED1,COPS5,CTCF,CTNNB1,CUL1A,DAXX,DCP1A,DVL1B,E2F4,EIF3I,EP300A,ERBIN,ESR1,FNTA,FOSAB,FOSB,FOXG1A,FOXO3B,FOXO4,FZR1A,GIPC1,HDAC1,HGS,HNF4A,HOXD9A,HSPA8,JUN,JUNBA,JUND,KAT2B,KPNB1,LEF1,MAP2K6,MAP3K7,MAPK14A,MAPK8A,MEF2AA,MEF2CB,NCOA1,NFYA…	1
Wnt Signaling Pathway	46	148653	0	0.526822	APC,AXIN1,CCND1,CCND2A,CSNK1DA,CTNNB1,DVL1B,DVL2,FBXW2,FOSL1A,FZD10,FZD2,FZD3A,FZD5,FZD9B,GSK3BA,JUN,LDLRA,LEF1,MAPK10,MAPK9,PAFAH1B1B,PPP2R5CB,PPP2R5EB,PRKCBB,PRKCDA,PRKCEA,PRKCHA,PRKCI,PRKCQ,PRKCZ,PRKD1,RAC1A,RHOAB,WNT1,WNT10B,WNT11,WNT16,WNT2BA,WNT2BB,WNT3,WNT3A,WNT5A,WNT5B,WNT7AA,WNT7BB	1
Wnt Signaling Pathway and Pluripotency	63	236862	0	0.0935023	APC,AXIN1,AXIN2,CCND1,CCND2A,CSNK1DA,CTNNB1,DVL1B,DVL2,FBXW2,FOSL1A,FOXJ1A,FZD2,FZD3A,FZD5,GPC4,GSK3BA,JUN,LDLRA,LEF1,LRP5,MAP3K7,MAPK10,MAPK9,NKD1,NKD2B,PAFAH1B1B,PPP2CAB,PPP2CB,PPP2R1BB,PPP2R2AB,PPP2R2BB,PPP2R3A,PPP2R3B,PPP2R5CB,PPP2R5EB,PRKCAA,PRKCBB,PRKCEA,PRKCHA,PRKCI,PRKCQ,PRKCZ,PRKD1,Ptpa,RACGAP1,RHOAB,SOX2,WNT1,WNT10B,WNT11,WNT16,WNT2BA,WNT2BB,WNT3,WNT3A,WNT4,WNT5A,WNT5B,WNT7AA,WNT7BB,WNT…	1
mRNA processing	117	-392058	0	0.0090732	CD2BP2,CDC40,CELF1,CELF2,CLASRP,CLK2A,CLK2B,CLK4A,CLK4B,CLP1,CPSF1,CPSF2,CPSF3,CPSF4,CSTF1,CSTF2,CSTF3,DDX1,DDX20,DHX15,DHX16,DHX38,DHX8,DHX9,DICER1,DNAJC8,EFTUD2,FUS,HNRNPA1B,HNRNPA3,HNRNPABA,HNRNPC,HNRNPD,HNRNPH1L,HNRNPK,HNRNPL,HNRNPM,HNRNPUB,LSM7,METTL3,NCBP2,NONO,NUDT21,NXF1,PABPN1,PAPOLA,PCBP2,PHF5A,POLR2A,PPM1G,PRMT1,PRMT2,PRPF18,PRPF3,PRPF4,PRPF40A,PRPF4BB,PRPF6,PRPF8,PSKH1,PTBP1A,PTBP2A,P…	0
p38 MAPK Signaling Pathway	32	90989	0	1	ATF2,CDC42L2,CREB1B,DAXX,DDIT3,ELK1,GRB2A,HRASA,HSPB1,MAP2K4A,MAP2K6,MAP3K1,MAP3K5,MAP3K7,MAP3K9,MAPK14A,MAPKAPK2A,MAPKAPK5,MAX,MEF2D,MKNK1,MYCA,PLA2G4AA,RIPK1L,RPS6KA5,Rac1B,SHC1,SI:CH211-234P18.3,STAT1A,TGFB2,TGFBR1A,TRADD	1

## Sheet: Reactome
Reactome pathway enrichment/depletion analysis for mcu mutants
#Name	Hits	Score	Expected Score	P-value	Info	Regulation_direction
5-Phosphoribose 1-diphosphate biosynthesis	2	-18016	0	1	PRPS1A,PRPS1B	0
A tetrasaccharide linker sequence is required for GAG synthesis	10	41512	0	1	B3GALT6,B3GAT2,B3GAT3,BGNB,CSPG4,CSPG5A,GPC1A,GPC3,NCANB,TMEFF2A	1
ABC transporters in lipid homeostasis	7	51242	0	1	ABCA3B,ABCA5,ABCD1,ABCG4A,ABCG5,APOA1B,LOC100537809	1
ABC-family proteins mediated transport	57	-238806	0	0.108011	ABCA5,ABCB4,ABCB9,ABCC1,ABCC12,ABCC5,ABCC6A,ABCC9,Abcc10,CFTR,DERL1,DERL2,DERL3,EIF2S1A,EIF2S1B,EIF2S3,ERLIN1,ERLIN2,KCNJ11,PSMA1,PSMA2,PSMA3,PSMA4,PSMA5,PSMA6A,PSMA8,PSMB1,PSMB10,PSMB2,PSMB3,PSMB4,PSMC2,PSMC3,PSMC4,PSMC5,PSMC6,PSMD1,PSMD10,PSMD11B,PSMD12,PSMD13,PSMD3,PSMD4A,PSMD5,PSMD7,PSMD9,PSME1,PSME2,PSME3,PSMF1,RNF185,RPS27A,SEL1L,UBA52,UBB,UBC,VCP	0
ADP signalling through P2Y purinoceptor 1	21	-120282	0	0.45216	GNA11B,GNA15.1,GNAQ,GNB1B,GNB2,GNB3A,GNB5A,GNG10,GNG12A,GNG13B,GNG2,GNG3,GNG7,GNG8,GNGT1,GNGT2A,MAPK14A,P2RY1,SI:CH211-286B5.5,SI:DKEY-204F11.64,SRC	0
ADP signalling through P2Y purinoceptor 12	19	-176437	0	0.00168594	GNAI1,GNAI3,GNAT1,GNB1B,GNB2,GNB3A,GNB5A,GNG10,GNG12A,GNG13B,GNG2,GNG3,GNG7,GNG8,GNGT1,GNGT2A,P2RY12,SI:CH211-286B5.5,SI:DKEY-204F11.64	0
AKT phosphorylates targets in the cytosol	7	-28464	0	1	AKT1S1,AKT3B,CASP9,CDKN1BB,CHUK,MKRN1,TSC2	0
AKT phosphorylates targets in the nucleus	2	25824	0	1	AKT3B,FOXO4	1
AMPK inhibits chREBP transcriptional activation activity	4	26440	0	1	ADIPOR1A,ADIPOR2,PRKAA2,PRKAG2A	1
APC-Cdc20 mediated degradation of Nek2A	16	-108911	0	0.335858	ANAPC10,ANAPC11,ANAPC15,ANAPC16,BUB1BA,BUB3,CDC23,CDC26,CDC27,NEK2,RPS27A,UBA52,UBB,UBC,UBE2D1B,UBE2E2	0
APC/C:Cdc20 mediated degradation of Cyclin B	14	-103074	0	0.299795	ANAPC10,ANAPC11,ANAPC15,ANAPC16,CDC23,CDC26,CDC27,CDK1,RPS27A,UBA52,UBB,UBC,UBE2D1B,UBE2E2	0
APC/C:Cdc20 mediated degradation of Securin	45	-359937	0	2.58422e-06	ANAPC10,ANAPC11,ANAPC15,ANAPC16,CDC23,CDC26,CDC27,PSMA1,PSMA2,PSMA3,PSMA4,PSMA5,PSMA6A,PSMA8,PSMB1,PSMB10,PSMB2,PSMB3,PSMB4,PSMC2,PSMC3,PSMC4,PSMC5,PSMC6,PSMD1,PSMD10,PSMD11B,PSMD12,PSMD13,PSMD3,PSMD4A,PSMD5,PSMD7,PSMD9,PSME1,PSME2,PSME3,PSMF1,PTTG1,RPS27A,UBA52,UBB,UBC,UBE2D1B,UBE2E2	0
APC/C:Cdc20 mediated degradation of mitotic proteins	11	-88770	0	0.349146	ANAPC10,ANAPC11,ANAPC15,ANAPC16,BUB1BA,BUB3,CDC23,CDC26,CDC27,UBE2D1B,UBE2E2	0
APC/C:Cdh1 mediated degradation of Cdc20 and other APC/C:Cdh1 targeted proteins in late mitosis/early G1	47	-377026	0	1.06091e-06	ANAPC10,ANAPC11,ANAPC15,ANAPC16,CDC23,CDC26,CDC27,FZR1A,PSMA1,PSMA2,PSMA3,PSMA4,PSMA5,PSMA6A,PSMA8,PSMB1,PSMB10,PSMB2,PSMB3,PSMB4,PSMC2,PSMC3,PSMC4,PSMC5,PSMC6,PSMD1,PSMD10,PSMD11B,PSMD12,PSMD13,PSMD3,PSMD4A,PSMD5,PSMD7,PSMD9,PSME1,PSME2,PSME3,PSMF1,PTTG1,RPS27A,SKP2,UBA52,UBB,UBC,UBE2D1B,UBE2E2	0
APEX1-Independent Resolution of AP Sites via the Single Nucleotide Replacement Pathway	4	-29496	0	1	NEIL1,OGG1,PNKP,XRCC1	0
ARMS-mediated activation	3	-14817	0	1	CRK,NTRK1,RAP1AB	0
ATF6 (ATF6-alpha) activates chaperones	2	-11650	0	1	ATF6,MBTPS1	0
ATP sensitive Potassium channels	3	24042	0	1	ABCC8,ABCC9,KCNJ11	1
AUF1 (hnRNP D0) binds and destabilizes mRNA	40	-297023	0	0.000103244	HNRNPD,HSPA1B,HSPB1,Hsp70.3,PABPC1A,PSMA1,PSMA2,PSMA3,PSMA4,PSMA5,PSMA6A,PSMA8,PSMB1,PSMB10,PSMB2,PSMB3,PSMB4,PSMC2,PSMC3,PSMC4,PSMC5,PSMC6,PSMD1,PSMD10,PSMD11B,PSMD12,PSMD13,PSMD3,PSMD4A,PSMD5,PSMD7,PSMD9,PSME1,PSME2,PSME3,PSMF1,RPS27A,UBA52,UBB,UBC	0
AURKA Activation by TPX2	37	-143687	0	0.839506	ALMS1,CDK1,CENPJ,CEP135,CEP152,CEP41,CEP63,CEP78,CETN4,CKAP5,CROCC2,CSNK1DA,CSNK1DB,CSNK1E,DCTN2,DCTN3,HAUS1,HAUS2,HAUS6,MAPRE1A,NEK2,ODF2A,PAFAH1B1B,PPP2R1BA,PPP2R1BB,PRKACAA,SSNA1,TPX2,TUBA1A,TUBA8L2,TUBB4B,TUBB5,TUBG1,YWHAE1,YWHAG1,YWHAG2,ZGC:65894	0
Abacavir metabolism	6	30603	0	1	ADAL,ADH5,ADH8A,ADH8B,NT5C2B,ZGC:77938	1
Acetylation	2	-17675	0	1	SI:DKEY-78A14.4,ZGC:101040	0
Acetylcholine Neurotransmitter Release Cycle	9	62154	0	1	CHATA,PPFIA3,PPFIA4,RAB3AB,SLC18A3B,SLC5A7A,SNAP25A,STXBP1A,VAMP2	1
Activated NOTCH1 Transmits Signal to the Nucleus	5	-26141	0	1	ITCHA,RPS27A,UBA52,UBB,UBC	0
Activated NTRK2 signals through FRS2 and FRS3	3	-14676	0	1	BDNF,FRS2A,GRB2B	0
Activated PKN1 stimulates transcription of AR (androgen receptor) regulated genes KLK2 and KLK3	9	-55386	0	1	AR,H2AZ2A,H2AZ2B,H3F3A,H3F3B.1,H3F3D,KDM1A,NCOA2,ZGC:114046	0
Activation of AMPA receptors	3	-26511	0	1	GRIA2B,GRIA3A,GRIA3B	0
Activation of ATR in response to replication stress	21	114549	0	0.619904	ATRIP,CDC25B,CDC45,CDC7,CDK2,DBF4,MCM10,MCM2,MCM3,MCM4,MCM8,ORC1,ORC4,ORC5,ORC6,RAD1,RAD17,RAD9A,RFC5,RPA1,RPA2	1
Activation of BAD and translocation to mitochondria	12	-94986	0	0.299795	BADB,BCL2B,BIDA,PPP3R1B,YWHABA,YWHABB,YWHAE1,YWHAG1,YWHAG2,YWHAH,YWHAQA,YWHAQB	0
Activation of BMF and translocation to mitochondria	5	-24021	0	1	BMF2,DYNLL2A,DYNLL2B,MAPK8A,MAPK8B	0
Activation of C3 and C5	4	21416	0	1	C3A.3,C4,C5,SI:CH1073-280E3.1	1
Activation of Ca-permeable Kainate Receptor	5	36442	0	1	DLG1,DLG1L,GRIK1A,LOC100334689,NCALDA	1
Activation of G protein gated Potassium channels	20	-102377	0	0.941076	GABBR1B,GABBR2,GNB1B,GNB2,GNB3A,GNG10,GNG12A,GNG2,GNG3,GNG7,GNG8,GNGT1,GNGT2A,KCNJ10A,KCNJ15,KCNJ2A,KCNJ3B,KCNJ5,SI:CH211-286B5.5,SI:DKEY-204F11.64	0
Activation of IRF3/IRF7 mediated by TBK1/IKK epsilon	6	-40545	0	1	IKBKE,IRF7,TBK1,TICAM1,TMED10,TRAF3	0
Activation of Matrix Metalloproteinases	12	-63213	0	1	ELA3L,FURINA,MMP11A,MMP16B,MMP24,MMP25B,PLG,PRSS1,SI:DKEY-16L2.17,SI:DKEY-33M11.8,SPOCK3,ZGC:112160	0
Activation of NF-kappaB in B cells	45	-278919	0	0.00158562	CHUK,CUL1A,FBXW11B,IKBKB,IKBKG,NFKB1,NFKBIAB,PRKCBB,PSMA1,PSMA2,PSMA3,PSMA4,PSMA5,PSMA6A,PSMA8,PSMB1,PSMB10,PSMB2,PSMB3,PSMB4,PSMC2,PSMC3,PSMC4,PSMC5,PSMC6,PSMD1,PSMD10,PSMD11B,PSMD12,PSMD13,PSMD3,PSMD4A,PSMD5,PSMD7,PSMD9,PSME1,PSME2,PSME3,PSMF1,REL,RPS27A,SKP1,UBA52,UBB,UBC	0
Activation of RAS in B cells	2	13188	0	1	HRASB,RASGRP3	1
Activation of SMO	10	29689	0	1	ARRB1,ARRB2A,CDON,CSNK1A1,GAS1B,GAS8,GRK3,KIF3A,SHHA,SMO	1
Activation of the AP-1 family of transcription factors	10	73378	0	0.814338	ATF2,FOSAB,JUN,MAPK10,MAPK11,MAPK14A,MAPK3,MAPK8A,MAPK8B,MAPK9	1
Activation of the TFAP2 (AP-2) family of transcription factors	7	-39221	0	1	CITED4B,TFAP2A,TFAP2C,TFAP2D,TFAP2E,WWOX,YEATS4	0
Activation of the mRNA upon binding of the cap-binding complex and eIFs, and subsequent binding to 43S	6	-57444	0	0.720001	EIF4A1B,EIF4A2,EIF4BA,EIF4EA,EIF4EBP1,EIF4H	0
Activation of the phototransduction cascade	8	-43431	0	1	CNGA1B,GNAT1,GNB1B,GNGT1,PDE6A,PDE6B,PDE6GB,RHO	0
Activation of the pre-replicative complex	22	81826	0	1	CDC45,CDC7,CDK2,CDT1,DBF4,MCM10,MCM2,MCM3,MCM4,MCM8,ORC1,ORC4,ORC5,ORC6,POLA1,POLA2,POLE,POLE3,POLE4,PRIM2,RPA1,RPA2	1
Activation, myristolyation of BID and translocation to mitochondria	2	-25034	0	1	BIDA,CASP20	0
Acyl chain remodeling of DAG and TAG	3	19020	0	1	DGAT2,MGLL,PNPLA2	1
Acyl chain remodelling of PC	10	-59567	0	1	LPCAT1,LPCAT2,LPCAT3,LPCAT4,MBOAT2B,PLA2G1B,PLA2G4F.1,RARRES3,TMEM86A,TMEM86B	0
Acyl chain remodelling of PE	10	-81460	0	0.45216	LPCAT3,LPCAT4,MBOAT1,MBOAT2B,PLA2G1B,PLA2G4F.1,PLAAT1,RARRES3,RARRES3L,SI:CH211-229N2.7	0
Acyl chain remodelling of PG	4	-34408	0	1	LPCAT1,LPCAT4,PLA2G1B,PLA2G4F.1	0
Acyl chain remodelling of PI	4	-34408	0	1	MBOAT7,PLA2G1B,PLA2G4F.1,RARRES3	0
Acyl chain remodelling of PS	8	-43399	0	1	LPCAT3,LPCAT4,MBOAT1,OSBPL10B,OSBPL5,PLA2G1B,PLA2G4F.1,RARRES3	0
Adenylate cyclase activating pathway	3	39921	0	0.638836	ADCY2B,ADCY5,ADCY6A	1
Adenylate cyclase inhibitory pathway	6	44256	0	1	ADCY2B,ADCY5,ADCY6A,GNAI1,GNAI3,GNAT1	1
Adherens junctions interactions	15	43179	0	1	ACTB1,ACTB2,CADM3,CDH10A,CDH11,CDH12A,CDH2,CDH4,CDH6,CTNNA1,CTNNB1,CTNND1,NECTIN3B,NECTIN4A,RNASEL3	1
Adrenaline signalling through Alpha-2 adrenergic receptor	2	16774	0	1	ADRA2B,ADRA2C	1
Adrenaline,noradrenaline inhibits insulin secretion	19	-140851	0	0.0683869	ADCY5,ADCY6A,ADRA2C,GNAI1,GNB1B,GNB2,GNB3A,GNB5A,GNG10,GNG12A,GNG13B,GNG2,GNG3,GNG7,GNG8,GNGT1,GNGT2A,SI:CH211-286B5.5,SI:DKEY-204F11.64	0
Adrenoceptors	5	-34360	0	1	ADRA1D,ADRA2B,ADRA2C,ADRB1,ADRB3A	0
Advanced glycosylation endproduct receptor signaling	3	-46848	0	0.132772	HMGB1A,S100A10B,S100B	0
Aflatoxin activation and detoxification	9	-45909	0	1	ACY3.2,AKR7A3,CYP1A,DPEP1,DPEP2,GGT1B,GGT5A,MGST1.2,MGST3A	0
Alpha-oxidation of phytanate	2	15031	0	1	ALDH3A2B,PECR	1
Alpha-protein kinase 1 signaling pathway	8	43398	0	1	MAP3K7,RPS27A,TAB2,TAB3,TRAF6,UBA52,UBB,UBC	1
Alternative complement activation	3	14274	0	1	C3A.3,CFD,SI:CH1073-280E3.1	1
Amino acid transport across the plasma membrane	22	67707	0	1	SLC16A10,SLC1A4,SLC36A1,SLC36A4,SLC38A2,SLC38A3B,SLC38A4,SLC38A5B,SLC3A1,SLC3A2A,SLC43A1A,SLC6A14,SLC6A15,SLC6A19A.1,SLC7A10B,SLC7A11,SLC7A2,SLC7A3A,SLC7A5,SLC7A6,SLC7A8A,SLC7A9	1
Amino acids regulate mTORC1	35	-114765	0	1	ATP6V0B,ATP6V0CB,ATP6V0D1,ATP6V1AB,ATP6V1C1A,ATP6V1D,ATP6V1F,ATP6V1G1,ATP6V1H,ATPV0E2,BMT2,CASTOR2,DEPDC5,FLCN,FNIP1,ITFG2,KPTN,LAMTOR1,LAMTOR3,LAMTOR4,LAMTOR5,MIOS,MLST8,NPRL2,RPTOR,RRAGD,SEC13,SEH1L,SESN1,SESN2,SH3BP4A,SI:CH211-125A15.1,SLC38A9,WDR24,WDR59	0
Amplification of signal from unattached kinetochores via a MAD2 inhibitory signal	55	-108762	0	1	AHCTF1,B9D2,BUB1,BUB1BA,BUB3,CDCA8,CENPE,CENPF,CENPN,CENPP,CENPS,CENPT,CKAP5,CLASP2,CLIP1A,DSN1,DYNC1LI1,DYNC1LI2,DYNLL2A,DYNLL2B,ERCC6L,KIF2C,KNTC1,MAPRE1A,NDC80,NDEL1B,NSL1,NUF2,NUP85,NUP98,PAFAH1B1B,PPP1CC,PPP2CAA,PPP2CB,PPP2R1BA,PPP2R1BB,PPP2R5B,PPP2R5CB,PPP2R5EB,RANGAP1A,RCC2,RPS27.2,SEC13,SEH1L,SI:CH211-161H7.4,SI:DKEY-185E18.7,SI:DKEY-57A22.11,SI:DKEY-6I22.5,SKA1,SPC24,SPC25,SPDL1,TAOK1A,X…	0
Anchoring fibril formation	2	30418	0	0.775581	BMP1A,TLL1	1
Anchoring of the basal body to the plasma membrane	48	-136392	0	1	ALMS1,B9D1,B9D2,CDK1,CENPJ,CEP135,CEP152,CEP162,CEP41,CEP63,CEP78,CEP89,CETN4,CKAP5,CROCC2,CSNK1DA,CSNK1DB,CSNK1E,DCTN2,DCTN3,HAUS1,HAUS2,HAUS6,MAPRE1A,MKS1,NEK2,ODF2A,PAFAH1B1B,PPP2R1BA,PPP2R1BB,PRKACAA,RAB11A,RAB8A,RPGRIP1L,SSNA1,TCTN1,TMEM67,TTBK2A,TTBK2B,TUBA1A,TUBA8L2,TUBB4B,TUBB5,TUBG1,YWHAE1,YWHAG1,YWHAG2,ZGC:65894	0
Androgen biosynthesis	9	-60525	0	1	CGA,CYP17A1,HSD17B12A,HSD17B3,LHB,POMCA,SRD5A1,SRD5A2A,SRD5A3	0
Antagonism of Activin by Follistatin	3	-28557	0	1	FSTA,FSTL3,INHBAA	0
Antigen Presentation: Folding, assembly and peptide loading of class I MHC	13	38111	0	1	B2ML,CALR,CANX,MHC1UMA,MHC1ZBA,MHC1ZCA,SAR1B,SEC13,SEC23A,SEC24B,SEC24C,TAP1,TAP2T	1
Antigen activates B Cell Receptor (BCR) leading to generation of second messengers	11	54840	0	1	BTK,GRB2B,ITPR3,NCK1B,PIK3AP1,PIK3R1,PLCG2,PTPN6,SI:CH211-137I24.12,STIM1A,SYK	1
Antigen processing: Ubiquitination & Proteasome degradation	178	-435337	0	0.0813205	ANAPC10,ANAPC11,ANAPC13,ANKRD12,ARIH2,ASB12B,ASB13B,ASB2A.1,ASB5A,ASB6,ASB7,ASB8,BIRC6,BTBD6B,CBLL1,CCNF,CDC23,CDC26,CDC27,CDC34A,CUL1A,CUL3B,CUL5A,DET1,ELOCB,FBXL14B,FBXL15,FBXL16,FBXL20,FBXL3L,FBXL7,FBXL8,FBXO22,FBXO31,FBXO44,FBXO9,FBXW10,FBXW11B,FBXW4,FLJ11011L,FZR1A,GLMNA,HECTD1,HECTD2,HERC3,HERC4,ITCHA,KBTBD7,KBTBD8,KCTD6B,KEAP1B,KLHL13,KLHL2,KLHL20,KLHL21,KLHL22,KLHL41B,KLHL5,LMO7A,LNPEP,LO…	0
Antimicrobial peptides	9	-75474	0	0.522193	BPIFCL,CHGA,ELA3L,LEAP2,PGLYRP6,PRSS1,RNASEL3,SI:DKEY-33M11.8,WFDC2	0
Apoptosis induced DNA fragmentation	3	-32565	0	1	H1-0,HMGB1A,KPNB1	0
Apoptotic cleavage of cell adhesion proteins	4	-24471	0	1	CTNNB1,OCLNA,PKP1B,TJP2A	0
Apoptotic cleavage of cellular proteins	9	-25488	0	1	ACIN1B,BIRC2,CASP20,FNTA,PRKCDA,PRKCQ,ROCK1,STK24B,STK26	0
Apoptotic execution phase	3	-16605	0	1	CASP20,DNM1L,STK24B	0
Arachidonate production from DAG	5	22055	0	1	ABHD12,ABHD6A,DAGLA,DAGLB,MGLL	1
Arachidonic acid metabolism	2	-15277	0	1	DGAT2,FAAH2B	0
Aspartate and asparagine metabolism	6	-29907	0	1	ASNS,ASPA,ASPG,GOT1,GOT2A,NAT8L	0
Assembly and cell surface presentation of NMDA receptors	3	34848	0	1	GRIN1B,GRIN2BB,GRIN2CB	1
Assembly of active LPL and LIPC lipase complexes	2	23446	0	1	ANGPTL3,LMF2A	1
Assembly of collagen fibrils and other multimeric structures	14	65344	0	1	CD151L,COL14A1A,COL27A1B,COL6A1,COL6A2,COL8A1B,COL8A2,CTS12,CTSBA,CTSS2.1,ITGA6A,LAMB1B,MMP20B,PLECB	1
Assembly of the ORC complex at the origin of replication	4	-18200	0	1	ORC1,ORC4,ORC5,ORC6	0
Assembly of the pre-replicative complex	9	48717	0	1	CDT1,MCM2,MCM3,MCM4,MCM8,ORC1,ORC4,ORC5,ORC6	1
Association of TriC/CCT with target proteins during biosynthesis	4	-37420	0	1	CCT4,CCT5,CCT6A,CCT8	0
Astrocytic Glutamate-Glutamine Uptake And Metabolism	2	-20772	0	1	GLULA,SLC1A3A	0
Asymmetric localization of PCP proteins	41	-265566	0	0.00158562	FZD3A,FZD5,FZD7A,FZD8A,PRICKLE1B,PSMA1,PSMA2,PSMA3,PSMA4,PSMA5,PSMA6A,PSMA8,PSMB1,PSMB10,PSMB2,PSMB3,PSMB4,PSMC2,PSMC3,PSMC4,PSMC5,PSMC6,PSMD1,PSMD10,PSMD11B,PSMD12,PSMD13,PSMD3,PSMD4A,PSMD5,PSMD7,PSMD9,PSME1,PSME2,PSME3,PSMF1,RPS27A,SMURF2,UBA52,UBB,UBC	0
Attenuation phase	3	22338	0	1	FKBP4,HSPA1B,Hsp70.3	1
Autodegradation of Cdh1 by Cdh1:APC/C	44	-342739	0	8.78055e-06	ANAPC10,ANAPC11,ANAPC15,ANAPC16,CDC23,CDC26,CDC27,FZR1A,PSMA1,PSMA2,PSMA3,PSMA4,PSMA5,PSMA6A,PSMB1,PSMB10,PSMB2,PSMB3,PSMB4,PSMC2,PSMC3,PSMC4,PSMC5,PSMC6,PSMD1,PSMD10,PSMD11B,PSMD12,PSMD13,PSMD3,PSMD4A,PSMD5,PSMD7,PSMD9,PSME1,PSME2,PSME3,PSMF1,RPS27A,UBA52,UBB,UBC,UBE2D1B,UBE2E2	0
Autodegradation of the E3 ubiquitin ligase COP1	36	-269397	0	0.000268915	ATM,PSMA1,PSMA2,PSMA3,PSMA4,PSMA5,PSMA6A,PSMA8,PSMB1,PSMB10,PSMB2,PSMB3,PSMB4,PSMC2,PSMC3,PSMC4,PSMC5,PSMC6,PSMD1,PSMD10,PSMD11B,PSMD12,PSMD13,PSMD3,PSMD4A,PSMD5,PSMD7,PSMD9,PSME1,PSME2,PSME3,PSMF1,RPS27A,UBA52,UBB,UBC	0
Axonal growth inhibition (RHOA activation)	5	-18391	0	1	MAG,MCF2A,NGFRA,RHOAB,RTN4A	0
Axonal growth stimulation	2	-13915	0	1	NGFRA,RHOAB	0
B-WICH complex positively regulates rRNA expression	26	-126191	0	0.65922	ACTB1,ACTB2,CD3EAP,DEK,GSK3BA,H2AZ2A,H2AZ2B,H3F3A,H3F3B.1,H3F3D,KAT2A,KAT2B,MYO1CB,POLR1A,POLR1E,POLR2EB,POLR2F,POLR2H,POLR2K,POLR2L,SF3B1,SMARCA5,TAF1A,TBP,TWISTNB,ZGC:114046	0
BBSome-mediated cargo-targeting to cilium	9	-66051	0	1	ARL6,BBIP1,BBS2,BBS4,BBS5,CCT4,CCT5,CCT8,SMO	0
BH3-only proteins associate with and inactivate anti-apoptotic BCL-2 members	6	-26784	0	1	BADB,BCL2B,BCL2L1,BIDA,BMF2,PMAIP1	0
Basigin interactions	16	51796	0	1	ATP1B2B,ATP1B3A,CAV1,ITGA3B,ITGA6A,ITGB1A,MAG,SLC16A1A,SLC16A3,SLC3A2A,SLC7A10B,SLC7A11,SLC7A5,SLC7A6,SLC7A8A,SLC7A9	1
Beta oxidation of butanoyl-CoA to acetyl-CoA	3	-30501	0	1	ACADS,ECHS1,HADH	0
Beta oxidation of decanoyl-CoA to octanoyl-CoA-CoA	3	-30501	0	1	ACADM,ECHS1,HADH	0
Beta oxidation of hexanoyl-CoA to butanoyl-CoA	3	-30501	0	1	ACADS,ECHS1,HADH	0
Beta oxidation of lauroyl-CoA to decanoyl-CoA-CoA	2	-20334	0	1	ECHS1,HADH	0
Beta oxidation of octanoyl-CoA to hexanoyl-CoA	3	-30501	0	1	ACADM,ECHS1,HADH	0
Beta-catenin phosphorylation cascade	12	57792	0	1	AXIN1,CSNK1A1,CTNNB1,GBP,GSK3BA,PPP2CAA,PPP2CB,PPP2R1BA,PPP2R1BB,PPP2R5B,PPP2R5CB,PPP2R5EB	1
Beta-oxidation of pristanoyl-CoA	2	-17520	0	1	ACOT8,HSD17B4	0
Beta-oxidation of very long chain fatty acids	12	-55932	0	1	ABCD1,ACOT17,ACOT18,ACOT19,ACOT20,ACOT8,ACOX1,Acaa1,DECR2,EHHADH,HSD17B4,MLYCD	0
Bicarbonate transporters	3	34272	0	1	AHCYL2B,SLC4A1B,SLC4A8	1
Biosynthesis of D-series resolvins	3	-14511	0	1	ALOX5A,GPX4B,HPGD	0
Biosynthesis of DHA-derived SPMs	2	-17882	0	1	ALOX12,PTGS2B	0
Biosynthesis of DPAn-3-derived maresins	2	17702	0	1	ALOX12,ALOX5A	1
Biosynthesis of DPAn-3-derived protectins and resolvins	2	17702	0	1	ALOX12,ALOX5A	1
Biosynthesis of E-series 18(R)-resolvins	3	-14511	0	1	ALOX12,ALOX5A,GPX4B	0
Biosynthesis of E-series 18(S)-resolvins	4	-17971	0	1	ALOX12,ALOX5A,GPX4B,HPGD	0
Biosynthesis of aspirin-triggered D-series resolvins	2	-15605	0	1	ALOX5A,GPX4B	0
Biosynthesis of electrophilic œâ-3 PUFA oxo-derivatives	2	13453	0	1	ALOX5A,PTGS2B	1
Biosynthesis of maresin conjugates in tissue regeneration (MCTR)	3	-27102	0	1	GSTM.2,GSTM.3,LTC4S	0
Biosynthesis of maresin-like SPMs	2	-17259	0	1	CYP1A,CYP2K8	0
Biosynthesis of protectins	2	-17882	0	1	ALOX12,CYP1A	0
Biosynthesis of the N-glycan precursor (dolichol lipid-linked oligosaccharide, LLO) and transfer to a nascent protein	5	-31450	0	1	ALG2,ALG9,DPAGT1,MPDU1B,ZGC:92907	0
Biotin transport and metabolism	3	-12567	0	1	MCCC1,PCXA,PDZD11	0
Branched-chain amino acid catabolism	11	-79739	0	0.712963	ACAD8,ACAT1,ALDH6A1,AUH,BCAT2,BCKDHA,BCKDK,HIBCH,HSD17B10,MCCC1,PPM1K	0
Butyrate Response Factor 1 (BRF1) binds and destabilizes mRNA	12	-26556	0	1	DCP2,DIS3,EXOSC1,EXOSC2,EXOSC4,EXOSC6,MAPKAPK2A,XRN1,YWHABA,YWHABB,ZFP36L1A,ZFP36L1B	0
Butyrophilin (BTN) family interactions	3	21051	0	1	PPL,SI:DKEY-192G7.3,XDH	1
C6 deamination of adenosine	2	30506	0	0.759796	ADAR,ADARB1B	1
CASP8 activity is inhibited	7	-61138	0	0.787315	CASP20,CFLARA,FADD,HDR,TNFSF10,TRADD,TRAF2A	0
CD209 (DC-SIGN) signaling	10	46340	0	1	FYNA,HRASB,NFKB1,PAK2A,PRKACAA,PRKACAB,PRKACBA,PRKACBB,RAF1B,RPS6KA5	1
CD22 mediated BCR regulation	2	-18982	0	1	PTPN6,SI:CH211-137I24.12	0
CD28 dependent PI3K/Akt signaling	11	81344	0	0.623292	AKT3B,FYNA,LCK,MAP3K14A,MAPKAP1,MLST8,PDPK1B,PIK3CA,PIK3R1,PIK3R2,PRR5A	1
CD28 dependent Vav1 pathway	3	-25794	0	1	CDC42,PAK2A,RAC1A	0
CDC6 association with the ORC:origin complex	6	33675	0	1	MCM8,ORC1,ORC4,ORC5,ORC6,SI:CH211-160F23.5	1
CDK-mediated phosphorylation and removal of Cdc6	47	-359233	0	5.87876e-06	ANAPC10,ANAPC11,ANAPC15,ANAPC16,CCNE1,CDC23,CDC26,CDC27,CDK2,FZR1A,PSMA1,PSMA2,PSMA3,PSMA4,PSMA5,PSMA6A,PSMA8,PSMB1,PSMB10,PSMB2,PSMB3,PSMB4,PSMC2,PSMC3,PSMC4,PSMC5,PSMC6,PSMD1,PSMD10,PSMD11B,PSMD12,PSMD13,PSMD3,PSMD4A,PSMD5,PSMD7,PSMD9,PSME1,PSME2,PSME3,PSMF1,RPS27A,UBA52,UBB,UBC,UBE2D1B,UBE2E2	0
CDT1 association with the CDC6:ORC:origin complex	41	-265888	0	0.00158562	CDT1,MCM8,ORC1,ORC4,ORC5,ORC6,PSMA1,PSMA2,PSMA3,PSMA4,PSMA5,PSMA6A,PSMA8,PSMB1,PSMB10,PSMB2,PSMB3,PSMB4,PSMC2,PSMC3,PSMC4,PSMC5,PSMC6,PSMD1,PSMD10,PSMD11B,PSMD12,PSMD13,PSMD3,PSMD4A,PSMD5,PSMD7,PSMD9,PSME1,PSME2,PSME3,PSMF1,RPS27A,UBA52,UBB,UBC	0
CLEC7A (Dectin-1) induces NFAT activation	2	13822	0	1	NFATC3A,PPP3R1B	1
CLEC7A (Dectin-1) signaling	55	-308814	0	0.00158562	CARD9,CDC34A,CHUK,CUL1A,FBXW11B,IKBKB,IKBKG,MAP3K7,NFKB1,NFKBIAB,PDPK1B,PLCG2,PRKCDA,PSMA1,PSMA2,PSMA3,PSMA4,PSMA5,PSMA6A,PSMA8,PSMB1,PSMB10,PSMB2,PSMB3,PSMB4,PSMC2,PSMC3,PSMC4,PSMC5,PSMC6,PSMD1,PSMD10,PSMD11B,PSMD12,PSMD13,PSMD3,PSMD4A,PSMD5,PSMD7,PSMD9,PSME1,PSME2,PSME3,PSMF1,RPS27A,SKP1,TAB2,TAB3,TRAF6,UBA52,UBB,UBC,UBE2D1B,UBE2NA,UBE2NB	0
CLEC7A/inflammasome pathway	2	-21820	0	1	CASP2,CASP20	0
COPI-dependent Golgi-to-ER retrograde traffic	23	-98605	0	1	ARCN1A,ARF1,ARF3B,BNIP1B,COPB1,COPG2,COPZ2,KDELR2A,KDELR2B,KDELR3,NAPAB,NBAS,RAB1AB,RAB1BA,SEC22BB,STX18,SURF4,TMED10,TMED3,TMED7,TMED9,USE1,ZGC:77650	0
COPI-independent Golgi-to-ER retrograde traffic	20	-113254	0	0.577443	AGPAT3,DCTN2,DCTN3,DYNC1LI1,DYNC1LI2,DYNLL2A,DYNLL2B,GALNT1,GALNT2,PAFAH1B1B,PAFAH1B2,RAB18B,RAB3GAP1,RAB3GAP2,TUBA1A,TUBA1C,TUBA8L2,TUBB4B,TUBB6,ZGC:65894	0
COPI-mediated anterograde transport	42	-192414	0	0.18825	ARCN1A,ARF1,ARF3B,BET1,BET1L,COG4,COG5,COPB1,COPG2,COPZ2,DCTN2,DCTN3,DYNC1LI1,DYNC1LI2,DYNLL2A,DYNLL2B,GOSR2,INS,KDELR2A,KDELR2B,KDELR3,LY6PGE,NAPAB,RAB1AB,RAB1BA,SI:CH211-113D22.2,SPTB,STX5A,TMED10,TMED3,TMED7,TMED9,TMEM115,TUBA1A,TUBA1C,TUBA8L2,TUBB4B,TUBB6,USO1,YKT6,ZGC:65894,ZGC:77650	0
COPII-mediated vesicle transport	40	-120421	0	1	ANKRD28B,AREG,BET1,CNIH2,CSNK1DA,CSNK1DB,GOSR2,HBEGFA,LMAN2,LY6PGE,MCFD2,NAPAB,PPP6C,PPP6R3,PREB,RAB1AB,RAB1BA,SAR1B,SEC13,SEC22BB,SEC22C,SEC23A,SEC24B,SEC24C,SERPINA1,SERPINA7,SI:CH211-113D22.2,SI:CH211-186E20.7,STX17,STX5A,TFG,TGFA,TMED10,TRAPPC1,TRAPPC2,TRAPPC5,TRAPPC6B,TRAPPC6BL,USO1,YKT6	0
CREB phosphorylation	4	26308	0	1	ATF1,MAPKAPK2A,RPS6KA2,RPS6KA5	1
CREB1 phosphorylation through NMDA receptor-mediated activation of RAS signaling	2	13494	0	1	RPS6KA2,RPS6KAL	1
CREB1 phosphorylation through the activation of Adenylate Cyclase	6	32052	0	1	PRKACAA,PRKACAB,PRKACBA,PRKACBB,PRKAR1B,PRKAR2AA	1
CREB3 factors activate genes	3	27489	0	1	CREB3L3B,CREBRF,MBTPS1	1
CRMPs in Sema3A signaling	8	64960	0	0.822416	CDK5R1B,DPYSL3,FES,FYNA,GSK3BA,PLXNA3,PLXNA4,SEMA3AB	1
CS/DS degradation	5	40710	0	1	BGNB,CSPG4,CSPG5A,IDUA,NCANB	1
CTLA4 inhibitory signaling	8	38528	0	1	AKT3B,PPP2CAA,PPP2CB,PPP2R1BA,PPP2R1BB,PPP2R5B,PPP2R5CB,PPP2R5EB	1
Ca2+ activated K+ channels	4	44276	0	0.854008	KCNMA1A,KCNN1B,KCNN3,SI:CH211-247N2.1	1
Ca2+ pathway	26	-114579	0	1	CTNNB1,FZD3A,FZD5,GNAT2,GNB1B,GNB2,GNB3A,GNB5A,GNG10,GNG12A,GNG13B,GNG2,GNG3,GNG7,GNG8,GNGT1,GNGT2A,MAP3K7,NLK2,PDE6A,PDE6B,PDE6GB,PPP3R1B,SI:CH211-286B5.5,SI:DKEY-204F11.64,WNT11	0
Calcitonin-like ligand receptors	5	33889	0	1	ADM2A,ADMA,CALCA,CALCR,CALCRLA	1
Calmodulin induced events	2	13431	0	1	GRK3,PRKCDA	1
Calnexin/calreticulin cycle	2	15170	0	1	CALR,CANX	1
Cargo concentration in the ER	21	-50205	0	1	AREG,CNIH2,GOSR2,HBEGFA,LMAN2,LY6PGE,MCFD2,MIA3,PREB,SAR1B,SEC22BB,SEC23A,SEC24B,SEC24C,SERPINA1,SERPINA7,SI:CH211-113D22.2,SI:CH211-186E20.7,STX5A,TGFA,TMED10	0
Cargo recognition for clathrin-mediated endocytosis	53	160851	0	1	AAK1B,AGFG1B,AGTR1B,AP2B1,AP2M1A,AP2S1,AREG,ARRB1,ARRB2A,BTC,CFTR,CHRM2A,CLTA,CLTB,CLTCA,COPS2,COPS3,COPS4,COPS5,COPS7A,COPS8,DAB2,EPGN,EPN2,EPS15,FCHO2,GRB2B,GRK3,HBEGFA,IGF2R,ITSN2B,LDLRA,M6PR,NECAP1,RPS27A,SH3GL2A,SI:CH1073-392O20.2,SI:CH73-215D9.1,SLC18A3B,STAM,STAM2,SYT11A,SYT2A,TACR1A,TFA,TFR1A,TGFA,TOR1,UBA52,UBB,UBC,VAMP2,VAMP8	1
Carnitine synthesis	3	15264	0	1	ALDH9A1A.1,BBOX1,TMLHE	1
Caspase activation via Dependence Receptors in the absence of ligand	2	17284	0	1	CASP9,NEO1A	1
Caspase-mediated cleavage of cytoskeletal proteins	3	16203	0	1	CASP20,DBNLB,PLECB	1
Catecholamine biosynthesis	3	-25110	0	1	DBH,DDC,TH	0
Cation-coupled Chloride cotransporters	2	19828	0	1	SLC12A3,SLC12A4	1
Cdc20:Phospho-APC/C mediated degradation of Cyclin A	47	-341440	0	3.05026e-05	ANAPC10,ANAPC11,ANAPC15,ANAPC16,BUB1BA,BUB3,CDC23,CDC26,CDC27,CDK1,PSMA1,PSMA2,PSMA3,PSMA4,PSMA5,PSMA6A,PSMA8,PSMB1,PSMB10,PSMB2,PSMB3,PSMB4,PSMC2,PSMC3,PSMC4,PSMC5,PSMC6,PSMD1,PSMD10,PSMD11B,PSMD12,PSMD13,PSMD3,PSMD4A,PSMD5,PSMD7,PSMD9,PSME1,PSME2,PSME3,PSMF1,RPS27A,UBA52,UBB,UBC,UBE2D1B,UBE2E2	0
Cell surface interactions at the vascular wall	20	123170	0	0.320195	CD44A,CD74A,CXADR,ESAMB,FN1A,GPC1A,HDR,ITGA4,ITGB1A,ITGB2,MERTKA,MIF,SCN2B,SELPLG,SI:CH211-114L13.12,SI:CH211-137I24.12,SI:CH211-264F5.6,SI:DKEY-32N7.4,SI:DKEY-93H22.7,ZGC:198329	1
Cell-extracellular matrix interactions	7	40569	0	1	ACTB1,ACTB2,FERMT2,FLNCB,ILK,PARVAA,VASPB	1
Cellular hexose transport	9	50022	0	1	MFSD4B,SLC2A10,SLC2A11A,SLC2A12,SLC2A1A,SLC2A1B,SLC2A6,SLC50A1,SLC5A9	1
Cellular response to hypoxia	3	-14895	0	1	EPAS1B,HIF1AL,HIF1AN	0
ChREBP activates metabolic gene expression	2	27504	0	1	ACACA,FASN	1
Chaperone Mediated Autophagy	14	-110731	0	0.159678	ARL13B,CETN4,CFTR,EEF1A1B,GFAP,HBBE2,HDAC6,LAMP2,PARK7,RNASEL3,RPS27A,UBA52,UBB,UBC	0
Chemokine receptors bind chemokines	10	-78534	0	0.586296	CABZ01093075.1,CCL19A.1,CCL39.2,CCL39.6,CCR10,CCR8.1,CXCL12A,CXCL18B,CXCL20,CXCL8A	0
Chk1/Chk2(Cds1) mediated inactivation of Cyclin B:Cdk1 complex	11	-69194	0	1	CDC25B,CDK1,WEE1,YWHABA,YWHABB,YWHAE1,YWHAG1,YWHAG2,YWHAH,YWHAQA,YWHAQB	0
Cholesterol biosynthesis	9	23139	0	1	CYP51,FDFT1,GGPS1,HMGCRA,HMGCS1,HSD17B7,IDI1,MSMO1,MVDA	1
Cholesterol biosynthesis via desmosterol	2	-12258	0	1	DHCR7,EBP	0
Cholesterol biosynthesis via lathosterol	2	-12258	0	1	DHCR7,EBP	0
Choline catabolism	3	16395	0	1	BHMT,CHDH,SARDH	1
Chondroitin sulfate biosynthesis	13	82528	0	0.907933	BGNB,CHPF2,CHPFA,CHPFB,CHST12A,CHST15,CHST3A,CHST7,CHSY1,CSGALNACT2,CSPG4,CSPG5A,NCANB	1
Chylomicron assembly	5	-47342	0	1	APOA1A,APOA1B,MTTP,P4HB,SAR1B	0
Chylomicron clearance	2	-15949	0	1	APOEB,LDLRA	0
Citric acid cycle (TCA cycle)	15	-45792	0	1	CS,FH,IDH3A,MDH2,ME2,ME3,NNT,OGDHA,SDHA,SDHB,SDHC,SDHDA,SDHDB,SUCLA2,SUCLG2	0
Class A/1 (Rhodopsin-like receptors)	3	-14523	0	1	CNR1,GPR183A,MTNR1AA	0
Class B/2 (Secretin family receptors)	7	-30942	0	1	CRHBP,CRHR1,PTH1B,PTH1R,PTHLHA,UCN3L,UTS1	0
Class C/3 (Metabotropic glutamate/pheromone receptors)	6	42549	0	1	GABBR1B,GABBR2,GPRC6A,GRM1B,GRM2A,GRM8B	1
Class I peroxisomal membrane protein import	11	69711	0	1	ABCD1,ACBD5A,ACBD5B,ALDH3A2B,ATAD1B,LOC100537809,PEX11B,PEX12,PEX13,PEX16,PXMP2	1
Classical Kir channels	2	29512	0	0.941076	KCNJ14,KCNJ2A	1
Clathrin-mediated endocytosis	68	171645	0	1	AAK1B,ACTB1,ACTB2,ACTR2A,ACTR2B,AGFG1B,AGTR1B,AP2B1,AP2M1A,AP2S1,AREG,ARF6A,ARF6B,ARPC1A,ARPC2,ARPC3,ARPC5B,ARRB1,ARRB2A,BTC,CFTR,CHRM2A,CLTA,CLTB,CLTCA,DAB2,DNM2A,DNM3A,EPGN,EPN2,EPS15,FCHO2,FNBP1L,GAPVD1,GRB2B,HBEGFA,HIP1,HIP1RB,IGF2R,ITSN2B,LDLRA,M6PR,NECAP1,OCRL,PACSIN1B,PIP5K1CA,RAB5AA,RAB5AB,RAB5C,RPS27A,SH3GL2A,SI:CH1073-392O20.2,SI:CH73-215D9.1,SLC18A3B,STAM,STAM2,SYT11A,SYT2A,TACR1A,TFA,…	1
Cleavage of the damaged purine	7	-26129	0	1	ACD,H2AZ2A,H2AZ2B,NEIL3,OGG1,TERFA,ZGC:114046	0
Cleavage of the damaged pyrimidine	5	-40415	0	1	NEIL1,NTHL1,OGG1,SMUG1,TDG.2	0
Cobalamin (Cbl, vitamin B12) transport and metabolism	14	-111332	0	0.154368	ABCC1,ABCD4,LMBRD1,MMAA,MMAB,MMACHC,MMADHC,MTRR,PRSS1,SI:DKEY-33M11.8,TCN2,TCNBA,TCNBB,ZGC:112160	0
Coenzyme A biosynthesis	4	-19006	0	1	COASY,PANK2,PPCDC,SLC25A16	0
Cohesin Loading onto Chromatin	7	57491	0	1	NIPBLB,PDS5A,PDS5B,RAD21B,SMC1A,STAG2B,WAPLA	1
Collagen biosynthesis and modifying enzymes	19	128481	0	0.178674	BMP1A,COL10A1B,COL14A1A,COL27A1B,COL6A1,COL6A2,COL8A1B,COL8A2,COLGALT1,COLGALT2,P3H1,P3H2,P3H3,P4HA1A,P4HA2,P4HB,PCOLCEB,PLOD2,TLL1	1
Collagen chain trimerization	7	68874	0	0.376603	COL10A1B,COL14A1A,COL27A1B,COL6A1,COL6A2,COL8A1B,COL8A2	1
Collagen degradation	11	-29441	0	1	COL6A1,COL6A2,COL8A1B,COL8A2,CTS12,CTSBA,CTSD,MMP11A,MMP20B,PRSS1,SI:DKEY-33M11.8	0
Common Pathway of Fibrin Clot Formation	8	-48556	0	1	F10,F2,SERPINA1,SERPINA7,SERPINC1,SERPIND1,SERPINE2,SI:CH211-186E20.7	0
Complex I biogenesis	36	-274734	0	0.000185929	MT-ND1,MT-ND2,MT-ND3,MT-ND4,MT-ND5,MT-ND6,NDUFA1,NDUFA11,NDUFA2,NDUFA5,NDUFA7,NDUFA8,NDUFA9A,NDUFAF1,NDUFAF2,NDUFAF3,NDUFAF4,NDUFAF5,NDUFAF7,NDUFB11,NDUFB2,NDUFB3,NDUFB5,NDUFB6,NDUFB7,NDUFB8,NDUFB9,NDUFS2,NDUFS4,NDUFS5,NDUFS8A,NDUFV1,NDUFV2,NUBPL,SI:CH211-235E9.6,TIMMDC1	0
Condensation of Prometaphase Chromosomes	6	55767	0	0.821564	CSNK2A2B,CSNK2B,NCAPG,SMC2,SMC4,ZGC:86598	1
Condensation of Prophase Chromosomes	10	-36969	0	1	CDK1,H2AZ2A,H2AZ2B,KMT5AA,NCAPG2,NCAPH2,PHF8,SMC2,SMC4,ZGC:114046	0
Conversion from APC/C:Cdc20 to APC/C:Cdh1 in late anaphase	11	-91948	0	0.270017	ANAPC10,ANAPC11,ANAPC15,ANAPC16,CDC14AB,CDC23,CDC26,CDC27,FZR1A,UBE2D1B,UBE2E2	0
Cooperation of PDCL (PhLP1) and TRiC/CCT in G-protein beta folding	32	-164662	0	0.216724	CCT4,CCT5,CCT6A,CCT8,CSNK2A2B,CSNK2B,GNAI1,GNAI3,GNAT1,GNAT2,GNAZ,GNB1B,GNB2,GNB3A,GNB5A,GNG10,GNG12A,GNG13B,GNG2,GNG3,GNG7,GNG8,GNGT1,GNGT2A,PDCL,RGS11,RGS6,RGS7A,RGS9B,SI:CH211-286B5.5,SI:DKEY-204F11.64,ZGC:86598	0
Costimulation by the CD28 family	2	-18982	0	1	GRB2B,PTPN6	0
Creatine metabolism	4	-38343	0	1	CKMB,CKMT1,GAMT,GATM	0
Cristae formation	15	-168402	0	0.000268915	ATP5FA1,ATP5L,ATP5MC3A,ATP5MC3B,ATP5MEA,Atp5f1b,Atp5f1c,Atp5f1e,Atp5mc1,Atp5mf,Atp5pd,Atp5pf,Atp5po,DMAC2L,MT-ATP6	0
Cross-presentation of particulate exogenous antigens (phagosomes)	3	-40116	0	0.623276	CD36,CYBA,NCF4	0
Cross-presentation of soluble exogenous antigens (endosomes)	34	-252270	0	0.000627396	MRC1A,MRC2,PSMA1,PSMA2,PSMA3,PSMA4,PSMA5,PSMA6A,PSMA8,PSMB1,PSMB10,PSMB2,PSMB3,PSMB4,PSMC2,PSMC3,PSMC4,PSMC5,PSMC6,PSMD1,PSMD10,PSMD11B,PSMD12,PSMD13,PSMD3,PSMD4A,PSMD5,PSMD7,PSMD9,PSME1,PSME2,PSME3,PSMF1,ZGC:154125	0
Crosslinking of collagen fibrils	6	45285	0	1	BMP1A,LOXA,LOXL2B,LOXL3B,LOXL4,TLL1	1
Cyclin A/B1/B2 associated events during G2/M transition	15	-62526	0	1	CCNH,CDC25B,CDK1,CDK2,CDK7,MNAT1,PKMYT1,PPP2CAA,PPP2CB,PPP2R1BA,PPP2R1BB,PPP2R2AB,PPP2R3B,WEE1,XPO1B	0
Cyclin A:Cdk2-associated events at S phase entry	9	-33957	0	1	AKT3B,CCNH,CDC25B,CDK2,CDK7,CDKN1BB,FZR1A,MNAT1,WEE1	0
Cyclin D associated events in G1	29	-100634	0	1	ABL1,CCND1,CCNH,CDK6,CDK7,CDKN1BB,CDKN1CA,CKS1B,CUL1A,E2F4,E2F5,MNAT1,PPP2CAA,PPP2CB,PPP2R1BA,PPP2R1BB,PPP2R2AB,PPP2R3B,PTK6B,RBL2,RPS27A,SI:CH211-160F23.5,SKP1,SKP2,SRC,TFDP1A,UBA52,UBB,UBC	0
Cyclin E associated events during G1/S transition	9	-33957	0	1	AKT3B,CCNE1,CCNH,CDC25B,CDK2,CDK7,CDKN1BB,MNAT1,WEE1	0
Cysteine formation from homocysteine	2	11348	0	1	CBSA,CTH	1
Cytosolic sulfonation of small molecules	9	-61065	0	1	ABHD14B,IMPAD1,SULT1ST1,SULT1ST2,SULT1ST5,SULT1ST6,SULT2ST1,SULT2ST3,SULT6B1	0
DAG and IP3 signaling	2	-25200	0	1	PRKCDA,PRKCEA	0
DAP12 interactions	2	-26990	0	1	BCKDHBL,SI:CH211-114L13.12	0
DAP12 signaling	15	60624	0	1	BTK,FYNA,GRAP2A,GRB2B,HRASB,LCK,PIK3CA,PIK3CB,PIK3R1,PIK3R2,PLCG2,RAC1A,SHC1,SI:CH211-114L13.12,SYK	1
DARPP-32 events	13	60242	0	1	PDE4A,PPP1CAA,PPP1R1B,PPP2CAA,PPP2CB,PPP2R1BA,PPP2R1BB,PRKACAA,PRKACAB,PRKACBA,PRKACBB,PRKAR1B,PRKAR2AA	1
DCC mediated attractive signaling	7	22323	0	1	CDC42,FYNA,NCK1B,NEO1A,NTN1B,RAC1A,SRC	1
DEx/H-box helicases activate type I IFN and inflammatory cytokines production	4	29104	0	1	IRF7,MYD88,NFKB1,NFKB2	1
DNA Damage Recognition in GG-NER	24	-136974	0	0.294391	ACTB1,ACTB2,ACTR8,CETN4,COPS2,COPS3,COPS4,COPS5,COPS7A,COPS8,CUL4A,INO80,INO80C,MCRS1,PARP1,PARP2,RBX1,RPS27A,TFPT,UBA52,UBB,UBC,XPC,YY1A	0
DNA Damage/Telomere Stress Induced Senescence	12	-40788	0	1	ACD,ATM,CCNE1,CDK2,CDKN1BB,H2AZ2A,H2AZ2B,KAT5B,MRE11A,NBN,TERFA,ZGC:114046	0
DNA replication initiation	6	-29649	0	1	POLA1,POLA2,POLE,POLE3,POLE4,PRIM2	0
DSCAM interactions	8	44468	0	1	DSCAMB,MAPK11,MAPK13,MAPK14A,MAPK8A,MAPK8B,RAC1A,VSTM2L	1
Deactivation of the beta-catenin transactivating complex	21	-66297	0	1	CHD8,CTNNB1,CTNNBIP1,RPS27A,SOX14,SOX17,SOX19A,SOX19B,SOX2,SOX21A,SOX3,SOX6,SOX7,SOX9A,TCF7L1A,TLE2A,TLE3B,UBA52,UBB,UBC,XPO1B	0
Deadenylation of mRNA	20	48728	0	1	CNOT1,CNOT10,CNOT11,CNOT2,CNOT3A,CNOT4A,CNOT6A,CNOT6L,CNOT7,CNOT8,CNOT9,EIF4A1B,EIF4A2,EIF4A3,EIF4BA,EIF4EA,PABPC1A,PAIP1,PAN2,PAN3	1
Dectin-1 mediated noncanonical NF-kB signaling	42	-305535	0	0.000101577	CHUK,CUL1A,FBXW11B,MAP3K14A,NFKB2,PSMA1,PSMA2,PSMA3,PSMA4,PSMA5,PSMA6A,PSMA8,PSMB1,PSMB10,PSMB2,PSMB3,PSMB4,PSMC2,PSMC3,PSMC4,PSMC5,PSMC6,PSMD1,PSMD10,PSMD11B,PSMD12,PSMD13,PSMD3,PSMD4A,PSMD5,PSMD7,PSMD9,PSME1,PSME2,PSME3,PSMF1,RPS27A,SKP1,UBA3,UBA52,UBB,UBC	0
Dectin-2 family	6	48720	0	1	ASGRL2,FCER1G,FYNA,PLCG2,SYK,ZMP:0000000937	1
Degradation of AXIN	38	-274165	0	0.000344286	AXIN1,AXIN2,PSMA1,PSMA2,PSMA3,PSMA4,PSMA5,PSMA6A,PSMA8,PSMB1,PSMB10,PSMB2,PSMB3,PSMB4,PSMC2,PSMC3,PSMC4,PSMC5,PSMC6,PSMD1,PSMD10,PSMD11B,PSMD12,PSMD13,PSMD3,PSMD4A,PSMD5,PSMD7,PSMD9,PSME1,PSME2,PSME3,PSMF1,RPS27A,SMURF2,UBA52,UBB,UBC	0
Degradation of DVL	39	-273987	0	0.000492272	CUL3B,HECW1B,KLHL12,PSMA1,PSMA2,PSMA3,PSMA4,PSMA5,PSMA6A,PSMA8,PSMB1,PSMB10,PSMB2,PSMB3,PSMB4,PSMC2,PSMC3,PSMC4,PSMC5,PSMC6,PSMD1,PSMD10,PSMD11B,PSMD12,PSMD13,PSMD3,PSMD4A,PSMD5,PSMD7,PSMD9,PSME1,PSME2,PSME3,PSMF1,RBX1,RPS27A,UBA52,UBB,UBC	0
Degradation of GABA	2	-15704	0	1	ABAT,ALDH5A1	0
Degradation of GLI1 by the proteasome	41	-302637	0	9.94391e-05	CUL1A,FBXW11B,ITCHA,NUMBL,PSMA1,PSMA2,PSMA3,PSMA4,PSMA5,PSMA6A,PSMA8,PSMB1,PSMB10,PSMB2,PSMB3,PSMB4,PSMC2,PSMC3,PSMC4,PSMC5,PSMC6,PSMD1,PSMD10,PSMD11B,PSMD12,PSMD13,PSMD3,PSMD4A,PSMD5,PSMD7,PSMD9,PSME1,PSME2,PSME3,PSMF1,RBX1,RPS27A,SKP1,UBA52,UBB,UBC	0
Degradation of beta-catenin by the destruction complex	50	-287841	0	0.00248569	AXIN1,CSNK1A1,CTNNB1,CUL1A,FBXW11B,GSK3BA,PPP2CAA,PPP2CB,PPP2R1BA,PPP2R1BB,PPP2R5B,PPP2R5CB,PPP2R5EB,PSMA1,PSMA2,PSMA3,PSMA4,PSMA5,PSMA6A,PSMA8,PSMB1,PSMB10,PSMB2,PSMB3,PSMB4,PSMC2,PSMC3,PSMC4,PSMC5,PSMC6,PSMD1,PSMD10,PSMD11B,PSMD12,PSMD13,PSMD3,PSMD4A,PSMD5,PSMD7,PSMD9,PSME1,PSME2,PSME3,PSMF1,RBX1,RPS27A,SKP1,UBA52,UBB,UBC	0
Degradation of cysteine and homocysteine	2	-24236	0	1	CTH,TXN2	0
Degradation of the extracellular matrix	19	73217	0	1	ACANA,ADAM15,ADAM8A,CAPN15,CAPN1A,CAPN3A,CAPNS1A,CAPNS1B,CAST,CD44A,CTSS2.1,ELA3L,FN1A,HTRA1B,MMP11A,MMP20B,NID1A,SCUBE3,SI:CH211-202F3.4	1
Depolymerisation of the Nuclear Lamina	7	-26369	0	1	CDK1,CNEP1R1,CTDNEP1A,LMNA,LPIN1,LPIN2,PRKCBB	0
Deposition of new CENPA-containing nucleosomes at the centromere	17	-118877	0	0.214248	CENPN,CENPP,CENPS,CENPT,CENPX,H2AZ2A,H2AZ2B,MIS18A,MIS18BP1,OIP5,RBB4L,RBBP4,RSF1B.1,SI:CH211-161H7.4,SI:DKEY-185E18.7,SMARCA5,ZGC:114046	0
Dermatan sulfate biosynthesis	8	53584	0	1	BGNB,CHST14,CSPG4,CSPG5A,DSE,DSELA,NCANB,USTA	1
Detoxification of Reactive Oxygen Species	14	-151622	0	0.00129578	CYBA,GPX8,GSR,GSTP1,NCF4,NUDT2,P4HB,PRDX1,PRDX6,SOD1,SOD2,TXN2,TXNRD2.2,ZGC:56493	0
Digestion of dietary carbohydrate	4	-47208	0	0.611871	CHIA.1,CHIA.2,CHIA.3,SI:CH211-226M16.2	0
Dimerization of procaspase-8	7	-61138	0	0.787315	CASP20,CFLARA,FADD,HDR,TNFSF10,TRADD,TRAF2A	0
Disassembly of the destruction complex and recruitment of AXIN to the membrane	8	33440	0	1	AXIN1,CAV1,FZD5,GBP,GSK3BA,LRP5,WNT1,WNT8B	1
Displacement of DNA glycosylase by APEX1	4	-32332	0	1	NTHL1,OGG1,SMUG1,TDG.2	0
Dissolution of Fibrin Clot	8	-31994	0	1	FETUB,PLAT,PLG,S100A10A,S100A10B,SERPINE2,SI:CH211-262H13.5,SI:CH211-284E20.8	0
Dopamine Neurotransmitter Release Cycle	10	61152	0	1	LIN7A,LIN7C,PPFIA3,PPFIA4,RAB3AB,SNAP25A,STXBP1A,SYN1,SYN2A,VAMP2	1
Dopamine receptors	3	-17952	0	1	DRD2B,DRD3,DRD4B	0
Downregulation of ERBB2 signaling	11	-24339	0	1	BTC,CUL5A,HBEGFA,NRG1,NRG2B,NRG3B,RPS27A,STUB1,UBA52,UBB,UBC	0
Downregulation of ERBB2:ERBB3 signaling	9	46260	0	1	AKT3B,NRG1,NRG2B,RNF41,RPS27A,UBA52,UBB,UBC,USP8	1
Downregulation of ERBB4 signaling	6	39933	0	1	ITCHA,RPS27A,SRC,UBA52,UBB,UBC	1
Downregulation of SMAD2/3:SMAD4 transcriptional activity	10	-35952	0	1	PARP1,PPM1AA,RPS27A,SMAD2,SMURF2,TGIF1,UBA52,UBB,UBC,UBE2D1B	0
Downregulation of TGF-beta receptor signaling	8	-32579	0	1	BAMBIA,RPS27A,SMAD2,SMURF2,STUB1,UBA52,UBB,UBC	0
Downstream TCR signaling	52	-306204	0	0.0011194	CDC34A,CHUK,CUL1A,FBXW11B,IKBKB,IKBKG,MAP3K7,NFKB1,NFKBIAB,PDPK1B,PRKCQ,PSMA1,PSMA2,PSMA3,PSMA4,PSMA5,PSMA6A,PSMA8,PSMB1,PSMB10,PSMB2,PSMB3,PSMB4,PSMC2,PSMC3,PSMC4,PSMC5,PSMC6,PSMD1,PSMD10,PSMD11B,PSMD12,PSMD13,PSMD3,PSMD4A,PSMD5,PSMD7,PSMD9,PSME1,PSME2,PSME3,PSMF1,RPS27A,SKP1,TAB2,TRAF6,UBA52,UBB,UBC,UBE2D1B,UBE2NA,UBE2NB	0
Downstream signal transduction	15	78417	0	1	CRK,CRKL,GRB2B,HRASB,NCK1B,NCK2A,PDGFRA,PIK3CA,PIK3CB,PIK3R1,PIK3R2,RAPGEF1B,RASA1A,SRC,STAT5A	1
Downstream signaling of activated FGFR1	12	-68820	0	1	FGF10A,FGF17,FGF1A,FGF20A,FGF20B,FGF3,FGF4,FGF8A,FGFR1A,FLRT1B,FLRT3,KL	0
Dual Incision in GG-NER	24	-90630	0	1	CHD1L,CUL4A,ERCC1,ERCC2,ERCC3,GTF2H1,GTF2H2,GTF2H3,GTF2H5,PARP1,PARP2,PCNA,POLE,POLE3,POLE4,POLK,RBX1,RFC5,RPA1,RPA2,RPS27A,UBA52,UBB,UBC	0
Dual incision in TC-NER	44	-187179	0	0.294391	CCNH,CDK7,CUL4A,ERCC1,ERCC2,ERCC3,GTF2H1,GTF2H2,GTF2H3,GTF2H5,HMGN6,HMGN7,ISY1,MNAT1,PCNA,POLE,POLE3,POLE4,POLK,POLR2A,POLR2B,POLR2C,POLR2EB,POLR2F,POLR2GL,POLR2H,POLR2I,POLR2J,POLR2K,POLR2L,PPIE,PRPF19,RBX1,RFC5,RPA1,RPA2,RPS27A,TCEA1,UBA52,UBB,UBC,USP7,UVSSA,XAB2	0
E3 ubiquitin ligases ubiquitinate target proteins	28	-111493	0	1	CDC73,CTR9,HLTF,LEO1,PAF1,PCNA,PEX10,PEX12,PEX13,PRKDC,RNF144AA,RNF152,RNF20,RPS27A,SHPRH,UBA52,UBB,UBC,UBE2A,UBE2B,UBE2D1B,UBE2L3B,UBE2NA,UBE2NB,UBE2V2,WACA,WDR61,ZGC:114046	0
ECM proteoglycans	22	98874	0	1	ACANA,BGNB,COL6A1,COL6A2,COMP,FN1A,HAPLN1B,ITGA2.2,ITGA9,ITGB1A,ITGB6,MATN1,MATN3B,NCANB,SI:DKEY-32N7.4,THBS3A,THBS3B,THBS4A,THBS4B,TMEFF2A,TNC,VTNB	1
EGFR Transactivation by Gastrin	3	-32469	0	1	GRB2B,HBEGFA,HRASB	0
EGFR downregulation	18	-49338	0	1	AREG,BTC,CDC42,EPGN,EPS15,GRB2B,HBEGFA,PTPN3,RPS27A,SH3GL2A,SPRY1,SPRY2,STAM,STAM2,TGFA,UBA52,UBB,UBC	0
EGFR interacts with phospholipase C-gamma	5	30849	0	1	AREG,BTC,EPGN,HBEGFA,TGFA	1
EPH-Ephrin signaling	11	85936	0	0.449045	EFNA1B,EFNA2A,EFNA3B,EFNA5B,EFNB1,EFNB2B,EPHA2B,EPHA4L,EPHA6,EPHA7,EPHB2B	1
EPH-ephrin mediated repulsion of cells	26	109794	0	1	ACTB1,ACTB2,AP2B1,AP2M1A,AP2S1,CLTA,CLTB,CLTCA,EFNA1B,EFNA2A,EFNA3B,EFNA5B,EFNB1,EFNB2B,EPHA2B,EPHA4L,EPHA6,EPHA7,EPHB2B,FYNA,PSEN1,PSEN2,PSENEN,RAC1A,SRC,TIAM1A	1
EPHA-mediated growth cone collapse	12	45222	0	1	EFNA1B,EFNA2A,EFNA3B,EFNA5B,EPHA2B,EPHA4L,EPHA6,EPHA7,FYNA,NGEF,RHOAB,SRC	1
EPHB-mediated forward signaling	23	-61831	0	1	ACTB1,ACTB2,ACTR2A,ACTR2B,ARPC1A,ARPC1B,ARPC2,ARPC3,ARPC5B,CDC42,EFNB1,EFNB2B,EPHB2B,FYNA,GRIN1B,GRIN2BB,HRASB,RAC1A,RASA1A,RHOAB,ROCK1,SRC,TIAM1A	0
ER Quality Control Compartment (ERQC)	4	-28030	0	1	RPS27A,UBA52,UBB,UBC	0
ER-Phagosome pathway	10	-57174	0	1	B2ML,CALR,MHC1UMA,MHC1ZBA,MHC1ZCA,SEC22BB,SNAP23.1,TAP1,TAP2T,VAMP8	0
ERBB2 Activates PTK6 Signaling	6	-25605	0	1	BTC,HBEGFA,NRG1,NRG2B,NRG3B,PTK6B	0
ERBB2 Regulates Cell Motility	6	35394	0	1	BTC,HBEGFA,MEMO1,NRG1,NRG2B,NRG3B	1
ERK/MAPK targets	10	54065	0	1	MAPK11,MAPK14A,MAPK3,MAPK7,PPP2CAA,PPP2CB,PPP2R1BA,PPP2R1BB,RPS6KA2,RPS6KA5	1
ERKs are inactivated	9	49176	0	1	DUSP3A,DUSP4,DUSP6,MAPK3,MAPK7,PPP2CAA,PPP2CB,PPP2R1BA,PPP2R1BB	1
ESR-mediated signaling	5	-26336	0	1	ESR1,ESR2B,FKBP4,FKBP5,PPID	0
Effects of PIP2 hydrolysis	8	35136	0	1	DGKAA,DGKZA,ITPR3,PRKCDA,PRKCEA,PRKCHA,PRKCQ,SI:DKEY-172J4.3	1
Eicosanoids	2	-26844	0	1	CYP4T8,PTGIS	0
Elastic fibre formation	9	-29673	0	1	FBLN5,FURINA,ITGB1A,ITGB6,LOXA,LOXL2B,LOXL3B,LOXL4,MFAP5	0
Electric Transmission Across Gap Junctions	2	14259	0	1	GJD2B,PANX1B	1
Electron transport from NADPH to Ferredoxin	3	-36531	0	0.96997	FDX1,FDX2,FDXR	0
Elevation of cytosolic Ca2+ levels	2	10130	0	1	ITPR3,P2RX5	1
Endogenous sterols	13	-77872	0	1	ARNT2,CYP1B1,CYP27A7,CYP4V8,CYP51,CYP7A1,CYP7B1,FDX1,FDX2,FDXR,NCOA1,NCOA2,POMCA	0
Endosomal Sorting Complex Required For Transport (ESCRT)	22	-73188	0	1	CHMP2A,CHMP2BA,CHMP3,CHMP4BA,CHMP5B,CHMP6B,CHMP7,MVB12A,RPS27A,SI:CH211-284F22.3,SNF8,STAM,STAM2,UBA52,UBAP1,UBB,UBC,VPS28,VPS36,VPS37B,VPS37C,VPS4B	0
Endosomal/Vacuolar pathway	5	-40047	0	1	B2ML,LNPEP,MHC1UMA,MHC1ZBA,MHC1ZCA	0
Energy dependent regulation of mTOR by LKB1-AMPK	17	51528	0	1	LAMTOR1,LAMTOR3,LAMTOR4,LAMTOR5,MLST8,PPM1AA,PRKAA1,PRKAA2,PRKAB1A,PRKAG1,PRKAG2A,PRKAG3B,RPTOR,RRAGD,SLC38A9,TSC1B,TSC2	1
Ephrin signaling	10	44954	0	1	EFNB1,EFNB2B,EPHB2B,FYNA,GIT1,MYL12.2,NCK2A,PAK2A,RAC1A,SRC	1
Erythrocytes take up carbon dioxide and release oxygen	3	-14661	0	1	AQP1A.1,CAHZ,SLC4A1B	0
Erythrocytes take up oxygen and release carbon dioxide	3	-14661	0	1	AQP1A.1,CAHZ,SLC4A1B	0
Erythropoietin activates Phosphoinositide-3-kinase (PI3K)	5	43902	0	1	GAB1,IRS2B,PIK3CA,PIK3CB,PIK3R1	1
Establishment of Sister Chromatid Cohesion	8	65704	0	0.787315	CDCA5,ESCO2,PDS5A,PDS5B,RAD21B,SMC1A,STAG2B,WAPLA	1
Estrogen-dependent gene expression	46	-170932	0	0.623276	ATF2,CARM1,CBFB,DDX5,ESR1,FKBP4,FOSAB,FOXA1,GATA3,GREB1,GTF2A2,GTF2F2A,H2AZ2A,H2AZ2B,H3F3A,H3F3B.1,H3F3D,JUN,KAT2B,KAT5B,KDM1A,KDM4B,MYCA,NCOA1,NCOA2,NR5A2,NRIP1B,POLR2A,POLR2B,POLR2C,POLR2EB,POLR2F,POLR2GL,POLR2H,POLR2I,POLR2J,POLR2K,POLR2L,PRMT1,SP1,TBP,TLE3B,USF1,USF2,YY1A,ZGC:114046	0
Estrogen-dependent nuclear events downstream of ESR-membrane signaling	4	36639	0	1	AKT3B,CDKN1BB,MAPK3,XPO1B	1
Estrogen-stimulated signaling through PRKCZ	3	19782	0	1	HRASB,MAPK3,PDPK1B	1
Ethanol oxidation	6	23856	0	1	ACSS1,ACSS2,ADH5,ADH8A,ADH8B,ZGC:77938	1
Eukaryotic Translation Elongation	2	-27772	0	1	EEF1A1B,EEF1DB	0
Eukaryotic Translation Termination	3	18150	0	1	ETF1B,GSPT1,TRMT112	1
Extra-nuclear estrogen signaling	34	-186496	0	0.090959	AREG,BTC,CAV1,EPGN,ESR1,ESR2B,GNAI1,GNAI3,GNAT1,GNB1B,GNB2,GNB3A,GNB5A,GNG10,GNG12A,GNG13B,GNG2,GNG3,GNG7,GNG8,GNGT1,GNGT2A,HBEGFA,HSPB1,PIK3CA,PIK3R1,PIK3R2,PRMT1,SHC1,SI:CH211-286B5.5,SI:DKEY-204F11.64,SRC,TGFA,ZDHHC7	0
Extrinsic Pathway of Fibrin Clot Formation	4	-27579	0	1	F10,F3A,F9A,TFPI2	0
FBXL7 down-regulates AURKA during mitotic entry and in early mitosis	39	-298179	0	7.78049e-05	CUL1A,FBXL7,PSMA1,PSMA2,PSMA3,PSMA4,PSMA5,PSMA6A,PSMA8,PSMB1,PSMB10,PSMB2,PSMB3,PSMB4,PSMC2,PSMC3,PSMC4,PSMC5,PSMC6,PSMD1,PSMD10,PSMD11B,PSMD12,PSMD13,PSMD3,PSMD4A,PSMD5,PSMD7,PSMD9,PSME1,PSME2,PSME3,PSMF1,RBX1,RPS27A,SKP1,UBA52,UBB,UBC	0
FCERI mediated Ca+2 mobilization	25	-54889	0	1	BTK,FCER1G,GRAP2A,GRB2B,MS4A17A.1,MS4A17A.10,MS4A17A.17,MS4A17A.2,MS4A17A.3,MS4A17A.4,MS4A17A.8,NFATC3A,PLCG2,PPP3R1B,SHC1,SI:CH1073-291C23.2,SI:CH211-135N15.2,SI:CH211-137I24.12,SI:CH211-212K18.9,SI:DKEY-30C15.13,SI:DKEY-7J14.5,SI:DKEY-7J14.6,SYK,TMEM176,ZGC:154125	0
FCERI mediated MAPK activation	34	56075	0	1	FCER1G,FOSAB,GRAP2A,GRB2B,HRASB,JUN,MAP2K4A,MAP2K7,MAPK10,MAPK3,MAPK8A,MAPK8B,MAPK9,MS4A17A.1,MS4A17A.10,MS4A17A.17,MS4A17A.2,MS4A17A.3,MS4A17A.4,MS4A17A.8,PAK2A,PLCG2,RAC1A,SHC1,SI:CH1073-291C23.2,SI:CH211-135N15.2,SI:CH211-137I24.12,SI:CH211-212K18.9,SI:DKEY-30C15.13,SI:DKEY-7J14.5,SI:DKEY-7J14.6,SYK,TMEM176,ZGC:154125	1
FCERI mediated NF-kB activation	70	-357450	0	0.00107559	CDC34A,CHUK,CUL1A,FBXW11B,FCER1G,IKBKB,IKBKG,MAP3K7,MS4A17A.1,MS4A17A.10,MS4A17A.17,MS4A17A.2,MS4A17A.3,MS4A17A.4,MS4A17A.8,NFKB1,NFKBIAB,PDPK1B,PRKCQ,PSMA1,PSMA2,PSMA3,PSMA4,PSMA5,PSMA6A,PSMA8,PSMB1,PSMB10,PSMB2,PSMB3,PSMB4,PSMC2,PSMC3,PSMC4,PSMC5,PSMC6,PSMD1,PSMD10,PSMD11B,PSMD12,PSMD13,PSMD3,PSMD4A,PSMD5,PSMD7,PSMD9,PSME1,PSME2,PSME3,PSMF1,RPS27A,SI:CH1073-291C23.2,SI:CH211-135N15.2,SI:CH211-1…	0
FCGR activation	2	-19026	0	1	SI:CH211-137I24.12,ZGC:154125	0
FGFR1b ligand binding and activation	4	27592	0	1	FGF10A,FGF1A,FGF3,FGFR1A	1
FGFR1c and Klotho ligand binding and activation	2	-11960	0	1	FGFR1A,KL	0
FGFR1c ligand binding and activation	7	-41860	0	1	FGF17,FGF1A,FGF20A,FGF20B,FGF4,FGF8A,FGFR1A	0
FGFR2 alternative splicing	21	-113307	0	0.648491	ESRP1,ESRP2,GTF2F2A,HNRNPH1,HNRNPH1L,HNRNPM,NCBP2,POLR2A,POLR2B,POLR2C,POLR2EB,POLR2F,POLR2GL,POLR2H,POLR2I,POLR2J,POLR2K,POLR2L,PTBP1B,TIA1,TIAL1	0
FGFR2b ligand binding and activation	5	-30450	0	1	FGF10A,FGF1A,FGF3,FGFBP1B,FGFBP2B	0
FGFR2c ligand binding and activation	7	-51835	0	1	FGF16,FGF17,FGF1A,FGF20A,FGF20B,FGF4,FGF8A	0
FGFR3b ligand binding and activation	5	-37025	0	1	FGF17,FGF1A,FGF20A,FGF20B,FGF8A	0
FGFR3c ligand binding and activation	7	-51835	0	1	FGF16,FGF17,FGF1A,FGF20A,FGF20B,FGF4,FGF8A	0
FGFR4 ligand binding and activation	8	-59240	0	1	FGF16,FGF17,FGF1A,FGF20A,FGF20B,FGF4,FGF8A,FGFR4	0
FGFRL1 modulation of FGFR1 signaling	7	-33370	0	1	FGF10A,FGF17,FGF3,FGF4,FGF8A,FGFRL1A,SPRED2B	0
FLT3 Signaling	2	-21646	0	1	GRB2B,HRASB	0
FOXO-mediated transcription of cell cycle genes	3	22005	0	1	FOXG1A,FOXO4,SMAD2	1
FRS-mediated FGFR1 signaling	14	-50291	0	1	FGF10A,FGF17,FGF1A,FGF20A,FGF20B,FGF3,FGF4,FGF8A,FGFR1A,FRS2A,FRS3,GRB2B,HRASB,KL	0
FRS-mediated FGFR2 signaling	13	-60679	0	1	FGF10A,FGF16,FGF17,FGF1A,FGF20A,FGF20B,FGF3,FGF4,FGF8A,FRS2A,FRS3,GRB2B,HRASB	0
FRS-mediated FGFR3 signaling	11	-45869	0	1	FGF16,FGF17,FGF1A,FGF20A,FGF20B,FGF4,FGF8A,FRS2A,FRS3,GRB2B,HRASB	0
FRS-mediated FGFR4 signaling	13	-42886	0	1	FGF16,FGF17,FGF1A,FGF20A,FGF20B,FGF4,FGF8A,FGFR4,FRS2A,FRS3,GRB2B,HRASB,KLB	0
Factors involved in megakaryocyte development and platelet production	43	125088	0	1	AK3,AKAP1B,CBX5,CDC42,DOCK10,DOCK11,DOCK8,EHD1A,EHD1B,EHD2B,EHD3,GATA1A,GATA2A,GATA3,GATA5,GATA6,H3F3A,H3F3B.1,H3F3D,HMG20B,ITPK1B,KDM1A,MAFF,MAFGB,MAFK,MFN2,NFE2,NFE2L1A,NFE2L1B,NFE2L3,PRKACAA,PRKACAB,PRKACBA,PRKACBB,PRKAR1B,PRKAR2AA,RAB5AA,RAB5AB,RAC1A,SH2B1,SH2B2,VPS45,ZFPM2A	1
Fanconi Anemia Pathway	20	51056	0	1	ATRIP,CENPS,CENPX,DCLRE1A,DCLRE1B,EME1,ERCC1,FAN1,FANCC,FANCD2,FANCI,MUS81,RPA1,RPA2,RPS27A,SLX4,UBA52,UBB,UBC,UBE2T	1
FasL/ CD95L signaling	3	-19758	0	1	CASP10,CASP20,FADD	0
Fatty Acids bound to GPR40 (FFAR1) regulate insulin secretion	3	31206	0	1	GNA11B,GNA15.1,GNAQ	1
Fatty acids	2	-10447	0	1	CYP2K8,CYP4T8	0
Fatty acyl-CoA biosynthesis	5	33174	0	1	ACACA,FASN,MORC2,PPT1,SCDB	1
Fc epsilon receptor (FCERI) signaling	18	-71991	0	1	FCER1G,MS4A17A.1,MS4A17A.10,MS4A17A.17,MS4A17A.2,MS4A17A.3,MS4A17A.4,MS4A17A.8,SI:CH1073-291C23.2,SI:CH211-135N15.2,SI:CH211-137I24.12,SI:CH211-212K18.9,SI:DKEY-30C15.13,SI:DKEY-7J14.5,SI:DKEY-7J14.6,SYK,TMEM176,ZGC:154125	0
Fibronectin matrix formation	5	61947	0	0.18825	FN1A,ITGB1A,SI:CH211-264F5.6,SI:DKEY-93H22.7,ZGC:198329	1
Formation of ATP by chemiosmotic coupling	15	-168402	0	0.000268915	ATP5FA1,ATP5L,ATP5MC3A,ATP5MC3B,ATP5MEA,Atp5f1b,Atp5f1c,Atp5f1e,Atp5mc1,Atp5mf,Atp5pd,Atp5pf,Atp5po,DMAC2L,MT-ATP6	0
Formation of Incision Complex in GG-NER	33	-137976	0	0.787315	CCNH,CDK7,CETN4,CHD1L,CUL4A,ERCC1,ERCC2,ERCC3,GTF2H1,GTF2H2,GTF2H3,GTF2H5,MNAT1,PARP1,PARP2,PIAS1A,PIAS1B,RBX1,RNF111,RPA1,RPA2,RPS27A,SUMO1,SUMO3B,UBA52,UBB,UBC,UBE2IA,UBE2NA,UBE2NB,UBE2V2,USP45,XPC	0
Formation of RNA Pol II elongation complex	36	-232902	0	0.00546493	AFF4,CCNH,CCNT2A,CDC73,CDK7,CTR9,EAF1,EAF2,ELL,ELOCB,ERCC2,ERCC3,GTF2F2A,GTF2H1,GTF2H2,GTF2H3,GTF2H5,LEO1,MLLT1A,MNAT1,NELFE,PAF1,POLR2A,POLR2B,POLR2C,POLR2EB,POLR2F,POLR2GL,POLR2H,POLR2I,POLR2J,POLR2K,POLR2L,SSRP1B,TCEA1,WDR61	0
Formation of Senescence-Associated Heterochromatin Foci (SAHF)	4	-27804	0	1	H1-0,HIRA,HMGA1B,SI:CH211-161C3.6	0
Formation of TC-NER Pre-Incision Complex	41	-202426	0	0.104915	CCNH,CDK7,COPS2,COPS3,COPS4,COPS5,COPS7A,COPS8,CUL4A,ERCC2,ERCC3,GTF2H1,GTF2H2,GTF2H3,GTF2H5,HMGN6,HMGN7,ISY1,MNAT1,POLR2A,POLR2B,POLR2C,POLR2EB,POLR2F,POLR2GL,POLR2H,POLR2I,POLR2J,POLR2K,POLR2L,PPIE,PRPF19,RBX1,RPS27A,TCEA1,UBA52,UBB,UBC,USP7,UVSSA,XAB2	0
Formation of a pool of free 40S subunits	68	-672479	0	2.24584e-17	EIF1AXA,EIF3C,EIF3D,EIF3EA,EIF3G,EIF3HB,EIF3I,EIF3JA,EIF3K,EIF3M,RPL10,RPL10A,RPL11,RPL12,RPL13,RPL17,RPL18,RPL18A,RPL19,RPL21,RPL22L1,RPL23,RPL24,RPL26,RPL27,RPL29,RPL30,RPL31,RPL32,RPL34,RPL35,RPL35A,RPL36,RPL36A,RPL38,RPL39,RPL4,RPL5B,RPL6,RPL7,RPL7A,RPL8,RPLP2,RPS10,RPS11,RPS12,RPS13,RPS14,RPS15,RPS15A,RPS16,RPS18,RPS2,RPS21,RPS23,RPS24,RPS25,RPS27.2,RPS27A,RPS28,RPS29,RPS4X,RPS6,RPS7,RPS8B,R…	0
Formation of annular gap junctions	8	-39620	0	1	ACTB1,ACTB2,AP2M1A,CLTA,CLTB,CLTCA,DAB2,DNM2A	0
Formation of editosomes by ADAR proteins	2	30506	0	0.759796	ADAR,ADARB1B	1
Formation of the Early Elongation Complex	23	-163626	0	0.0377564	CCNH,CDK7,ERCC2,ERCC3,GTF2F2A,GTF2H1,GTF2H2,GTF2H3,GTF2H5,MNAT1,NCBP2,NELFE,POLR2A,POLR2B,POLR2C,POLR2EB,POLR2F,POLR2GL,POLR2H,POLR2I,POLR2J,POLR2K,POLR2L	0
Formation of the active cofactor, UDP-glucuronate	2	-18844	0	1	UGDH,UGP2B	0
Formation of the beta-catenin:TCF transactivating complex	19	-54516	0	1	ASH2L,BCL9,BCL9L,CDC73,CTNNB1,H2AZ2A,H2AZ2B,H3F3A,H3F3B.1,H3F3D,KAT5B,LEO1,PYGO2,SMARCA4A,TCF7L1A,TLE2A,TLE3B,TRRAP,ZGC:114046	0
Formation of the cornified envelope	19	-134141	0	0.120582	EVPLA,KRT1-19D,KRT15,KRT17,KRT4,KRT5,KRT8,KRT93,KRT95,KRT97,KRT98,KRTT1C19E,PERP,PKP1B,PKP2,PKP3B,PKP4,PPL,SI:DKEY-222F2.1	0
Formation of the ternary complex, and subsequently, the 43S complex	38	-323230	0	4.94672e-06	EIF1AXA,EIF2S1A,EIF2S1B,EIF2S3,EIF3C,EIF3D,EIF3EA,EIF3G,EIF3HB,EIF3I,EIF3JA,EIF3K,EIF3M,RPS10,RPS11,RPS12,RPS13,RPS14,RPS15,RPS15A,RPS16,RPS18,RPS2,RPS21,RPS23,RPS24,RPS25,RPS27.2,RPS27A,RPS28,RPS29,RPS4X,RPS6,RPS7,RPS8B,RPS9,RPSA,UBA52	0
Formation of xylulose-5-phosphate	3	-39417	0	0.702909	AKR1A1B,DCXR,SORD	0
Formyl peptide receptors bind formyl peptides and many other ligands	3	-51384	0	0.00625003	CCL39.2,CCL39.6,SI:DKEY-42L23.7	0
Frs2-mediated activation	10	59465	0	1	BRAF,CRKL,FRS2A,MAP2K2A,MAPK3,NTRK1,RAP1AB,RAPGEF1B,YWHABA,YWHABB	1
Fructose catabolism	2	-23366	0	1	ALDOB,KHK	0
G alpha (12/13) signalling events	47	-91101	0	1	ABR,ADRA1D,ARHGEF10LA,ARHGEF12A,ARHGEF18B,ARHGEF19,ARHGEF1A,ARHGEF1B,ARHGEF33,ARHGEF37,ARHGEF39,ARHGEF4,ARHGEF40,ARHGEF6,ARHGEF9B,BTK,ECT2,GNA12A,GNA13A,GNB1B,GNB2,GNB3A,GNB5A,GNG10,GNG12A,GNG13B,GNG2,GNG3,GNG7,GNG8,GNGT1,GNGT2A,MCF2A,NGEF,PLEKHG5A,PLXNB1B,PREX1,RASGRF2B,RHOAB,RHOCB,ROCK1,SI:CH211-286B5.5,SI:CH73-15B2.5,SI:DKEY-204F11.64,SI:DKEY-38P12.3,SOS2,TIAM1A	0
G alpha (i) signalling events	99	-365967	0	0.0161797	ADORA1B,ADRA2B,ADRA2C,AGT,APLN,APLNRA,BDKRB1,C3A.3,C5,CABZ01093075.1,CCL19A.1,CCL39.2,CCL39.6,CCR10,CCR8.1,CENPS,CHRM2A,CHRM4A,CNR1,CXCL12A,CXCL18B,CXCL20,CXCL8A,DRD3,DRD4B,GABBR1B,GABBR2,GNAI1,GNAI3,GNAT1,GNAT2,GNB1B,GNB2,GNB3A,GNB5A,GNG10,GNG12A,GNG13B,GNG2,GNG3,GNG7,GNG8,GNGT1,GNGT2A,GPER1,GPR17,GPR183A,GPR37A,GPSM2,GRM2A,GRM8B,HTR1AA,HTR1D,HTR5AA,HTR5AB,LPAR1,LPAR2B,LPAR5A,MTNR1AA,NMU,NPB,NPB…	0
G alpha (q) signalling events	73	-287561	0	0.0538263	ADRA1D,AGT,AGTR1B,AVPR1AA,AVPR1AB,BDKRB1,BTK,CCKA,CCKAR,CCL39.2,CCL39.6,CHRM3A,CYSLTR1,EDN2,EDNRAA,EDNRBA,F2,F2R,F2RL1.2,GCGB,GCGRA,GNA11B,GNA15.1,GNAQ,GNB1B,GNB2,GNB3A,GNB5A,GNG10,GNG12A,GNG13B,GNG2,GNG3,GNG7,GNG8,GNGT1,GNGT2A,GNRH3,GPR17,GPRC6A,GRK3,GRM1B,GRP,HTR2B,HTR2CL1,LPAR1,LPAR2B,LPAR4,LPAR5A,LPAR6A,NMBB,NMU,NTSR1,OXTR,P2RY1,PIK3CA,PIK3R1,PIK3R2,PMCHL,PROKR1B,RGS18,RGS5A,RGS8,SI:CH211-132…	0
G alpha (s) signalling events	50	-162682	0	0.94795	ADCYAP1A,ADM2A,ADMA,ADRB1,ADRB3A,ARRB1,ARRB2A,CALCA,CALCR,CALCRLA,CGA,CRHR1,GCGB,GCGRA,GCGRB,GIPR,GNAS,GNB1B,GNB2,GNB3A,GNB5A,GNG10,GNG12A,GNG13B,GNG2,GNG3,GNG7,GNG8,GNGT1,GNGT2A,GRK3,GRK6,HTR7A,LHB,MC1R,MC5RA,PDE1A,PDE3B,PDE4A,POMCA,PTGIR,PTH1B,PTH1R,PTHLHA,RLN3A,SI:CH211-286B5.5,SI:DKEY-204F11.64,SI:DKEY-42L23.7,VIP,VIPR1B	0
G alpha (z) signalling events	23	-129299	0	0.376603	ADCY2B,ADCY5,ADCY6A,ADRA2B,ADRA2C,GNAZ,GNB1B,GNB2,GNB3A,GNB5A,GNG10,GNG12A,GNG13B,GNG2,GNG3,GNG7,GNG8,GNGT1,GNGT2A,RGS20,RGS8,SI:CH211-286B5.5,SI:DKEY-204F11.64	0
G beta:gamma signalling through BTK	16	-131722	0	0.0516707	BTK,GNB1B,GNB2,GNB3A,GNB5A,GNG10,GNG12A,GNG13B,GNG2,GNG3,GNG7,GNG8,GNGT1,GNGT2A,SI:CH211-286B5.5,SI:DKEY-204F11.64	0
G beta:gamma signalling through CDC42	17	-141493	0	0.0307866	ARHGEF6,CDC42,GNB1B,GNB2,GNB3A,GNB5A,GNG10,GNG12A,GNG13B,GNG2,GNG3,GNG7,GNG8,GNGT1,GNGT2A,SI:CH211-286B5.5,SI:DKEY-204F11.64	0
G beta:gamma signalling through PI3Kgamma	18	-143739	0	0.0377564	AKT3B,GNB1B,GNB2,GNB3A,GNB5A,GNG10,GNG12A,GNG13B,GNG2,GNG3,GNG7,GNG8,GNGT1,GNGT2A,PDPK1B,RHOAB,SI:CH211-286B5.5,SI:DKEY-204F11.64	0
G beta:gamma signalling through PLC beta	15	-134610	0	0.0236124	GNB1B,GNB2,GNB3A,GNB5A,GNG10,GNG12A,GNG13B,GNG2,GNG3,GNG7,GNG8,GNGT1,GNGT2A,SI:CH211-286B5.5,SI:DKEY-204F11.64	0
G-protein activation	22	-167773	0	0.0181782	GNAI1,GNAI3,GNAT1,GNAT2,GNAZ,GNB1B,GNB2,GNB3A,GNB5A,GNG10,GNG12A,GNG13B,GNG2,GNG3,GNG7,GNG8,GNGT1,GNGT2A,OPRM1,POMCA,SI:CH211-286B5.5,SI:DKEY-204F11.64	0
G0 and Early G1	10	-66871	0	1	CCNE1,CDK2,E2F4,E2F5,LIN52,LIN54,LIN9,RBBP4,RBL2,TFDP1A	0
G2 Phase	2	20130	0	1	CDK2,SI:CH211-160F23.5	1
G2/M Checkpoints	36	-287190	0	7.14447e-05	GTSE1,PSMA1,PSMA2,PSMA3,PSMA4,PSMA5,PSMA6A,PSMA8,PSMB1,PSMB10,PSMB2,PSMB3,PSMB4,PSMC2,PSMC3,PSMC4,PSMC5,PSMC6,PSMD1,PSMD10,PSMD11B,PSMD12,PSMD13,PSMD3,PSMD4A,PSMD5,PSMD7,PSMD9,PSME1,PSME2,PSME3,PSMF1,RPS27A,UBA52,UBB,UBC	0
G2/M DNA damage checkpoint	33	-140583	0	0.719421	ABRAXAS1,ATM,ATRIP,BABAM1,BABAM2,BLM,BRIP1,EXO1,KAT5B,MDC1,MRE11A,NBN,NSD2,PIAS4A,RAD1,RAD17,RAD9A,RBBP8,RFC5,RMI1,RMI2,RNF168,RNF8,RPA1,RPA2,SI:CH73-352P4.5,SUMO1,TOP3A,TOPBP1,UBE2NA,UBE2NB,UBE2V2,ZGC:114046	0
G2/M DNA replication checkpoint	3	14700	0	1	CDK1,PKMYT1,WEE1	1
GAB1 signalosome	12	78204	0	0.941941	AREG,BTC,CSK,EPGN,GAB1,GRB2B,HBEGFA,PAG1,PIK3CA,PIK3R1,SRC,TGFA	1
GABA B receptor activation	2	35244	0	0.0107214	GABBR1B,GABBR2	1
GABA receptor activation	9	92205	0	0.0932618	ARHGEF9B,GABRA1,GABRA5,GABRA6B,GABRB1,GABRB3,GABRB4,GABRR2A,GABRR3A	1
GABA synthesis, release, reuptake and degradation	7	28572	0	1	DNAJC5AA,GAD2,RAB3AB,SLC32A1,SNAP25A,STXBP1A,VAMP2	1
GDP-fucose biosynthesis	5	-23294	0	1	FPGT,FUOM,GMDS,SLC35C1,TSTA3	0
GLI3 is processed to GLI3R by the proteasome	45	-307098	0	0.000202735	CSNK1A1,CUL1A,FBXW11B,GSK3BA,PRKACAA,PRKACAB,PRKACBA,PRKACBB,PSMA1,PSMA2,PSMA3,PSMA4,PSMA5,PSMA6A,PSMA8,PSMB1,PSMB10,PSMB2,PSMB3,PSMB4,PSMC2,PSMC3,PSMC4,PSMC5,PSMC6,PSMD1,PSMD10,PSMD11B,PSMD12,PSMD13,PSMD3,PSMD4A,PSMD5,PSMD7,PSMD9,PSME1,PSME2,PSME3,PSMF1,RBX1,RPS27A,SKP1,UBA52,UBB,UBC	0
GP1b-IX-V activation signalling	5	63385	0	0.150751	GP1BB,PIK3R1,RAF1B,SRC,VWF	1
GPVI-mediated activation cascade	11	45758	0	1	CDC42,PDPK1B,PIK3CA,PIK3CB,PIK3R1,PIK3R2,PLCG2,RAC1A,RHOAB,RHOGB,SYK	1
GRB2 events in EGFR signaling	7	-25172	0	1	AREG,BTC,EPGN,GRB2B,HBEGFA,HRASB,TGFA	0
GRB2 events in ERBB2 signaling	7	-23681	0	1	BTC,GRB2B,HBEGFA,HRASB,NRG1,NRG2B,NRG3B	0
GRB2:SOS provides linkage to MAPK signaling for Integrins	7	56129	0	1	APBB1IP,FN1A,GRB2B,RAP1AB,RAP1B,SRC,VWF	1
GRB7 events in ERBB2 signaling	2	23660	0	1	NRG1,NRG2B	1
GTP hydrolysis and joining of the 60S ribosomal subunit	77	-720861	0	2.24584e-17	EIF1AXA,EIF2S1A,EIF2S1B,EIF2S3,EIF3C,EIF3D,EIF3EA,EIF3G,EIF3HB,EIF3I,EIF3JA,EIF3K,EIF3M,EIF4A1B,EIF4A2,EIF4BA,EIF4EA,EIF4H,EIF5,RPL10,RPL10A,RPL11,RPL12,RPL13,RPL17,RPL18,RPL18A,RPL19,RPL21,RPL22L1,RPL23,RPL24,RPL26,RPL27,RPL29,RPL30,RPL31,RPL32,RPL34,RPL35,RPL35A,RPL36,RPL36A,RPL38,RPL39,RPL4,RPL5B,RPL6,RPL7,RPL7A,RPL8,RPLP2,RPS10,RPS11,RPS12,RPS13,RPS14,RPS15,RPS15A,RPS16,RPS18,RPS2,RPS21,RPS23…	0
Galactose catabolism	3	18324	0	1	GALE,PGM2,PGM2L1	1
Gamma-carboxylation of protein precursors	5	-45025	0	1	F10,F2,F9A,PROZA,PROZB	0
Gap junction assembly	9	37584	0	1	CX28.8,CX28.9,CX30.9,CX32.3,CX34.4,CX47.1,GJA3,GJA8B,GJD2B	1
Gap junction degradation	8	-39620	0	1	ACTB1,ACTB2,AP2M1A,CLTA,CLTB,CLTCA,DAB2,DNM2A	0
Gap-filling DNA repair synthesis and ligation in GG-NER	12	-31566	0	1	PCNA,POLE,POLE3,POLE4,POLK,RFC5,RPA1,RPA2,RPS27A,UBA52,UBB,UBC	0
Gap-filling DNA repair synthesis and ligation in TC-NER	45	-203580	0	0.154933	CCNH,CDK7,CUL4A,ERCC2,ERCC3,GTF2H1,GTF2H2,GTF2H3,GTF2H5,HMGN6,HMGN7,ISY1,LIG1,MNAT1,PCNA,POLE,POLE3,POLE4,POLK,POLR2A,POLR2B,POLR2C,POLR2EB,POLR2F,POLR2GL,POLR2H,POLR2I,POLR2J,POLR2K,POLR2L,PPIE,PRPF19,RBX1,RFC5,RPA1,RPA2,RPS27A,TCEA1,UBA52,UBB,UBC,USP7,UVSSA,XAB2,XRCC1	0
Gastrin-CREB signalling pathway via PKC and MAPK	3	42909	0	0.376603	MAPK3,MAPK7,RPS6KA2	1
Generation of second messenger molecules	4	26412	0	1	GRAP2A,IGSF3,NCK1B,PAK2A	1
Generic Transcription Pathway	16	-78536	0	1	MED10,MED14,MED15,MED16,MED17,MED20,MED23,MED24,MED25,MED27,MED30,MED31,MED4,MED6,MED7,MED8	0
Glucagon signaling in metabolic regulation	2	-23248	0	1	GCGB,GCGRA	0
Glucagon-like Peptide-1 (GLP1) regulates insulin secretion	28	-132732	0	0.622624	GCGB,GCGRA,GCGRB,GNAS,GNB1B,GNB2,GNB3A,GNB5A,GNG10,GNG12A,GNG13B,GNG2,GNG3,GNG7,GNG8,GNGT1,GNGT2A,ITPR3,KCNG2,KCNS3A,PRKACAA,PRKACAB,PRKACBA,PRKACBB,RAP1AB,RAPGEF3,SI:CH211-286B5.5,SI:DKEY-204F11.64	0
Glucagon-type ligand receptors	22	-132788	0	0.263348	GCGB,GCGRA,GCGRB,GIPR,GNAS,GNB1B,GNB2,GNB3A,GNB5A,GNG10,GNG12A,GNG13B,GNG2,GNG3,GNG7,GNG8,GNGT1,GNGT2A,SI:CH211-286B5.5,SI:DKEY-204F11.64,VIP,VIPR1B	0
Glucocorticoid biosynthesis	7	-41654	0	1	CYP17A1,HSD11B1LA,HSD11B2,POMCA,SERPINA1,SERPINA7,SI:CH211-186E20.7	0
Gluconeogenesis	21	-174756	0	0.00595099	ALDOAA,ALDOB,ALDOCB,ENO2,ENO3,FBP1A,G6PC3,G6PCA.2,GAPDH,GAPDHS,GOT1,GOT2A,MDH1AA,MDH2,PCXA,PGAM1B,PGAM2,SLC37A1,SLC37A2,SLC37A4A,TPI1B	0
Glutamate Neurotransmitter Release Cycle	14	99700	0	0.376603	ARL6IP5B,GLSA,GLSB,PPFIA3,PPFIA4,RAB3AB,SLC17A7A,SLC1A1,SLC1A3A,SLC1A7B,SLC38A2,SNAP25A,STXBP1A,VAMP2	1
Glutamate and glutamine metabolism	11	23023	0	1	ALDH18A1,GLSA,GLSB,GLUD1B,GLULA,GOT2A,KYAT1,OAT,PYCR1A,PYCR1B,RIMKLA	1
Glutathione conjugation	10	-90340	0	0.202196	AKR1A1B,ESD,GSTK1,GSTM.2,GSTM.3,GSTP1,GSTT1A,GSTZ1,MGST1.2,MGST3A	0
Glutathione synthesis and recycling	8	36509	0	1	CHAC1,CHAC2,CNDP2,GCLC,GGT1B,GGT5A,GSS,OPLAH	1
Glycerophospholipid biosynthesis	3	19902	0	1	AGK,CPNE3,CPNE7	1
Glycerophospholipid catabolism	2	-16770	0	1	ENPP6,PNPLA6	0
Glycogen breakdown (glycogenolysis)	8	57743	0	1	PGM2,PGM2L1,PHKA1B,PHKA2,PHKB,PHKG1A,PHKG2,PYGMB	1
Glycogen synthesis	6	34878	0	1	GYS1,GYS2,PGM2,PGM2L1,PPP1R3CB,UGP2B	1
Glycolysis	17	-82672	0	1	ADPGK,ALDOAA,ALDOB,ALDOCB,BPGM,ENO2,ENO3,GAPDH,GAPDHS,GNPDA2,PFKLA,PFKPA,PGAM1B,PGAM2,PGM2L1,PKMA,TPI1B	0
Glycoprotein hormones	3	24336	0	1	CGA,INHBAA,LHB	1
Glycosphingolipid metabolism	24	-55452	0	1	ARSIA,ARSJ,ARSK,ASAH1B,ASAH2,B4GALNT1B,CPTP,ENPP7.1,ESYT3,GALCA,GBA,GBA2,GLA,GLB1L,GLTPA,GM2A,NEU1,SFTPBB,SMPD2B,SMPD3,SMPD4,STS,SUMF1,SUMF2	0
Glyoxylate metabolism and glycine degradation	14	-34232	0	1	AGXTB,ALDH4A1,BCKDHA,DHTKD1,DLAT,GCSHB,GOT2A,HOGA1,LIAS,LIPT2,OGDHA,PDHA1A,PDHB,PDHX	0
Golgi Associated Vesicle Biogenesis	37	86511	0	1	AP1B1,AP1M1,AP1S2,AP1S3B,AP4E1,ARF1,ARRB1,BLOC1S1,BLOC1S3,BLOC1S6,CLINT1B,CLTA,CLTCA,CPDA,DNM2A,DTNBP1A,FTH1A,FTH1B,HIP1RB,IGF2R,NAPAB,NECAP1,OCRL,PUM1,RAB5C,SH3GL2A,SH3RF1,SI:CH1073-392O20.2,SNAPIN,SORT1A,TBC1D8B,TFR1A,TPD52,TXNDC5,VAMP2,VAMP8,YIPF6	1
Golgi Cisternae Pericentriolar Stack Reorganization	4	19712	0	1	MAPK3,RAB1AB,RAB1BA,RAB2A	1
Growth hormone receptor signaling	4	45027	0	0.787315	MAPK3,PRLRA,SH2B1,STAT5A	1
HATs acetylate histones	6	51192	0	1	ATF2,KAT6A,NCOA1,NCOA2,PAX3A,ZGC:114046	1
HDACs deacetylate histones	19	-77008	0	1	BRMS1LA,BRMS1LB,GATAD2AB,GPS2,HDAC3,HMG20B,KDM1A,MBD3A,MTA1,MTA2,RBB4L,RBBP4,SAP18,SAP30L,SI:DKEY-154P10.3,TBL1X,TBL1XR1A,ZFP64,ZGC:114046	0
HDL assembly	7	25532	0	1	ABCA1B,APOA1B,BMP1A,PRKACAA,PRKACAB,PRKACBA,PRKACBB	1
HDL clearance	3	-11646	0	1	APOA1B,HDLBPA,SCARB1	0
HDL remodeling	3	-26436	0	1	APOA1B,CETP,PLTP	0
HDR through Homologous Recombination (HRR)	27	59967	0	1	ATM,BLM,BRCA2,BRIP1,EXO1,KAT5B,MRE11A,NBN,PCNA,POLE,POLE3,POLE4,POLH,POLK,RAD51,RAD51D,RBBP8,RFC5,RMI1,RMI2,RPA1,RPA2,RPS27A,TOP3A,UBA52,UBB,UBC	1
HDR through MMEJ (alt-NHEJ)	8	-26325	0	1	FEN1,MRE11A,NBN,PARP1,PARP2,POLQ,RBBP8,XRCC1	0
HDR through Single Strand Annealing (SSA)	23	-62255	0	1	ABL1,ATM,ATRIP,BLM,BRIP1,EXO1,KAT5B,MRE11A,NBN,RAD1,RAD17,RAD51,RAD52,RAD9A,RBBP8,RFC5,RMI1,RMI2,RPA1,RPA2,SI:CH73-352P4.5,TOP3A,TOPBP1	0
HS-GAG biosynthesis	10	68238	0	1	GPC1A,GPC3,HS2ST1A,HS3ST4,HS6ST1A,HS6ST2,NDST1B,NDST3,SI:CH211-216B21.2,TMEFF2A	1
HS-GAG degradation	10	51774	0	1	GLB1L,GPC1A,GPC3,GUSB,HGSNAT,HPSE,IDUA,NAGLU,SGSH,TMEFF2A	1
HSF1 activation	4	-27280	0	1	EEF1A1B,HDAC6,VCP,YWHAE1	0
HSF1-dependent transactivation	7	27093	0	1	AKT1S1,CAMK2D2,CRYABA,HSPA1B,Hsp70.3,MLST8,RPTOR	1
HSP90 chaperone cycle for steroid hormone receptors (SHR)	20	-61305	0	1	AR,DCTN2,DCTN3,DYNC1LI1,DYNC1LI2,DYNLL2A,DYNLL2B,FKBP4,FKBP5,HSPA1B,Hsp70.3,NR3C1,NR3C2,STIP1,TUBA1A,TUBA1C,TUBA8L2,TUBB4B,TUBB6,ZGC:65894	0
Hedgehog 'off' state	19	125090	0	0.225691	ADCY2B,ADCY5,ADCY6A,GPR161,IFT140,IFT172,IFT57,KIF3A,MKS1,PRKACAA,PRKACAB,PRKACBA,PRKACBB,PRKAR1B,PRKAR2AA,RPGRIP1L,SMO,TTC21B,WDR35	1
Hedgehog 'on' state	44	-259061	0	0.00532384	CDC73,CUL3B,GPR161,ITCHA,KIF7,NUMBL,PSMA1,PSMA2,PSMA3,PSMA4,PSMA5,PSMA6A,PSMA8,PSMB1,PSMB10,PSMB2,PSMB3,PSMB4,PSMC2,PSMC3,PSMC4,PSMC5,PSMC6,PSMD1,PSMD10,PSMD11B,PSMD12,PSMD13,PSMD3,PSMD4A,PSMD5,PSMD7,PSMD9,PSME1,PSME2,PSME3,PSMF1,RBX1,RPS27A,SMURF2,SPOP,UBA52,UBB,UBC	0
Hedgehog ligand biogenesis	41	-270027	0	0.00118194	DERL2,HHAT,P4HB,PSMA1,PSMA2,PSMA3,PSMA4,PSMA5,PSMA6A,PSMA8,PSMB1,PSMB10,PSMB2,PSMB3,PSMB4,PSMC2,PSMC3,PSMC4,PSMC5,PSMC6,PSMD1,PSMD10,PSMD11B,PSMD12,PSMD13,PSMD3,PSMD4A,PSMD5,PSMD7,PSMD9,PSME1,PSME2,PSME3,PSMF1,RPS27A,SEL1L,SHHA,UBA52,UBB,UBC,VCP	0
Heme biosynthesis	4	-21931	0	1	ALAS2,COX10,COX15,UROD	0
Heme degradation	3	-24402	0	1	HMOX1A,HMOX2A,UGT1B7	0
Highly calcium permeable nicotinic acetylcholine receptors	6	31761	0	1	CHRNA1,CHRNA2B,CHRNA4B,CHRNA5,CHRNB2,CHRNB4	1
Highly calcium permeable postsynaptic nicotinic acetylcholine receptors	6	31761	0	1	CHRNA1,CHRNA2B,CHRNA4B,CHRNA5,CHRNB2,CHRNB4	1
Highly sodium permeable acetylcholine nicotinic receptors	6	31761	0	1	CHRNA4B,CHRNB2,CHRNB4,CHRND,CHRNE,CHRNG	1
Histidine catabolism	2	14817	0	1	HAL,HAO2	1
Homologous DNA Pairing and Strand Exchange	14	49443	0	1	ATM,BLM,BRCA2,BRIP1,EXO1,KAT5B,MRE11A,NBN,RAD51,RAD51D,RBBP8,RMI1,RMI2,TOP3A	1
Hormone ligand-binding receptors	3	-17550	0	1	CGA,GNRH3,LHB	0
HuR (ELAVL1) binds and stabilizes mRNA	4	-35807	0	1	ANP32A,ELAVL1A,PRKCDA,XPO1B	0
Hyaluronan biosynthesis and export	2	18556	0	1	ABCC5,HAS2	1
Hyaluronan uptake and degradation	6	42024	0	1	CD44A,CHP1,GUSB,HYAL2A,LYVE1A,STAB2	1
Hypusine synthesis from eIF5A-lysine	4	-42328	0	1	DHPS,DOHH,EIF5A,EIF5A2	0
IL-6-type cytokine receptor ligand interactions	3	-16536	0	1	CLCF1,CNTFR,CRLF1A	0
IRAK1 recruits IKK complex	14	25790	0	1	CHUK,IKBKB,IKBKG,IRAK1,PELI1B,PELI2,PELI3,RPS27A,TRAF6,UBA52,UBB,UBC,UBE2NA,UBE2NB	1
IRAK1 recruits IKK complex upon TLR7/8 or 9 stimulation	14	25790	0	1	CHUK,IKBKB,IKBKG,IRAK1,PELI1B,PELI2,PELI3,RPS27A,TRAF6,UBA52,UBB,UBC,UBE2NA,UBE2NB	1
IRAK2 mediated activation of TAK1 complex	9	45396	0	1	IRAK1,MAP3K7,RPS27A,TAB2,TAB3,TRAF6,UBA52,UBB,UBC	1
IRAK2 mediated activation of TAK1 complex upon TLR7/8 or 9 stimulation	9	45396	0	1	IRAK1,MAP3K7,RPS27A,TAB2,TAB3,TRAF6,UBA52,UBB,UBC	1
IRF3-mediated induction of type I IFN	2	-19446	0	1	STING1,TBK1	0
IRS activation	4	30031	0	1	GRB10B,INS,IRS1,IRS2B	1
IRS-mediated signalling	6	53943	0	0.947282	IRS1,IRS2B,PIK3CA,PIK3CB,PIK3R1,PIK3R2	1
IRS-related events triggered by IGF1R	5	52075	0	0.716748	IGF1,IGF2B,IRS1,IRS2B,IRS4A	1
ISG15 antiviral mechanism	18	-79677	0	1	ARIH1,EIF4A1B,EIF4A2,EIF4A3,EIF4E2,EIF4E3,EIF4EA,HERC3,IFIT16,MAPK3,MXC,MXE,PPM1BB,UBC,UBE2E2,UBE2L3B,UBE2NA,UBE2NB	0
Immunoregulatory interactions between a Lymphoid and a non-Lymphoid cell	17	63022	0	1	BCKDHBL,CD40,CXADR,ITGA4,ITGB1A,ITGB2,PVRL2L,SCN2B,SI:CH211-114L13.12,SI:CH211-137I24.12,SI:CH211-286O17.1,SI:CH211-66E2.5,SI:DKEY-32N7.4,TNFSF10L3,TNFSF10L4,TNFSF11,ZGC:154125	1
Import of palmitoyl-CoA into the mitochondrial matrix	11	40528	0	1	ACACA,CPT1AB,CPT1B,CPT2,MID1IP1A,MID1IP1B,MID1IP1L,PPARDB,PRKAA2,PRKAG2A,SLC25A20	1
Inactivation of APC/C via direct inhibition of the APC/C complex	11	-88770	0	0.349146	ANAPC10,ANAPC11,ANAPC15,ANAPC16,BUB1BA,BUB3,CDC23,CDC26,CDC27,UBE2D1B,UBE2E2	0
Inactivation, recovery and regulation of the phototransduction cascade	18	36666	0	1	CNGA1B,FNTA,FNTB,GC2,GNAT1,GNB5A,GNGT1,GRK1A,GUCA1C,GUCA1D,GUCY2F,NMT2,PDE6A,PDE6B,PDE6GB,RCVRNA,RGS9B,RHO	1
Inhibition of voltage gated Ca2+ channels via Gbeta/gamma subunits	20	-102377	0	0.941076	GABBR1B,GABBR2,GNB1B,GNB2,GNB3A,GNG10,GNG12A,GNG2,GNG3,GNG7,GNG8,GNGT1,GNGT2A,KCNJ10A,KCNJ15,KCNJ2A,KCNJ3B,KCNJ5,SI:CH211-286B5.5,SI:DKEY-204F11.64	0
Inhibition of TSC complex formation by PKB	2	24918	0	1	TSC1B,TSC2	1
Inhibition of replication initiation of damaged DNA by RB1/E2F1	8	31632	0	1	POLA1,POLA2,PPP2CAA,PPP2CB,PPP2R1BA,PPP2R1BB,PPP2R3B,PRIM2	1
Initial triggering of complement	5	-27055	0	1	C4,COL14A1A,COLEC10,COLEC11,SI:CH211-137I24.12	0
Initiation of Nuclear Envelope Reformation	8	-39595	0	1	ANKLE2,BANF1,PPP2CAA,PPP2R1BA,PPP2R1BB,PPP2R2AB,VRK1,VRK2	0
Insertion of tail-anchored proteins into the endoplasmic reticulum membrane	11	-61362	0	1	ALDH3A2B,ANXA4,CYB5A,HMOX1A,OTOFA,SEC61B,SEC61G,SGTA,STX5A,UBE2J2,VAMP2	0
Insulin processing	8	35158	0	1	EXOC1,EXOC4,EXOC5,INS,SLC30A5,SLC30A6,STXBP6,STXBP6L	1
Insulin receptor recycling	13	-109190	0	0.128298	ATP6AP1A,ATP6V0A2B,ATP6V0B,ATP6V0CB,ATP6V0D1,ATP6V1AB,ATP6V1C1A,ATP6V1D,ATP6V1F,ATP6V1G1,ATP6V1H,ATPV0E2,INS	0
Insulin receptor signalling cascade	4	-16509	0	1	GRB10B,GRB2B,INS,SHC1	0
Integrin alphaIIb beta3 signaling	11	63551	0	1	APBB1IP,CSK,FN1A,PDPK1B,RAP1AB,RAP1B,RAPGEF3,SHC1,SRC,SYK,VWF	1
Integrin cell surface interactions	27	134298	0	0.522193	CD44A,COL6A1,COL6A2,COL8A1B,COL8A2,COMP,FN1A,ITGA11A,ITGA2.2,ITGA3B,ITGA4,ITGA6A,ITGA9,ITGB1A,ITGB2,ITGB6,PECAM1,SI:CH211-66E2.5,SI:DKEY-32N7.4,THBS1B,THBS3A,THBS3B,THBS4A,THBS4B,TNC,VTNB,VWF	1
Interaction With Cumulus Cells And The Zona Pellucida	2	-17701	0	1	B4GALT1L,CHIA.3	0
Interconversion of 2-oxoglutarate and 2-hydroxyglutarate	2	-16313	0	1	D2HGDH,L2HGDH	0
Interconversion of nucleotide di- and triphosphates	14	-110239	0	0.167366	AK1,AK2,AK4,AK5,AK8,CTPS1B,DCTD,GSR,GUK1A,NME2A,NME2B.2,RRM2B,TYMS,ZGC:56493	0
Interconversion of polyamines	2	-30436	0	0.775581	SAT1B,SMOX	0
Interferon alpha/beta signaling	9	-45981	0	1	IFNGR1,IFNPHI2,IL10RB,IL20RA,IRF9,PTPN6,SOCS1A,SOCS3B,TYK2	0
Interferon gamma signaling	8	-54711	0	1	CAMK2D2,IFNGR1,IL10RB,IL20RA,PRKCDA,PTPN6,SOCS1A,SOCS3B	0
Interleukin receptor SHC signaling	12	76968	0	1	GAB2,GRB2B,IL2RGA,INPPL1A,JAK2A,JAK3,PIK3CA,PIK3CB,PIK3R1,PIK3R2,PTPN6,SHC1	1
Interleukin-1 processing	5	36309	0	1	CASPB,CASPBL,NFKB1,NFKB2,SI:CH211-195H23.3	1
Interleukin-1 signaling	59	-274918	0	0.0233278	CHUK,CUL1A,FBXW11B,IKBKB,IKBKG,IRAK1,IRAK3,MAP2K6,MAP3K7,MYD88,NFKB1,NFKBIAB,NOD2,PELI1B,PELI2,PELI3,PSMA1,PSMA2,PSMA3,PSMA4,PSMA5,PSMA6A,PSMA8,PSMB1,PSMB10,PSMB2,PSMB3,PSMB4,PSMC2,PSMC3,PSMC4,PSMC5,PSMC6,PSMD1,PSMD10,PSMD11B,PSMD12,PSMD13,PSMD3,PSMD4A,PSMD5,PSMD7,PSMD9,PSME1,PSME2,PSME3,PSMF1,RBX1,RPS27A,SKP1,SQSTM1,TAB2,TAB3,TRAF6,UBA52,UBB,UBC,UBE2NA,UBE2NB	0
Interleukin-10 signaling	2	17458	0	1	IL10RB,TYK2	1
Interleukin-12 signaling	3	22644	0	1	P4HB,STAT4,TYK2	1
Interleukin-15 signaling	8	51198	0	1	GRB2B,IL15L,IL2RGA,JAK2A,JAK3,SHC1,SOS2,STAT5A	1
Interleukin-2 signaling	4	48488	0	0.50943	IL2RGA,JAK2A,JAK3,STAT5A	1
Interleukin-20 family signaling	8	61390	0	1	CRFB16,IL10RB,IL20RA,JAK2A,JAK3,STAT4,STAT5A,TYK2	1
Interleukin-21 signaling	5	60610	0	0.231155	IL2RGA,JAK2A,JAK3,STAT4,STAT5A	1
Interleukin-23 signaling	2	26958	0	1	STAT4,TYK2	1
Interleukin-27 signaling	4	42044	0	1	CANX,CNTFR,IL6ST,TYK2	1
Interleukin-3, Interleukin-5 and GM-CSF signaling	4	33204	0	1	PRKACAA,PTPN6,SHC1,STAT5A	1
Interleukin-35 Signalling	3	36840	0	0.941941	CNTFR,IL6ST,STAT4	1
Interleukin-37 signaling	4	21930	0	1	CASPB,CASPBL,SI:CH211-195H23.3,TBK1	1
Interleukin-38 signaling	3	25572	0	1	IL1RAPL1A,MAPK8A,MAPK8B	1
Interleukin-4 and Interleukin-13 signaling	8	61390	0	1	IL13RA1,IL2RGA,JAK2A,JAK3,SOCS1A,SOCS5B,STAT5A,TYK2	1
Interleukin-6 signaling	3	24063	0	1	CNTFR,SOCS3B,TYK2	1
Interleukin-7 signaling	10	101767	0	0.0540166	IL13RA1,IL2RGA,IRS1,IRS2B,JAK2A,JAK3,PIK3R1,PIK3R2,SMARCA4A,STAT5A	1
Interleukin-9 signaling	4	48488	0	0.50943	IL2RGA,JAK2A,JAK3,STAT5A	1
Intra-Golgi traffic	19	-68412	0	1	ARF1,BET1L,COG4,COG5,CYTH3A,CYTH3B,GOSR2,NAPAB,RAB30,RAB6BB,SI:DKEY-283B15.4,SNAP29,STX16,STX5A,STX6,TRIP11,VPS45,VTI1A,YKT6	0
Intracellular metabolism of fatty acids regulates insulin secretion	2	-17531	0	1	ACSL3B,CD36	0
Intracellular oxygen transport	2	-25040	0	1	MB,NGB	0
Intraflagellar transport	27	-142236	0	0.348511	CLUAP1,DYNC2LI1,DYNLL2A,DYNLL2B,IFT140,IFT172,IFT20,IFT22,IFT57,IFT74,KIF3A,TCTEX1D2,TNPO1,TRAF3IP1,TRIP11,TTC21B,TTC26,TUBA1A,TUBA1C,TUBA8L2,TUBB4B,TUBB6,WDR34,WDR35,WDR60,ZGC:65894,flr	0
Intrinsic Pathway of Fibrin Clot Formation	13	-54880	0	1	F10,F2,F9A,GP1BB,PRCP,SERPINA1,SERPINA7,SERPINC1,SERPIND1,SERPINE2,SERPING1,SI:CH211-186E20.7,VWF	0
Invadopodia formation	3	24693	0	1	ADAM15,ADAM19B,SH3PXD2AA	1
Ion channel transport	12	-98511	0	0.219594	ATP6AP1A,ATP6V0A2B,ATP6V0B,ATP6V0CB,ATP6V0D1,ATP6V1AB,ATP6V1C1A,ATP6V1D,ATP6V1F,ATP6V1G1,ATP6V1H,ATPV0E2	0
Ion homeostasis	22	-57666	0	1	ABCC9,ATP1A3A,ATP1B2B,ATP1B3A,ATP2A2B,ATP2A3,ATP2B1A,ATP2B3B,CASQ2,FKBP1B,FXYD1,ITPR3,KCNJ11,NOS1,PRKACAA,SLC8A1B,STIM1A,TNNI2A.1,TNNI2A.3,TNNI2A.4,TNNI2B.1,TNNI2B.2	0
Ion influx/efflux at host-pathogen interface	2	-32102	0	0.451341	ATOX1,PDZD11	0
Ion transport by P-type ATPases	19	88162	0	1	ATP10A,ATP10B,ATP10D,ATP11A,ATP13A1,ATP1A3A,ATP1B2B,ATP1B3A,ATP2A2B,ATP2A3,ATP2B1A,ATP2B3B,ATP2C1,ATP8A1,ATP8B1,ATP8B3,ATP9B,FXYD1,PDZD11	1
Iron uptake and transport	21	-113769	0	0.633354	ACO1,CUL1A,CYBRD1,FLVCR1,FTH1A,FTH1B,HEPHL1A,HMOX1A,HMOX2A,IREB2,LCN15,PTGDSA,PTGDSB.1,RPS27A,SKP1,SLC40A1,SLC46A1,TFA,UBA52,UBB,UBC	0
JNK (c-Jun kinases) phosphorylation and activation mediated by activated human TAK1	19	70608	0	1	IKBKG,IRAK1,MAP2K4A,MAP2K7,MAP3K7,MAPK10,MAPK8A,MAPK8B,MAPK9,NOD2,RPS27A,TAB2,TAB3,TRAF6,UBA52,UBB,UBC,UBE2NA,UBE2NB	1
Josephin domain DUBs	6	-28611	0	1	JOSD1,RPS27A,UBA52,UBB,UBC,VCP	0
KSRP (KHSRP) binds and destabilizes mRNA	6	-28221	0	1	DCP2,DIS3,EXOSC1,EXOSC2,EXOSC4,EXOSC6	0
Keratan sulfate biosynthesis	13	49638	0	1	ACANA,B3GNT2B,B4GALT1L,B4GALT2,B4GALT4,B4GAT1,CHST1,CHST2B,CHST6,KERA,OMD,PRELP,ST3GAL3B	1
Keratan sulfate degradation	6	19422	0	1	ACANA,GALNS,GLB1L,KERA,OMD,PRELP	1
Keratinization	16	-121150	0	0.136276	KRT1-19D,KRT15,KRT17,KRT4,KRT5,KRT8,KRT93,KRT95,KRT97,KRT98,KRTT1C19E,PKP1B,PKP2,PKP3B,PKP4,SI:DKEY-222F2.1	0
Kinesins	9	69660	0	0.801713	CENPE,KIF11,KIF20A,KIF22,KIF23,KIF2C,KIF3A,KLC3,RACGAP1	1
L13a-mediated translational silencing of Ceruloplasmin expression	77	-703068	0	1.57007e-16	EIF1AXA,EIF2S1A,EIF2S1B,EIF2S3,EIF3C,EIF3D,EIF3EA,EIF3G,EIF3HB,EIF3I,EIF3JA,EIF3K,EIF3M,EIF4A1B,EIF4A2,EIF4BA,EIF4EA,EIF4H,PABPC1A,RPL10,RPL10A,RPL11,RPL12,RPL13,RPL17,RPL18,RPL18A,RPL19,RPL21,RPL22L1,RPL23,RPL24,RPL26,RPL27,RPL29,RPL30,RPL31,RPL32,RPL34,RPL35,RPL35A,RPL36,RPL36A,RPL38,RPL39,RPL4,RPL5B,RPL6,RPL7,RPL7A,RPL8,RPLP2,RPS10,RPS11,RPS12,RPS13,RPS14,RPS15,RPS15A,RPS16,RPS18,RPS2,RPS21,RP…	0
LDL clearance	8	-27852	0	1	AP2B1,AP2M1A,AP2S1,CLTA,CLTCA,LDLRA,NPC1,NPC2	0
LDL remodeling	3	-31704	0	1	APOF,CETP,PLG	0
LGI-ADAM interactions	10	55102	0	1	ADAM11,ADAM22,ADAM23A,CACNG2A,CACNG3B,CACNG4B,CACNG8A,LGI1A,LGI1B,LGI3	1
Lactose synthesis	2	33552	0	0.202267	B4GALT1L,SLC2A1B	1
Laminin interactions	7	84925	0	0.0432653	ITGA3B,ITGA6A,ITGB1A,LAMB2,LAMC1,LAMC3,NID1A	1
Lectin pathway of complement activation	3	-16233	0	1	COL14A1A,COLEC10,COLEC11	0
Leukotriene receptors	2	18512	0	1	CYSLTR1,GPR17	1
Lewis blood group biosynthesis	5	47980	0	1	B3GALT1A,FUT10,FUT11,FUT9A,ST3GAL3B	1
Ligand-receptor interactions	3	11637	0	1	CDON,GAS1B,SHHA	1
Linoleic acid (LA) metabolism	6	-27966	0	1	ABCD1,ACSL1A,ELOVL1B,ELOVL2,ELOVL5,FADS2	0
Lipid particle organization	3	-16911	0	1	CIDEC,FITM1,FITM2	0
Lipophagy	5	20120	0	1	PRKAA2,PRKAB1A,PRKAG1,PRKAG2A,PRKAG3B	1
Localization of the PINCH-ILK-PARVIN complex to focal adhesions	3	32193	0	1	ILK,ITGB1A,PARVAA	1
Loss of Nlp from mitotic centrosomes	36	-137880	0	0.941941	ALMS1,CDK1,CENPJ,CEP135,CEP152,CEP41,CEP63,CEP78,CETN4,CKAP5,CROCC2,CSNK1DA,CSNK1DB,CSNK1E,DCTN2,DCTN3,HAUS1,HAUS2,HAUS6,MAPRE1A,NEK2,ODF2A,PAFAH1B1B,PPP2R1BA,PPP2R1BB,PRKACAA,SSNA1,TUBA1A,TUBA8L2,TUBB4B,TUBB5,TUBG1,YWHAE1,YWHAG1,YWHAG2,ZGC:65894	0
Loss of proteins required for interphase microtubule organization from the centrosome	36	-137880	0	0.941941	ALMS1,CDK1,CENPJ,CEP135,CEP152,CEP41,CEP63,CEP78,CETN4,CKAP5,CROCC2,CSNK1DA,CSNK1DB,CSNK1E,DCTN2,DCTN3,HAUS1,HAUS2,HAUS6,MAPRE1A,NEK2,ODF2A,PAFAH1B1B,PPP2R1BA,PPP2R1BB,PRKACAA,SSNA1,TUBA1A,TUBA8L2,TUBB4B,TUBB5,TUBG1,YWHAE1,YWHAG1,YWHAG2,ZGC:65894	0
Lysine catabolism	3	32844	0	1	AASS,HYKK.2,OGDHA	1
Lysosomal oligosaccharide catabolism	2	18854	0	1	MAN2B2,MAN2C1	1
Lysosome Vesicle Biogenesis	21	75069	0	1	AP1B1,AP1G2,AP1M1,AP1S2,AP1S3B,AP4E1,AP4M1,ARF1,ARRB1,BLOC1S1,CHMP2A,CLTA,CLTB,CLTCA,CLVS2,DNM2A,M6PR,SH3GL2A,TXNDC5,VAMP2,VAMP8	1
Lysosphingolipid and LPA receptors	6	-20358	0	1	LPAR1,LPAR2B,LPAR5A,S1PR1,S1PR2,S1PR5A	0
MAP2K and MAPK activation	25	106412	0	1	ACTB1,ACTB2,APBB1IP,ARAF,ARRB1,ARRB2A,BRAF,CNKSR1,CSK,FN1A,HRASB,KSR2,LAMTOR3,MAP2K2A,MAPK3,PEBP1,RAF1B,RAP1AB,RAP1B,SRC,VCLA,VWF,WDR83,YWHABA,YWHABB	1
MAP3K8 (TPL2)-dependent MAPK1/3 activation	12	-48504	0	1	CHUK,CUL1A,FBXW11B,IKBKB,IKBKG,NFKB1,RPS27A,SKP1,TNIP2,UBA52,UBB,UBC	0
MAPK1 (ERK2) activation	2	16718	0	1	MAP2K2A,MAPK3	1
MAPK3 (ERK1) activation	2	13765	0	1	CDK1,MAPK3	1
MAPK6/MAPK4 signaling	53	-330877	0	0.00026198	CDC14AB,CDC14B,CDC42,CDC42EP2,CDC42EP3,CDC42EP5,CDK1,HSPB1,MAPK4,MAPK6,MAPKAPK5,PAK2A,PRKACAA,PRKACAB,PRKACBA,PRKACBB,PSMA1,PSMA2,PSMA3,PSMA4,PSMA5,PSMA6A,PSMA8,PSMB1,PSMB10,PSMB2,PSMB3,PSMB4,PSMC2,PSMC3,PSMC4,PSMC5,PSMC6,PSMD1,PSMD10,PSMD11B,PSMD12,PSMD13,PSMD3,PSMD4A,PSMD5,PSMD7,PSMD9,PSME1,PSME2,PSME3,PSMF1,RAC1A,RPS27A,UBA52,UBB,UBC,XPO1B	0
MASTL Facilitates Mitotic Progression	4	33518	0	1	ARPP19A,ARPP19B,ENSAA,ENSAB	1
MET Receptor Activation	3	25872	0	1	HGFA,HPN,MET	1
MET activates PI3K/AKT signaling	6	41814	0	1	GAB1,GRB2B,HGFA,MET,PIK3CA,PIK3R1	1
MET activates PTK2 signaling	11	152003	0	3.68126e-05	COL27A1B,FN1A,HGFA,ITGA2.2,ITGA3B,ITGB1A,LAMB2,LAMC1,LAMC3,MET,SRC	1
MET activates RAP1 and RAC1	10	-38301	0	1	CRK,CRKL,GAB1,GRB2B,HGFA,MET,RAC1A,RAP1AB,RAP1B,RAPGEF1B	0
MET activates RAS signaling	7	46158	0	1	GRB2B,HGFA,HRASB,MET,RANBP10,RANBP9,SHC1	1
MET activates STAT3	2	17248	0	1	HGFA,MET	1
MET interacts with TNS proteins	3	28515	0	1	HGFA,ITGB1A,MET	1
MET receptor recycling	10	50260	0	1	ARF6A,ARF6B,CRK,CRKL,GAB1,GRB2B,HGFA,MET,RAB4A,RAB4B	1
MHC class II antigen presentation	54	-90666	0	1	ACTR1,AP1B1,AP1M1,AP1S2,AP1S3B,AP2B1,AP2M1A,AP2S1,ARF1,B2M,B2ML,CANX,CD74A,CENPE,CLTA,CLTCA,CTS12,CTSBA,CTSD,CTSF,CTSO,CTSS2.1,DCTN2,DCTN3,DNM2A,DNM3A,DYNC1LI1,DYNC1LI2,DYNLL2A,DYNLL2B,IFI30,KIF11,KIF20A,KIF22,KIF23,KIF2C,KIF3A,KLC3,OSBPL1A,RACGAP1,Rab7a,SAR1B,SEC13,SEC23A,SEC24B,SEC24C,SH3GL2A,SIGIRR,TUBA1A,TUBA1C,TUBA8L2,TUBB4B,TUBB6,ZGC:65894	0
Macroautophagy	42	-117129	0	1	ATG101,ATG13,ATG3,ATG4C,ATG5,ATG9A,BECN1,CHMP2A,CHMP2BA,CHMP3,CHMP4BA,CHMP6B,CHMP7,DYNLL2A,DYNLL2B,GABARAPA,GABARAPB,GABARAPL2,LAMTOR1,LAMTOR3,LAMTOR4,LAMTOR5,MAP1LC3A,MAP1LC3B,MLST8,MTMR14,PRKAA1,PRKAA2,PRKAB1A,PRKAG1,PRKAG2A,PRKAG3B,RB1CC1,RPTOR,RRAGD,SLC38A9,TSC1B,TSC2,ULK1B,UVRAG,WDR45,WIPI2	0
Major pathway of rRNA processing in the nucleolus and cytosol	81	-244809	0	0.388489	BMS1,BOP1,BUD23,C1D,CIRBPA,CSNK1DA,CSNK1DB,CSNK1E,DCAF13,DDX52,DHX37,EBNA1BP2,EXOSC1,EXOSC10,EXOSC2,EXOSC4,EXOSC6,FBL,FCF1,FTSJ3,GNL3,HEATR1,IMP4,LAS1L,MPHOSPH10,MPHOSPH6,NIP7,NOC4L,NOL11,NOL6,NOL9,NOP56,NOP58,PELP1,PES,PNO1,RIOK2,RPP30,RPP38,RPP40,RPS10,RPS11,RPS12,RPS13,RPS14,RPS15,RPS15A,RPS16,RPS18,RPS2,RPS21,RPS23,RPS24,RPS25,RPS27.2,RPS27A,RPS28,RPS29,RPS4X,RPS6,RPS7,RPS8B,RPS9,RPSA,RRP36,R…	0
Metabolism of Angiotensinogen to Angiotensins	9	-59193	0	1	ACE,ACE2,AGT,AOPEP,ATP6AP2,CPB1,CPB2,CTSD,ENPEP	0
Metabolism of folate and pterines	7	29829	0	1	FPGS,MTHFD1L,MTHFD2,MTHFR,MTHFS,SLC19A1,SLC46A1	1
Metabolism of ingested SeMet, Sec, MeSec into H2Se	2	14848	0	1	MAT1A,SCLY	1
Metabolism of polyamines	3	20748	0	1	AMD1,ODC1,SRM	1
Metabolism of vitamin K	3	-24777	0	1	UBIAD1,VKORC1,VKORC1L1	0
Metal ion SLC transporters	6	33342	0	1	HEPHL1A,SLC30A10,SLC31A1,SLC40A1,SLC41A1,SLC41A2B	1
Metal sequestration by antimicrobial proteins	7	-98161	0	0.00264457	LCN15,PTGDSA,PTGDSB.1,S100A10A,S100A10B,S100Z,TFA	0
Metalloprotease DUBs	12	-37182	0	1	ABRAXAS1,BABAM1,BABAM2,KAT2B,MYSM1,RPS27A,STAM,STAMBPA,STAMBPL1,UBA52,UBB,UBC	0
Methionine salvage pathway	4	-30539	0	1	ADI1,ENOPH1,MRI1,MTAP	0
Methylation	5	-34047	0	1	AHCY,CYP1A,MAT1A,MTRR,TRMT112	0
MicroRNA (miRNA) biogenesis	4	38371	0	1	AGO1,DICER1,PRKRA,TARBP2	1
Microautophagy	23	-104275	0	1	ARL13B,CETN4,CFTR,CHMP2A,CHMP2BA,CHMP3,CHMP4BA,CHMP6B,CHMP7,HBBE2,HDAC6,MVB12A,PARK7,RNASEL3,RPS27A,SI:CH211-284F22.3,UBA52,UBAP1,UBB,UBC,VPS28,VPS37B,VPS37C	0
Mineralocorticoid biosynthesis	2	18180	0	1	CGA,LHB	1
Miscellaneous substrates	3	21246	0	1	CYP2K8,CYP2U1,CYP4T8	1
Miscellaneous transport and binding events	12	-56607	0	1	ADD2,ADD3A,ANKHB,LRRC8AB,LRRC8C,LRRC8DB,MAGT1,MRS2,NIPA1,NIPA2,Slc66a1,TUSC3	0
Mismatch repair (MMR) directed by MSH2:MSH3 (MutSbeta)	4	16495	0	1	LIG1,MSH3,RPA1,RPA2	1
Mismatch repair (MMR) directed by MSH2:MSH6 (MutSalpha)	5	-34780	0	1	EXO1,LIG1,PCNA,RPA1,RPA2	0
Mitochondrial ABC transporters	4	36076	0	1	ABCB10,ABCB6A,ABCB7,ABCB8	1
Mitochondrial Fatty Acid Beta-Oxidation	10	-51567	0	1	ACBD6,ACBD7,ACOT12,ACOT13,ACOT17,ACOT18,ACOT19,ACOT20,ACOT9.1,DBI	0
Mitochondrial calcium ion transport	3	-23694	0	1	MCU,MICU1,MICU2	0
Mitochondrial iron-sulfur cluster biogenesis	6	-65439	0	0.294391	FDX1,FDX2,GLRX5,ISCA1,ISCUB,NFS1	0
Mitochondrial protein import	12	-91269	0	0.398946	ATP5MC3B,Atp5f1b,COQ2,HSPD1,NDUFB8,OTC,PITRM1,SLC25A5,TIMM10,TIMM10B,TIMM17B,TIMM22	0
Mitochondrial transcription initiation	2	16500	0	1	POLRMT,TFB2M	1
Mitochondrial translation elongation	53	-403518	0	9.47223e-07	AURKAIP1,CHCHD1,ERAL1,GFM1,MRPL10,MRPL12,MRPL14,MRPL15,MRPL16,MRPL17,MRPL19,MRPL2,MRPL21,MRPL23,MRPL24,MRPL3,MRPL30,MRPL32,MRPL33,MRPL34,MRPL36,MRPL39,MRPL4,MRPL40,MRPL41,MRPL42,MRPL43,MRPL44,MRPL45,MRPL47,MRPL51,MRPL52,MRPL53,MRPL54,MRPL57,MRPL58,MRPS15,MRPS17,MRPS18A,MRPS18B,MRPS21,MRPS23,MRPS24,MRPS25,MRPS26,MRPS31,MRPS33,MRPS34,MRPS35,MRPS36,MRPS7,OXA1L,PTCD3	0
Mitochondrial translation termination	54	-414153	0	6.68038e-07	AURKAIP1,CHCHD1,ERAL1,GFM2,MRPL10,MRPL12,MRPL14,MRPL15,MRPL16,MRPL17,MRPL19,MRPL2,MRPL21,MRPL23,MRPL24,MRPL3,MRPL30,MRPL32,MRPL33,MRPL34,MRPL36,MRPL39,MRPL4,MRPL40,MRPL41,MRPL42,MRPL43,MRPL44,MRPL45,MRPL47,MRPL51,MRPL52,MRPL53,MRPL54,MRPL57,MRPL58,MRPS15,MRPS17,MRPS18A,MRPS18B,MRPS21,MRPS23,MRPS24,MRPS25,MRPS26,MRPS31,MRPS33,MRPS34,MRPS35,MRPS36,MRPS7,MTRF1L,OXA1L,PTCD3	0
Mitotic Prophase	2	14861	0	1	CDK1,NUMA1	1
Mitotic Telophase/Cytokinesis	2	18076	0	1	KIF20A,KIF23	1
Molecules associated with elastic fibres	12	61371	0	1	BMP7B,EMILIN2A,FBLN2,FBLN5,FN1A,GDF5,ITGB1A,ITGB6,MFAP3L,MFAP5,TGFB3,VTNB	1
Molybdenum cofactor biosynthesis	4	31820	0	1	GPHNB,MOCS1,MOCS3,NFS1	1
Multifunctional anion exchangers	4	-28192	0	1	SLC26A1,SLC26A10,SLC26A2,SLC5A12	0
Muscarinic acetylcholine receptors	3	23736	0	1	CHRM2A,CHRM3A,CHRM4A	1
MyD88 dependent cascade initiated on endosome	3	21828	0	1	IRAK1,MYD88,TRAF6	1
Myogenesis	16	72154	0	1	ABL1,BNIP2,CDC42,CDH2,CDH4,CDON,CTNNA1,CTNNA2,CTNNB1,MAPK11,MAPK14A,MEF2B,MYF6,MYOD1,TCF12,Tcf3b	1
N-Glycan antennae elongation	7	42836	0	1	B4GALT1L,B4GALT2,B4GALT4,MGAT4B,MGAT4C,MGAT5,ST8SIA7.1	1
N-glycan trimming and elongation in the cis-Golgi	2	-21046	0	1	MANEA,MGAT1B	0
N-glycan trimming in the ER and Calnexin/Calreticulin cycle	10	-46187	0	1	AMFRA,DERL1,ENGASE,NGLY1,RPS27A,UBA52,UBB,UBC,UBXN1,VCP	0
NCAM signaling for neurite out-growth	6	41295	0	1	FYNA,GRB2B,HRASB,MAPK3,RPS6KA5,SPTB	1
NCAM1 interactions	3	33081	0	1	COL6A1,COL6A2,ST8SIA4	1
NF-kB is activated and signals survival	11	45599	0	1	IKBKB,IRAK1,NFKB1,NFKBIAB,NGFRA,RPS27A,SQSTM1,TRAF6,UBA52,UBB,UBC	1
NIK-->noncanonical NF-kB signaling	42	-305535	0	0.000101577	CHUK,CUL1A,FBXW11B,MAP3K14A,NFKB2,PSMA1,PSMA2,PSMA3,PSMA4,PSMA5,PSMA6A,PSMA8,PSMB1,PSMB10,PSMB2,PSMB3,PSMB4,PSMC2,PSMC3,PSMC4,PSMC5,PSMC6,PSMD1,PSMD10,PSMD11B,PSMD12,PSMD13,PSMD3,PSMD4A,PSMD5,PSMD7,PSMD9,PSME1,PSME2,PSME3,PSMF1,RPS27A,SKP1,UBA3,UBA52,UBB,UBC	0
NOD1/2 Signaling Pathway	28	71921	0	1	BIRC2,CASP2,CASP20,CASP9,CASPB,CASPBL,CHUK,CYLDA,IKBKB,IKBKG,IRAK1,ITCHA,MAP2K6,MAP3K7,MAPK11,MAPK13,MAPK14A,NOD2,RPS27A,SI:CH211-195H23.3,TAB2,TAB3,TRAF6,UBA52,UBB,UBC,UBE2NA,UBE2NB	1
NOSTRIN mediated eNOS trafficking	2	15737	0	1	CAV1,DNM2A	1
NR1H2 & NR1H3 regulate gene expression to control bile acid homeostasis	3	33930	0	1	NCOA1,NR1H3,RXRBA	1
NR1H3 & NR1H2 regulate gene expression linked to cholesterol transport and efflux	8	39357	0	1	ABCA1B,GPS2,HDAC3,NCOA1,NR1H3,RXRBA,TBL1X,TBL1XR1A	1
NRAGE signals death through JNK	29	115079	0	1	ABR,ARHGEF10LA,ARHGEF12A,ARHGEF18B,ARHGEF19,ARHGEF1A,ARHGEF1B,ARHGEF33,ARHGEF37,ARHGEF39,ARHGEF4,ARHGEF40,ARHGEF6,ARHGEF9B,BADB,ECT2,GNA13A,MAPK8A,MAPK8B,MCF2A,NGEF,PLEKHG5A,PREX1,RAC1A,RASGRF2B,SI:CH73-15B2.5,SI:DKEY-38P12.3,SOS2,TIAM1A	1
NRIF signals cell death from the nucleus	10	-34489	0	1	NGFRA,PSEN1,PSEN2,PSENEN,RPS27A,SQSTM1,TRAF6,UBA52,UBB,UBC	0
NTRK2 activates RAC1	3	-29016	0	1	BDNF,FYNA,RAC1A	0
Na+/Cl- dependent neurotransmitter transporters	7	33182	0	1	SLC6A14,SLC6A15,SLC6A19A.1,SLC6A1B,SLC6A2,SLC6A9,Slc6a5	1
Nectin/Necl trans heterodimerization	4	30990	0	1	CADM3,NECTIN3B,NECTIN4A,PVRL2L	1
Neddylation	133	-420241	0	0.0188999	ANKRD12,ANKRD9,ASB12B,ASB13B,ASB2A.1,ASB5A,ASB6,ASB7,ASB8,BTBD6B,CCDC22,CCNF,COMMD1,COMMD2,COMMD4,COMMD9,COPS2,COPS3,COPS4,COPS5,COPS7A,COPS8,CUL1A,CUL3B,CUL4A,CUL5A,DCAF11,DCAF13,DCAF17,DCAF5,DCAF7,DCUN1D3,DCUN1D5,DDA1,DTL,ELOCB,EPAS1B,FBXL14B,FBXL15,FBXL16,FBXL20,FBXL3L,FBXL7,FBXL8,FBXO22,FBXO31,FBXO44,FBXO9,FBXW10,FBXW11B,FBXW4,FEM1A,FEM1B,FEM1C,HIF1AA,HIF1AB,HIF1AL,HIF1AL2,KBTBD7,KBTBD8,KCTD6…	0
Negative feedback regulation of MAPK pathway	4	45323	0	0.775581	BRAF,MAP2K2A,MAPK3,RAF1B	1
Negative regulation of FGFR1 signaling	17	-54713	0	1	FGF10A,FGF17,FGF1A,FGF20A,FGF20B,FGF3,FGF4,FGF8A,FGFR1A,FRS2A,GRB2B,KL,MAPK3,RPS27A,UBA52,UBB,UBC	0
Negative regulation of FGFR2 signaling	16	-65101	0	1	FGF10A,FGF16,FGF17,FGF1A,FGF20A,FGF20B,FGF3,FGF4,FGF8A,FRS2A,GRB2B,MAPK3,RPS27A,UBA52,UBB,UBC	0
Negative regulation of FGFR3 signaling	14	-50291	0	1	FGF16,FGF17,FGF1A,FGF20A,FGF20B,FGF4,FGF8A,FRS2A,GRB2B,MAPK3,RPS27A,UBA52,UBB,UBC	0
Negative regulation of FGFR4 signaling	16	-47308	0	1	FGF16,FGF17,FGF1A,FGF20A,FGF20B,FGF4,FGF8A,FGFR4,FRS2A,GRB2B,KLB,MAPK3,RPS27A,UBA52,UBB,UBC	0
Negative regulation of MAPK pathway	27	61587	0	1	ARAF,BRAF,DUSP10,DUSP16,DUSP2,DUSP4,DUSP5,DUSP6,DUSP8A,HRASB,MAPK3,PAQR3B,PEBP1,PPP2CAA,PPP2CB,PPP2R1BA,PPP2R1BB,PPP2R5B,PPP2R5CB,PPP2R5EB,RAF1B,RPS27A,UBA52,UBB,UBC,YWHABA,YWHABB	1
Negative regulation of MET activity	12	48042	0	1	EPS15,GRB2B,HGFA,MET,RPS27A,SH3GL2A,STAM,STAM2,UBA52,UBB,UBC,USP8	1
Negative regulation of activity of TFAP2 (AP-2) family transcription factors	7	-39221	0	1	SUMO1,TFAP2A,TFAP2C,TFAP2D,TFAP2E,UBE2IA,WWOX	0
Negative regulators of DDX58/IFIH1 signaling	6	35094	0	1	CALCOCO2,IKBKE,MAVS,NLRX1,TAX1BP1B,TBK1	1
Nephrin family interactions	4	26412	0	1	FYNA,NCK1B,NCK2A,NPHS1	1
Netrin-1 signaling	7	55050	0	1	EZRB,NEO1A,NTN1B,NTN4,PRKCQ,SIAH1,UNC5A	1
Neurexins and neuroligins	14	111123	0	0.154933	DBNLB,DLG2,DLGAP1A,EPB41L3A,FMODB,GRM1B,HOMER1B,NLGN1,NLGN2A,NLGN3A,NLGN4XB,NRXN1A,NRXN3A,SHANK2B	1
Neurophilin interactions with VEGF and VEGFR	2	23836	0	1	FLT1,KDR	1
Neurotransmitter receptors and postsynaptic signal transmission	2	-15654	0	1	GLRA1,GLRBB	0
Neutrophil degranulation	279	-871398	0	1.03712e-05	ACTR1,ACTR2A,ACTR2B,ADA2A,ADAM8A,ADGRG11,AGA,AGPAT2,AHSG2,ALDH3B1,ALDOAA,ALDOCB,ALOX5A,ANO6,AOC1,AP1M1,APAF1,ARL8A,ARMC8,ARPC5B,ASAH1B,ASGRL2,ATP11A,ATP6AP2,ATP6V0CB,ATP6V1D,ATP8A1,Acaa1,B2ML,B4GALT1L,BCKDHBL,BIN2B,BPIFCL,BRI3,C3A.3,CALM1A,CALM1B,CALM2A,CALM3A,CALM3B,CANT1A,CAP1,CASP2,CCT8,CD36,CD44A,CD63,CDAB,CDK13,CFD,CHIA.1,CHIA.2,CHIA.3,CHRNB4,CKAP4,CMTM6,COMMD9,COPB1,COTL1,CPNE3,CPPED1,CSNK2…	0
Nicotinamide salvaging	8	-48910	0	1	NAMPTA,NAXD,NAXE,PARP16,PARP6B,PTGIS,PTGS2B,SLC22A13B	0
Nicotinate metabolism	5	-43935	0	1	NADK2,NMNAT1,NMNAT2,NMNAT3,NMRK2	0
NoRC negatively regulates rRNA expression	6	-66579	0	0.253923	H2AZ2A,H2AZ2B,H3F3A,H3F3B.1,H3F3D,ZGC:114046	0
Non-integrin membrane-ECM interactions	2	19300	0	1	DDR1,DDR2A	1
Nonhomologous End-Joining (NHEJ)	23	-71276	0	1	ATM,DCLRE1C,KAT5B,LIG4,MDC1,MRE11A,NBN,NHEJ1,NSD2,PIAS4A,PRKDC,RIF1,RNF168,RNF8,SUMO1,TDP1,TDP2B,UBE2NA,UBE2NB,UBE2V2,XRCC4,XRCC6,ZGC:114046	0
Nonsense Mediated Decay (NMD) enhanced by the Exon Junction Complex (EJC)	77	-672599	0	6.79615e-15	CASC3,EIF4A3,ETF1B,GSPT1,MAGOH,NCBP2,PABPC1A,PNRC2,PPP2CAA,PPP2R1BA,PPP2R1BB,PPP2R2AB,RBM8A,RNPS1,RPL10,RPL10A,RPL11,RPL12,RPL13,RPL17,RPL18,RPL18A,RPL19,RPL21,RPL22L1,RPL23,RPL24,RPL26,RPL27,RPL29,RPL30,RPL31,RPL32,RPL34,RPL35,RPL35A,RPL36,RPL36A,RPL38,RPL39,RPL4,RPL5B,RPL6,RPL7,RPL7A,RPL8,RPLP2,RPS10,RPS11,RPS12,RPS13,RPS14,RPS15,RPS15A,RPS16,RPS18,RPS2,RPS21,RPS23,RPS24,RPS25,RPS27.2,RPS27A,RP…	0
Nonsense Mediated Decay (NMD) independent of the Exon Junction Complex (EJC)	62	-650642	0	7.51285e-18	ETF1B,GSPT1,NCBP2,PABPC1A,RPL10,RPL10A,RPL11,RPL12,RPL13,RPL17,RPL18,RPL18A,RPL19,RPL21,RPL22L1,RPL23,RPL24,RPL26,RPL27,RPL29,RPL30,RPL31,RPL32,RPL34,RPL35,RPL35A,RPL36,RPL36A,RPL38,RPL39,RPL4,RPL5B,RPL6,RPL7,RPL7A,RPL8,RPLP2,RPS10,RPS11,RPS12,RPS13,RPS14,RPS15,RPS15A,RPS16,RPS18,RPS2,RPS21,RPS23,RPS24,RPS25,RPS27.2,RPS27A,RPS28,RPS29,RPS4X,RPS6,RPS7,RPS8B,RPS9,RPSA,UBA52	0
Norepinephrine Neurotransmitter Release Cycle	6	65160	0	0.302543	PPFIA3,PPFIA4,RAB3AB,SNAP25A,STXBP1A,VAMP2	1
Notch-HLH transcription pathway	9	34254	0	1	HDAC3,HDAC4,HDAC5,HDAC6,KAT2A,KAT2B,RBPJA,TBL1X,TBL1XR1A	1
Nuclear Pore Complex (NPC) Disassembly	17	69276	0	1	AAAS,CDK1,NDC1,NUP153,NUP188,NUP210,NUP35,NUP54,NUP62L,NUP85,NUP93,NUP98,Nup42,RAE1,SEC13,SEH1L,TPRB	1
Nuclear Receptor transcription pathway	32	75386	0	1	AR,ESR1,ESR2B,ESRRA,ESRRGA,NR0B2A,NR1D1,NR1D2A,NR1D2B,NR1H3,NR1I2,NR2C1,NR2C2,NR2C2AP,NR2E1,NR2F1A,NR2F6A,NR3C1,NR3C2,NR5A2,NR5A5,NRBF2B,PPARAB,PPARDB,RARAA,RARAB,RARGA,RORAA,RORAB,RXRBA,THRB,VDRB	1
Nuclear signaling by ERBB4	8	34499	0	1	ESR1,PSEN1,PSEN2,PSENEN,SRC,STAT5A,WWOX,YAP1	1
O-glycosylation of TSR domain-containing proteins	13	88920	0	0.623276	ADAMTS10,ADAMTS13,ADAMTS18,ADAMTS6,ADAMTSL3,ADAMTSL5,B3GLCTA,POFUT2,SEMA5A,SEMA5BA,THBS1B,THSD7AA,THSD7BA	1
O-linked glycosylation	9	46683	0	1	B3GALNT2,B4GAT1,DAG1,LARGE1,LARGE2,POMGNT1,POMK,POMT1,POMT2	1
O-linked glycosylation of mucins	19	95285	0	1	B3GNT2B,B3GNT2L,B3GNT3.4,B3GNT5A,C1GALT1C1,CHST6,GALNT1,GALNT11,GALNT14,GALNT16,GALNT17,GALNT18B,GALNT2,GALNT6,GALNT7,GALNT9,GCNT4A,GCNT7,SI:DKEYP-92C9.4	1
Olfactory Signaling Pathway	8	-75976	0	0.315412	DRD3,GNB1B,GNGT1,OR101-1,REEP2,REEP3B,REEP5,REEP6	0
Oncogene Induced Senescence	8	43398	0	1	ERF,ERFL3,ETS2,MAPK3,RPS27A,UBA52,UBB,UBC	1
Opioid Signalling	2	-16759	0	1	OPRM1,POMCA	0
Opsins	6	-26499	0	1	OPN1LW1,OPN1LW2,OPN1SW1,OPN3,RGRA,RHO	0
Orc1 removal from chromatin	49	-277061	0	0.00423372	CDK2,CDT1,CUL1A,MCM2,MCM3,MCM4,MCM8,ORC1,ORC4,ORC5,ORC6,PSMA1,PSMA2,PSMA3,PSMA4,PSMA5,PSMA6A,PSMA8,PSMB1,PSMB10,PSMB2,PSMB3,PSMB4,PSMC2,PSMC3,PSMC4,PSMC5,PSMC6,PSMD1,PSMD10,PSMD11B,PSMD12,PSMD13,PSMD3,PSMD4A,PSMD5,PSMD7,PSMD9,PSME1,PSME2,PSME3,PSMF1,RBX1,RPS27A,SKP1,SKP2,UBA52,UBB,UBC	0
Organic anion transporters	4	33088	0	1	SLC17A6B,SLC17A7A,SLC17A8,SLC25A18	1
Other interleukin signaling	9	33660	0	1	CSF1A,CSF1RA,CSF3A,IL16,IL34,SNAP25A,STX3A,TXLNA,VAMP2	1
Other semaphorin interactions	8	54295	0	1	PLXNB3,SEMA3E,SEMA4AB,SEMA4BA,SEMA4BB,SEMA5A,SEMA7A,SI:CH211-114L13.12	1
Ovarian tumor domain proteases	18	-54063	0	1	CDK1,ESR1,IKBKG,NOD2,RHOAB,RPS27A,SI:CH211-153B23.7,TNIP2,TRAF3,TRAF6,UBA52,UBB,UBC,UBE2D1B,VCP,VCPIP1,YOD1,ZRANB1B	0
Oxidative Stress Induced Senescence	34	-83862	0	1	BMI1A,EZH2,FOSAB,H2AZ2A,H2AZ2B,H3F3A,H3F3B.1,H3F3D,JUN,KDM6BA,MAP2K4A,MAP2K6,MAP2K7,MAP3K5,MAPK10,MAPK11,MAPK14A,MAPK3,MAPK8A,MAPK8B,MAPK9,MAPKAPK2A,MAPKAPK5,PHC1,PHC2B,RBB4L,RBBP4,RPS27A,SUZ12B,UBA52,UBB,UBC,ZGC:114046,ZGC:56493	0
Oxygen-dependent proline hydroxylation of Hypoxia-inducible Factor Alpha	45	-288765	0	0.0008055	AJUBA,EGLN2,ELOCB,EPAS1B,HIF1AA,HIF1AB,HIF1AL,HIF1AL2,PSMA1,PSMA2,PSMA3,PSMA4,PSMA5,PSMA6A,PSMA8,PSMB1,PSMB10,PSMB2,PSMB3,PSMB4,PSMC2,PSMC3,PSMC4,PSMC5,PSMC6,PSMD1,PSMD10,PSMD11B,PSMD12,PSMD13,PSMD3,PSMD4A,PSMD5,PSMD7,PSMD9,PSME1,PSME2,PSME3,PSMF1,RBX1,RPS27A,UBA52,UBB,UBC,UBE2D1B	0
P2Y receptors	6	21777	0	1	GPR17,LPAR4,LPAR6A,P2RY1,P2RY12,P2RY13	1
PCNA-Dependent Long Patch Base Excision Repair	9	-47394	0	1	FEN1,LIG1,PCNA,POLE,POLE3,POLE4,RFC5,RPA1,RPA2	0
PCP/CE pathway	12	-73110	0	1	DAAM1B,FZD3A,FZD7A,PFN1,PFN2,RAC1A,RAC3B,RHOAB,WNT1,WNT11,WNT4,WNT5B	0
PECAM1 interactions	5	40600	0	1	FYNA,LCK,PECAM1,PTPN6,SRC	1
PERK regulates gene expression	4	-18615	0	1	EIF2AK3,EIF2S1A,EIF2S1B,EIF2S3	0
PI Metabolism	3	-28368	0	1	TNFAIP8L1,TNFAIP8L2B,TNFAIP8L3	0
PI-3K cascade:FGFR1	15	-41139	0	1	FGF10A,FGF17,FGF1A,FGF20A,FGF20B,FGF3,FGF4,FGF8A,FGFR1A,FRS2A,GAB1,GRB2B,KL,PIK3CA,PIK3R1	0
PI-3K cascade:FGFR2	14	-36024	0	1	FGF10A,FGF16,FGF17,FGF1A,FGF20A,FGF20B,FGF3,FGF4,FGF8A,FRS2A,GAB1,GRB2B,PIK3CA,PIK3R1	0
PI-3K cascade:FGFR3	12	-25794	0	1	FGF16,FGF17,FGF1A,FGF20A,FGF20B,FGF4,FGF8A,FRS2A,GAB1,GRB2B,PIK3CA,PIK3R1	0
PI-3K cascade:FGFR4	14	30875	0	1	FGF16,FGF17,FGF1A,FGF20A,FGF20B,FGF4,FGF8A,FGFR4,FRS2A,GAB1,GRB2B,KLB,PIK3CA,PIK3R1	1
PI3K Cascade	23	69096	0	1	FGF10A,FGF16,FGF17,FGF1A,FGF20A,FGF20B,FGF3,FGF4,FGF8A,FGFR1A,FGFR4,FRS2A,GAB1,GAB2,GRB2B,IRS1,IRS2B,KL,KLB,PIK3CA,PIK3CB,PIK3R1,PIK3R2	1
PI3K events in ERBB2 signaling	9	53091	0	1	BTC,GAB1,GRB2B,HBEGFA,NRG1,NRG2B,NRG3B,PIK3CA,PIK3R1	1
PI3K events in ERBB4 signaling	7	47224	0	1	BTC,HBEGFA,NRG1,NRG2B,NRG3B,PIK3CA,PIK3R1	1
PI3K/AKT activation	8	60062	0	1	IRS1,IRS2B,NTRK1,PIK3CA,PIK3CB,PIK3R1,PIK3R2,RHOAB	1
PI5P Regulates TP53 Acetylation	4	-35412	0	1	ING2,PIP4K2AA,PIP4K2CA,PIP4P1A	0
PI5P, PP2A and IER3 Regulate PI3K/AKT Signaling	57	140922	0	1	AREG,BTC,EPGN,ESR1,ESR2B,FGF10A,FGF16,FGF17,FGF1A,FGF20A,FGF20B,FGF3,FGF4,FGF8A,FGFR1A,FGFR4,FRS2A,FYNA,GAB1,GRB2B,HBEGFA,HGFA,INS,IRS1,IRS2B,KITA,KITLGA,KL,KLB,LCK,MAPK3,MET,NRG1,NRG2B,NRG3B,PDGFRA,PIK3AP1,PIK3CA,PIK3CB,PIK3R1,PIK3R2,PIP4K2AA,PIP4K2CA,PIP5K1BB,PIP5K1CA,PPP2CAA,PPP2CB,PPP2R1BA,PPP2R1BB,PPP2R5B,PPP2R5CB,PPP2R5EB,RAC1A,RHOGB,SRC,TGFA,ZGC:158343	1
PIP3 activates AKT signaling	48	176238	0	0.599433	AKT3B,AREG,BTC,EPGN,ESR1,ESR2B,FGF10A,FGF16,FGF17,FGF1A,FGF20A,FGF20B,FGF3,FGF4,FGF8A,FGFR1A,FGFR4,FRS2A,FYNA,GAB1,GRB2B,HBEGFA,HGFA,IRS1,IRS2B,KITA,KITLGA,KL,KLB,LCK,MAPKAP1,MET,MLST8,NRG1,NRG2B,NRG3B,PDGFRA,PDPK1B,PIK3AP1,PIK3CA,PIK3CB,PIK3R1,PIK3R2,PRR5A,RAC1A,RHOGB,SRC,TGFA	1
PKA activation	9	66384	0	0.992739	ADCY2B,ADCY5,ADCY6A,PRKACAA,PRKACAB,PRKACBA,PRKACBB,PRKAR1B,PRKAR2AA	1
PKA activation in glucagon signalling	6	32052	0	1	PRKACAA,PRKACAB,PRKACBA,PRKACBB,PRKAR1B,PRKAR2AA	1
PKMTs methylate histone lysines	3	20535	0	1	NFKB1,NFKB2,SETD6	1
PLC beta mediated events	5	28866	0	1	GNAI1,GNAI3,GNAT1,GNAT2,GNAZ	1
POLB-Dependent Long Patch Base Excision Repair	6	-46203	0	1	ADPRHL2,FEN1,LIG1,PARGA,PARP1,PARP2	0
PRC2 methylates histones and DNA	14	-65171	0	1	AEBP2,DNMT3AB,DNMT3BB.1,EZH2,H2AZ2A,H2AZ2B,H3F3A,H3F3B.1,H3F3D,JARID2B,RBB4L,RBBP4,SUZ12B,ZGC:114046	0
PTK6 Activates STAT3	3	-29313	0	1	PTK6B,SOCS3B,STAP2A	0
PTK6 Regulates Cell Cycle	5	-44517	0	1	CCND1,CCNE1,CDK2,CDKN1BB,PTK6B	0
PTK6 Regulates Proteins Involved in RNA Processing	3	-34923	0	1	KHDRBS1B,KHDRBS2,PTK6B	0
PTK6 Regulates RHO GTPases, RAS GTPase and MAP kinases	8	-43894	0	1	ARHGAP35A,CRK,ELMO1,HRASB,PTK6B,RAC1A,RASA1A,RHOAB	0
PTK6 Regulates RTKs and Their Effectors AKT1 and DOK1	5	-42259	0	1	PTK6B,RPS27A,UBA52,UBB,UBC	0
PTK6 promotes HIF1A stabilization	4	-40091	0	1	GPNMB,HBEGFA,HIF1AL,PTK6B	0
Packaging Of Telomere Ends	5	-28831	0	1	ACD,H2AZ2A,H2AZ2B,TERFA,ZGC:114046	0
Passive transport by Aquaporins	7	-47356	0	1	AQP10B,AQP11,AQP12,AQP1A.1,AQP8A.1,MIPA,MIPB	0
Pentose phosphate pathway	5	-28765	0	1	PGD,PGLS,PGM2,RPE,TKTA	0
Peptide hormone biosynthesis	2	16765	0	1	PCSK1,POMCA	1
Peptide ligand-binding receptors	45	-194472	0	0.231155	AGT,AGTR1B,APLN,APLNRA,BDKRB1,C3A.3,C5,CCKA,CCKAR,CENPS,ECE2B,EDN2,EDNRAA,EDNRBA,F2,F2R,F2RL1.2,GPER1,GPR37A,GRP,MC1R,MC5RA,NMBB,NMU,NPB,NPBWR2B,NPY,NPY1R,NTSR1,OPRL1,OPRM1,PENKA,PMCHL,POMCA,PROKR1B,PYYA,PYYB,SFTPBB,SI:CH211-132P1.2,SSTR1A,SSTR2A,THOP1,TRH,UTS2B,UTS2R	0
Peroxisomal lipid metabolism	5	29494	0	1	ACBD5A,ACBD5B,HAO2,NUDT19,NUDT7	1
Peroxisomal protein import	30	-109587	0	1	ACOT17,ACOT18,ACOT19,ACOT20,ACOT8,ACOX1,AGXTB,Acaa1,DECR2,DHRS4,EHHADH,GNPAT,GSTK1,HAO2,HSD17B4,LONP2,MLYCD,MPV17,NUDT19,NUDT7,PECR,PEX10,PEX12,PEX13,RPS27A,TYSND1,UBA52,UBB,UBC,UBE2D1B	0
Phase 0 - rapid depolarisation	18	114723	0	0.356203	CACNA1SB,CACNB4A,CACNG2A,CACNG3B,CACNG4B,CACNG5A,CACNG6B,CACNG7A,CACNG8A,FGF11B,FGF13A,FGF14,RANGRF,SCN1LAA,SCN2B,SCN3B,SCN4BA,SCN8AA	1
Phase 1 - inactivation of fast Na+ channels	3	37191	0	0.916773	KCND1,KCND2,KCND3	1
Phase 2 - plateau phase	11	59525	0	1	CACNA1SB,CACNB4A,CACNG2A,CACNG3B,CACNG4B,CACNG5A,CACNG6B,CACNG7A,CACNG8A,KCNE4,KCNQ1.1	1
Phase 3 - rapid repolarisation	2	-15056	0	1	KCNE4,KCNQ1.1	0
Phase 4 - resting membrane potential	6	70743	0	0.14329	KCNJ14,KCNJ2A,KCNK10A,KCNK15,KCNK1A,KCNK1B	1
Phase I - Functionalization of compounds	10	-46281	0	1	ALDH3A1,ALDH3A2A,ALDH3A2B,AOC1,ARNT2,BPHL,CBR1,CMBL,CYB5A,CYB5B	0
Phenylalanine metabolism	4	-26099	0	1	ASRGL1,KYAT1,PCBD1,QDPRA	0
Phosphate bond hydrolysis by NTPDase proteins	4	-16776	0	1	ENTPD1,ENTPD4,ENTPD5A,ENTPD8	0
Phosphate bond hydrolysis by NUDT proteins	4	-27220	0	1	ADPRM,NUDT1,NUDT18,NUDT9	0
Phospholipase C-mediated cascade: FGFR1	10	-59800	0	1	FGF10A,FGF17,FGF1A,FGF20A,FGF20B,FGF3,FGF4,FGF8A,FGFR1A,KL	0
Phospholipase C-mediated cascade; FGFR2	9	-66645	0	0.96997	FGF10A,FGF16,FGF17,FGF1A,FGF20A,FGF20B,FGF3,FGF4,FGF8A	0
Phospholipase C-mediated cascade; FGFR3	7	-51835	0	1	FGF16,FGF17,FGF1A,FGF20A,FGF20B,FGF4,FGF8A	0
Phospholipase C-mediated cascade; FGFR4	9	-48852	0	1	FGF16,FGF17,FGF1A,FGF20A,FGF20B,FGF4,FGF8A,FGFR4,KLB	0
Phosphorylation of CD3 and TCR zeta chains	2	17588	0	1	CSK,PAG1	1
Phosphorylation of Emi1	3	-24354	0	1	CDK1,FBXO5,FZR1A	0
Phosphorylation of proteins involved in G1/S transition by active Cyclin E:Cdk2 complexes	2	-15454	0	1	CCNE1,CDK2	0
Phosphorylation of the APC/C	10	-80700	0	0.48896	ANAPC10,ANAPC11,ANAPC15,ANAPC16,CDC23,CDC26,CDC27,CDK1,UBE2D1B,UBE2E2	0
Physiological factors	3	-38268	0	0.797766	NPPA,NPPB,NPPC	0
Pink/Parkin Mediated Mitophagy	15	-91662	0	0.787315	ATG5,MAP1LC3A,MAP1LC3B,MFN2,RPS27A,SQSTM1,TOMM20B,TOMM22,TOMM40,TOMM5,TOMM6,UBA52,UBB,UBC,VDAC1	0
Plasmalogen biosynthesis	2	13013	0	1	DHRS7B,GNPAT	1
Platelet Adhesion to exposed collagen	2	28152	0	1	GP1BB,VWF	1
Platelet Aggregation (Plug Formation)	3	24435	0	1	F2,GP1BB,VWF	1
Platelet degranulation	61	-167630	0	1	ACTB1,ACTB2,ACTN1,AHSG2,ALDOAA,APLP2,APOA1B,BRPF3B,CD36,CD63,CD9A,CDC37L1,CFD,CHID1,CLEC3BB,CTSF,CXCL20,CXCL8A,EMILIN1A,FAM3C,FERMT3B,FETUB,FN1A,GTPBP2B,HGFA,IGF1,IGF2B,ITIH1,LAMP2,LGALS3BPB,LHFPL2A,OLA1,PECAM1,PLG,QSOX1,SCG3,SERPINA1,SERPINA7,SERPING1,SFTPBB,SI:CH211-186E20.7,SI:CH211-262H13.5,SI:CH211-284E20.8,SI:DKEY-243K1.3,SOD1,SRGN,SYTL4,TAGLN3A,TAGLN3B,TEX264A,TFA,TGFB3,THBS1B,TMSB4X,TUBA8…	0
Platelet homeostasis	2	-25454	0	1	P2RX5,PLA2G7	0
Platelet sensitization by LDL	10	44750	0	1	MAPK14A,PECAM1,PPP2CAA,PPP2CB,PPP2R1BA,PPP2R1BB,PPP2R5B,PPP2R5CB,PPP2R5EB,PTPN6	1
Polo-like kinase mediated events	3	27426	0	1	CDC25B,PKMYT1,WEE1	1
Polymerase switching	5	-20162	0	1	PCNA,POLA1,POLA2,PRIM2,RFC5	0
Polymerase switching on the C-strand of the telomere	5	-20162	0	1	PCNA,POLA1,POLA2,PRIM2,RFC5	0
Post-translational protein phosphorylation	60	-122646	0	1	AHSG2,ANO8B,APLP2,APOA1A,APOA1B,APOEB,C3A.3,C4,CALUB,CCN1,CDH2,CHGB,CKAP4,COL14A1A,CSF1A,Dnajc3a,FAM20CB,FGG,FN1A,FSTL1B,FSTL3,GPC3,IGFBP1A,IGFBP3,IGFBP5B,KTN1,LAMB2,LAMC1,MATN3B,MBTPS1,MELTF,MFGE8A,MIA3,NOTUM1A,P4HB,PENKA,PNPLA2,QSOX1,RCN1,SCG2B,SCG3,SERPINA1,SERPINA7,SERPINC1,SERPIND1,SI:CABZ01007802.1,SI:CABZ01007807.1,SI:CH1073-392O20.2,SI:CH211-186E20.7,SI:CH73-233K15.2,SI:DKEY-192D15.2,SI:D…	0
Potassium transport channels	2	16413	0	1	KCNJ10A,KCNJ1B	1
Pregnenolone biosynthesis	7	-61250	0	0.787315	FDX1,FDX2,FDXR,STAR,STARD3,STARD4,TSPO	0
Presynaptic depolarization and calcium channel opening	3	31227	0	1	CACNB4A,CACNG2A,CACNG4B	1
Presynaptic function of Kainate receptors	17	-128834	0	0.100221	GNB1B,GNB2,GNB3A,GNB5A,GNG10,GNG12A,GNG13B,GNG2,GNG3,GNG7,GNG8,GNGT1,GNGT2A,GRIK1A,LOC100334689,SI:CH211-286B5.5,SI:DKEY-204F11.64	0
Presynaptic phase of homologous DNA pairing and strand exchange	23	64128	0	1	ATM,ATRIP,BLM,BRCA2,BRIP1,EXO1,KAT5B,MRE11A,NBN,RAD1,RAD17,RAD51,RAD51D,RAD9A,RBBP8,RFC5,RMI1,RMI2,RPA1,RPA2,SI:CH73-352P4.5,TOP3A,TOPBP1	1
Processing of Capped Intron-Containing Pre-mRNA	16	-124222	0	0.104915	GTF2F2A,METTL14,METTL3,NCBP2,POLR2A,POLR2B,POLR2C,POLR2EB,POLR2F,POLR2GL,POLR2H,POLR2I,POLR2J,POLR2K,POLR2L,WTAP	0
Processing of DNA double-strand break ends	23	-71023	0	1	ATM,ATRIP,BLM,BRIP1,CDK2,EXO1,KAT5B,MRE11A,NBN,PPP4CB,PPP4R2B,RAD1,RAD17,RAD9A,RBBP8,RFC5,RMI1,RMI2,RPA1,RPA2,SI:CH73-352P4.5,TOP3A,TOPBP1	0
Processing of Intronless Pre-mRNAs	11	46974	0	1	CLP1,CPSF1,CPSF2,CPSF6,CSTF1,CSTF2,FIP1L1B,NCBP2,NUDT21,PABPN1,SYMPK	1
Processing of SMDT1	6	-24936	0	1	AFG3L2,MAIP1,PHB,PHB2B,SPG7,YME1L1B	0
Processive synthesis on the C-strand of the telomere	2	-24152	0	1	LIG1,PCNA	0
Processive synthesis on the lagging strand	5	-24794	0	1	LIG1,PCNA,POLA1,POLA2,PRIM2	0
Prolactin receptor signaling	6	-44223	0	1	CUL1A,FBXW11B,PRLRA,RBX1,SH2B1,SKP1	0
Proline catabolism	2	-9974	0	1	ALDH4A1,PRODHA	0
Prostacyclin signalling through prostacyclin receptor	17	-128834	0	0.100221	GNAS,GNB1B,GNB2,GNB3A,GNB5A,GNG10,GNG12A,GNG13B,GNG2,GNG3,GNG7,GNG8,GNGT1,GNGT2A,PTGIR,SI:CH211-286B5.5,SI:DKEY-204F11.64	0
Protein methylation	10	-41760	0	1	EEF1A1B,EEF1AKMT1,EEF1AKMT2,EEF2B,ETFBKMT,METTL21A,METTL22,RPS2,VCP,VCPKMT	0
Protein repair	5	-47155	0	1	MSRA,MSRB1A,MSRB3,PCMT,ZGC:56493	0
Proton-coupled monocarboxylate transport	2	-13374	0	1	SLC16A1A,SLC16A3	0
Proton/oligopeptide cotransporters	2	-19260	0	1	SLC15A2,SLC15A4	0
Purine catabolism	6	-27093	0	1	DNPH1,ITPA,NT5C1AB,NT5C2B,PNP6,XDH	0
Purine ribonucleoside monophosphate biosynthesis	8	-43239	0	1	ADSL,Adss1,Adss2,GMPS,IMPDH1A,IMPDH1B,LHPP,PFAS	0
Purine salvage	9	26100	0	1	ADA,ADAL,ADKA,AMPD1,AMPD2B,DGUOK,GMPR,GMPR2,PNP6	1
Pyrimidine catabolism	3	24189	0	1	DPYDB,DPYS,NT5C1AB	1
Pyrimidine salvage	5	-31896	0	1	CDAB,TK2,UCK1,UCK2A,UCKL1B	0
Pyruvate metabolism	12	-70923	0	1	DLAT,GLO1,HAGH,LDHA,LDHBA,ME3,PDHA1A,PDHB,PDHX,SLC16A1A,SLC16A3,VDAC1	0
RA biosynthesis pathway	13	-49871	0	1	ADH5,ADH8A,ADH8B,ALDH1A3,ALDH8A1,CYP26B1,CYP26C1,DHRS4,RDH1,RDH10A,SDR16C5B,SI:DKEY-73N8.3,ZGC:77938	0
RAB GEFs exchange GTP for GDP on RABs	41	124867	0	1	AKT3B,CCZ1,DENND4A,DENND4C,GAPVD1,GDI1,MON1A,MON1BB,RAB10,RAB12,RAB13,RAB14,RAB18B,RAB1AB,RAB1BA,RAB21,RAB27A,RAB3AB,RAB3GAP1,RAB3GAP2,RAB5AA,RAB5AB,RAB5C,RAB8A,RAB8B,RABGEF1,RIN2,RIN3,Rab7a,SBF2,TRAPPC1,TRAPPC11,TRAPPC12,TRAPPC13,TRAPPC2,TRAPPC5,TRAPPC6B,TRAPPC6BL,TRAPPC8,ULK1B,YWHAE1	1
RAB geranylgeranylation	37	90547	0	1	PTP4A2B,RAB10,RAB11A,RAB11BB,RAB12,RAB13,RAB14,RAB15,RAB18B,RAB1AB,RAB1BA,RAB21,RAB24,RAB25B,RAB27A,RAB2A,RAB30,RAB33A,RAB33BA,RAB34A,RAB39BA,RAB3AA,RAB3AB,RAB3B,RAB3C,RAB40C,RAB43,RAB4A,RAB4B,RAB5AA,RAB5AB,RAB5C,RAB6BB,RAB8A,RAB8B,RAB9B,Rab7a	1
RAF activation	16	61648	0	1	ARAF,BRAF,HRASB,MAP2K2A,PHB,PPP2CAA,PPP2CB,PPP2R1BA,PPP2R1BB,PPP2R5B,PPP2R5CB,PPP2R5EB,RAF1B,SRC,YWHABA,YWHABB	1
RAF-independent MAPK1/3 activation	8	45429	0	1	DUSP10,DUSP16,DUSP2,DUSP4,DUSP5,DUSP6,DUSP8A,MAPK3	1
RAF/MAP kinase cascade	55	248646	0	0.0540166	AREG,BTC,CAMK2D2,DLG1,DLG1L,DLG2,EPGN,ERBIN,FGF10A,FGF16,FGF17,FGF1A,FGF20A,FGF20B,FGF3,FGF4,FGF8A,FGFR1A,FGFR4,FRS2A,FRS3,FYNA,GFRA3,GFRA4B,GRB2B,GRIN1B,GRIN2BB,HBEGFA,HGFA,HRASB,IRS1,IRS2B,KITA,KITLGA,KL,KLB,MAPK3,MET,NRG1,NRG2B,NRG3B,NRTN,PDGFRA,RANBP9,RAPGEF2,RASGRF2B,RASGRP3,RASGRP4,RET,SHC1,SHC2,SI:CH211-234P18.3,SPTB,TEK,TGFA	1
RET signaling	24	159867	0	0.0654649	DOK4,DOK6,FRS2A,GAB1,GAB2,GFRA3,GFRA4B,GRB10B,GRB2B,IRS2B,MAPK7,NRTN,PDLIM7,PIK3CA,PIK3CB,PIK3R1,PIK3R2,PRKACAA,PRKACAB,PRKACBA,PRKACBB,RET,SHC1,SRC	1
RHO GTPases Activate Formins	71	-101629	0	1	ACTB1,ACTB2,AHCTF1,B9D2,BUB1,BUB1BA,BUB3,CDC42,CDCA8,CENPE,CENPF,CENPN,CENPP,CENPS,CENPT,CKAP5,CLASP2,CLIP1A,DAAM1B,DSN1,DYNC1LI1,DYNC1LI2,DYNLL2A,DYNLL2B,ERCC6L,FMNL1A,FMNL2A,FMNL3,KIF2C,KNTC1,MAPRE1A,MRTFAB,NDC80,NDEL1B,NSL1,NUF2,NUP85,NUP98,PAFAH1B1B,PFN1,PFN2,PPP1CC,PPP2CAA,PPP2CB,PPP2R1BA,PPP2R1BB,PPP2R5B,PPP2R5CB,PPP2R5EB,RAC1A,RANGAP1A,RCC2,RHOAB,RHOCB,RPS27.2,SCAI,SEC13,SEH1L,SI:CH211-161…	0
RHO GTPases Activate NADPH Oxidases	12	-124218	0	0.0125104	CYBA,MAPK11,MAPK14A,MAPK3,NCF4,NOX1,PRKCBB,PRKCDA,RAC1A,S100A10A,S100A10B,S100Z	0
RHO GTPases Activate ROCKs	3	-15597	0	1	RHOAB,RHOCB,ROCK1	0
RHO GTPases Activate Rhotekin and Rhophilins	3	-29064	0	1	RHOAB,RHPN2,TAX1BP3	0
RHO GTPases Activate WASPs and WAVEs	24	-64029	0	1	ABI1B,ABI2A,ABL1,ACTB1,ACTB2,ACTR2A,ACTR2B,ARPC1A,ARPC1B,ARPC2,ARPC3,ARPC5B,BRK1,BTK,CDC42,CYFIP1,CYFIP2,GRB2B,MAPK3,NCK1B,NCKAP1,RAC1A,WASF2,WIPF2A	0
RHO GTPases activate CIT	4	-29008	0	1	KIF14,RAC1A,RHOAB,RHOCB	0
RHO GTPases activate IQGAPs	7	-56169	0	1	ACTB1,ACTB2,CDC42,CTNNA1,CTNNB1,IQGAP2,RAC1A	0
RHO GTPases activate KTN1	6	-30987	0	1	CDC42,KLC3,KTN1,RAC1A,RHOAB,RHOGB	0
RHO GTPases activate PAKs	10	-34515	0	1	CDC42,MYH10,MYL12.1,MYL12.2,MYL9B,NF2A,PAK2A,PPP1R12A,RAC1A,SPEGA	0
RHO GTPases activate PKNs	15	-113571	0	0.1786	CDC25B,PDPK1B,PPP1R12A,PPP1R14AA,RAC1A,RHOAB,RHOCB,YWHABA,YWHABB,YWHAE1,YWHAG1,YWHAG2,YWHAH,YWHAQA,YWHAQB	0
RHO GTPases regulate CFTR trafficking	2	18984	0	1	CFTR,RHOQ	1
RIP-mediated NFkB activation via ZBP1	9	-37413	0	1	CHUK,IKBKB,IKBKG,MYD88,NFKB1,NFKB2,NFKBIAB,NKIRAS1,NKIRAS2	0
RMTs methylate histone arginines	14	42498	0	1	ACTL6B,ARID1B,ARID2,CCND1,H2AZ2A,H2AZ2B,PBRM1,PRMT1,RPS2,SMARCA4A,SMARCC1A,SMARCC2,SMARCD1,SMARCD2	1
RNA Pol II CTD phosphorylation and interaction with CE	23	-145833	0	0.141693	CCNH,CDK7,ERCC2,ERCC3,GTF2F2A,GTF2H1,GTF2H2,GTF2H3,GTF2H5,MNAT1,POLR2A,POLR2B,POLR2C,POLR2EB,POLR2F,POLR2GL,POLR2H,POLR2I,POLR2J,POLR2K,POLR2L,RNGTT,RNMT	0
RNA Polymerase I Promoter Escape	29	-184012	0	0.0388793	CBX3A,CCNH,CD3EAP,CDK7,ERCC2,ERCC3,GTF2H1,GTF2H2,GTF2H3,GTF2H5,H2AZ2A,H2AZ2B,H3F3A,H3F3B.1,H3F3D,MNAT1,POLR1A,POLR1E,POLR2EB,POLR2F,POLR2H,POLR2K,POLR2L,RRN3,TAF1A,TBP,TWISTNB,UBTF,ZGC:114046	0
RNA Polymerase I Promoter Opening	8	-62998	0	0.941941	H2AZ2A,H2AZ2B,H3F3A,H3F3B.1,H3F3D,MAPK3,UBTF,ZGC:114046	0
RNA Polymerase I Transcription Initiation	29	-135682	0	0.611871	CCNH,CD3EAP,CDK7,ERCC2,ERCC3,GATAD2AB,GTF2H1,GTF2H2,GTF2H3,GTF2H5,MBD3A,MNAT1,MTA1,MTA2,POLR1A,POLR1E,POLR2EB,POLR2F,POLR2H,POLR2K,POLR2L,RBB4L,RBBP4,RRN3,SI:CH73-37H15.2,TAF1A,TBP,TWISTNB,UBTF	0
RNA Polymerase I Transcription Termination	23	-127534	0	0.417761	CAVIN1B,CCNH,CD3EAP,CDK7,ERCC2,ERCC3,GTF2H1,GTF2H2,GTF2H3,GTF2H5,MNAT1,POLR1A,POLR1E,POLR2EB,POLR2F,POLR2H,POLR2K,POLR2L,SI:CH73-37H15.2,TAF1A,TBP,TWISTNB,UBTF	0
RNA Polymerase II Pre-transcription Events	50	-310513	0	0.000528421	AFF4,CCNH,CCNT2A,CDC73,CDK7,CTR9,EAF1,EAF2,ELL,ELOCB,ERCC2,ERCC3,GTF2A2,GTF2E1,GTF2E2,GTF2F2A,GTF2H1,GTF2H2,GTF2H3,GTF2H5,LEO1,MLLT1A,MNAT1,NCBP2,NELFE,PAF1,POLR2A,POLR2B,POLR2C,POLR2EB,POLR2F,POLR2GL,POLR2H,POLR2I,POLR2J,POLR2K,POLR2L,SSRP1B,TAF10,TAF11,TAF12,TAF15,TAF2,TAF3,TAF6,TAF7,TAF9,TBP,TCEA1,WDR61	0
RNA Polymerase II Promoter Escape	34	-213284	0	0.0147854	CCNH,CDK7,ERCC2,ERCC3,GTF2A2,GTF2E1,GTF2E2,GTF2F2A,GTF2H1,GTF2H2,GTF2H3,GTF2H5,MNAT1,POLR2A,POLR2B,POLR2C,POLR2EB,POLR2F,POLR2GL,POLR2H,POLR2I,POLR2J,POLR2K,POLR2L,TAF10,TAF11,TAF12,TAF15,TAF2,TAF3,TAF6,TAF7,TAF9,TBP	0
RNA Polymerase II Transcription Elongation	36	-232902	0	0.00546493	AFF4,CCNH,CCNT2A,CDC73,CDK7,CTR9,EAF1,EAF2,ELL,ELOCB,ERCC2,ERCC3,GTF2F2A,GTF2H1,GTF2H2,GTF2H3,GTF2H5,LEO1,MLLT1A,MNAT1,NELFE,PAF1,POLR2A,POLR2B,POLR2C,POLR2EB,POLR2F,POLR2GL,POLR2H,POLR2I,POLR2J,POLR2K,POLR2L,SSRP1B,TCEA1,WDR61	0
RNA Polymerase II Transcription Initiation	34	-213284	0	0.0147854	CCNH,CDK7,ERCC2,ERCC3,GTF2A2,GTF2E1,GTF2E2,GTF2F2A,GTF2H1,GTF2H2,GTF2H3,GTF2H5,MNAT1,POLR2A,POLR2B,POLR2C,POLR2EB,POLR2F,POLR2GL,POLR2H,POLR2I,POLR2J,POLR2K,POLR2L,TAF10,TAF11,TAF12,TAF15,TAF2,TAF3,TAF6,TAF7,TAF9,TBP	0
RNA Polymerase II Transcription Initiation And Promoter Clearance	34	-213284	0	0.0147854	CCNH,CDK7,ERCC2,ERCC3,GTF2A2,GTF2E1,GTF2E2,GTF2F2A,GTF2H1,GTF2H2,GTF2H3,GTF2H5,MNAT1,POLR2A,POLR2B,POLR2C,POLR2EB,POLR2F,POLR2GL,POLR2H,POLR2I,POLR2J,POLR2K,POLR2L,TAF10,TAF11,TAF12,TAF15,TAF2,TAF3,TAF6,TAF7,TAF9,TBP	0
RNA Polymerase II Transcription Pre-Initiation And Promoter Opening	34	-213284	0	0.0147854	CCNH,CDK7,ERCC2,ERCC3,GTF2A2,GTF2E1,GTF2E2,GTF2F2A,GTF2H1,GTF2H2,GTF2H3,GTF2H5,MNAT1,POLR2A,POLR2B,POLR2C,POLR2EB,POLR2F,POLR2GL,POLR2H,POLR2I,POLR2J,POLR2K,POLR2L,TAF10,TAF11,TAF12,TAF15,TAF2,TAF3,TAF6,TAF7,TAF9,TBP	0
RNA Polymerase II Transcription Termination	33	-116868	0	1	CASC3,CHTOPA,CLP1,CPSF1,CPSF2,CPSF6,CSTF1,CSTF2,DDX39AB,DDX39B,EIF4A3,FIP1L1B,MAGOH,NCBP2,NUDT21,PABPN1,RBM8A,RNPS1,SLU7,SRSF1B,SRSF2A,SRSF3B,SRSF4,SRSF5B,SRSF9,SYMPK,THOC2,THOC3,THOC5,THOC6,THOC7,U2AF2A,ZC3H11A	0
RNA Polymerase III Transcription Initiation From Type 1 Promoter	14	-76359	0	1	CRCP,GTF3C2,GTF3C3,GTF3C5,POLR2EB,POLR2F,POLR2H,POLR2K,POLR2L,POLR3B,POLR3C,POLR3E,POLR3K,TBP	0
RNA Polymerase III Transcription Initiation From Type 2 Promoter	14	-76359	0	1	CRCP,GTF3C2,GTF3C3,GTF3C5,POLR2EB,POLR2F,POLR2H,POLR2K,POLR2L,POLR3B,POLR3C,POLR3E,POLR3K,TBP	0
RNA Polymerase III Transcription Initiation From Type 3 Promoter	14	-78403	0	1	CRCP,POLR2EB,POLR2F,POLR2H,POLR2K,POLR2L,POLR3B,POLR3C,POLR3E,POLR3K,SNAPC1B,SNAPC2,SNAPC5,TBP	0
RNA polymerase II transcribes snRNA genes	47	-145134	0	1	CCNT2A,CDK7,ELL,ELL2,GTF2A2,GTF2E1,GTF2E2,GTF2F2A,ICE2,INTS1,INTS10,INTS11,INTS12,INTS14,INTS2,INTS4,INTS5,INTS6,INTS7,INTS8,INTS9,NABP1A,NCBP2,POLR2A,POLR2B,POLR2C,POLR2EB,POLR2F,POLR2GL,POLR2H,POLR2I,POLR2J,POLR2K,POLR2L,RPAP2,RPRD1B,SNAPC1B,SNAPC2,SNAPC5,SP1,SRRT,SSU72,TAF11,TAF6,TAF8,TAF9,TBP	0
ROS and RNS production in phagocytes	15	-127587	0	0.0502951	ATP6V0A2B,ATP6V0B,ATP6V0CB,ATP6V0D1,ATP6V1AB,ATP6V1C1A,ATP6V1D,ATP6V1F,ATP6V1G1,ATP6V1H,ATPV0E2,CYBA,HVCN1,NCF4,NOS1	0
RSK activation	2	13494	0	1	RPS6KA2,RPS6KAL	1
RUNX1 and FOXP3 control the development of regulatory T lymphocytes (Tregs)	2	18988	0	1	CBFB,FOXP2	1
RUNX1 interacts with co-factors whose precise effect on RUNX1 targets is not known	20	78080	0	1	ACTL6B,ARID1B,ARID2,BMI1A,CBFB,CSNK2A2B,CSNK2B,HIPK2,PBRM1,PCGF5B,PHC1,PHC2B,RYBPB,SMARCA4A,SMARCC1A,SMARCC2,SMARCD1,SMARCD2,YAF2,ZGC:86598	1
RUNX1 regulates estrogen receptor mediated transcription	2	-16596	0	1	CBFB,ESR1	0
RUNX1 regulates genes involved in megakaryocyte differentiation and platelet function	20	-63137	0	1	ASH2L,CBFB,DPY30,GATA1A,GATA5,H2AZ2A,H2AZ2B,H3F3A,H3F3B.1,H3F3D,KAT2B,KMT2A,KMT2BB,PRMT1,SETD1A,SETD1BA,SIN3AB,SIN3B,WDR5,ZGC:114046	0
RUNX1 regulates transcription of genes involved in BCR signaling	2	18988	0	1	CBFB,PAX8	1
RUNX1 regulates transcription of genes involved in differentiation of HSCs	52	-300197	0	0.00158562	ABL1,CBFB,CCNH,CDK7,GATA1A,GATA2A,GATA3,GATA5,ITCHA,KMT2A,LMO1,LMO2,MNAT1,PSMA1,PSMA2,PSMA3,PSMA4,PSMA5,PSMA6A,PSMA8,PSMB1,PSMB10,PSMB2,PSMB3,PSMB4,PSMC2,PSMC3,PSMC4,PSMC5,PSMC6,PSMD1,PSMD10,PSMD11B,PSMD12,PSMD13,PSMD3,PSMD4A,PSMD5,PSMD7,PSMD9,PSME1,PSME2,PSME3,PSMF1,RPS27A,TAL1,TCF12,Tcf3b,UBA52,UBB,UBC,YAP1	0
RUNX1 regulates transcription of genes involved in differentiation of keratinocytes	5	29854	0	1	CTS12,SERPINB14,SERPINB1L1,SERPINB1L3,SERPINB1L4	1
RUNX2 regulates bone development	5	-41490	0	1	CBFB,RBM4.1,RBM4.2,RBM4.3,SMAD1	0
RUNX3 regulates NOTCH signaling	3	-20094	0	1	KAT2A,KAT2B,RBPJA	0
RUNX3 regulates WNT signaling	2	14452	0	1	CTNNB1,TCF7L1A	1
RUNX3 regulates YAP1-mediated transcription	3	17610	0	1	TEAD1A,TEAD3A,YAP1	1
RUNX3 regulates p14-ARF	4	21320	0	1	BRD2A,CBFB,CCND1,HDAC4	1
Rap1 signalling	11	-33608	0	1	PRKACAA,PRKACAB,PRKACBA,PRKACBB,RAF1B,RAP1AB,RAP1B,RAP1GAP2A,RAPGEF3,YWHABA,YWHABB	0
Reactions specific to the complex N-glycan synthesis pathway	7	48356	0	1	CGA,CHST10,FUT8A,LHB,MAN2A1,MAN2A2,MGAT2	1
Receptor Mediated Mitophagy	10	-47138	0	1	ATG5,CSNK2A2B,CSNK2B,FUNDC1,MAP1LC3A,MAP1LC3B,PGAM5,SRC,ULK1B,ZGC:86598	0
Receptor-type tyrosine-protein phosphatases	10	73471	0	0.813053	IL1RAPL1A,LRRC4BA,PPFIA3,PPFIA4,PPFIBP1B,PPFIBP2B,SLITRK2,SLITRK3B,SLITRK4,SLITRK6	1
Recognition and association of DNA glycosylase with site containing an affected purine	6	-27480	0	1	ACD,H2AZ2A,H2AZ2B,NEIL3,TERFA,ZGC:114046	0
Recognition of DNA damage by PCNA-containing replication complex	15	-42837	0	1	CUL4A,DTL,PCNA,POLE,POLE3,POLE4,RBX1,RFC5,RPA1,RPA2,RPS27A,UBA52,UBB,UBC,UBE2B	0
Recruitment and ATM-mediated phosphorylation of repair and signaling proteins at DNA double strand breaks	30	62838	0	1	ABL1,ABRAXAS1,APBB1,ATM,BABAM1,BABAM2,EYA2,KAT5B,KDM4AB,KDM4B,MAPK8A,MAPK8B,MDC1,MRE11A,NBN,NSD2,PIAS4A,RNF168,RNF8,RPS27A,SMARCA5,SUMO1,UBA52,UBB,UBC,UBE2IA,UBE2NA,UBE2NB,UBE2V2,ZGC:114046	1
Recruitment of NuMA to mitotic centrosomes	42	-137136	0	1	ALMS1,CDK1,CENPJ,CEP135,CEP152,CEP41,CEP63,CEP78,CETN4,CKAP5,CROCC2,CSNK1DA,CSNK1DB,CSNK1E,DCTN2,DCTN3,HAUS1,HAUS2,HAUS6,MAPRE1A,MZT2B,NEK2,NUMA1,ODF2A,PAFAH1B1B,PPP2R1BA,PPP2R1BB,PRKACAA,SI:DKEY-15D12.2,SSNA1,TUBA1A,TUBA8L2,TUBB4B,TUBB5,TUBG1,TUBGCP3,TUBGCP4,TUBGCP5,YWHAE1,YWHAG1,YWHAG2,ZGC:65894	0
Recruitment of mitotic centrosome proteins and complexes	41	-149122	0	0.915079	ALMS1,CDK1,CENPJ,CEP135,CEP152,CEP41,CEP63,CEP78,CETN4,CKAP5,CROCC2,CSNK1DA,CSNK1DB,CSNK1E,DCTN2,DCTN3,HAUS1,HAUS2,HAUS6,MAPRE1A,MZT2B,NEK2,ODF2A,PAFAH1B1B,PPP2R1BA,PPP2R1BB,PRKACAA,SI:DKEY-15D12.2,SSNA1,TUBA1A,TUBA8L2,TUBB4B,TUBB5,TUBG1,TUBGCP3,TUBGCP4,TUBGCP5,YWHAE1,YWHAG1,YWHAG2,ZGC:65894	0
Recycling of bile acids and salts	8	51262	0	1	ACOT17,ACOT18,ACOT19,ACOT20,FABP6,NCOA1,NCOA2,SLC10A2	1
Recycling of eIF2:GDP	6	-38742	0	1	EIF2B1,EIF2B3,EIF2B4,EIF2S1A,EIF2S1B,EIF2S3	0
Recycling pathway of L1	9	35253	0	1	AP2B1,AP2M1A,AP2S1,CLTA,CLTCA,DNM2A,DNM3A,MAPK3,SH3GL2A	1
Reduction of cytosolic Ca++ levels	5	35855	0	1	ATP2A2B,ATP2A3,ATP2B1A,ATP2B3B,SLC8A1B	1
Reelin signalling pathway	2	-16340	0	1	FYNA,VLDLR	0
Regulated proteolysis of p75NTR	6	31806	0	1	NFKB1,NGFRA,PSEN1,PSEN2,PSENEN,TRAF6	1
Regulation by c-FLIP	7	-61138	0	0.787315	CASP20,CFLARA,FADD,HDR,TNFSF10,TRADD,TRAF2A	0
Regulation of APC/C activators between G1/S and early anaphase	13	-100451	0	0.270017	ANAPC10,ANAPC11,ANAPC15,ANAPC16,CDC23,CDC26,CDC27,CDK1,CDK2,FBXO5,FZR1A,UBE2D1B,UBE2E2	0
Regulation of Complement cascade	14	-94154	0	0.574185	C3A.3,C4,C5,C8B,C9,CPB2,ELA3L,F2,LY6PGE,SERPING1,SI:CH1073-280E3.1,SI:CH211-113D22.2,SI:CH211-137I24.12,VTNB	0
Regulation of FOXO transcriptional activity by acetylation	3	-20094	0	1	KAT2B,SIRT1,SIRT3	0
Regulation of FZD by ubiquitination	11	33768	0	1	FZD5,FZD8A,LRP5,LRTM2B,RPS27A,RSPO1,RSPO2,RSPO3,UBA52,UBB,UBC	1
Regulation of Glucokinase by Glucokinase Regulatory Protein	16	79854	0	1	AAAS,NDC1,NUP153,NUP188,NUP210,NUP35,NUP54,NUP62L,NUP85,NUP93,NUP98,Nup42,RAE1,SEC13,SEH1L,TPRB	1
Regulation of HSF1-mediated heat shock response	41	133544	0	1	AAAS,ATM,BAG1,BAG4,CCAR2,DNAJB6A,DNAJC2,DNAJC7,GSK3BA,HIKESHI,HSPA12A,HSPA12B,HSPA14,HSPA1B,HSPA4A,HSPA4L,HSPH1,Hsp70.3,MAPK3,MAPKAPK2A,NDC1,NUP153,NUP188,NUP210,NUP35,NUP54,NUP62L,NUP85,NUP93,NUP98,Nup42,RAE1,RPA1,RPA2,RPS19BP1,SEC13,SEH1L,SIRT1,ST13,TPRB,YWHAE1	1
Regulation of IFNA signaling	6	22002	0	1	IFNGR1,IFNPHI2,IL10RB,IL20RA,PTPN6,TYK2	1
Regulation of IFNG signaling	7	-41497	0	1	IFNGR1,IL10RB,IL20RA,PIAS1B,SOCS1A,SOCS3B,SUMO1	0
Regulation of Insulin-like Growth Factor (IGF) transport and uptake by Insulin-like Growth Factor Binding Proteins (IGFBPs)	67	-120606	0	1	AHSG2,ANO8B,APLP2,APOA1A,APOA1B,APOEB,C3A.3,C4,CALUB,CCN1,CDH2,CHGB,CKAP4,COL14A1A,CSF1A,Dnajc3a,F2,FAM20CB,FGG,FN1A,FSTL1B,FSTL3,GPC3,IGF1,IGF2B,IGFALS,IGFBP1A,IGFBP2A,IGFBP3,IGFBP5B,IGFBP6B,KTN1,LAMB2,LAMC1,MATN3B,MBTPS1,MELTF,MFGE8A,MIA3,NOTUM1A,P4HB,PENKA,PLG,PNPLA2,QSOX1,RCN1,SCG2B,SCG3,SERPINA1,SERPINA7,SERPINC1,SERPIND1,SI:CABZ01007802.1,SI:CABZ01007807.1,SI:CH1073-392O20.2,SI:CH211-186E20…	0
Regulation of KIT signaling	8	55752	0	1	FYNA,GRB2B,KITA,KITLGA,LCK,PTPN6,SH2B2,SRC	1
Regulation of MECP2 expression and activity	3	43476	0	0.335858	HIPK2,MECP2,SIN3AB	1
Regulation of PLK1 Activity at G2/M Transition	48	-169914	0	0.723798	AJUBA,ALMS1,BORA,CDK1,CENPJ,CEP135,CEP152,CEP41,CEP63,CEP78,CETN4,CKAP5,CROCC2,CSNK1DA,CSNK1DB,CSNK1E,CUL1A,DCTN2,DCTN3,FBXW11B,HAUS1,HAUS2,HAUS6,MAPRE1A,NEK2,ODF2A,OPTN,PAFAH1B1B,PPP1R12A,PPP2R1BA,PPP2R1BB,PRKACAA,RAB8A,RPS27A,SKP1,SSNA1,TUBA1A,TUBA8L2,TUBB4B,TUBB5,TUBG1,UBA52,UBB,UBC,YWHAE1,YWHAG1,YWHAG2,ZGC:65894	0
Regulation of PTEN gene transcription	20	-89167	0	1	BMI1A,EZH2,GATAD2AB,LAMTOR1,LAMTOR3,LAMTOR4,LAMTOR5,MAF1,MBD3A,MLST8,MTA1,MTA2,PHC1,PHC2B,RBB4L,RBBP4,RPTOR,RRAGD,SLC38A9,SUZ12B	0
Regulation of PTEN localization	5	-26141	0	1	RPS27A,UBA52,UBB,UBC,USP7	0
Regulation of PTEN stability and activity	46	-272069	0	0.00317419	AKT3B,CSNK2A2B,CSNK2B,MKRN1,PREX2,PSMA1,PSMA2,PSMA3,PSMA4,PSMA5,PSMA6A,PSMA8,PSMB1,PSMB10,PSMB2,PSMB3,PSMB4,PSMC2,PSMC3,PSMC4,PSMC5,PSMC6,PSMD1,PSMD10,PSMD11B,PSMD12,PSMD13,PSMD3,PSMD4A,PSMD5,PSMD7,PSMD9,PSME1,PSME2,PSME3,PSMF1,RPS27A,SI:CH211-28P3.4,STUB1,TRIM107,UBA52,UBB,UBC,USP13,WWP2,ZGC:86598	0
Regulation of RAS by GAPs	46	-256096	0	0.00972762	CUL3B,HRASB,KBTBD7,PSMA1,PSMA2,PSMA3,PSMA4,PSMA5,PSMA6A,PSMA8,PSMB1,PSMB10,PSMB2,PSMB3,PSMB4,PSMC2,PSMC3,PSMC4,PSMC5,PSMC6,PSMD1,PSMD10,PSMD11B,PSMD12,PSMD13,PSMD3,PSMD4A,PSMD5,PSMD7,PSMD9,PSME1,PSME2,PSME3,PSMF1,RASA1A,RASA3,RASA4,RASAL3,RBX1,RPS27A,SPRED2B,SPRED3,SYNGAP1B,UBA52,UBB,UBC	0
Regulation of RUNX1 Expression and Activity	3	16092	0	1	CBFB,CCND1,CDK6	1
Regulation of RUNX2 expression and activity	39	-291780	0	0.00011481	CUL1A,PSMA1,PSMA2,PSMA3,PSMA4,PSMA5,PSMA6A,PSMB1,PSMB10,PSMB2,PSMB3,PSMB4,PSMC2,PSMC3,PSMC4,PSMC5,PSMC6,PSMD1,PSMD10,PSMD11B,PSMD12,PSMD13,PSMD3,PSMD4A,PSMD5,PSMD7,PSMD9,PSME1,PSME2,PSME3,PSMF1,RBX1,RPS27A,SKP1,SKP2,STUB1,UBA52,UBB,UBC	0
Regulation of RUNX3 expression and activity	37	-245337	0	0.00264457	CBFB,PSMA1,PSMA2,PSMA3,PSMA4,PSMA5,PSMA6A,PSMB1,PSMB10,PSMB2,PSMB3,PSMB4,PSMC2,PSMC3,PSMC4,PSMC5,PSMC6,PSMD1,PSMD10,PSMD11B,PSMD12,PSMD13,PSMD3,PSMD4A,PSMD5,PSMD7,PSMD9,PSME1,PSME2,PSME3,PSMF1,RPS27A,SMURF2,SRC,UBA52,UBB,UBC	0
Regulation of TLR by endogenous ligand	4	-33946	0	1	BPIFCL,CD36,HMGB1A,TLR2	0
Regulation of TNFR1 signaling	19	-60109	0	1	BIRC2,CALCOCO2,CASP20,CHUK,CYLDA,IKBKB,IKBKG,RACK1,RBCK1,RPS27A,TAX1BP1B,TRADD,TRAF2A,UBA52,UBB,UBC,USP21,USP2A,USP4	0
Regulation of TP53 Activity through Acetylation	11	-42627	0	1	AKT3B,BRD7,BRPF3B,GATAD2AB,ING5A,KAT6A,MBD3A,MEAF6,MTA2,RBB4L,RBBP4	0
Regulation of TP53 Activity through Association with Co-factors	7	46390	0	1	AKT3B,BANP,POU4F2,PPP1R13BB,PPP1R13L,TP53BP2B,ZGC:158291	1
Regulation of TP53 Activity through Methylation	3	14019	0	1	ATM,KMT5AA,SMYD2A	1
Regulation of TP53 Activity through Phosphorylation	55	-80099	0	1	ATM,ATRIP,BLM,BRIP1,CDK2,CDK5R1B,CSNK2A2B,CSNK2B,DYRK2,EXO1,HIPK1A,HIPK2,KAT5B,MAPK11,MAPK14A,MAPKAPK5,MRE11A,NBN,NOC2L,PRKAA1,PRKAA2,PRKAB1A,PRKAG1,PRKAG2A,PRKAG3B,RAD1,RAD17,RAD9A,RBBP8,RFC5,RMI1,RMI2,RPA1,RPA2,RPS27A,SI:CH73-352P4.5,SSRP1B,TAF10,TAF11,TAF12,TAF15,TAF2,TAF3,TAF6,TAF7,TAF9,TBP,TOP3A,TOPBP1,TP53INP1,TPX2,UBA52,UBB,UBC,ZGC:86598	0
Regulation of TP53 Degradation	23	81276	0	1	AKT3B,ATM,CDK1,CDK2,DAXX,MAPKAP1,MLST8,PDPK1B,PPP2CAA,PPP2CB,PPP2R1BA,PPP2R1BB,PPP2R5CB,PRR5A,RFFL,RNF34B,RPS27A,SGK1,UBA52,UBB,UBC,USP2A,USP7	1
Regulation of actin dynamics for phagocytic cup formation	31	-50825	0	1	ABI1B,ABI2A,ABL1,ACTB1,ACTB2,ACTR2A,ACTR2B,ARPC1A,ARPC1B,ARPC2,ARPC3,ARPC5B,BRK1,BTK,CDC42,CRK,CYFIP1,CYFIP2,ELMO1,GRB2B,MAPK3,MYO10,NCK1B,NCKAP1,NF2A,RAC1A,SI:CH211-137I24.12,SYK,WASF2,WIPF2A,ZGC:154125	0
Regulation of cholesterol biosynthesis by SREBP (SREBF)	5	42042	0	1	KPNB1,MBTPS1,RAN,SCAP,SREBF2	1
Regulation of cytoskeletal remodeling and cell spreading by IPP complex components	3	27144	0	1	ACTN1,ARHGEF6,PARVAA	1
Regulation of expression of SLITs and ROBOs	6	-24252	0	1	DAG1,RPS27A,UBA52,UBB,UBC,USP33	0
Regulation of gene expression by Hypoxia-inducible Factor	6	61782	0	0.45216	ARNT2,EPAS1B,HIF1AA,HIF1AB,HIF1AL,HIF1AL2	1
Regulation of glycolysis by fructose 2,6-bisphosphate metabolism	2	16690	0	1	PFKFB2B,PFKFB3	1
Regulation of innate immune responses to cytosolic DNA	9	-53991	0	1	RPS27A,SI:CH211-28P3.4,STING1,TBK1,TRIM107,TRIM13,UBA52,UBB,UBC	0
Regulation of insulin secretion	8	37072	0	1	ABCC8,KCNJ11,PRKACAA,PRKACAB,PRKACBA,PRKACBB,RAPGEF3,SLC2A1B	1
Regulation of lipid metabolism by Peroxisome proliferator-activated receptor alpha (PPARalpha)	11	89214	0	0.34021	CARM1,FABP1B.1,HDAC3,NCOA1,NCOA2,NCOA6,PPARAB,SIN3AB,SIN3B,TBL1X,TBL1XR1A	1
Regulation of localization of FOXO transcription factors	8	-35765	0	1	AKT3B,FOXO4,YWHABA,YWHABB,YWHAG1,YWHAG2,YWHAQA,YWHAQB	0
Regulation of necroptotic cell death	5	-26141	0	1	BIRC2,RPS27A,UBA52,UBB,UBC	0
Regulation of ornithine decarboxylase (ODC)	36	-284823	0	8.19022e-05	AZIN1B,OAZ1A,OAZ2A,OAZ2B,ODC1,PSMA1,PSMA2,PSMA3,PSMA4,PSMA5,PSMA6A,PSMA8,PSMB1,PSMB10,PSMB2,PSMB3,PSMB4,PSMC2,PSMC3,PSMC4,PSMC5,PSMC6,PSMD1,PSMD10,PSMD11B,PSMD12,PSMD13,PSMD3,PSMD4A,PSMD5,PSMD7,PSMD9,PSME1,PSME2,PSME3,PSMF1	0
Regulation of pyruvate dehydrogenase (PDH) complex	11	50989	0	1	DLAT,GSTZ1,PDHA1A,PDHB,PDHX,PDK1,PDK2A,PDK4,PDP1,PPARDB,SI:CABZ01113374.3	1
Regulation of signaling by CBL	15	-25044	0	1	CRK,CRKL,FYNA,GRB2B,HCK,PIK3CA,PIK3CB,PIK3R1,PIK3R2,RAPGEF1B,RPS27A,SYK,UBA52,UBB,UBC	0
Regulation of the apoptosome activity	4	-32608	0	1	APAF1,AVEN,CASP9,SI:CH211-66K16.27	0
Relaxin receptors	2	-16753	0	1	RLN3A,RXFP3	0
Release of Hh-Np from the secreting cell	4	-30084	0	1	DISP2,NOTUM1A,SCUBE2,SHHA	0
Removal of aminoterminal propeptides from gamma-carboxylated proteins	6	-54030	0	0.941941	F10,F2,F9A,FURINA,PROZA,PROZB	0
Removal of the Flap Intermediate	7	-30899	0	1	FEN1,PCNA,POLA1,POLA2,PRIM2,RPA1,RPA2	0
Removal of the Flap Intermediate from the C-strand	4	-27824	0	1	FEN1,PCNA,RPA1,RPA2	0
Repression of WNT target genes	3	-19392	0	1	TCF7L1A,TLE2A,TLE3B	0
Resolution of D-loop Structures through Holliday Junction Intermediates	17	61921	0	1	ATM,BLM,BRCA2,BRIP1,EME1,EXO1,KAT5B,MRE11A,MUS81,NBN,RAD51,RAD51D,RBBP8,RMI1,RMI2,SLX4,TOP3A	1
Resolution of Sister Chromatid Cohesion	69	-109797	0	1	AHCTF1,B9D2,BUB1,BUB1BA,BUB3,CDCA5,CDCA8,CDK1,CENPE,CENPF,CENPN,CENPP,CENPS,CENPT,CKAP5,CLASP2,CLIP1A,DSN1,DYNC1LI1,DYNC1LI2,DYNLL2A,DYNLL2B,ERCC6L,KIF2C,KNTC1,MAPRE1A,NDC80,NDEL1B,NSL1,NUF2,NUP85,NUP98,PAFAH1B1B,PDS5A,PDS5B,PPP1CC,PPP2CAA,PPP2CB,PPP2R1BA,PPP2R1BB,PPP2R5B,PPP2R5CB,PPP2R5EB,RAD21B,RANGAP1A,RCC2,RPS27.2,SEC13,SEH1L,SI:CH211-161H7.4,SI:DKEY-185E18.7,SI:DKEY-57A22.11,SI:DKEY-6I22.5,S…	0
Respiratory electron transport	30	-248946	0	0.000194388	COQ10B,ETFDH,MT-ND1,MT-ND2,MT-ND3,MT-ND4,MT-ND5,MT-ND6,NDUFA1,NDUFA11,NDUFA2,NDUFA5,NDUFA7,NDUFA8,NDUFA9A,NDUFB11,NDUFB2,NDUFB3,NDUFB5,NDUFB6,NDUFB7,NDUFB8,NDUFB9,NDUFS2,NDUFS4,NDUFS5,NDUFS8A,NDUFV1,NDUFV2,SI:CH211-235E9.6	0
Retinoid metabolism and transport	15	-97203	0	0.586296	APOA1A,APOA1B,APOC2,APOEB,BCO2B,GPC1A,GPC3,LRATA,LRP10,RBP1.1,RBP2A,RBP4,RBP5,SI:DKEY-73N8.3,TMEFF2A	0
Retrograde neurotrophin signalling	8	-25476	0	1	AP2B1,AP2M1A,AP2S1,CLTA,CLTCA,DNAL4B,NTRK1,SH3GL2A	0
Retrograde transport at the Trans-Golgi-Network	23	107850	0	1	ARFIP2B,ARFRP1,ARL1,GCC1,GOLGA1,GOLGA4,IGF2R,M6PR,NAPAB,RAB43,RAB9B,RABEPK,SCOCA,STX10,STX16,STX6,SYS1,TMF1,USP6NL,VPS51,VPS52,VPS53,VTI1A	1
Rho GTPase cycle	71	361879	0	0.000970914	ABR,ARAP3,ARHGAP10,ARHGAP11A,ARHGAP12B,ARHGAP15,ARHGAP17A,ARHGAP20,ARHGAP27L,ARHGAP31,ARHGAP32B,ARHGAP35A,ARHGAP4B,ARHGAP5,ARHGEF10LA,ARHGEF12A,ARHGEF18B,ARHGEF19,ARHGEF1A,ARHGEF1B,ARHGEF33,ARHGEF37,ARHGEF39,ARHGEF4,ARHGEF40,ARHGEF6,ARHGEF9B,BCR,CDC42,CHN2,DEPDC7A,DLC1,ECT2,FAM13B,GDI1,GNA13A,MCF2A,MYO9AA,NGEF,OCRL,PIK3R2,PLEKHG5A,PREX1,RAC1A,RAC3B,RACGAP1,RASGRF2B,RHOAB,RHOBTB1,RHOBTB2B,RHOCB,RH…	1
Ribosomal scanning and start codon recognition	44	-367711	0	8.50491e-07	EIF1AXA,EIF2S1A,EIF2S1B,EIF2S3,EIF3C,EIF3D,EIF3EA,EIF3G,EIF3HB,EIF3I,EIF3JA,EIF3K,EIF3M,EIF4A1B,EIF4A2,EIF4BA,EIF4EA,EIF4H,EIF5,RPS10,RPS11,RPS12,RPS13,RPS14,RPS15,RPS15A,RPS16,RPS18,RPS2,RPS21,RPS23,RPS24,RPS25,RPS27.2,RPS27A,RPS28,RPS29,RPS4X,RPS6,RPS7,RPS8B,RPS9,RPSA,UBA52	0
Role of ABL in ROBO-SLIT signaling	2	24900	0	1	ABL1,ABL2	1
Role of LAT2/NTAL/LAB on calcium mobilization	8	51312	0	1	GAB2,GRB2B,PDPK1B,PIK3CA,PIK3CB,PIK3R1,PIK3R2,SHC1	1
Role of phospholipids in phagocytosis	12	35322	0	1	PIK3CA,PIK3CB,PIK3R1,PIK3R2,PLCG2,PLD3,PRKCDA,PRKCEA,Pld1a,SI:CH211-137I24.12,SYK,ZGC:154125	1
SCF(Skp2)-mediated degradation of p27/p21	43	-313517	0	7.78049e-05	CCND1,CCNE1,CDK2,CDKN1BB,CKS1B,CUL1A,PSMA1,PSMA2,PSMA3,PSMA4,PSMA5,PSMA6A,PSMB1,PSMB10,PSMB2,PSMB3,PSMB4,PSMC2,PSMC3,PSMC4,PSMC5,PSMC6,PSMD1,PSMD10,PSMD11B,PSMD12,PSMD13,PSMD3,PSMD4A,PSMD5,PSMD7,PSMD9,PSME1,PSME2,PSME3,PSMF1,PTK6B,RPS27A,SKP1,SKP2,UBA52,UBB,UBC	0
SCF-beta-TrCP mediated degradation of Emi1	40	-297023	0	0.000103244	CUL1A,FBXO5,FBXW11B,FZR1A,PSMA1,PSMA2,PSMA3,PSMA4,PSMA5,PSMA6A,PSMA8,PSMB1,PSMB10,PSMB2,PSMB3,PSMB4,PSMC2,PSMC3,PSMC4,PSMC5,PSMC6,PSMD1,PSMD10,PSMD11B,PSMD12,PSMD13,PSMD3,PSMD4A,PSMD5,PSMD7,PSMD9,PSME1,PSME2,PSME3,PSMF1,RPS27A,SKP1,UBA52,UBB,UBC	0
SEMA3A-Plexin repulsion signaling by inhibiting Integrin adhesion	5	53877	0	0.593536	FYNA,PIP5K1CA,PLXNA3,PLXNA4,SEMA3AB	1
SHC-mediated cascade:FGFR1	13	-77740	0	1	FGF10A,FGF17,FGF1A,FGF20A,FGF20B,FGF3,FGF4,FGF8A,FGFR1A,GRB2B,HRASB,KL,SHC1	0
SHC-mediated cascade:FGFR2	12	-83328	0	0.716748	FGF10A,FGF16,FGF17,FGF1A,FGF20A,FGF20B,FGF3,FGF4,FGF8A,GRB2B,HRASB,SHC1	0
SHC-mediated cascade:FGFR3	10	-69440	0	1	FGF16,FGF17,FGF1A,FGF20A,FGF20B,FGF4,FGF8A,GRB2B,HRASB,SHC1	0
SHC-mediated cascade:FGFR4	12	-65535	0	1	FGF16,FGF17,FGF1A,FGF20A,FGF20B,FGF4,FGF8A,FGFR4,GRB2B,HRASB,KLB,SHC1	0
SHC-related events triggered by IGF1R	4	27876	0	1	GRB2B,IGF1,IGF2B,SHC1	1
SHC1 events in EGFR signaling	8	-28768	0	1	AREG,BTC,EPGN,GRB2B,HBEGFA,HRASB,SHC1,TGFA	0
SHC1 events in ERBB2 signaling	8	-29628	0	1	BTC,HBEGFA,NRG1,NRG2B,NRG3B,PRKCDA,PRKCEA,SHC1	0
SHC1 events in ERBB4 signaling	8	-27064	0	1	BTC,GRB2B,HBEGFA,HRASB,NRG1,NRG2B,NRG3B,SHC1	0
SIRT1 negatively regulates rRNA expression	9	-73179	0	0.623276	H2AZ2A,H2AZ2B,H3F3A,H3F3B.1,H3F3D,RRP8,SIRT1,SUV39H1B,ZGC:114046	0
SMAD2/SMAD3:SMAD4 heterotrimer regulates transcription	12	-41649	0	1	ATP1B4,CCNT2A,E2F4,E2F5,RNF111,RPS27A,SMAD2,SP1,TFDP1A,UBA52,UBB,UBC	0
SOS-mediated signalling	3	20907	0	1	GRB2B,IRS1,IRS2B	1
SRP-dependent cotranslational protein targeting to membrane	62	-686228	0	3.62026e-20	RPL10,RPL10A,RPL11,RPL12,RPL13,RPL17,RPL18,RPL18A,RPL19,RPL21,RPL22L1,RPL23,RPL24,RPL26,RPL27,RPL29,RPL30,RPL31,RPL32,RPL34,RPL35,RPL35A,RPL36,RPL36A,RPL38,RPL39,RPL4,RPL5B,RPL6,RPL7,RPL7A,RPL8,RPLP2,RPS10,RPS11,RPS12,RPS13,RPS14,RPS15,RPS15A,RPS16,RPS18,RPS2,RPS21,RPS23,RPS24,RPS25,RPS27.2,RPS27A,RPS28,RPS29,RPS4X,RPS6,RPS7,RPS8B,RPS9,RPSA,SRP14,SRP19,SRP68,SRP9,UBA52	0
STAT6-mediated induction of chemokines	3	15624	0	1	STAT5A,STING1,TBK1	1
SUMO is conjugated to E1 (UBA2:SAE1)	3	-25419	0	1	SAE1,SUMO1,UBA2	0
SUMO is proteolytically processed	4	-40664	0	1	SENP2,SENP5,SUMO1,SUMO3B	0
SUMO is transferred from E1 to E2 (UBE2I, UBC9)	5	-32605	0	1	RWDD3,SAE1,SUMO1,UBA2,UBE2IA	0
SUMOylation of DNA damage response and repair proteins	43	61143	0	1	AAAS,BLM,BMI1A,CETN4,MDC1,NDC1,NSMCE1,NSMCE2,NUP153,NUP188,NUP210,NUP35,NUP54,NUP62L,NUP85,NUP93,NUP98,Nup42,PARP1,PHC1,PHC2B,PIAS1B,PIAS2,PIAS4A,RAD21B,RAD52,RAE1,RNF168,RPA1,SEC13,SEH1L,SI:DKEY-119F1.1,SMC1A,SMC5,STAG2B,SUMO1,SUMO3B,TDG.2,TPRB,UBE2IA,XPC,XRCC4,ZGC:113411	1
SUMOylation of DNA methylation proteins	3	-19722	0	1	DNMT3BB.1,SUMO1,UBE2IA	0
SUMOylation of DNA replication proteins	26	-39699	0	1	AAAS,CDCA8,NDC1,NUP153,NUP188,NUP210,NUP35,NUP54,NUP62L,NUP85,NUP93,NUP98,Nup42,PCNA,PIAS1A,PIAS1B,PIAS4A,RAE1,RANGAP1A,SEH1L,SUMO1,SUMO3B,TOP1L,TOP2B,TPRB,UBE2IA	0
SUMOylation of RNA binding proteins	19	83706	0	1	AAAS,NDC1,NOP58,NUP153,NUP188,NUP210,NUP35,NUP54,NUP62L,NUP85,NUP93,NUP98,Nup42,RAE1,SEC13,SEH1L,SUMO1,TPRB,UBE2IA	1
SUMOylation of SUMOylation proteins	20	90121	0	1	AAAS,NDC1,NUP153,NUP188,NUP210,NUP35,NUP54,NUP62L,NUP85,NUP93,NUP98,Nup42,PIAS4A,RAE1,SEC13,SEH1L,SUMO1,TOPORSA,TPRB,UBE2IA	1
SUMOylation of chromatin organization proteins	26	80832	0	1	AAAS,BMI1A,HDAC4,NDC1,NUP153,NUP188,NUP210,NUP35,NUP54,NUP62L,NUP85,NUP93,NUP98,Nup42,PHC1,PHC2B,PIAS1B,PIAS2,RAE1,SEC13,SEH1L,SUMO1,SUMO3B,SUZ12B,TPRB,UBE2IA	1
SUMOylation of immune response proteins	11	-81840	0	0.6134	IKBKE,IKBKG,NFKB2,NFKBIAB,PIAS1A,PIAS1B,PIAS4A,SUMO1,SUMO3B,TOPORSA,UBE2IA	0
SUMOylation of intracellular receptors	19	43365	0	1	AR,ESR1,HDAC4,NR1H3,NR1I2,NR3C1,NR3C2,NR5A2,NR5A5,PIAS1A,PIAS1B,PIAS2,PIAS4A,PPARAB,RORAA,SUMO1,SUMO3B,THRB,UBE2IA	1
SUMOylation of transcription cofactors	27	-35532	0	1	BCL6AB,BCL6B,BMI1A,CASP8AP2,DAXX,DDX5,HIPK2,ING2,MRTFAB,NCOA1,NRIP1B,PARK7,PHC1,PHC2B,PIAS1A,PIAS1B,PIAS2,PIAS4A,SI:CH73-109D9.2,SI:CH73-138E16.2,SIN3AB,SUMO1,SUMO3B,TOPORSA,UBE2IA,ZBTB12.2,ZGC:113377	0
SUMOylation of transcription factors	12	-58323	0	1	FOXL2A,HIC1,MTA1,PIAS1A,PIAS1B,PIAS2,PIAS4A,SUMO1,SUMO3B,TFAP2A,TFAP2C,UBE2IA	0
SUMOylation of ubiquitinylation proteins	23	67215	0	1	AAAS,NDC1,NUP153,NUP188,NUP210,NUP35,NUP54,NUP62L,NUP85,NUP93,NUP98,Nup42,PIAS1B,PIAS2,PIAS4A,RAE1,SEC13,SEH1L,SI:CH211-28P3.4,SUMO1,TPRB,TRIM107,UBE2IA	1
Scavenging by Class A Receptors	7	-35673	0	1	APOA1B,APOEB,CALR,COLEC11,COLEC12,SCARA5,SI:CH211-150O23.3	0
Scavenging by Class B Receptors	3	-29439	0	1	APOA1B,CD36,SCARB1	0
Scavenging of heme from plasma	2	-31688	0	0.530864	AMBP,SI:CH211-137I24.12	0
Sema3A PAK dependent Axon repulsion	7	40450	0	1	FES,FYNA,PAK2A,PLXNA3,PLXNA4,RAC1A,SEMA3AB	1
Sema4D induced cell migration and growth-cone collapse	6	25965	0	1	ARHGEF12A,PLXNB1B,RHOAB,RHOCB,RND1B,ROCK1	1
Sema4D mediated inhibition of cell attachment and migration	7	21396	0	1	ARHGAP35A,MET,PLXNB1B,RAC1A,RHOAB,RND1B,RRAS	1
Senescence-Associated Secretory Phenotype (SASP)	25	-155827	0	0.111286	ANAPC10,ANAPC11,ANAPC15,ANAPC16,CDC23,CDC26,CDC27,CDK2,CDKN1BB,FZR1A,H2AZ2A,H2AZ2B,H3F3A,H3F3B.1,H3F3D,MAPK3,MAPK7,RPS27A,RPS6KA2,UBA52,UBB,UBC,UBE2D1B,UBE2E2,ZGC:114046	0
Sensing of DNA Double Strand Breaks	4	26030	0	1	ATM,KAT5B,MRE11A,NBN	1
Separation of Sister Chromatids	114	-365364	0	0.0449451	AHCTF1,ANAPC10,ANAPC11,ANAPC15,ANAPC16,B9D2,BUB1,BUB1BA,BUB3,CDC23,CDC26,CDC27,CDCA5,CDCA8,CENPE,CENPF,CENPN,CENPP,CENPS,CENPT,CKAP5,CLASP2,CLIP1A,DSN1,DYNC1LI1,DYNC1LI2,DYNLL2A,DYNLL2B,ERCC6L,ESPL1,KIF2C,KNTC1,MAPRE1A,NDC80,NDEL1B,NSL1,NUF2,NUP85,NUP98,PAFAH1B1B,PDS5A,PDS5B,PPP1CC,PPP2CAA,PPP2CB,PPP2R1BA,PPP2R1BB,PPP2R5B,PPP2R5CB,PPP2R5EB,PSMA1,PSMA2,PSMA3,PSMA4,PSMA5,PSMA6A,PSMA8,PSMB1,PSMB10,P…	0
Serine biosynthesis	7	-60088	0	0.854008	PHGDH,PSAT1,PSPH,SERINC1,SERINC2,SERINC4,SERINC5	0
Serotonin Neurotransmitter Release Cycle	8	63156	0	0.941941	PPFIA3,PPFIA4,RAB3AB,SNAP25A,STXBP1A,SYN1,SYN2A,VAMP2	1
Serotonin and melatonin biosynthesis	3	-18258	0	1	AANAT1,ASMT,DDC	0
Serotonin receptors	7	-43870	0	1	HTR1AA,HTR1D,HTR2B,HTR2CL1,HTR5AA,HTR5AB,HTR7A	0
Sialic acid metabolism	11	34835	0	1	CMASA,NEU1,SLC35A1,ST3GAL3B,ST3GAL5,ST6GAL2B,ST6GALNAC1.1,ST6GALNAC5A,ST8SIA1,ST8SIA4,ST8SIA7.1	1
Signal attenuation	7	40350	0	1	GRB10B,GRB2B,INS,IRS1,IRS2B,MAPK3,SHC1	1
Signal transduction by L1	3	11751	0	1	MAP2K2A,MAPK3,RAC1A	1
Signaling by Activin	4	29340	0	1	ACVR1BB,ACVR2AA,INHBAA,SMAD2	1
Signaling by BMP	12	-39195	0	1	ACVR2AA,AMH,BMPR1AA,BMPR1BA,FSTL1B,NOG3,SMAD1,SMAD5,SMAD6B,SMURF2,UBE2D1B,ZFYVE16	0
Signaling by EGFR	6	44136	0	1	AREG,BTC,EPGN,HBEGFA,SRC,TGFA	1
Signaling by ERBB2	7	29431	0	1	BTC,FYNA,HBEGFA,NRG1,NRG2B,NRG3B,SRC	1
Signaling by ERBB4	5	23564	0	1	BTC,HBEGFA,NRG1,NRG2B,NRG3B	1
Signaling by Hippo	11	39982	0	1	AMOT,AMOTL2A,LATS1,LATS2,MOB1BA,TJP2A,WWC1,YAP1,YWHABA,YWHABB,YWHAE1	1
Signaling by PDGF	13	60708	0	1	COL6A1,COL6A2,COMP,FURINA,PDGFC,PDGFRA,PLAT,PLG,THBS1B,THBS3A,THBS3B,THBS4A,THBS4B	1
Signaling by ROBO receptors	8	-21190	0	1	CXCL12A,ENAH,EVLA,GPC1A,PFN1,PFN2,SLIT3,VASPB	0
Signaling by Retinoic Acid	15	71250	0	1	CPT1AB,CPT1B,CRABP2A,DLAT,PDHA1A,PDHB,PDHX,PDK1,PDK2A,PDK4,PPARDB,RARAA,RARAB,RARGA,RXRBA	1
Signaling by SCF-KIT	15	98910	0	0.522193	FES,FYNA,GAB2,GRAP2A,GRB10B,GRB2B,HRASB,KITA,KITLGA,LCK,PIK3CA,PIK3R1,PIK3R2,SRC,STAT5A	1
Signaling by Type 1 Insulin-like Growth Factor 1 Receptor (IGF1R)	3	31245	0	1	CILP,IGF1,IGF2B	1
Signalling to RAS	3	20907	0	1	GRB2B,SHC1,SHC2	1
Small interfering RNA (siRNA) biogenesis	5	34619	0	1	AGO1,DICER1,PRKRA,TARBP2,TSN	1
Smooth Muscle Contraction	12	-95463	0	0.294108	ACTA2,CALD1B,LMOD1B,MYL12.1,MYL12.2,MYL6,MYL7,MYL9B,MYLPFA,TPM2,TPM3,VCLA	0
Sodium-coupled phosphate cotransporters	2	12657	0	1	SLC20A1B,SLC20A2	1
Sodium-coupled sulphate, di- and tri-carboxylate transporters	2	-21938	0	1	SLC13A1,SLC13A3	0
Sodium/Calcium exchangers	3	38106	0	0.813053	SLC24A2,SLC24A4B,SLC8A1B	1
Sperm Motility And Taxes	2	12724	0	1	HVCN1,KCNMA1A	1
Sphingolipid de novo biosynthesis	26	53059	0	1	ACER1,ACER2,ALDH3A2B,ALDH3B1,CERS1,CERS2A,CERS2B,CERS6,CSNK1G2A,DEGS2,KDSR,ORMDL1,ORMDL2,ORMDL3,PLPP2A,PLPP3,PPM1LA,PRKD1,PRKD3,SGMS2A,SGPL1,SGPP2,SPTSSA,SPTSSB,VAPB,ZGC:91976	1
Spry regulation of FGF signaling	14	56317	0	1	BRAF,GRB2B,MAPK3,MKNK1,PPP2CAA,PPP2CB,PPP2R1BA,PPP2R1BB,RPS27A,SPRY2,SRC,UBA52,UBB,UBC	1
Stabilization of p53	5	-26141	0	1	ATM,RPS27A,UBA52,UBB,UBC	0
Stimuli-sensing channels	24	152748	0	0.110504	ANO10A,ANO2B,ANO3,ANO6,ANO8B,ANO9B,ASIC1B,ASIC1C,ASIC2,ASIC4A,BSND,CASQ2,CLCN1B,CLCN2A,CLCN5A,CLCN6,CLCN7,FKBP1B,STOM,STOML3A,TPCN1,TPCN2,TTYH1,TTYH2	1
Striated Muscle Contraction	27	-151767	0	0.207217	ACTC1B,ACTN3B,MYBPC2A,MYBPC3,MYH7,MYHB,MYHC4,MYHZ1.2,MYHZ1.3,MYHZ2,MYL13,MYLZ3,SMYHC1,TCAP,TMOD1,TMOD4,TNNC1A,TNNC2,TNNI2A.1,TNNI2A.3,TNNI2A.4,TNNI2B.1,TNNI2B.2,TNNT1,TNNT3B,TPM2,TPM3	0
Sulfide oxidation to sulfate	2	14292	0	1	SQOR,SUOX	1
Sulfur amino acid metabolism	4	-23679	0	1	AHCY,BHMT,MAT1A,MTRR	0
Surfactant metabolism	11	-47969	0	1	ABCA3B,ADA2A,CCDC59,CKAP4,GATA6,LMCD1,PSAP,SFTPBB,SI:CH73-37H15.2,SLC34A1A,ZDHHC2	0
Switching of origins to a post-replicative state	3	32148	0	1	MCM2,MCM3,MCM4	1
Synaptic adhesion-like molecules	13	84985	0	0.787315	DLG1,DLG1L,FLOT1A,FLOT2A,GRIA3A,GRIA3B,GRIN1B,GRIN2BB,GRIN2CB,LRFN1,LRFN2B,LRFN4A,RTN4A	1
Synthesis of (16-20)-hydroxyeicosatetraenoic acids (HETE)	4	-38687	0	1	CYP1A,CYP1B1,CYP2U1,CYP4T8	0
Synthesis of 12-eicosatetraenoic acid derivatives	2	-17882	0	1	ALOX12,GPX4B	0
Synthesis of 15-eicosatetraenoic acid derivatives	2	-17882	0	1	ALOX12,PTGS2B	0
Synthesis of 5-eicosatetraenoic acids	5	15530	0	1	ALOX5A,ALOX5AP,LTC4S,PON1,PON2	1
Synthesis of Dolichyl-phosphate	3	-30996	0	1	MVDA,NUS1,SRD5A3	0
Synthesis of GDP-mannose	2	13064	0	1	MPI,PMM2	1
Synthesis of IP2, IP, and Ins in the cytosol	4	18483	0	1	IMPA1,IMPA2,MIOX,OCRL	1
Synthesis of IP3 and IP4 in the cytosol	7	73857	0	0.214463	INPPL1A,ITPK1B,OCRL,PLCD3A,PLCD4A,PLCG2,PLCH2A	1
Synthesis of IPs in the nucleus	4	21424	0	1	IP6K1,IP6K2A,IPMKB,IPPK	1
Synthesis of Ketone Bodies	4	20946	0	1	AACS,ACAT1,BDH2,HMGCS1	1
Synthesis of Leukotrienes (LT) and Eoxins (EX)	11	76884	0	0.822416	ABCC1,ALOX12,ALOX5A,ALOX5AP,CYP4T8,DPEP1,DPEP2,GGT1B,GGT5A,LTC4S,MAPKAPK2A	1
Synthesis of Lipoxins (LX)	5	41745	0	1	ALOX12,ALOX5A,ALOX5AP,HPGD,LTC4S	1
Synthesis of PA	20	35582	0	1	ACP6,AGPAT2,AGPAT3,AGPAT5,AGPAT9L,DDHD1B,GNPAT,GPAM,GPAT4,GPD1L,GPD2,LCLAT1,LIPIA,LPCAT1,LPCAT4,MIGA1,MIGA2,PLA2G1B,PLA2G4F.1,Pld1a	1
Synthesis of PC	16	44831	0	1	CEPT1B,CHATA,CHKA,CHKB,CHPT1,CSNK2A2B,CSNK2B,LPCAT1,LPIN1,LPIN2,MFSD2AB,PHOSPHO1,SLC44A1A,SLC44A5B,STARD10,ZGC:86598	1
Synthesis of PE	8	29838	0	1	CEPT1B,CHKA,CHKB,ETNK1,ETNPPL,LPIN1,LPIN2,PHOSPHO1	1
Synthesis of PI	2	30628	0	0.730589	CDS1,PITPNM3	1
Synthesis of PIPs at the ER membrane	3	11988	0	1	MTMR2,PI4K2B,SACM1LB	1
Synthesis of PIPs at the Golgi membrane	8	31029	0	1	ARF1,ARF3B,OCRL,PI4K2A,PI4K2B,PI4KB,SACM1LB,TPTE	1
Synthesis of PIPs at the early endosome membrane	5	31842	0	1	INPP5F,MTMR12,MTMR2,PI4K2A,PI4K2B	1
Synthesis of PIPs at the plasma membrane	25	135021	0	0.376603	ARF1,INPPL1A,MTMR14,MTMR8,MTMR9,OCRL,PI4K2A,PI4K2B,PIK3C2B,PIK3CA,PIK3CB,PIK3R1,PIK3R2,PIP4K2AA,PIP4K2CA,PIP5K1BB,PIP5K1CA,PLEKHA5,PLEKHA7A,PLEKHA8,RAB14,RAB4A,RAB5AA,RAB5AB,RUFY1	1
Synthesis of PIPs in the nucleus	3	-26559	0	1	PIP4K2AA,PIP4K2CA,PIP4P1A	0
Synthesis of Prostaglandins (PG) and Thromboxanes (TX)	6	-34218	0	1	CBR1,PTGDSB.1,PTGES,PTGESL,PTGIS,PTGS2B	0
Synthesis of UDP-N-acetyl-glucosamine	6	-42006	0	1	AMDHD2,GFPT1,GNPNAT1,NAGK,RENBP,UAP1	0
Synthesis of active ubiquitin: roles of E1 and E2 enzymes	22	-87253	0	1	BIRC6,CDC34A,FLJ11011L,RPS27A,UBA1,UBA52,UBB,UBC,UBE2A,UBE2B,UBE2D1B,UBE2E2,UBE2E3,UBE2G1A,UBE2H,UBE2L3B,UBE2Q2,UBE2R2,UBE2S,UBE2T,USP5,USP7	0
Synthesis of bile acids and bile salts	9	69183	0	0.822416	CYP7A1,CYP7B1,NCOA1,NCOA2,OSBPL1A,OSBPL3A,OSBPL3B,OSBPL6,OSBPL9	1
Synthesis of bile acids and bile salts via 24-hydroxycholesterol	3	-30522	0	1	CYP27A7,HSD3B7,PTGIS	0
Synthesis of bile acids and bile salts via 27-hydroxycholesterol	7	26485	0	1	CYP27A7,CYP7A1,CYP7B1,HSD3B7,NCOA1,NCOA2,PTGIS	1
Synthesis of bile acids and bile salts via 7alpha-hydroxycholesterol	13	-25504	0	1	ACOT17,ACOT18,ACOT19,ACOT20,ACOT8,CYP27A7,CYP7A1,CYP7B1,HSD17B4,HSD3B7,NCOA1,NCOA2,PTGIS	0
Synthesis of diphthamide-EEF2	7	43289	0	1	DNAJC24,DPH1,DPH2,DPH3,DPH5,DPH6,EEF2B	1
Synthesis of dolichyl-phosphate mannose	3	-49191	0	0.0441259	DPM1,DPM2,DPM3	0
Synthesis of epoxy (EET) and dihydroxyeicosatrienoic acids (DHET)	2	-32806	0	0.323242	CYP1A,CYP1B1	0
Synthesis of glycosylphosphatidylinositol (GPI)	12	-78063	0	0.941941	DPM2,PIGA,PIGB,PIGC,PIGF,PIGH,PIGM,PIGN,PIGQ,PIGV,PIGW,PIGX	0
Synthesis of pyrophosphates in the cytosol	8	70030	0	0.574185	IP6K1,IPPK,ITPK1B,NUDT3B,NUDT4A,NUDT4B,PPIP5K1A,PPIP5K1B	1
Synthesis of very long-chain fatty acyl-CoAs	14	-85022	0	0.941076	ACSBG1,ACSF3,ACSL1A,ACSL3B,ACSL5,ELOVL1B,ELOVL2,ELOVL5,ELOVL6,HACD1,HACD3,HSD17B12A,HSD17B3,TECRB	0
Synthesis, secretion, and deacylation of Ghrelin	8	-51406	0	1	GCGB,IGF1,INS,MBOAT4,PCSK1,PLA2G7,SPCS1,SPCS2	0
Synthesis, secretion, and inactivation of Glucagon-like Peptide-1 (GLP-1)	6	-57243	0	0.730589	FAP,GCGB,GNAT1,GNB3A,GNG13B,GRP	0
TAK1 activates NFkB by phosphorylation and activation of IKKs complex	23	-56687	0	1	CHUK,HMGB1A,IKBKB,IKBKG,IRAK1,MAP3K7,NFKB1,NFKB2,NFKBIAB,NKIRAS1,NKIRAS2,NOD2,RPS27A,S100A10B,S100B,TAB2,TAB3,TRAF6,UBA52,UBB,UBC,UBE2NA,UBE2NB	0
TBC/RABGAPs	30	77628	0	1	ARF6A,ARF6B,GABARAPB,GABARAPL2,MAP1LC3B,OPTN,RAB11A,RAB11BB,RAB33A,RAB33BA,RAB4A,RAB5AA,RAB5AB,RAB5C,RAB8A,RAB8B,RABGEF1,Rab7a,SI:CH211-288D18.1,SI:DKEYP-19E1.3,SYTL1,TBC1D10C,TBC1D16,TBC1D17,TBC1D2,TBC1D25,TBC1D7,TSC1B,TSC2,ULK1B	1
TCF dependent signaling in response to WNT	10	-39617	0	1	AXIN1,AXIN2,CTNNB1,RPS27A,RYK,UBA52,UBB,UBC,WNT1,WNT3	0
TFAP2 (AP-2) family regulates transcription of cell cycle factors	3	-23745	0	1	MYCA,TFAP2A,TFAP2C	0
TFAP2 (AP-2) family regulates transcription of growth factors and their receptors	3	-17550	0	1	CGA,ESR1,LHB	0
TGF-beta receptor signaling activates SMADs	3	22005	0	1	FURINA,SMAD2,ZFYVE16	1
TGF-beta receptor signaling in EMT (epithelial to mesenchymal transition)	7	-39806	0	1	ARHGEF18B,CGNB,RHOAB,RPS27A,UBA52,UBB,UBC	0
TNF receptor superfamily (TNFSF) members mediating non-canonical NF-kB pathway	9	39429	0	1	BIRC2,CD40,MAP3K14A,TNFRSF11A,TNFSF10L3,TNFSF10L4,TNFSF11,TRAF2A,TRAF3	1
TNF signaling	3	-31836	0	1	BAG4,TRADD,TRAF2A	0
TNFR1-induced NFkappaB signaling pathway	19	-32681	0	1	BIRC2,CHUK,CYLDA,IKBKB,IKBKG,MAP3K7,RACK1,RBCK1,RPS27A,TAB2,TAB3,TRADD,TRAF2A,UBA52,UBB,UBC,USP21,USP2A,USP4	0
TNFR1-induced proapoptotic signaling	7	-28322	0	1	CYLDA,FADD,TRADD,TRAF2A,USP21,USP2A,USP4	0
TNFR1-mediated ceramide production	4	-18588	0	1	NSMAF,RACK1,SMPD2B,SMPD3	0
TNFR2 non-canonical NF-kB pathway	44	-296715	0	0.000326894	BIRC2,CD40,MAP3K14A,PSMA1,PSMA2,PSMA3,PSMA4,PSMA5,PSMA6A,PSMA8,PSMB1,PSMB10,PSMB2,PSMB3,PSMB4,PSMC2,PSMC3,PSMC4,PSMC5,PSMC6,PSMD1,PSMD10,PSMD11B,PSMD12,PSMD13,PSMD3,PSMD4A,PSMD5,PSMD7,PSMD9,PSME1,PSME2,PSME3,PSMF1,RPS27A,TNFRSF11A,TNFSF10L3,TNFSF10L4,TNFSF11,TRAF2A,TRAF3,UBA52,UBB,UBC	0
TNFs bind their physiological receptors	7	53151	0	1	EDAR,EDARADD,SI:CH211-158D24.4,TNFRSF19,TNFSF10L3,TNFSF10L4,TNFSF11	1
TP53 Regulates Metabolic Genes	34	-92995	0	1	AKT3B,DDIT4,GLSA,GLSB,GSR,LAMTOR1,LAMTOR3,LAMTOR4,LAMTOR5,MLST8,PRDX1,PRKAA1,PRKAA2,PRKAB1A,PRKAG1,PRKAG2A,PRKAG3B,RPTOR,RRAGD,SESN1,SESN2,SLC38A9,TIGARA,TSC1B,TSC2,YWHABA,YWHABB,YWHAE1,YWHAG1,YWHAG2,YWHAH,YWHAQA,YWHAQB,ZGC:56493	0
TP53 Regulates Transcription of Caspase Activators and Caspases	3	20646	0	1	ATM,CASP2,CRADD	1
TP53 Regulates Transcription of DNA Repair Genes	28	-157422	0	0.177732	CCNH,CCNT2A,CDK13,CDK7,ELL,ELOCB,ERCC2,ERCC3,GTF2F2A,GTF2H1,GTF2H2,GTF2H3,GTF2H5,MNAT1,NELFE,POLR2A,POLR2B,POLR2C,POLR2EB,POLR2F,POLR2GL,POLR2H,POLR2I,POLR2J,POLR2K,POLR2L,SSRP1B,TCEA1	0
TP53 Regulates Transcription of Genes Involved in Cytochrome C Release	3	-33243	0	1	PRELID1A,PRELID3A,TRIAP1	0
TP53 Regulates Transcription of Genes Involved in G1 Cell Cycle Arrest	5	-22926	0	1	CCNE1,CDK2,CDKN1BB,E2F7,E2F8	0
TP53 Regulates Transcription of Genes Involved in G2 Cell Cycle Arrest	4	-48264	0	0.522193	CDK1,PCNA,YWHAQA,YWHAQB	0
TP53 regulates transcription of additional cell cycle genes whose exact role in the p53 pathway remain uncertain	16	73292	0	1	BTG1,BTG2,CDC25B,CENPJ,CNOT1,CNOT10,CNOT11,CNOT2,CNOT3A,CNOT4A,CNOT6A,CNOT6L,CNOT7,CNOT8,CNOT9,SI:DKEY-42I9.4	1
TRAF6 mediated IRF7 activation in TLR7/8 or 9 signaling	10	-47807	0	1	IRAK1,IRF7,MYD88,RPS27A,TRAF6,UBA52,UBB,UBC,UBE2NA,UBE2NB	0
TRAF6 mediated NF-kB activation	11	-57589	0	1	CHUK,HMGB1A,IKBKB,IKBKG,NFKB1,NFKB2,NFKBIAB,NKIRAS1,NKIRAS2,S100A10B,S100B	0
TRAF6 mediated induction of NFkB and MAP kinases upon TLR7/8 or 9 activation	3	21828	0	1	IRAK1,MYD88,TRAF6	1
TRAF6-mediated induction of TAK1 complex within TLR4 complex	11	29792	0	1	IRAK1,MAP3K7,RPS27A,TAB2,TAB3,TICAM1,TMED10,TRAF6,UBA52,UBB,UBC	1
TRAIL signaling	6	-39516	0	1	CASP10,CASP20,CFLARA,FADD,HDR,TNFSF10	0
TRP channels	5	-21649	0	1	MCOLN1A,TRPC4B,TRPM1A,TRPV1,TRPV6	0
Tachykinin receptors bind tachykinins	4	-47403	0	0.596909	TAC1,TAC3A,TACR1A,TACR3L	0
Tandem of pore domain in a weak inwardly rectifying K+ channels (TWIK)	2	29538	0	0.941076	KCNK1A,KCNK1B	1
Telomere C-strand synthesis initiation	6	-29649	0	1	POLA1,POLA2,POLE,POLE3,POLE4,PRIM2	0
Terminal pathway of complement	3	-17634	0	1	C5,C8B,C9	0
Termination of O-glycan biosynthesis	2	19312	0	1	SI:DKEYP-92C9.4,ST3GAL3B	1
Termination of translesion DNA synthesis	16	-34848	0	1	PCNA,POLE,POLE3,POLE4,POLH,POLK,REV1,RFC5,RPA1,RPA2,RPS27A,UBA52,UBB,UBC,UBE2L3B,USP10	0
Tetrahydrobiopterin (BH4) synthesis, recycling, salvage and regulation	3	-27336	0	1	GCH1,GCHFR,SPRA	0
The NLRP1 inflammasome	3	14565	0	1	BCL2B,BCL2L1,SI:CH211-66K16.27	1
The NLRP3 inflammasome	7	-76370	0	0.154933	CASP2,PANX1B,SI:CH211-28P3.4,SUGT1,TRIM107,TXNIPA,ZGC:56493	0
The activation of arylsulfatases	6	-26829	0	1	ARSIA,ARSJ,ARSK,STS,SUMF1,SUMF2	0
The canonical retinoid cycle in rods (twilight vision)	12	-79893	0	0.854008	CYP4V8,LRATA,RBP1.1,RBP4,RBP5,RDH1,RDH10A,RHO,RLBP1B,RPE65A,SI:DKEY-73N8.3,STRA6	0
The retinoid cycle in cones (daylight vision)	5	-30979	0	1	DGAT2,OPN1LW1,OPN1LW2,OPN1SW1,RLBP1B	0
The role of GTSE1 in G2/M progression after G2 checkpoint	36	-287190	0	7.14447e-05	GTSE1,PSMA1,PSMA2,PSMA3,PSMA4,PSMA5,PSMA6A,PSMA8,PSMB1,PSMB10,PSMB2,PSMB3,PSMB4,PSMC2,PSMC3,PSMC4,PSMC5,PSMC6,PSMD1,PSMD10,PSMD11B,PSMD12,PSMD13,PSMD3,PSMD4A,PSMD5,PSMD7,PSMD9,PSME1,PSME2,PSME3,PSMF1,RPS27A,UBA52,UBB,UBC	0
Threonine catabolism	4	-40844	0	1	GCAT,RIDA,SDSL,TDH	0
Thrombin signalling through proteinase activated receptors (PARs)	27	-141939	0	0.349146	ARRB1,ARRB2A,F2,F2R,GNA11B,GNA12A,GNA13A,GNA15.1,GNAQ,GNB1B,GNB2,GNB3A,GNB5A,GNG10,GNG12A,GNG13B,GNG2,GNG3,GNG7,GNG8,GNGT1,GNGT2A,MAPK3,SI:CH211-132P1.2,SI:CH211-286B5.5,SI:DKEY-204F11.64,SRC	0
Thromboxane signalling through TP receptor	19	-140851	0	0.0683869	GNA11B,GNA13A,GNA15.1,GNAQ,GNB1B,GNB2,GNB3A,GNB5A,GNG10,GNG12A,GNG13B,GNG2,GNG3,GNG7,GNG8,GNGT1,GNGT2A,SI:CH211-286B5.5,SI:DKEY-204F11.64	0
Tie2 Signaling	9	57726	0	1	ANGPT4,GRB2B,HRASB,PIK3CA,PIK3CB,PIK3R1,PIK3R2,SHC1,TEK	1
Tight junction interactions	2	18392	0	1	PARD6GB,PRKCI	1
Toll Like Receptor 4 (TLR4) Cascade	2	-11467	0	1	BPIFCL,TMED10	0
Trafficking and processing of endosomal TLR	5	-27495	0	1	CNPY3,CTS12,CTSBA,CTSS2.1,UNC93B1	0
Trafficking of GluR2-containing AMPA receptors	9	35487	0	1	AP2B1,AP2M1A,AP2S1,GRIA2B,GRIA3A,GRIA3B,GRIP1,PRKCBB,TSPAN7B	1
Trafficking of myristoylated proteins to the cilium	4	13780	0	1	ARL3B,NPHP3,RP2,UNC119.1	1
Transcriptional Regulation by E2F6	12	-71112	0	1	BMI1A,CBX3A,EZH2,L3MBTL2,PCGF6,PHC1,RBB4L,RBBP4,RYBPB,SUZ12B,TFDP1A,YAF2	0
Transcriptional activation of mitochondrial biogenesis	6	-53388	0	0.994738	ACSS2,GABPA,GLUD1B,SIRT3,SIRT4,SOD2	0
Transcriptional regulation by RUNX2	4	19600	0	1	CBFB,CCND1,CDK1,SOX9A	1
Transcriptional regulation by small RNAs	35	-133978	0	1	AAAS,AGO1,H2AZ2A,H2AZ2B,H3F3A,H3F3B.1,H3F3D,NDC1,NUP153,NUP188,NUP210,NUP35,NUP54,NUP62L,NUP85,NUP93,NUP98,Nup42,POLR2A,POLR2B,POLR2C,POLR2EB,POLR2F,POLR2GL,POLR2H,POLR2I,POLR2J,POLR2K,POLR2L,RAE1,RAN,SEC13,SEH1L,TPRB,ZGC:114046	0
Transcriptional regulation by the AP-2 (TFAP2) family of transcription factors	2	-15830	0	1	DEK,TFAP2A	0
Transcriptional regulation of granulopoiesis	3	23418	0	1	CDK2,CEBPA,RARAA	1
Transferrin endocytosis and recycling	19	-130769	0	0.154368	ATP6AP1A,ATP6V0A2B,ATP6V0B,ATP6V0CB,ATP6V0D1,ATP6V1AB,ATP6V1C1A,ATP6V1D,ATP6V1F,ATP6V1G1,ATP6V1H,ATPV0E2,MCOLN1A,MHC1UMA,MHC1ZBA,MHC1ZCA,STEAP2,TFA,TFR1A	0
Translation initiation complex formation	44	-367711	0	8.50491e-07	EIF1AXA,EIF2S1A,EIF2S1B,EIF2S3,EIF3C,EIF3D,EIF3EA,EIF3G,EIF3HB,EIF3I,EIF3JA,EIF3K,EIF3M,EIF4A1B,EIF4A2,EIF4BA,EIF4EA,EIF4H,PABPC1A,RPS10,RPS11,RPS12,RPS13,RPS14,RPS15,RPS15A,RPS16,RPS18,RPS2,RPS21,RPS23,RPS24,RPS25,RPS27.2,RPS27A,RPS28,RPS29,RPS4X,RPS6,RPS7,RPS8B,RPS9,RPSA,UBA52	0
Translesion Synthesis by POLH	12	-36390	0	1	NPLOC4,PCNA,POLH,RFC5,RPA1,RPA2,RPS27A,SPRTN,UBA52,UBB,UBC,VCP	0
Translesion synthesis by POLI	10	-51767	0	1	MAD2L2,PCNA,REV1,RFC5,RPA1,RPA2,RPS27A,UBA52,UBB,UBC	0
Translesion synthesis by POLK	11	-43763	0	1	MAD2L2,PCNA,POLK,REV1,RFC5,RPA1,RPA2,RPS27A,UBA52,UBB,UBC	0
Translesion synthesis by REV1	10	-51767	0	1	MAD2L2,PCNA,REV1,RFC5,RPA1,RPA2,RPS27A,UBA52,UBB,UBC	0
Transport and synthesis of PAPS	6	25752	0	1	PAPSS1,PAPSS2B,SLC26A1,SLC26A2,SLC35B2,SLC35B3	1
Transport of Mature mRNA Derived from an Intronless Transcript	18	76491	0	1	AAAS,EIF4EA,NDC1,NUP153,NUP188,NUP210,NUP35,NUP54,NUP62L,NUP85,NUP93,NUP98,NXF1,Nup42,RAE1,SEC13,SEH1L,TPRB	1
Transport of Mature mRNA derived from an Intron-Containing Transcript	41	-100016	0	1	AAAS,CASC3,CHTOPA,DDX39AB,DDX39B,EIF4A3,MAGOH,NCBP2,NDC1,NUP153,NUP188,NUP210,NUP35,NUP54,NUP62L,NUP85,NUP93,NUP98,NXF1,NXT2,Nup42,RAE1,RBM8A,RNPS1,SEC13,SEH1L,SLU7,SRSF1B,SRSF2A,SRSF3B,SRSF4,SRSF5B,SRSF9,THOC2,THOC3,THOC5,THOC6,THOC7,TPRB,U2AF2A,ZC3H11A	0
Transport of bile salts and organic acids, metal ions and amine compounds	5	22025	0	1	SLC14A2,SLC44A1A,SLC44A5B,SLC47A2.1,SLC5A7A	1
Transport of fatty acids	4	-62340	0	0.0238234	APODA.2,LCN15,PTGDSA,PTGDSB.1	0
Transport of gamma-carboxylated protein precursors from the endoplasmic reticulum to the Golgi apparatus	5	-45025	0	1	F10,F2,F9A,PROZA,PROZB	0
Transport of inorganic cations/anions and amino acids/oligopeptides	5	21260	0	1	SLC1A1,SLC1A3A,SLC1A7B,SLC25A26,SLC32A1	1
Transport of nucleosides and free purine and pyrimidine bases across the plasma membrane	4	-27008	0	1	SLC25A4,SLC25A5,SLC29A1B,SLC29A4	0
Transport of nucleotide sugars	4	20755	0	1	SLC35A1,SLC35B2,SLC35B3,SLC35C1	1
Transport of organic anions	3	30858	0	1	SLCO1C1,SLCO2B1,SLCO3A1	1
Transport of the SLBP Dependant Mature mRNA	18	76491	0	1	AAAS,EIF4EA,NDC1,NUP153,NUP188,NUP210,NUP35,NUP54,NUP62L,NUP85,NUP93,NUP98,NXF1,Nup42,RAE1,SEC13,SEH1L,TPRB	1
Transport of the SLBP independent Mature mRNA	18	76491	0	1	AAAS,EIF4EA,NDC1,NUP153,NUP188,NUP210,NUP35,NUP54,NUP62L,NUP85,NUP93,NUP98,NXF1,Nup42,RAE1,SEC13,SEH1L,TPRB	1
Transport of vitamins, nucleosides, and related molecules	2	-19302	0	1	PDZD11,SLC33A1	0
Triglyceride biosynthesis	6	-30780	0	1	DGAT2,GPAM,LPIN1,LPIN2,MOGAT2,MOGAT3B	0
Triglyceride catabolism	5	-37994	0	1	FABP1B.1,FABP3,FABP6,FABP7A,GPD2	0
Tristetraprolin (TTP, ZFP36) binds and destabilizes mRNA	14	-42844	0	1	DCP2,DIS3,EXOSC1,EXOSC2,EXOSC4,EXOSC6,MAPKAPK2A,TNPO1,XRN1,YWHABA,YWHABB,ZFP36L1A,ZFP36L1B,ZGC:114130	0
Tryptophan catabolism	7	32296	0	1	HAAO,KYAT1,KYNU,SLC36A4,SLC3A2A,SLC7A5,TDO2A	1
Type I hemidesmosome assembly	9	-37818	0	1	CD151L,ITGA6A,KRT4,KRT5,KRT8,KRT97,LAMB1B,PLECB,SI:DKEY-222F2.1	0
Tyrosine catabolism	2	-29150	0	0.994738	GSTZ1,HGD	0
UCH proteinases	49	-341630	0	5.53349e-05	ACTB1,ACTB2,ACTR8,ASXL1,ASXL2,FOXK1,HCFC1B,INO80,INO80C,MCRS1,PSMA1,PSMA2,PSMA3,PSMA4,PSMA5,PSMA6A,PSMA8,PSMB1,PSMB10,PSMB2,PSMB3,PSMB4,PSMC2,PSMC3,PSMC4,PSMC5,PSMC6,PSMD1,PSMD10,PSMD11B,PSMD12,PSMD13,PSMD3,PSMD4A,PSMD5,PSMD7,PSMD9,PSME1,PSME2,PSME3,PSMF1,RPS27A,SENP8,TFPT,UBA52,UBB,UBC,UCHL5,YY1A	0
Ub-specific processing proteases	97	-243446	0	0.716748	AR,ARRB1,ARRB2A,ATXN7,AXIN1,AXIN2,BECN1,BIRC2,CDC25B,CFTR,CYLDA,FKBP8,FOXO4,GATA3,HIF1AL,IKBKG,KAT2A,KEAP1B,MAP3K7,MUL1B,MYCA,NFKBIAB,PSMA1,PSMA2,PSMA3,PSMA4,PSMA5,PSMA6A,PSMA8,PSMB1,PSMB10,PSMB2,PSMB3,PSMB4,PSMC2,PSMC3,PSMC4,PSMC5,PSMC6,PSMD1,PSMD10,PSMD11B,PSMD12,PSMD13,PSMD3,PSMD4A,PSMD5,PSMD7,PSMD9,PSME1,PSME2,PSME3,PSMF1,PTRH2,RCE1A,RHOT1A,RPS27A,SKP2,SMAD1,SMAD2,SMURF2,STAM2,TADA2B,TAF10,TA…	0
Ubiquinol biosynthesis	2	-16478	0	1	COQ2,PDSS1	0
Ubiquitin Mediated Degradation of Phosphorylated Cdc25A	36	-269397	0	0.000268915	CDC25B,PSMA1,PSMA2,PSMA3,PSMA4,PSMA5,PSMA6A,PSMA8,PSMB1,PSMB10,PSMB2,PSMB3,PSMB4,PSMC2,PSMC3,PSMC4,PSMC5,PSMC6,PSMD1,PSMD10,PSMD11B,PSMD12,PSMD13,PSMD3,PSMD4A,PSMD5,PSMD7,PSMD9,PSME1,PSME2,PSME3,PSMF1,RPS27A,UBA52,UBB,UBC	0
Ubiquitin-dependent degradation of Cyclin D	36	-287190	0	7.14447e-05	CCND1,PSMA1,PSMA2,PSMA3,PSMA4,PSMA5,PSMA6A,PSMA8,PSMB1,PSMB10,PSMB2,PSMB3,PSMB4,PSMC2,PSMC3,PSMC4,PSMC5,PSMC6,PSMD1,PSMD10,PSMD11B,PSMD12,PSMD13,PSMD3,PSMD4A,PSMD5,PSMD7,PSMD9,PSME1,PSME2,PSME3,PSMF1,RPS27A,UBA52,UBB,UBC	0
Unblocking of NMDA receptors, glutamate binding and activation	11	51380	0	1	CAMK2D2,DLG1,DLG1L,DLG2,ERBIN,GRIA2B,GRIA3A,GRIA3B,GRIN1B,GRIN2BB,GRIN2CB	1
Urea cycle	5	-37232	0	1	ARG2,ASL,NAGS,OTC,SLC25A15B	0
VEGF binds to VEGFR leading to receptor dimerization	5	22175	0	1	FLT1,KDR,VEGFAA,VEGFC,VEGFD	1
VEGF ligand-receptor interactions	3	-33867	0	1	VEGFAA,VEGFC,VEGFD	0
VEGFA-VEGFR2 Pathway	40	-47287	0	1	ABI1B,ABI2A,ACTB1,ACTB2,BRK1,CDC42,CRK,CYBA,CYFIP1,CYFIP2,ELMO1,FYNA,HSPB1,KDR,MAPK11,MAPK13,MAPK14A,MAPKAPK2A,NCF4,NCK1B,NCK2A,NCKAP1,PAK2A,PIK3CA,PIK3CB,PIK3R1,PIK3R2,PRKACAA,PRKACAB,PRKACBA,PRKACBB,RAC1A,RHOAB,ROCK1,SHC2,SRC,VEGFAA,WASF2,ZGC:100829,ZGC:92242	0
VEGFR2 mediated cell proliferation	8	41028	0	1	HRASB,KDR,PDPK1B,PRKCBB,PRKCDA,RASA1A,SRC,VEGFAA	1
VEGFR2 mediated vascular permeability	10	54467	0	1	AKT3B,CTNNA1,CTNNB1,CTNND1,MAPKAP1,MLST8,PAK2A,PDPK1B,PRR5A,RAC1A	1
VLDL assembly	2	-26054	0	1	MTTP,P4HB	0
VLDLR internalisation and degradation	8	-29238	0	1	AP2B1,AP2M1A,AP2S1,CLTA,CLTCA,MYLIPA,NR1H3,VLDLR	0
Vasopressin regulates renal water homeostasis via Aquaporins	27	-138159	0	0.42669	AQP1A.1,GNAS,GNB1B,GNB2,GNB3A,GNB5A,GNG10,GNG12A,GNG13B,GNG2,GNG3,GNG7,GNG8,GNGT1,GNGT2A,MIPA,MIPB,PRKACAA,PRKACAB,PRKACBA,PRKACBB,PRKAR1B,PRKAR2AA,RAB11A,RAB11FIP2,SI:CH211-286B5.5,SI:DKEY-204F11.64	0
Vasopressin-like receptors	3	26511	0	1	AVPR1AA,AVPR1AB,OXTR	1
Vitamin B1 (thiamin) metabolism	3	-35292	0	1	SLC19A3A,THTPA,TPK1	0
Vitamin B2 (riboflavin) metabolism	5	-32275	0	1	ACP5A,ENPP1,FLAD1,RFK,SLC52A3	0
Vitamin B5 (pantothenate) metabolism	2	-14309	0	1	FASN,PDZD11	0
Vitamin C (ascorbate) metabolism	5	49934	0	0.854008	CYB5A,SLC23A1,SLC23A2,SLC2A1A,SLC2A1B	1
Vitamin D (calciferol) metabolism	3	-19056	0	1	CYP2R1,GC,VDRB	0
Vitamins	3	24282	0	1	CYP26B1,CYP26C1,CYP2R1	1
Voltage gated Potassium channels	21	155286	0	0.0392767	KCNA1A,KCNA1B,KCNA2B,KCNA4,KCNA7,KCNAB1A,KCNB2,KCNC1A,KCNC1B,KCNC3B,KCND1,KCND2,KCND3,KCNF1A,KCNG2,KCNG3,KCNG4A,KCNH4B,KCNQ1.1,KCNS3A,KCNV2A	1
VxPx cargo-targeting to cilium	9	56061	0	1	EXOC1,EXOC4,EXOC5,PKD2,RAB11A,RAB8A,RHO,STXBP6,STXBP6L	1
WNT ligand biogenesis and trafficking	15	-50529	0	1	VPS26A,VPS29,VPS35,WLS,WNT1,WNT10B,WNT11,WNT16,WNT2,WNT3,WNT4,WNT5B,WNT7AA,WNT8B,WNT9B	0
WNT mediated activation of DVL	5	22189	0	1	CSNK1E,CSNK2A2B,CSNK2B,PIP5K1BB,ZGC:86598	1
WNT5A-dependent internalization of FZD2, FZD5 and ROR2	9	50121	0	1	AP2B1,AP2M1A,AP2S1,CLTA,CLTB,CLTCA,FZD5,ROR1,ROR2	1
WNT5A-dependent internalization of FZD4	8	28308	0	1	AP2B1,AP2M1A,AP2S1,ARRB2A,CLTA,CLTB,CLTCA,PRKCBB	1
Xenobiotics	3	18918	0	1	ARNT2,CYP1A,CYP2K8	1
YAP1- and WWTR1 (TAZ)-stimulated gene expression	4	23480	0	1	KAT2B,TEAD1A,TEAD3A,YAP1	1
Zinc efflux and compartmentalization by the SLC30 family	3	-16335	0	1	SLC30A1A,SLC30A5,SLC30A6	0
Zinc influx into cells by the SLC39 gene family	2	17376	0	1	SLC39A14,Slc39a1	1
activated TAK1 mediates p38 MAPK activation	17	-45368	0	1	IKBKG,IRAK1,MAP2K6,MAP3K7,MAPK11,MAPK14A,MAPKAPK2A,NOD2,RPS27A,TAB2,TAB3,TRAF6,UBA52,UBB,UBC,UBE2NA,UBE2NB	0
alpha-linolenic acid (ALA) metabolism	10	-52014	0	1	ABCD1,ACOT8,ACOX1,ACSL1A,Acaa1,ELOVL1B,ELOVL2,ELOVL5,FADS2,HSD17B4	0
betaKlotho-mediated ligand binding	2	20688	0	1	FGFR4,KLB	1
cGMP effects	2	15196	0	1	PDE1A,PDE9A	1
eNOS activation	2	-18224	0	1	DDAH2,SPRA	0
mRNA 3'-end processing	33	-116868	0	1	CASC3,CHTOPA,CLP1,CPSF1,CPSF2,CPSF6,CSTF1,CSTF2,DDX39AB,DDX39B,EIF4A3,FIP1L1B,MAGOH,NCBP2,NUDT21,PABPN1,RBM8A,RNPS1,SLU7,SRSF1B,SRSF2A,SRSF3B,SRSF4,SRSF5B,SRSF9,SYMPK,THOC2,THOC3,THOC5,THOC6,THOC7,U2AF2A,ZC3H11A	0
mRNA Capping	23	-145833	0	0.141693	CCNH,CDK7,ERCC2,ERCC3,GTF2F2A,GTF2H1,GTF2H2,GTF2H3,GTF2H5,MNAT1,POLR2A,POLR2B,POLR2C,POLR2EB,POLR2F,POLR2GL,POLR2H,POLR2I,POLR2J,POLR2K,POLR2L,RNGTT,RNMT	0
mRNA Splicing - Major Pathway	114	-500853	0	0.000150628	BCAS2,BUD31,CLP1,CPSF1,CPSF2,CPSF6,CRNKL1,CSTF1,CSTF2,CTNNBL1,CWC25,CWC27,DDX23,DDX42,DDX46,DDX5,DHX15,EIF4A3,ELAVL1A,FIP1L1B,FUS,GPKOW,GTF2F2A,HNRNPA0A,HNRNPD,HNRNPH1,HNRNPH1L,HNRNPL,HNRNPM,HNRNPUB,HNRPKL,ISY1,LSM3,LSM4,LSM5,LSM6,LSM7,LSM8,MAGOH,NCBP2,NUDT21,PABPN1,PCBP2,PHF5A,POLR2A,POLR2B,POLR2C,POLR2EB,POLR2F,POLR2GL,POLR2H,POLR2I,POLR2J,POLR2K,POLR2L,PPIE,PPIH,PPIL1,PPIL3,PPIL4,PQBP1,PRCC,PR…	0
mRNA Splicing - Minor Pathway	39	-215319	0	0.0377387	DDX23,DDX42,GTF2F2A,NCBP2,POLR2A,POLR2B,POLR2C,POLR2EB,POLR2F,POLR2GL,POLR2H,POLR2I,POLR2J,POLR2K,POLR2L,RNPC3,SF3B1,SF3B2,SF3B3,SF3B4,SF3B5,SNRNP200,SNRNP25,SNRNP35,SNRNP40,SNRPB,SNRPD1,SNRPD2,SNRPD3L,SNRPE,SNRPG,SNU13A,SNU13B,SRSF1B,SRSF2A,YBX1,ZCRB1,ZMAT5,ZRSR2	0
mRNA decay by 3' to 5' exoribonuclease	9	28116	0	1	DCPS,DIS3,EXOSC1,EXOSC2,EXOSC4,EXOSC6,HBS1L,SKIV2L,WDR61	1
mRNA decay by 5' to 3' exoribonuclease	10	-100414	0	0.0654649	DCP2,DDX6,EDC4,LSM1,LSM3,LSM4,LSM5,LSM6,LSM7,PATL1	0
mTOR signalling	11	-46332	0	1	AKT1S1,LAMTOR1,LAMTOR3,LAMTOR4,LAMTOR5,MLST8,RPTOR,RRAGD,SLC38A9,YWHABA,YWHABB	0
mTORC1-mediated signalling	16	-69194	0	1	AKT1S1,EEF2K,EIF4BA,EIF4EA,EIF4EBP1,LAMTOR1,LAMTOR3,LAMTOR4,LAMTOR5,MLST8,RPS6,RPTOR,RRAGD,SLC38A9,YWHABA,YWHABB	0
p130Cas linkage to MAPK signaling for integrins	7	56129	0	1	APBB1IP,CRK,FN1A,RAP1AB,RAP1B,SRC,VWF	1
p38MAPK events	4	-32576	0	1	HRASB,MAPK11,MAPK14A,MAPKAPK2A	0
p53-Dependent G1 DNA Damage Response	3	-27990	0	1	CCNE1,CDK2,CDKN1BB	0
p75NTR recruits signalling complexes	11	45599	0	1	IKBKB,IRAK1,MYD88,NGFRA,PRKCI,RPS27A,SQSTM1,TRAF6,UBA52,UBB,UBC	1
snRNP Assembly	27	-75276	0	1	AAAS,GEMIN5,GEMIN7,GEMIN8,NDC1,NUP153,NUP188,NUP210,NUP35,NUP54,NUP62L,NUP85,NUP93,NUP98,Nup42,RAE1,SEC13,SEH1L,SMN1,SNRPB,SNRPD1,SNRPD2,SNRPD3L,SNRPE,SNRPG,SNUPN,TPRB	0
trans-Golgi Network Vesicle Budding	4	-23231	0	1	ARF1,SNAP23.1,VAMP2,VAMP8	0

## Sheet: KEGG
KEGG pathway enrichment/depletion analysis for mcu mutants
#Name	Hits	Score	Expected Score	P-value	Info	Regulation_direction
2-Oxocarboxylic acid metabolism	15	-79725	0	0.636062	ACO1,ACO2,ACY1,BCAT1,BCAT2,CS,GOT1,GOT2A,GOT2B,IDH1,IDH2,IDH3A,IDH3B,IDH3G,NAGS	0
ABC transporters	29	190379	0	0.0116662	ABCA1A,ABCA1B,ABCA3B,ABCA5,ABCB10,ABCB11A,ABCB5,ABCB6A,ABCB7,ABCB8,ABCB9,ABCC1,ABCC12,ABCC2,ABCC4,ABCC5,ABCC6A,ABCC9,ABCD1,ABCD3A,ABCD4,ABCG1,ABCG2A,ABCG4A,ABCG5,Abcc10,CFTR,LOC100537809,TAP1	1
AGE-RAGE signaling pathway in diabetic complications	103	185481	0	1	AGT,AGTR1B,AKT1,AKT2,AKT2L,AKT3A,AKT3B,BAXA,BCL2A,BCL2B,CASP3A,CASP3B,CCND1,CDC42,CDC42L,CDC42L2,CDK4,CDKN1BA,CDKN1BB,COL1A1A,COL1A1B,COL1A2,CXCL8A,CXCL8B.3,CYBB,EDN1,EGR1,F3A,F3B,FN1A,HRASA,HRASB,JAK2A,JAK2B,JUN,KRAS,MAPK1,MAPK10,MAPK11,MAPK12A,MAPK13,MAPK14A,MAPK14B,MAPK3,MAPK8A,MAPK8B,MAPK9,MMP2,NFATC1,NOX1,NRAS,PIK3CA,PIK3CB,PIK3CD,PIK3R1,PIK3R2,PIK3R3B,PIM1,PLCB3,PLCD1A,PLCD1B,PLCD3A,PLCD3B,…	1
Adherens junction	78	268404	0	0.0761858	ACP1,ACTB1,ACTB2,ACTN1,BAIAP2A,CDC42,CDC42L,CDC42L2,CDH1,CSNK2A1,CSNK2A2A,CSNK2A2B,CSNK2A4,CSNK2B,CTNNA1,CTNNA2,CTNNB1,CTNND1,EGFRA,ERBB2,FER,FGFR1A,FYNA,FYNB,INSRA,INSRB,IQGAP1,LEF1,LMO7A,MAP3K7,MAPK1,MAPK3,MET,NECTIN1B,NECTIN3B,NLK1,NLK2,PARD3AB,PTPN1,PTPN6,PTPRB,PTPRFA,PTPRFB,PTPRJA,RAC1A,RAC2,RAC3A,RAC3B,RHOAA,RHOAB,RHOAC,RHOCB,Rac1B,SI:CH73-362M14.4,SI:DKEY-101K6.5,SI:DKEY-222B8.1,SMAD3A,SMA…	1
Adipocytokine signaling pathway	71	156363	0	0.949519	ACSBG1,ACSL1A,ACSL1B,ACSL3A,ACSL3B,ACSL4A,ACSL4B,ACSL5,ADIPOR1A,ADIPOR1B,ADIPOR2,AGRP,AKT1,AKT2,AKT2L,AKT3A,AKT3B,CAMKK1B,CD36,CHUK,CPT1AA,CPT1AB,G6PC3,G6PCA.1,G6PCA.2,IKBKB,IKBKG,IRS1,IRS2A,IRS2B,IRS4A,JAK2A,JAK2B,LEPR,MAPK10,MAPK8A,MAPK8B,MAPK9,MTOR,NFKBIAA,NFKBIAB,NFKBIE,NPY,PCK1,PCK2,POMCA,PPARAB,PRKAA1,PRKAA2,PRKAB1A,PRKAB1B,PRKAG1,PRKAG2A,PRKAG3B,PRKCQ,PTPN11A,PTPN11B,RELA,RXRAA,RXRBA,RXRGB…	1
Adrenergic signaling in cardiomyocytes	168	374610	0	0.112562	ACTC1A,ACTC1B,ADCY1A,ADCY1B,ADCY2B,ADCY5,ADCY6A,ADCY7,ADCY8,ADRA1BB,ADRA1D,ADRB1,ADRB2A,ADRB2B,ADRB3A,AGT,AGTR1B,AGTR2,AKT1,AKT2,AKT2L,AKT3A,AKT3B,ATF2,ATF4A,ATF4B,ATF7B,ATP1A1A.2,ATP1A1A.3,ATP1A1A.4,ATP1A1A.5,ATP1A1B,ATP1A2A,ATP1A3A,ATP1A3B,ATP1B1A,ATP1B1B,ATP1B2A,ATP1B2B,ATP1B3A,ATP1B3B,ATP1B4,ATP2A1,ATP2A1L,ATP2A2A,ATP2A2B,ATP2A3,ATP2B1A,ATP2B1B,ATP2B2,ATP2B3A,ATP2B3B,BCL2A,BCL2B,CACNA1C,CACNA…	1
Alanine, aspartate and glutamate metabolism	36	-78921	0	1	ABAT,ADSL,ADSSL,AGXT2,AGXTA,AGXTB,ALDH4A1,ALDH5A1,ASL,ASNS,ASPA,ASRGL1,ASS1,Adss1,Adss2,CAD,GAD1B,GAD2,GFPT1,GFPT2,GLSA,GLUD1A,GLUD1B,GLULA,GLULB,GLULC,GOT1,GOT2A,GOT2B,NAT8L,NIT2,PPAT,RIMKLA,SI:CH211-256M1.8,SI:DKEY-103J14.5,ZGC:163121	0
Amino sugar and nucleotide sugar metabolism	50	-222806	0	0.0534168	AMDHD2,CHIA.2,CHIA.3,CHIA.4,CHIA.6,CHS1,CMAH,CMASA,CMASB,CYB5R1,CYB5R2,CYB5R3,CYB5R4,FPGT,GALE,GALK1,GALT,GFPT1,GFPT2,GKUP,GMDS,GMPPAA,GMPPAB,GMPPB,GNE,GNPDA1,GNPDA2,GNPNAT1,GPIB,GPIa,HEXA,HEXB,HK1,HK2,HKDC1,MPI,NAGK,NANP,NANSA,NPL,PGM1,PGM2,PGM3,PMM2,RENBP,TSTA3,UAP1L1,UGDH,UGP2A,UXS1	0
Aminoacyl-tRNA biosynthesis	32	91995	0	1	AARS1,CARS1,CARS2,DARS1,DARS2,EPRS1,FARS2,FARSA,FARSB,GATB,GATC,HARS,IARS2,Kars1,LARS2,MARS1,MTFMT,NARS2,PARS2,QARS1,QRSL1,RARS1,RARS2,SARS2,SEPSECS,Sars1,Tars1,VARS1,VARS2,WARS2,YARS1,YARS2	1
Apelin signaling pathway	135	228447	0	0.805128	ACTA2,ADCY1A,ADCY1B,ADCY2B,ADCY5,ADCY6A,ADCY7,ADCY8,AGTR1B,AKT1,AKT2,AKT2L,AKT3A,AKT3B,APLN,APLNRA,APLNRB,BECN1,CALM1A,CALM1B,CALM2A,CALM3A,CALM3B,CALML4A,CAMK4,CCN2A,CCND1,CDH1,EGR1,GABARAPA,GABARAPB,GABARAPL2,GNA11A,GNA13A,GNA14,GNA15.1,GNAI1,GNAI2A,GNAI2B,GNAI3,GNAIA,GNAQ,GNB1A,GNB1B,GNB2,GNB3A,GNB3B,GNB5A,GNB5B,GNG10,GNG12A,GNG13A,GNG13B,GNG2,GNG3,GNG5,GNG7,GNG8,GNGT1,GNGT2A,HDAC4,HRASA,HRASB…	1
Apoptosis	129	-243843	0	0.583704	ACTB1,ACTB2,AIFM1,AKT1,AKT2,AKT2L,AKT3A,AKT3B,APAF1,ATF4A,ATF4B,ATM,BADB,BAXA,BCL2A,BCL2B,BCL2L1,BIDA,BIRC2,BIRC5A,CAPN1A,CAPN1B,CAPN2A,CAPN2B,CASP10,CASP2,CASP3A,CASP3B,CASP6A,CASP7,CASP8,CASP9,CFLARA,CHUK,CSF2RB,CTSBA,CTSBB,CTSC,CTSD,CTSF,CTSH,CTSK,CTSL.1,CTSLA,CTSS1,CTSS2.1,CTSS2.2,CTSZ,CYCSB,DAB2IPB,DAXX,DFFA,DFFB,DIABLOA,EIF2AK3,EIF2S1B,ENDOG,FADD,FOSAA,FOSAB,GADD45AA,GADD45AB,GADD45BA,GADD4…	0
Arachidonic acid metabolism	36	-127242	0	0.587554	ALOX12,ALOX5A,CBR1,CBR1L,CYP2P7,CYP2P8,CYP2U1,EPHX2,GGT1A,GGT1B,GGT5A,GPX1A,GPX7,GPX8,LTA4H,LTC4S,PLA2G12A,PLA2G12B,PLA2G1B,PLA2G4AA,PLA2G4F.1,PLA2G6,PROCA1,PRXL2B,PTGDSB.1,PTGDSB.2,PTGES,PTGES3A,PTGES3B,PTGESL,PTGIS,PTGS1,PTGS2A,PTGS2B,RARRES3L,TBXAS1	0
Arginine and proline metabolism	45	-198351	0	0.0879618	AGMAT,ALDH16A1,ALDH18A1,ALDH2.1,ALDH2.2,ALDH3A1,ALDH3A2A,ALDH3A2B,ALDH4A1,ALDH7A1,ALDH9A1A.1,ALDH9A1B,AMD1,AOC1,ARG2,CKBA,CKMA,CKMB,CKMT1,CKMT2A,CKMT2B,CNDP2,DAO.2,GAMT,GATM,GOT1,GOT2A,GOT2B,HOGA1,LAP3,NOS1,NOS2B,OAT,ODC1,P4HA1A,P4HA1B,P4HA2,PAOX1,PYCR1A,PYCR1B,SAT1A.2,SAT2B,SMOX,SMS,SRM	0
Arginine biosynthesis	17	-98160	0	0.348162	ACY1,ARG2,ASL,ASS1,GLSA,GLUD1A,GLUD1B,GLULA,GLULB,GLULC,GOT1,GOT2A,GOT2B,NAGS,NOS1,NOS2B,OTC	0
Ascorbate and aldarate metabolism	15	-123399	0	0.0380758	ALDH16A1,ALDH2.1,ALDH2.2,ALDH3A1,ALDH3A2A,ALDH3A2B,ALDH7A1,ALDH9A1A.1,ALDH9A1B,GKUP,MIOX,RGN,UGDH,UGT1AB,UGT5G1	0
Autophagy - animal	144	270234	0	0.475316	AKT1,AKT1S1,AKT2,AKT2L,AKT3A,AKT3B,AMBRA1A,AMBRA1B,ATG10,ATG101,ATG12,ATG13,ATG16L1,ATG3,ATG4A,ATG4B,ATG4C,ATG4DA,ATG5,ATG9A,ATG9B,BADB,BCL2A,BCL2B,BCL2L1,BECN1,BNIP3,BNIP4,CAMKK1B,CFLARA,CTSBA,CTSBB,CTSD,CTSL.1,CTSLA,DAPK1,DAPK2A,DAPK2B,DAPK3,DDIT4,DEPTOR,EIF2AK3,EIF2S1B,GABARAPA,GABARAPB,GABARAPL2,HIF1AB,HMGB1A,HMGB1B,HRASA,HRASB,IGBP1,INS,IRS1,IRS2A,IRS2B,IRS4A,KRAS,LAMP1B,MAP2K1,MAP2K2A,MAP2K…	1
Autophagy - other	27	-91530	0	1	ATG10,ATG101,ATG12,ATG13,ATG16L1,ATG3,ATG4A,ATG4B,ATG4C,ATG4DA,ATG5,ATG9A,ATG9B,BECN1,GABARAPA,GABARAPB,GABARAPL2,IGBP1,MLST8,MTOR,PIK3C3,PPP2CAA,PPP2CAB,PPP2CB,RPTOR,ULK2,WIPI1	0
Basal transcription factors	35	-157383	0	0.18864	CCNH,CDK7,ERCC2,ERCC3,GTF2A1,GTF2A1L,GTF2A2,GTF2B,GTF2E1,GTF2E2,GTF2F1,GTF2F2A,GTF2H1,GTF2H2,GTF2H3,GTF2H4,GTF2H5,MNAT1,SI:DKEY-219C3.2,TAF1,TAF10,TAF11,TAF12,TAF13,TAF2,TAF3,TAF5,TAF5L,TAF6,TAF6L,TAF7,TAF8,TAF9,TBP,TBPL1	0
Base excision repair	31	-152716	0	0.155442	APEX1,APEX2,FEN1,HMGB1A,HMGB1B,LIG1,LIG3,MPG,NEIL1,NEIL3,NTHL1,OGG1,PARP1,PARP2,PARP3,PCNA,POLB,POLD1,POLD2,POLD3,POLE,POLE2,POLE3,POLL,SMUG1,TDG.1,TDG.2,UNGA,XRCC1,ZGC:110224,ZGC:110269	0
Biosynthesis of amino acids	77	-291900	0	0.0314926	ACO1,ACO2,ACY1,ALDH18A1,ALDOAA,ALDOAB,ALDOB,ALDOCA,ALDOCB,ARG2,ASL,ASNS,ASS1,BCAT1,BCAT2,CBSA,CBSB,CS,CTH,ENO1A,ENO1B,ENO2,ENO3,ENO4,GAPDH,GLULA,GLULB,GLULC,GOT1,GOT2A,GOT2B,IDH1,IDH2,IDH3A,IDH3B,IDH3G,MAT1A,MAT2AA,MAT2AB,MAT2AL,MAT2B,MTR,NAGS,OTC,PAH,PCXA,PCXB,PFKLA,PFKLB,PFKMA,PFKMB,PFKPA,PGAM1A,PGAM1B,PGAM2,PGK1,PHGDH,PKLR,PKMA,PKMB,PRPS1B,PSAT1,PSPH,PYCR1A,PYCR1B,RPE,RPIA,SDSL,SHMT1,SHMT2,TAL…	0
Biosynthesis of unsaturated fatty acids	25	-94449	0	0.876643	ACOT20,ACOT7,ACOX1,ACOX3,Acaa1,ELOVL1B,ELOVL2,ELOVL4A,ELOVL4B,ELOVL5,ELOVL6,ELOVL7A,ELOVL7B,ELOVL8B,FADS2,HACD1,HACD2,HACD3,HSD17B12A,HSD17B12B,HSD17B4,SCDB,SCP2A,TECRA,TECRB	0
Biotin metabolism	2	-17892	0	1	BTD,OXSM	0
Butanoate metabolism	21	-70425	0	1	AACS,ABAT,ACADS,ACAT1,ACAT2,ACSM3,ALDH5A1,BDH1,BDH2,ECHS1,EHHADH,GAD1B,GAD2,HADH,HADHAA,HADHAB,HMGCL,L2HGDH,OXCT1A,OXCT1B,ZGC:163121	0
C-type lectin receptor signaling pathway	90	165033	0	1	AKT1,AKT2,AKT2L,AKT3A,AKT3B,ARHGEF12A,BCL10,CALM1A,CALM1B,CALM2A,CALM3A,CALM3B,CALML4A,CARD9,CASP10,CASP8,CASPA,CBLB,CHUK,CYLDA,CYLDL,EGR2B,EGR3,FCER1G,HRASA,HRASB,IKBKB,IKBKE,IKBKG,IRF9,ITPR3,JUN,KRAS,MALT2,MAP3K14A,MAPK1,MAPK10,MAPK11,MAPK12A,MAPK13,MAPK14A,MAPK14B,MAPK3,MAPK8A,MAPK8B,MAPK9,MAPKAPK2A,MRAS,NFATC1,NFATC3B,NFATC4,NFKB2,NFKBIAA,NFKBIAB,NRAS,PAK1,PIK3CA,PIK3CB,PIK3CD,PIK3R1,PIK3R2,P…	1
Caffeine metabolism	4	-33354	0	1	SI:DKEY-78A14.4,UOX,XDH,ZGC:101040	0
Calcium signaling pathway	167	390861	0	0.0803498	ADCY1A,ADCY1B,ADCY2B,ADCY7,ADCY8,ADORA2AB,ADRA1BB,ADRA1D,ADRB1,ADRB2A,ADRB2B,ADRB3A,AGTR1B,ATP2A1,ATP2A1L,ATP2A2A,ATP2A2B,ATP2A3,ATP2B1A,ATP2B1B,ATP2B2,ATP2B3A,ATP2B3B,AVPR1AA,AVPR1AB,BDKRB1,CACNA1AB,CACNA1BA,CACNA1C,CACNA1DA,CACNA1FB,CACNA1SA,CACNA1SB,CALM1A,CALM1B,CALM2A,CALM3A,CALM3B,CALML4A,CAMK1DA,CAMK1DB,CAMK1GB,CAMK2A,CAMK2B1,CAMK2D1,CAMK2D2,CAMK2G1,CAMK4,CASQ1A,CASQ1B,CASQ2,CCKAR,CHRM2A,C…	1
Carbon metabolism	119	-484855	0	0.000305243	ACADS,ACAT1,ACAT2,ACO1,ACO2,ACOX1,ACOX3,ACSS1,ACSS2,ADH5,ADPGK,ADPGK2,AGXTA,AGXTB,ALDH6A1,ALDOAA,ALDOAB,ALDOB,ALDOCA,ALDOCB,AMT,CAT,CS,DLAT,DLDH,DLST,ECHS1,EHHADH,ENO1A,ENO1B,ENO2,ENO3,ENO4,ESD,FBP1A,FBP1B,FBP2,FH,GAPDH,GCSHA,GCSHB,GLDC,GLUD1A,GLUD1B,GLYCTK,GOT1,GOT2A,GOT2B,GPIB,GPIa,HADHAA,HADHAB,HAO1,HAO2,HIBCH,HK1,HK2,HKDC1,IDH1,IDH2,IDH3A,IDH3B,IDH3G,MCEE,MDH1AA,MDH2,ME1,ME2,ME3,MTHFR,OGDHA,O…	0
Cardiac muscle contraction	97	-281567	0	0.121486	ACTC1A,ACTC1B,ATP1A1A.2,ATP1A1A.3,ATP1A1A.4,ATP1A1A.5,ATP1A1B,ATP1A2A,ATP1A3A,ATP1A3B,ATP1B1A,ATP1B1B,ATP1B2A,ATP1B2B,ATP1B3A,ATP1B3B,ATP1B4,ATP2A1,ATP2A1L,ATP2A2A,ATP2A2B,ATP2A3,CACNA1C,CACNA1DA,CACNA1FB,CACNA1SA,CACNA1SB,CACNA2D1A,CACNA2D2B,CACNA2D3,CACNB1,CACNB2A,CACNB3A,CACNB4A,CACNB4B,CACNG1A,CACNG2A,CACNG3B,CACNG4B,CACNG5A,CACNG5B,CACNG6A,CACNG6B,CACNG7A,CACNG8B,CASQ2,COX4I1,COX4I1L,COX4I2,…	0
Cell adhesion molecules (CAMs)	88	230255	0	0.336371	ALCAMA,CADM1A,CADM1B,CADM3,CD226,CD276,CD40,CD99,CD99L2,CDH1,CDH15,CDH2,CDH5,CLDN1,CLDN11A,CLDN11B,CLDN15A,CLDN15LA,CLDN15LB,CLDN19,CLDN2,CLDN5A,CLDN5B,CLDN7A,CLDN7B,CLDNA,CLDNB,CLDNC,CLDNE,CLDNF,CLDNH,CLDNJ,CLDNK,CNTN1A,CNTN2,CNTNAP1,CNTNAP2A,Cd28l,F11R.1,IGSF11,ITGA4,ITGA6A,ITGA6B,ITGA9,ITGAV,ITGB1A,ITGB1B.2,ITGB2,JAM2A,JAM3B,L1CAMA,LRRC4.1,LRRC4.2,LRRC4BB,LRRC4CA,MAG,MPZ,MPZL1L,NCAM1A,NCAM1B,N…	1
Cell cycle	120	-276558	0	0.281234	ABL1,ANAPC10,ANAPC11,ANAPC13,ANAPC2,ANAPC4,ANAPC7,ATM,BUB1,BUB1BB,BUB3,CCNA2,CCNB1,CCNB2,CCNB3,CCND1,CCND2A,CCNE1,CCNE2,CCNH,CDC14AA,CDC14AB,CDC14B,CDC16,CDC20,CDC23,CDC25B,CDC26,CDC27,CDC45,CDC6,CDC7,CDK1,CDK2,CDK4,CDK6,CDK7,CDKN1A,CDKN1BA,CDKN1BB,CDKN1CA,CDKN2C,CDKN2D,CHEK1,CHEK2,CUL1A,CUL1B,DBF4,E2F3,E2F4,E2F5,ESPL1,FZR1A,GADD45AA,GADD45AB,GADD45BA,GADD45BB,GADD45GA,GSK3AA,GSK3BA,HDAC1,MAD1L1,…	0
Cellular senescence	150	-242955	0	0.801219	AKT1,AKT2,AKT2L,AKT3A,AKT3B,ATM,CACNA1DA,CALM1A,CALM1B,CALM2A,CALM3A,CALM3B,CALML4A,CAPN1A,CAPN1B,CAPN2A,CAPN2B,CCNA2,CCNB1,CCNB2,CCNB3,CCND1,CCND2A,CCNE1,CCNE2,CDK1,CDK2,CDK4,CDK6,CDKN1A,CHEK1,CHEK2,CXCL8A,CXCL8B.3,E2F3,E2F4,E2F5,EIF4EBP1,FBXW11A,FBXW11B,FOXM1,FOXO3B,GADD45AA,GADD45AB,GADD45BA,GADD45BB,GADD45GA,HIPK2,HIPK3A,HIPK3B,HRASA,HRASB,IGFBP3,ITPR3,KRAS,LIN37,LIN52,LIN54,LIN9,MAP2K1,MAP2K…	0
Citrate cycle (TCA cycle)	33	-92319	0	1	ACLYA,ACO1,ACO2,CS,DLAT,DLDH,DLST,FH,IDH1,IDH2,IDH3A,IDH3B,IDH3G,MDH1AA,MDH2,OGDHA,OGDHB,OGDHL,PCK1,PCK2,PCXA,PCXB,PDHA1A,PDHA1B,PDHB,SDHA,SDHB,SDHC,SDHDA,SDHDB,SUCLA2,SUCLG1,SUCLG2	0
Cysteine and methionine metabolism	48	-207444	0	0.0810194	ADI1,AGXT2,AHCY,AHCYL1,AHCYL2B,AMD1,APIP,BCAT1,BCAT2,BHMT,CBSA,CBSB,CDO1,CTH,DNMT1,DNMT3AA,DNMT3AB,DNMT3BA,DNMT3BB.1,DNMT3BB.2,ENOPH1,GCLC,GCLM,GOT1,GOT2A,GOT2B,GSS,KYAT1,LDHA,LDHBA,LDHBB,MAT1A,MAT2AA,MAT2AB,MAT2AL,MAT2B,MDH1AA,MDH2,MRI1,MTAP,MTR,PHGDH,PSAT1,SDSL,SMS,SRM,TAT,ZGC:172121	0
Cytokine-cytokine receptor interaction	90	117162	0	1	ACKR3B,ACVR1BA,ACVR1L,ACVR2AA,ACVR2BA,AMH,BMP16,BMP3,BMP4,BMP5,BMP6,BMP7A,BMP7B,BMP8A,BMPR1AA,BMPR1AB,BMPR1BA,BMPR1BB,BMPR2A,BMPR2B,CCL20B,CCL25B,CCL38.6,CCL39.6,CCR9A,CD40,CNTFR,CRFB16,CRFB2,CSF1A,CSF1RA,CSF2RB,CXCL12A,CXCL12B,CXCL14,CXCL8A,CXCL8B.3,CXCR3.2,CXCR4A,CXCR4B,EDAR,EPOR,GDF10A,GDF10B,GDF3,GDF5,GDF6A,GHRA,HDR,IL10RB,IL12RB2,IL13RA1,IL13RA2,IL15,IL16,IL17RA1A,IL20RA,IL2RB,IL2RGA,IL34,IL…	1
Cytosolic DNA-sensing pathway	32	-133206	0	0.3642	ADAR,CASPA,CCL39.6,CHUK,IKBKB,IKBKE,IKBKG,IRF7,MAVS,NFKBIAA,NFKBIAB,POLR1C,POLR1D,POLR2EB,POLR2F,POLR2H,POLR2K,POLR2L,POLR3A,POLR3C,POLR3D,POLR3E,POLR3F,POLR3G,POLR3GLB,POLR3H,POLR3K,PYCARD,RELA,RIPK1L,STING1,TBK1	0
D-Glutamine and D-glutamate metabolism	4	-32779	0	1	DGLUCY,GLSA,GLUD1A,GLUD1B	0
DNA replication	32	-73176	0	1	FEN1,LIG1,MCM2,MCM3,MCM4,MCM5,MCM6,MCM7,PCNA,POLA1,POLA2,POLD1,POLD2,POLD3,POLE,POLE2,POLE3,PRIM1,PRIM2,RFC1,RFC3,RFC4,RFC5,RNASEH1,RNASEH2A,RNASEH2B,RNASEH2C,RPA1,RPA2,RPA3,SSBP1,ZGC:110269	0
Drug metabolism - cytochrome P450	27	-194481	0	0.00547253	ADH5,ALDH1A3,ALDH3B1,AOX5,AOX6,FMO5,GSTA.1,GSTA.2,GSTK1,GSTM.1,GSTM.2,GSTM.3,GSTO1,GSTO2,GSTP1,GSTP2,GSTR,GSTT1A,GSTT1B,GSTT2,MGST1.1,MGST1.2,MGST2,MGST3A,MGST3B,UGT1AB,UGT5G1	0
Drug metabolism - other enzymes	52	-311951	0	0.000338785	CDAB,CES2A,DPYDB,DPYS,GMPS,GSTA.1,GSTA.2,GSTM.1,GSTM.2,GSTM.3,GSTO1,GSTO2,GSTP1,GSTP2,GSTR,GSTT1A,GSTT1B,GSTT2,GUSB,IMPDH1A,IMPDH1B,IMPDH2,ITPA,MGST1.1,MGST1.2,MGST2,MGST3A,MGST3B,NME2A,NME2B.2,NME4,NME6,NME7,RRM1,RRM2,RRM2B,SI:CH211-243J20.2,SI:DKEY-78A14.4,TK1,TK2,TPMT.1,UCK1,UCK2A,UCK2B,UGT1AB,UGT5G1,UMPS,UPB1,UPP1,UPP2,XDH,ZGC:101040	0
ECM-receptor interaction	66	407988	0	1.12537e-05	AGRN,CD36,CHAD,COL1A1A,COL1A1B,COL1A2,COL2A1A,COL2A1B,COL6A1,COL9A1A,COL9A1B,COL9A2,COL9A3,COMP,DAG1,FN1A,FRAS1,FREM1A,FREM1B,FREM2A,FREM2B,GP1BB,HMMR,ITGA11A,ITGA2.2,ITGA3A,ITGA3B,ITGA4,ITGA5,ITGA6A,ITGA6B,ITGA9,ITGAV,ITGB1A,ITGB1B.2,ITGB3B,ITGB4,ITGB5,ITGB6,LAMA1,LAMA2,LAMA4,LAMA5,LAMB1A,LAMB2,LAMB4,LAMC1,LAMC3,NPNTA,RELN,SDC4,SV2,SV2A,SV2BB,SV2CA,THBS1B,THBS2A,THBS3A,THBS4A,THBS4B,TNC,TNN,TNR,…	1
Endocytosis	242	309564	0	0.801219	ACAP1,ACAP3B,AGAP1,AGAP2,AMPH,AP2B1,AP2M1A,AP2M1B,AP2S1,ARF2A,ARF2B,ARF3A,ARF3B,ARF6A,ARF6B,ARFGAP2,ARFGAP3,ARFGEF2,ARPC1A,ARPC1B,ARPC2,ARPC3,ARPC4,ARPC4L,ARPC5A,ARPC5B,ARPC5LA,ARPC5LB,ARR3A,ARR3B,ARRB1,ARRB2A,ARRB2B,ASAP1A,ASAP1B,ASAP2A,ASAP2B,Bin1b,CAPZA1A,CAPZA1B,CAPZB,CAV1,CAV2,CAV3,CBL,CBLB,CBLC,CDC42,CDC42L,CDC42L2,CHMP1A,CHMP1B,CHMP2A,CHMP2BA,CHMP2BB,CHMP3,CHMP4BA,CHMP4BB,CHMP4C,CHMP5B,CHM…	1
ErbB signaling pathway	90	460656	0	3.16621e-05	ABL1,ABL2,AKT1,AKT2,AKT2L,AKT3A,AKT3B,ARAF,BADB,BRAF,BTC,CAMK2A,CAMK2B1,CAMK2D1,CAMK2D2,CAMK2G1,CBL,CBLB,CDKN1A,CDKN1BA,CDKN1BB,CRK,CRKL,EGFRA,EIF4EBP1,ERBB2,ERBB3A,ERBB3B,ERBB4A,GAB1,GRB2A,GRB2B,GSK3AA,GSK3BA,HBEGFA,HRASA,HRASB,JUN,KRAS,MAP2K1,MAP2K2A,MAP2K2B,MAP2K4A,MAP2K4B,MAP2K7,MAPK1,MAPK10,MAPK3,MAPK8A,MAPK8B,MAPK9,MTOR,Mycb,NCK1B,NCK2A,NCK2B,NRAS,NRG1,NRG2B,NRG3B,PAK1,PAK2A,PAK2B,PAK4,PAK6…	1
Ether lipid metabolism	32	-128184	0	0.430751	AGPS,CEPT1B,CHPT1,ENPP2,ENPP6,GAL3ST1A,GDPD1,GDPD3A,LPCAT1,LPCAT2,LPCAT4,PAFAH1B1A,PAFAH1B1B,PAFAH1B2,PAFAH1B3,PLA2G12A,PLA2G12B,PLA2G1B,PLA2G4AA,PLA2G4F.1,PLA2G6,PLA2G7,PLD3,PLPP1A,PLPP2A,PLPP2B,PLPP3,PPAP2D,PROCA1,Pld1a,RARRES3L,TMEM86B	0
Fanconi anemia pathway	40	-98875	0	1	ATRIP,BRCA2,BRIP1,CENPS,CENPX,EME1,ERCC1,ERCC4,FAAP24,FAN1,FANCC,FANCD2,FANCE,FANCF,FANCG,FANCI,HER6,HER9,MLH1,MUS81,POLH,POLI,POLK,RAD51,RAD51C,REV1,RMI1,RMI2,RPA1,RPA2,RPA3,SLX1B,SLX4,TELO2,TOP3A,TOP3B,UBE2T,USP1,WDR48A,WDR48B	0
Fatty acid biosynthesis	15	39417	0	1	ACACA,ACSBG1,ACSL1A,ACSL1B,ACSL3A,ACSL3B,ACSL4A,ACSL4B,ACSL5,CBR4,FASN,MCAT,MECR,OLAH,OXSM	1
Fatty acid degradation	38	-177786	0	0.110633	ACAA2,ACADL,ACADM,ACADS,ACADVL,ACAT1,ACAT2,ACOX1,ACOX3,ACSBG1,ACSL1A,ACSL1B,ACSL3A,ACSL3B,ACSL4A,ACSL4B,ACSL5,ADH5,ALDH16A1,ALDH2.1,ALDH2.2,ALDH3A1,ALDH3A2A,ALDH3A2B,ALDH7A1,ALDH9A1A.1,ALDH9A1B,Acaa1,CPT1AA,CPT1AB,CPT2,ECHS1,EHHADH,GCDHA,GCDHB,HADH,HADHAA,HADHAB	0
Fatty acid elongation	27	-101628	0	0.801219	ACAA2,ACOT20,ACOT7,ECHS1,ELOVL1B,ELOVL2,ELOVL4A,ELOVL4B,ELOVL5,ELOVL6,ELOVL7A,ELOVL7B,ELOVL8B,HACD1,HACD2,HACD3,HADH,HADHAA,HADHAB,HSD17B12A,HSD17B12B,MECR,PPT1,PPT2,TECRA,TECRB,THEM4	0
Fatty acid metabolism	54	-175122	0	0.360841	ACAA2,ACACA,ACADL,ACADM,ACADS,ACADVL,ACAT1,ACAT2,ACOX1,ACOX3,ACSBG1,ACSL1A,ACSL1B,ACSL3A,ACSL3B,ACSL4A,ACSL4B,ACSL5,Acaa1,CBR4,CPT1AA,CPT1AB,CPT2,ECHS1,EHHADH,ELOVL1B,ELOVL2,ELOVL4A,ELOVL4B,ELOVL5,ELOVL6,ELOVL7A,ELOVL7B,ELOVL8B,FADS2,FASN,HACD1,HACD2,HACD3,HADH,HADHAA,HADHAB,HSD17B12A,HSD17B12B,HSD17B4,MCAT,MECR,OXSM,PPT1,PPT2,SCDB,SCP2A,TECRA,TECRB	0
Ferroptosis	33	-152049	0	0.18864	ACSL1A,ACSL1B,ACSL3A,ACSL3B,ACSL4A,ACSL4B,ACSL5,ATG5,CP,CYBB,FTH1A,GCLC,GCLM,GPX4B,GSS,HMOX1A,LPCAT3,MAP1LC3A,MAP1LC3B,NCOA4,PCBP2,SAT1A.2,SAT2B,SLC11A2,SLC39A14,SLC3A2A,SLC3A2B,SLC40A1,SLC7A11,TFA,TFR1A,VDAC2,VDAC3	0
Focal adhesion	191	640711	0	0.000118013	ACTB1,ACTB2,ACTN1,AKT1,AKT2,AKT2L,AKT3A,AKT3B,ARHGAP35A,ARHGAP5,BADB,BCAR1,BCL2A,BCL2B,BIRC2,BRAF,CAPN2A,CAPN2B,CAV1,CAV2,CAV3,CCND1,CCND2A,CDC42,CDC42L,CDC42L2,CHAD,COL1A1A,COL1A1B,COL1A2,COL2A1A,COL2A1B,COL6A1,COL9A1A,COL9A1B,COL9A2,COL9A3,COMP,CRK,CRKL,CTNNB1,DOCK1,EGFRA,ERBB2,FLNCA,FLNCB,FLT1,FLT4,FN1A,FYNA,FYNB,GRB2A,GRB2B,GSK3AA,GSK3BA,HGFA,HRASA,HRASB,IGF1,ILK,ITGA11A,ITGA2.2,ITGA3A,ITGA3B…	1
Folate biosynthesis	26	-151075	0	0.0810194	AKR1B1.2,ALPI.1,ALPI.2,ALPL,CBR1,CBR1L,DHFR,FPGS,GCH1,GCH2,GGH,GPHNA,GPHNB,MOCS1,PAH,PCBD1,PTS,QDPRA,QDPRB1,QDPRB2,SPRA,TH,TPH1A,TPH1B,ZGC:153031,ZGC:171566	0
FoxO signaling pathway	139	246982	0	0.649217	AGAP2,AKT1,AKT2,AKT2L,AKT3A,AKT3B,ARAF,ATG12,ATM,BCL6AA,BNIP3,BNIP4,BRAF,CAT,CCNB1,CCNB2,CCNB3,CCND1,CCND2A,CCNG2,CDK2,CDKN1A,CDKN1BA,CDKN1BB,CDKN2D,CHUK,CSNK1E,EGFRA,FBXO25,FBXO32,FOXG1A,FOXO3B,FOXO4,G6PC3,G6PCA.1,G6PCA.2,GABARAPA,GABARAPB,GABARAPL2,GADD45AA,GADD45AB,GADD45BA,GADD45BB,GADD45GA,GRB2A,GRB2B,GRM1A,GRM1B,HOMER1B,HOMER2,HOMER3B,HRASA,HRASB,IGF1,IKBKB,INS,INSRA,INSRB,IRS1,IRS2A,IRS2B,…	1
Fructose and mannose metabolism	38	-149156	0	0.345431	AKR1B1.2,ALDOAA,ALDOAB,ALDOB,ALDOCA,ALDOCB,ENOSF1,FBP1A,FBP1B,FBP2,FPGT,GMDS,GMPPAA,GMPPAB,GMPPB,HK1,HK2,HKDC1,KHK,MPI,PFKFB1,PFKFB2A,PFKFB3,PFKFB4A,PFKFB4B,PFKLA,PFKLB,PFKMA,PFKMB,PFKPA,PMM2,SORD,TIGARA,TIGARB,TKFC,TPI1A,TPI1B,TSTA3	0
Galactose metabolism	26	-88007	0	1	AKR1B1.2,B4GALT1,B4GALT1L,B4GALT2,G6PC3,G6PCA.1,G6PCA.2,GALE,GALK1,GALM,GALT,GANC,GLA,GLB1,HK1,HK2,HKDC1,PFKLA,PFKLB,PFKMA,PFKMB,PFKPA,PGM1,PGM2,SI:CH73-12O23.1,UGP2A	0
Gap junction	86	240390	0	0.235651	ADCY1A,ADCY1B,ADCY2B,ADCY5,ADCY6A,ADCY7,ADCY8,ADRB1,ADRB3A,CDK1,CSNK1DA,CSNK1DB,DRD2A,DRD2B,EGFRA,GJD2B,GNA11A,GNA11B,GNA14,GNA15.1,GNAI1,GNAI2A,GNAI2B,GNAI3,GNAIA,GNAQ,GRB2A,GRB2B,GRM1A,GRM1B,GRM5A,GRM5B,GUCY1A1,GUCY1B1,HRASA,HRASB,HTR2AB,HTR2B,HTR2CL1,ITPR3,KRAS,LPAR1,MAP2K1,MAP2K2A,MAP2K2B,MAP2K5,MAP3K2,MAPK1,MAPK3,MAPK7,NRAS,PDGFAA,PDGFAB,PDGFBB,PDGFRA,PLCB3,PRKACAA,PRKACAB,PRKACBA,PRKACBB,PR…	1
Glutathione metabolism	48	-238668	0	0.0182792	ANPEPB,CHAC1,CHAC2,GCLC,GCLM,GGCTA,GGCTB,GGT1A,GGT1B,GGT5A,GPX1A,GPX4B,GPX7,GPX8,GSR,GSS,GSTA.1,GSTA.2,GSTK1,GSTM.1,GSTM.2,GSTM.3,GSTO1,GSTO2,GSTP1,GSTP2,GSTR,GSTT1A,GSTT1B,GSTT2,IDH1,IDH2,LAP3,MGST1.1,MGST1.2,MGST2,MGST3A,MGST3B,ODC1,OPLAH,PGD,RRM1,RRM2,RRM2B,SMS,SRM,TXNDC12,ZGC:152830	0
Glycerolipid metabolism	48	-123981	0	1	AGK,AGPAT2,AGPAT3,AGPAT4,AGPAT5,AGPAT9L,AKR1A1A,AKR1A1B,AKR1B1.2,ALDH16A1,ALDH2.1,ALDH2.2,ALDH3A1,ALDH3A2A,ALDH3A2B,ALDH7A1,ALDH9A1A.1,ALDH9A1B,CEL.1,CEL.2,DGAT1A,DGAT2,DGKAA,GLA,GLYCTK,GPAM,GPAT2,GPAT3,GPAT4,LCLAT1,LIPCA,LIPG,LPIN1,LPL,MBOAT1,MBOAT2B,MGLL,MOGAT2,PLPP1A,PLPP2A,PLPP2B,PLPP3,PLPP5,PNPLA2,PNPLA3,PPAP2D,SI:DKEY-172J4.3,TKFC	0
Glycerophospholipid metabolism	73	-189577	0	0.493346	ACHE,ADPRM,AGPAT2,AGPAT3,AGPAT4,AGPAT5,AGPAT9L,CDIPT,CDS1,CDS2,CEPT1B,CHATA,CHKA,CHKB,CHPT1,CRLS1,DGKAA,ETNPPL,GNPAT,GPAM,GPAT2,GPAT3,GPAT4,GPCPD1,GPD1A,GPD1B,GPD1C,GPD1L,GPD2,LCLAT1,LPCAT1,LPCAT2,LPCAT3,LPCAT4,LPGAT1,LPIN1,LYPLA1,LYPLA2,MBOAT1,MBOAT2B,MBOAT7,PCYT1AA,PCYT1AB,PCYT1BA,PCYT1BB,PCYT2,PEMT,PGS1,PHOSPHO1,PHYKPL,PISD,PLA2G12A,PLA2G12B,PLA2G1B,PLA2G4AA,PLA2G4F.1,PLA2G6,PLD3,PLPP1A,PLPP2A…	0
Glycine, serine and threonine metabolism	38	-187031	0	0.0742073	AGXT2,AGXTA,AGXTB,ALAS1,ALAS2,ALDH7A1,AMT,BHMT,BPGM,CBSA,CBSB,CHDH,CTH,DAO.2,DLDH,GAMT,GATM,GCAT,GCSHA,GCSHB,GLDC,GLYCTK,GNMT,GRHPRA,GRHPRB,PGAM1A,PGAM1B,PGAM2,PHGDH,PIPOX,PSAT1,PSPH,SARDH,SDSL,SHMT1,SHMT2,TDH,THA1	0
Glycolysis / Gluconeogenesis	71	-367150	0	0.000338785	ACSS1,ACSS2,ADH5,ADPGK,ADPGK2,AKR1A1A,AKR1A1B,ALDH16A1,ALDH1A3,ALDH2.1,ALDH2.2,ALDH3A1,ALDH3A2A,ALDH3A2B,ALDH3B1,ALDH7A1,ALDH9A1A.1,ALDH9A1B,ALDOAA,ALDOAB,ALDOB,ALDOCA,ALDOCB,BPGM,DLAT,DLDH,ENO1A,ENO1B,ENO2,ENO3,ENO4,FBP1A,FBP1B,FBP2,G6PC3,G6PCA.1,G6PCA.2,GALM,GAPDH,GAPDHS,GPIB,GPIa,HK1,HK2,HKDC1,LDHA,LDHBA,LDHBB,MINPP1A,MINPP1B,PCK1,PCK2,PDHA1A,PDHA1B,PDHB,PFKLA,PFKLB,PFKMA,PFKMB,PFKPA,PGAM1A,PG…	0
Glycosaminoglycan biosynthesis - chondroitin sulfate / dermatan sulfate	18	91899	0	0.509989	B3GALT6,B3GAT3,B4GALT7,CHPF2,CHPFA,CHST11,CHST12A,CHST14,CHST3A,CHST3B,CHST7,CHSY1,CHSY3,CSGALNACT2,DSE,USTA,XYLT1,XYLT2	1
Glycosaminoglycan biosynthesis - heparan sulfate / heparin	27	122796	0	0.360841	B3GALT6,B3GAT3,B4GALT7,EXT1A,EXT1B,EXT1C,EXT2,EXTL2,EXTL3,GLCEA,GLCEB,HS2ST1A,HS2ST1B,HS3ST1,HS3ST1L1,HS3ST2,HS3ST3B1B,HS6ST1A,HS6ST1B,HS6ST2,NDST1A,NDST1B,NDST2A,NDST3,SI:CH211-216B21.2,XYLT1,XYLT2	1
Glycosaminoglycan biosynthesis - keratan sulfate	12	80292	0	0.363729	B3GNT2B,B3GNT7,B4GALT1,B4GALT1L,B4GALT2,B4GALT4,CHST1,CHST2A,CHST2B,CHST6,ST3GAL2,ST3GAL3B	1
Glycosaminoglycan degradation	15	-42690	0	1	GALNS,GLB1,GNSA,GNSB,GUSB,HEXA,HEXB,HGSNAT,HPSE,HYAL1,HYAL2A,HYAL6,IDS,IDUA,SGSH	0
Glycosphingolipid biosynthesis - ganglio series	11	33970	0	1	B4GALNT1B,GLB1,HEXA,HEXB,SLC33A1,ST3GAL2,ST3GAL5,ST6GALNAC3,ST6GALNAC5A,ST8SIA1,ST8SIA5	1
Glycosphingolipid biosynthesis - globo and isoglobo series	8	-33888	0	1	FUT9A,GBGT1L4,GLA,HEXA,HEXB,NAGA,ST3GAL2,ST8SIA1	0
Glycosphingolipid biosynthesis - lacto and neolacto series	16	71039	0	1	B3GALT1A,B3GALT2,B3GNT2B,B3GNT3.4,B3GNT5A,B3GNT5B,B4GALT1,B4GALT1L,B4GALT2,B4GALT4,FUT9A,SI:CH73-195I19.3,ST3GAL3B,ST3GAL4,ST8SIA1,ZGC:194330	1
Glycosylphosphatidylinositol (GPI)-anchor biosynthesis	20	-86127	0	0.805128	DPM2,GPAA1,PGAP1,PIGA,PIGB,PIGC,PIGF,PIGH,PIGK,PIGL,PIGM,PIGN,PIGO,PIGP,PIGQ,PIGS,PIGU,PIGV,PIGW,PIGX	0
Glyoxylate and dicarboxylate metabolism	34	-213567	0	0.00816657	ACAT1,ACAT2,ACO1,ACO2,ACSS1,ACSS2,AFMID,AGXTA,AGXTB,AMT,CAT,CS,DLDH,GCSHA,GCSHB,GLDC,GLULA,GLULB,GLULC,GLYCTK,GRHPRA,GRHPRB,HAO1,HAO2,HOGA1,HYI,MCEE,MDH1AA,MDH2,PCCA,PCCB,Pgp,SHMT1,SHMT2	0
GnRH signaling pathway	94	262519	0	0.18501	ADCY1A,ADCY1B,ADCY2B,ADCY5,ADCY6A,ADCY7,ADCY8,ATF4A,ATF4B,CACNA1C,CACNA1DA,CACNA1FB,CACNA1SA,CACNA1SB,CALM1A,CALM1B,CALM2A,CALM3A,CALM3B,CALML4A,CAMK2A,CAMK2B1,CAMK2D1,CAMK2D2,CAMK2G1,CDC42,CDC42L,CDC42L2,CGA,EGFRA,EGR1,GNA11A,GNA11B,GNA14,GNA15.1,GNAQ,GNRH3,GNRHR2,GRB2A,GRB2B,HBEGFA,HRASA,HRASB,ITPR3,JUN,KRAS,LHB,MAP2K1,MAP2K2A,MAP2K2B,MAP2K4A,MAP2K4B,MAP2K6,MAP2K7,MAP3K2,MAP3K3,MAP3K4,MAPK1,MAP…	1
Hedgehog signaling pathway	57	134391	0	1	ARR3A,ARR3B,ARRB1,ARRB2A,ARRB2B,BCL2A,BCL2B,BOC,CCND1,CCND2A,CDON,CSNK1A1,CSNK1DA,CSNK1DB,CSNK1E,CSNK1G1,CSNK1G2A,CSNK1G2B,CUL1A,CUL1B,CUL3A,CUL3B,FBXW11A,FBXW11B,GAS1A,GAS1B,GLI1,GLI2A,GLI2B,GLI3,GPR161,GRK3,GSK3AA,GSK3BA,HHIP,IHHA,KIF3A,KIF7,LRP2A,MEGF8,MGRN1A,MGRN1B,MOSMOB,PRKACAA,PRKACAB,PRKACBA,PRKACBB,PTCH1,PTCH2,SHHA,SHHB,SMO,SMURF1,SMURF2,SPOP,SPOPLA,SUFU	1
Herpes simplex virus 1 infection	133	170600	0	1	AKT1,AKT2,AKT2L,AKT3A,AKT3B,ALYREF,APAF1,B2M,B2ML,BADB,BAXA,BCL2A,BCL2B,BCL2L1,BIDA,BIRC2,C3A.2,C3A.3,C3A.6,C5,CALR,CALR3A,CALR3B,CARD9,CASP10,CASP3A,CASP3B,CASP8,CASP9,CCL39.6,CD74A,CFP,CHUK,CRFB2,CYCSB,DAXX,EIF2AK1,EIF2AK2,EIF2AK3,EIF2B1,EIF2B2,EIF2B3,EIF2B4,EIF2B5,EIF2S1B,EIF4EBP1,FADD,HCFC1A,HCFC1B,HCFC2,IFIH1,IKBKB,IKBKE,IKBKG,IL10RB,IRAK1,IRF7,IRF9,ITGA5,ITGB3B,JAK1,JAK2A,JAK2B,MAP3K7,MAVS,…	1
Histidine metabolism	20	-105649	0	0.360841	ALDH16A1,ALDH1A3,ALDH2.1,ALDH2.2,ALDH3A1,ALDH3A2A,ALDH3A2B,ALDH3B1,ALDH7A1,ALDH9A1A.1,ALDH9A1B,AOC1,ASPA,CARNMT1,CNDP2,HAL,HDC,HNMT,SI:CH73-71D17.1,UROC1	0
Homologous recombination	31	78899	0	1	ABRAXAS1,ATM,BABAM1,BABAM2,BRCA2,BRIP1,EME1,MRE11A,MUS81,NBN,POLD1,POLD2,POLD3,RAD50,RAD51,RAD51B,RAD51C,RAD51D,RAD52,RAD54B,RAD54L,RBBP8,RPA1,RPA2,RPA3,SEM1,SSBP1,TOP3A,TOP3B,TOPBP1,XRCC3	1
Inositol phosphate metabolism	68	263528	0	0.0477995	ALDH6A1,CDIPT,IMPA1,IMPA2,IMPAD1,INPP4AB,INPP5F,INPP5KA,INPP5L,INPPL1A,IPMKB,IPPK,ITPK1A,ITPK1B,ITPKA,ITPKB,ITPKCA,MINPP1A,MINPP1B,MIOX,MTM1,MTMR14,MTMR1A,MTMR1B,MTMR2,MTMR3,MTMR6,MTMR7A,MTMR7B,MTMR8,OCRL,PI4K2A,PI4K2B,PI4KAA,PI4KB,PIK3C2B,PIK3C3,PIK3CA,PIK3CB,PIK3CD,PIK3CG,PIKFYVE,PIP4K2AA,PIP4K2CA,PIP5K1AA,PIP5K1AB,PIP5K1BA,PIP5K1BB,PIP5K1CA,PIP5KL1,PLCB3,PLCD1A,PLCD1B,PLCD3A,PLCD3B,PLCD4A,PLCE…	1
Insulin signaling pathway	144	339840	0	0.132275	ACACA,AKT1,AKT2,AKT2L,AKT3A,AKT3B,ARAF,BADB,BRAF,CALM1A,CALM1B,CALM2A,CALM3A,CALM3B,CALML4A,CBL,CBLB,CRK,CRKL,EIF4E1C,EIF4E2,EIF4E2RS1,EIF4EA,EIF4EBP1,EXOC7,FASN,FBP1A,FBP1B,FBP2,FLOT1A,FLOT1B,FLOT2A,FLOT2B,G6PC3,G6PCA.1,G6PCA.2,GRB2A,GRB2B,GSK3AA,GSK3BA,GYS1,GYS2,HK1,HK2,HKDC1,HRASA,HRASB,IKBKB,INPPL1A,INS,INSRA,INSRB,IRS1,IRS2A,IRS2B,IRS4A,KRAS,MAP2K1,MAP2K2A,MAP2K2B,MAPK1,MAPK10,MAPK3,MAPK8A,M…	1
Intestinal immune network for IgA production	13	-63061	0	1	CCL25B,CCR9A,CD40,CXCL12A,CXCL12B,CXCR4A,CXCR4B,IL15,ITGA4,MAP3K14A,SI:BUSM1-266F07.2,TGFB1A,TGFB1B	0
Linoleic acid metabolism	11	-75454	0	0.37631	CYP2P7,CYP2P8,CYP3A65,PLA2G12A,PLA2G12B,PLA2G1B,PLA2G4AA,PLA2G4F.1,PLA2G6,PROCA1,RARRES3L	0
Lipoic acid metabolism	3	-18288	0	1	LIAS,LIPT1,LIPT2	0
Lysine degradation	57	142854	0	0.876643	AASS,ACAT1,ACAT2,ALDH16A1,ALDH2.1,ALDH2.2,ALDH3A1,ALDH3A2A,ALDH3A2B,ALDH7A1,ALDH9A1A.1,ALDH9A1B,ASH1L,BBOX1,COLGALT1,COLGALT2,DHTKD1,DLDH,DLST,ECHS1,EHHADH,EHMT1A,EHMT2,EZH1,EZH2,GCDHA,GCDHB,HADH,HADHAA,HADHAB,HYKK.2,KMT2A,KMT2BB,KMT5AA,KMT5AB,KMT5B,KMT5C,NSD1A,NSD2,PIPOX,PLOD1A,PLOD2,PRDM2B,PRDM9,SETD1A,SETD1BA,SETD2,SETD7,SETDB1A,SETDB1B,SETMAR,SMYD1B,SMYD2A,SMYD2B,SMYD3,SUV39H1B,TMLHE	1
Lysosome	111	-188580	0	1	ABCB9,ACP2,ACP5A,ACP5B,AGA,AP1B1,AP1G1,AP1M1,AP1M2,AP1M3,AP1S1,AP1S2,AP1S3B,AP3D1,AP3M1,AP3M2,AP3S2,AP4B1,AP4E1,AP4M1,AP4S1,ARSA,ASAH1A,ASAH1B,ATP6AP1A,ATP6AP1B,ATP6V0A1A,ATP6V0A1B,ATP6V0A2B,ATP6V0B,ATP6V0CA,ATP6V0CB,ATP6V0D1,ATP6V1H,CD164,CD63,CLN3,CLN5,CLTA,CLTB,CLTCA,CLTCB,CTNS,CTSA,CTSBA,CTSBB,CTSC,CTSD,CTSF,CTSH,CTSK,CTSL.1,CTSLA,CTSS1,CTSS2.1,CTSS2.2,CTSZ,ENTPD4,GALCA,GALCB,GALNS,GBA,GGA1,G…	0
MAPK signaling pathway	279	739854	0	0.000305243	AKT1,AKT2,AKT2L,AKT3A,AKT3B,ANGPT1,ANGPT2A,ARAF,ARR3A,ARR3B,ARRB1,ARRB2A,ARRB2B,ATF2,ATF4A,ATF4B,ATF7B,BRAF,CACNA1AB,CACNA1BA,CACNA1C,CACNA1DA,CACNA1FB,CACNA1SA,CACNA1SB,CACNA2D1A,CACNA2D2B,CACNA2D3,CACNB1,CACNB2A,CACNB3A,CACNB4A,CACNB4B,CACNG1A,CACNG2A,CACNG3B,CACNG4B,CACNG5A,CACNG5B,CACNG6A,CACNG6B,CACNG7A,CACNG8B,CASP3A,CASP3B,CDC25B,CDC42,CDC42L,CDC42L2,CHUK,CRK,CRKL,CSF1A,CSF1RA,DAXX,DUSP1,D…	1
Mannose type O-glycan biosynthesis	21	88980	0	0.801512	B3GALNT2,B3GAT1A,B3GAT2,B4GALT1,B4GALT1L,B4GALT2,B4GAT1,CHST10,CRPPA,FKRP,FKTN,FUT9A,LARGE1,LARGE2,POMGNT1,POMGNT2,POMK,POMT1,POMT2,RXYLT1,ST3GAL3B	1
Melanogenesis	104	238961	0	0.37631	ADCY1A,ADCY1B,ADCY2B,ADCY5,ADCY6A,ADCY7,ADCY8,ASIP1,CALM1A,CALM1B,CALM2A,CALM3A,CALM3B,CALML4A,CAMK2A,CAMK2B1,CAMK2D1,CAMK2D2,CAMK2G1,CREB1A,CREB3L1,CREB3L2,CREB3L3A,CTNNB1,DCT,DVL1B,DVL2,DVL3A,EDN1,EDNRBA,FZD1,FZD10,FZD2,FZD3A,FZD3B,FZD4,FZD5,FZD7A,FZD7B,FZD8A,FZD8B,FZD9A,FZD9B,GNA11A,GNA14,GNA15.1,GNAI1,GNAI2A,GNAI2B,GNAI3,GNAIA,GNAO1A,GNAO1B,GNAQ,GSK3AA,GSK3BA,HRASA,HRASB,KITA,KITB,KITLGA,KITL…	1
Metabolism of xenobiotics by cytochrome P450	32	-238358	0	0.00047973	ADH5,AKR7A3,ALDH1A3,ALDH3B1,CBR1,CBR1L,CYP1A,CYP1B1,DHDHL,EPHX1,GSTA.1,GSTA.2,GSTK1,GSTM.1,GSTM.2,GSTM.3,GSTO1,GSTO2,GSTP1,GSTP2,GSTR,GSTT1A,GSTT1B,GSTT2,HSD11B1LB,MGST1.1,MGST1.2,MGST2,MGST3A,MGST3B,UGT1AB,UGT5G1	0
Mismatch repair	18	74421	0	1	EXO1,LIG1,MLH1,MSH2,MSH3,MSH6,PCNA,POLD1,POLD2,POLD3,RFC1,RFC3,RFC4,RFC5,RPA1,RPA2,RPA3,SSBP1	1
Mitophagy - animal	75	105999	0	1	AMBRA1A,AMBRA1B,ATF4A,ATF4B,ATG5,ATG9A,ATG9B,BCL2L1,BCL2L13,BECN1,BNIP3,BNIP3LA,BNIP3LB,BNIP4,CALCOCO2,CITED2,CSNK2A1,CSNK2A2A,CSNK2A2B,CSNK2A4,CSNK2B,EIF2AK3,FIS1,FOXO3B,FUNDC1,FUNDC2,GABARAPA,GABARAPB,GABARAPL2,HIF1AB,HRASA,HRASB,JUN,KRAS,MAPK10,MAPK8A,MAPK8B,MAPK9,MFN1B,MFN2,MRAS,NBR1A,NBR1B,NRAS,OPTN,PGAM5,PINK1,PRKN,RAB7B,RELA,RHOT1A,RHOT1B,RHOT2,RRAS,RRAS2,Rab7a,SP1,SQSTM1,SRC,TAX1BP1A,TAX1…	1
Mucin type O-glycan biosynthesis	19	95285	0	0.493346	C1GALT1A,C1GALT1B,C1GALT1C1,GALNT1,GALNT11,GALNT13,GALNT14,GALNT16,GALNT17,GALNT18A,GALNT18B,GALNT2,GALNT6,GALNT7,GALNT9,GCNT4A,POC1BL,ST3GAL2,ST6GALNAC1.1	1
N-Glycan biosynthesis	43	-116321	0	1	ALG1,ALG10,ALG11,ALG12,ALG14,ALG3,ALG5,ALG6,ALG8,ALG9,B4GALT1,B4GALT1L,B4GALT2,DAD1,DDOST,DOLK,DOLPP1,DPAGT1,DPM1,DPM2,DPM3,GANAB,MAN1A2,MAN2A1,MGAT1A,MGAT1B,MGAT2,MGAT3A,MGAT3B,MGAT4B,MGAT4C,MGAT5,MOGS,RPN1,RPN2,SRD5A3,ST6GAL1,ST6GAL2A,STT3A,STT3B,TUSC3,ZGC:101663,ZGC:92907	0
NOD-like receptor signaling pathway	113	-143536	0	1	ANTXR2A,ATG12,ATG16L1,ATG5,BCL2A,BCL2B,BCL2L1,BIRC2,CARD9,CASP10,CASP8,CASPA,CCL39.6,CHUK,CRFB2,CTSBA,CTSBB,CXCL8A,CXCL8B.3,CYBA,CYBB,DHX33,DNM1L,ERBIN,FADD,GABARAPA,GABARAPB,GABARAPL2,GBP2,GBP4,GPRC6A,HSP90AA1.1,HSP90AA1.2,HSP90AB1,IKBKB,IKBKE,IKBKG,IL10RB,IRF7,IRF9,ITPR3,JAK1,JUN,MAP3K7,MAPK1,MAPK10,MAPK11,MAPK12A,MAPK13,MAPK14A,MAPK14B,MAPK3,MAPK8A,MAPK8B,MAPK9,MAVS,MCU,MFN1B,MFN2,MYD88,NAMPTA…	0
Necroptosis	113	-284246	0	0.18864	AIFM1,BAXA,BCL2A,BCL2B,BIDA,BIRC2,CAMK2A,CAMK2B1,CAMK2D1,CAMK2D2,CAMK2G1,CAPN1A,CAPN1B,CAPN2A,CAPN2B,CASP10,CASP8,CASPA,CFLARA,CHMP1A,CHMP1B,CHMP2A,CHMP2BA,CHMP2BB,CHMP3,CHMP4BA,CHMP4BB,CHMP4C,CHMP5B,CHMP6B,CHMP7,CRFB2,CYBB,CYLDA,CYLDL,DNM1L,EIF2AK2,FADD,FAF1,FTH1A,GLUD1A,GLUD1B,GLULA,GLULB,GLULC,H2AX,H2AZ2A,H2AZ2B,HDR,HMGB1A,HMGB1B,HSP90AA1.1,HSP90AA1.2,HSP90AB1,IL10RB,IRF9,JAK1,JAK2A,JAK2B,MACR…	0
Neomycin, kanamycin and gentamicin biosynthesis	3	-28632	0	1	HK1,HK2,HKDC1	0
Neuroactive ligand-receptor interaction	241	296264	0	0.876643	ADCYAP1A,ADCYAP1B,ADCYAP1R1A,ADMA,ADORA1B,ADORA2AB,ADRA1BB,ADRA1D,ADRA2A,ADRA2B,ADRA2C,ADRA2DA,ADRA2DB,ADRB1,ADRB2A,ADRB2B,ADRB3A,AGT,AGTR1B,AGTR2,APLN,APLNRA,APLNRB,AVP,AVPR1AA,AVPR1AB,BDKRB1,C3A.2,C3A.3,C3A.6,C5,CALCA,CALCR,CALCRLA,CALCRLB,CCKA,CCKAR,CGA,CHRM2A,CHRM4A,CHRNA1,CHRNA10A,CHRNA2A,CHRNA4B,CHRNA5,CHRNA6,CHRNA7,CHRNB1,CHRNB2,CHRNB3A,CHRNB3B,CHRNB4,CHRNB5A,CHRND,CHRNE,CHRNG,CNR1,CNR2,CR…	1
Nicotinate and nicotinamide metabolism	33	-88971	0	1	AOX5,AOX6,ASPDH,MIBP2,NADK2,NADKA,NADKB,NADSYN1,NAMPTA,NAMPTB,NAPRT,NMNAT1,NMNAT2,NMRK1,NNT,NT5C1AA,NT5C1AB,NT5C1BA,NT5C1BB,NT5C2A,NT5C2B,NT5E,NUDT12,PNP5A,PNP6,SI:DKEY-103I16.6,SIRT1,SIRT2,SIRT3,SIRT4,SIRT5,SIRT6,SIRT7	0
Nitrogen metabolism	10	-55258	0	1	CA4A,CA4B,CA4C,CAHZ,Ca7,GLUD1A,GLUD1B,GLULA,GLULB,GLULC	0
Non-homologous end-joining	12	-59478	0	1	DCLRE1C,FEN1,LIG4,MRE11A,NHEJ1,POLL,PRKDC,RAD50,XRCC4,XRCC5,XRCC6,ZGC:110269	0
Notch signaling pathway	44	102550	0	1	ADAM17A,APH1B,ATXN1A,ATXN1B,CTBP1,CTBP2A,DLA,DLB,DLD,DLL4,DTX2,DVL1B,DVL2,DVL3A,HDAC1,HER12,HER6,HER9,HEY1,HEY2,HEYL,JAG1A,JAG1B,JAG2B,KAT2A,KAT2B,LFNG,MAML1,MFNG,NCOR2,NOTCH1A,NOTCH1B,NOTCH2,NOTCH3,NUMB,NUMBL,PSEN1,PSEN2,PSENEN,RBPJA,RBPJB,RFNG,SNW1,TLE3A	1
Nucleotide excision repair	40	-104042	0	1	CCNH,CDK7,CETN2,CUL4A,CUL4B,DDB1,DDB2,ERCC1,ERCC2,ERCC3,ERCC4,ERCC5,ERCC8,GTF2H1,GTF2H2,GTF2H3,GTF2H4,GTF2H5,LIG1,MNAT1,PCNA,POLD1,POLD2,POLD3,POLE,POLE2,POLE3,RAD23AA,RAD23AB,RAD23B,RBX1,RFC1,RFC3,RFC4,RFC5,RPA1,RPA2,RPA3,XPA,XPC	0
One carbon pool by folate	16	39739	0	1	ALDH1L1,AMT,ATIC,DHFR,GART,MTFMT,MTHFD1B,MTHFD1L,MTHFD2,MTHFR,MTHFS,MTR,SHMT1,SHMT2,TYMS,ZGC:153031	1
Oocyte meiosis	114	-258123	0	0.355274	ADCY1A,ADCY1B,ADCY2B,ADCY5,ADCY6A,ADCY7,ADCY8,ANAPC10,ANAPC11,ANAPC13,ANAPC2,ANAPC4,ANAPC7,AR,AURKA,BUB1,CALM1A,CALM1B,CALM2A,CALM3A,CALM3B,CALML4A,CAMK2A,CAMK2B1,CAMK2D1,CAMK2D2,CAMK2G1,CCNB1,CCNB2,CCNE1,CCNE2,CDC16,CDC20,CDC23,CDC26,CDC27,CDK1,CDK2,CPEB3,CPEB4A,CUL1A,CUL1B,ESPL1,FBXO5,FBXW11A,FBXW11B,IGF1,INS,ITPR3,MAD1L1,MAD2L1,MAD2L2,MAP2K1,MAPK1,MAPK11,MAPK12A,MAPK13,MAPK14A,MAPK14B,MAPK3,PK…	0
Other glycan degradation	20	-96128	0	0.534334	AGA,ENGASE,FUCA1.1,FUCA1.2,FUCA2,GBA,GBA2,GLB1,HEXA,HEXB,HEXDC,MAN2B1,MAN2B2,MANBA,NEU1,NEU3.1,NEU3.2,NEU3.3,ZGC:113333,ZGC:153169	0
Other types of O-glycan biosynthesis	23	121389	0	0.247203	B3GLCTA,B3GLCTB,B4GALT1,B4GALT1L,B4GALT2,COLGALT1,COLGALT2,EOGT,GXYLT1B,GXYLT2,LFNG,MFNG,OGT.1,OGT.2,POFUT1,POFUT2,POGLUT1,POMT1,POMT2,RFNG,ST3GAL3B,ST6GAL1,ST6GAL2A	1
Oxidative phosphorylation	128	-1093340	0	1.7405e-25	ATP5FA1,ATP5L,ATP5MC3A,ATP5MC3B,ATP5MEA,ATP5MEB,ATP5PB,ATP6AP1A,ATP6AP1B,ATP6V0A1A,ATP6V0A1B,ATP6V0A2B,ATP6V0B,ATP6V0CA,ATP6V0CB,ATP6V0D1,ATP6V1AA,ATP6V1AB,ATP6V1B2,ATP6V1BA,ATP6V1C1A,ATP6V1C1B,ATP6V1D,ATP6V1E1B,ATP6V1F,ATP6V1G1,ATP6V1H,ATPV0E2,Atp5f1b,Atp5f1c,Atp5f1d,Atp5f1e,Atp5mc1,Atp5mf,Atp5pd,Atp5pf,Atp5po,COX10,COX11,COX15,COX17,COX4I1,COX4I1L,COX4I2,COX5AA,COX5AB,COX5B2,COX6A1,COX6A2,COX6B…	0
PPAR signaling pathway	55	-122096	0	1	ACADL,ACADM,ACOX1,ACOX3,ACSBG1,ACSL1A,ACSL1B,ACSL3A,ACSL3B,ACSL4A,ACSL4B,ACSL5,APOA1A,AQP7,Acaa1,CD36,CPT1AA,CPT1AB,CPT2,CYP27A1.4,CYP7A1,CYP8B1,DBI,EHHADH,FABP2,FABP3,FABP6,FABP7A,FABP7B,FADS2,ILK,LPL,ME1,ME3,NR1H3,PCK1,PCK2,PDPK1B,PLIN2,PLTP,PPARAB,PPARDB,PPARG,RXRAA,RXRBA,RXRGB,SCDB,SCP2A,SI:DKEY-91I10.3,SLC27A1A,SLC27A1B,SLC27A4,SLC27A6,UBB,UBC	0
Pantothenate and CoA biosynthesis	11	-53596	0	1	AASDHPPT,BCAT1,BCAT2,COASY,DPYDB,DPYS,PANK2,PPCDC,PPCS,Pank1b,UPB1	0
Pentose and glucuronate interconversions	16	-103211	0	0.208014	AKR1A1A,AKR1A1B,AKR1B1.2,CRPPA,CRYL1,DCXR,DHDHL,GKUP,GUSB,RPE,SORD,UGDH,UGP2A,UGT1AB,UGT5G1,XYLB	0
Pentose phosphate pathway	29	-101397	0	0.876643	ALDOAA,ALDOAB,ALDOB,ALDOCA,ALDOCB,DERA,FBP1A,FBP1B,FBP2,GLYCTK,GPIB,GPIa,PFKLA,PFKLB,PFKMA,PFKMB,PFKPA,PGD,PGLS,PGM1,PGM2,PRPS1B,RBKS,RGN,RPE,RPIA,TALDO1,TKTA,TKTB	0
Peroxisome	74	-221208	0	0.245795	ABCD1,ABCD3A,ABCD4,ACOT8,ACOX1,ACOX3,ACSL1A,ACSL1B,ACSL3A,ACSL3B,ACSL4A,ACSL4B,ACSL5,AGPS,AGXTA,AGXTB,AMACR,Acaa1,CAT,CRATA,CRATB,CROT,DAO.2,DECR2,DHRS4,ECH1,EHHADH,EPHX2,GNPAT,GSTK1,HACL1,HAO1,HAO2,HMGCL,HSD17B4,IDH1,IDH2,LOC100537809,MLYCD,MPV17,MPV17L2,MVK,NOS2B,NUDT12,NUDT19,NUDT7,PECR,PEX1,PEX10,PEX11A,PEX11B,PEX11G,PEX12,PEX13,PEX14,PEX16,PEX19,PEX26,PEX3,PEX5,PEX6,PEX7,PHYH,PIPOX,PMVK,PRDX…	0
Phagosome	116	-255111	0	0.369626	ACTB1,ACTB2,ATP6AP1A,ATP6AP1B,ATP6V0A1A,ATP6V0A1B,ATP6V0A2B,ATP6V0B,ATP6V0CA,ATP6V0CB,ATP6V0D1,ATP6V1AA,ATP6V1AB,ATP6V1B2,ATP6V1BA,ATP6V1C1A,ATP6V1C1B,ATP6V1D,ATP6V1E1B,ATP6V1F,ATP6V1G1,ATP6V1H,ATPV0E2,C3A.2,C3A.3,C3A.6,CALR,CALR3A,CALR3B,CANX,CD36,COLEC11,COLEC12,COMP,CORO1A,CTSL.1,CTSLA,CTSS1,CTSS2.1,CTSS2.2,CYBA,CYBB,DYNC1H1,DYNC1I1,DYNC1I2A,DYNC1LI1,DYNC1LI2,EEA1,HBL4,HGS,ITGA2.2,ITGA5,ITGAV,…	0
Phenylalanine metabolism	11	-65273	0	0.746887	ALDH1A3,ALDH3B1,DDC,GOT1,GOT2A,GOT2B,HPDA,HPDB,MIF,PAH,TAT	0
Phenylalanine, tyrosine and tryptophan biosynthesis	5	-51297	0	0.345431	GOT1,GOT2A,GOT2B,PAH,TAT	0
Phosphatidylinositol signaling system	81	279369	0	0.0631506	CALM1A,CALM1B,CALM2A,CALM3A,CALM3B,CALML4A,CDIPT,CDS1,CDS2,DGKAA,IMPA1,IMPA2,IMPAD1,INPP4AB,INPP5F,INPP5KA,INPP5L,INPPL1A,IP6K1,IP6K2A,IP6K2B,IPMKB,IPPK,ITPK1A,ITPK1B,ITPKA,ITPKB,ITPKCA,ITPR3,MTM1,MTMR14,MTMR1A,MTMR1B,MTMR2,MTMR3,MTMR6,MTMR7A,MTMR7B,MTMR8,OCRL,PI4K2A,PI4K2B,PI4KAA,PI4KB,PIK3C2B,PIK3C3,PIK3CA,PIK3CB,PIK3CD,PIK3R1,PIK3R2,PIK3R3B,PIKFYVE,PIP4K2AA,PIP4K2CA,PIP4P1A,PIP4P2,PIP5K1AA,PIP…	1
Phosphonate and phosphinate metabolism	7	-21470	0	1	CEPT1B,CHPT1,PCYT1AA,PCYT1AB,PCYT1BA,PCYT1BB,PCYT2	0
Phototransduction	31	-104893	0	0.876643	CALM1A,CALM1B,CALM2A,CALM3A,CALM3B,CALML4A,CNGA1B,GC2,GNAT1,GNAT2,GNB1A,GNB1B,GNGT1,GRK1A,GRK1B,GRK7A,GRK7B,GUCA1A,GUCA1B,GUCA1D,GUCY2D,GUCY2F,PDE6A,PDE6B,PDE6GB,RCVRN2,RCVRNA,RGS9A,RGS9B,RHO,SAGA	0
Porphyrin and chlorophyll metabolism	26	-69244	0	1	ALAD,ALAS1,ALAS2,BLVRA,BLVRB,COX10,COX15,CP,CPOX,EPRS1,FECH,FXN,GUSB,HCCSA.1,HCCSB,HMBSA,HMBSB,HMOX1A,HMOX2A,HMOX2B,MMAB,PPOX,UGT1AB,UGT5G1,UROD,UROS	0
Primary bile acid biosynthesis	14	-69261	0	0.876643	ACOT8,AMACR,CH25HL1.1,CH25HL2,CYP27A1.4,CYP46A1.3,CYP46A1.4,CYP7A1,CYP7B1,CYP8B1,HSD17B4,HSD3B7,SCP2A,SI:DKEY-91I10.3	0
Progesterone-mediated oocyte maturation	88	219583	0	0.37631	ADCY1A,ADCY1B,ADCY2B,ADCY5,ADCY6A,ADCY7,ADCY8,AKT1,AKT2,AKT2L,AKT3A,AKT3B,ANAPC10,ANAPC11,ANAPC13,ANAPC2,ANAPC4,ANAPC7,ARAF,AURKA,BRAF,BUB1,CCNA2,CCNB1,CCNB2,CCNB3,CDC16,CDC23,CDC25B,CDC26,CDC27,CDK1,CDK2,CPEB3,CPEB4A,FZR1A,GNAI1,GNAI2A,GNAI2B,GNAI3,GNAIA,HSP90AA1.1,HSP90AA1.2,HSP90AB1,IGF1,INS,KIF22,KRAS,MAD1L1,MAD2L1,MAD2L2,MAP2K1,MAPK1,MAPK10,MAPK11,MAPK12A,MAPK13,MAPK14A,MAPK14B,MAPK3,MAPK8A,…	1
Propanoate metabolism	29	-149141	0	0.143117	ABAT,ACACA,ACADS,ACAT1,ACAT2,ACOX1,ACOX3,ACSS1,ACSS2,ALDH6A1,BCKDHA,BCKDHB,DBT,DLDH,ECHS1,EHHADH,HADHAA,HADHAB,HIBCH,LDHA,LDHBA,LDHBB,MCEE,MLYCD,PCCA,PCCB,SUCLA2,SUCLG1,SUCLG2	0
Proteasome	46	-340057	0	1.12537e-05	ADRM1,POMP,PSMA1,PSMA2,PSMA3,PSMA4,PSMA5,PSMA6B,PSMA6L,PSMA8,PSMB1,PSMB10,PSMB2,PSMB3,PSMB4,PSMB5,PSMB6,PSMB7,PSMC1A,PSMC1B,PSMC2,PSMC3,PSMC4,PSMC5,PSMC6,PSMD1,PSMD11A,PSMD11B,PSMD12,PSMD13,PSMD14,PSMD2,PSMD3,PSMD4A,PSMD4B,PSMD6,PSMD7,PSMD8,PSME1,PSME2,PSME3,PSME4A,PSME4B,PSMF1,SEM1,SI:RP71-45K5.4	0
Protein export	20	-127314	0	0.110728	HSPA5,IMMP1L,IMMP2L,OXA1L,SEC11A,SEC61A1,SEC61A1L,SEC61B,SEC61G,SEC62,SEC63,SPCS1,SPCS2,SPCS3,SRP14,SRP19,SRP68,SRP9,SRPRB,Srpra	0
Protein processing in endoplasmic reticulum	154	-336523	0	0.18501	AMFRA,ATF4A,ATF4B,ATF6,ATXN3,BAG1,BAG2,BAXA,BCAP31,BCL2A,BCL2B,CALR,CALR3A,CALR3B,CANX,CAPN1A,CAPN1B,CAPN2A,CAPN2B,CKAP4,CRYAA,CRYABA,CUL1A,CUL1B,DAD1,DDOST,DERL1,DERL2,DERL3,DNAJA1,DNAJA2A,DNAJB11,DNAJB12A,DNAJB1A,DNAJB1B,DNAJB2,DNAJC1,DNAJC10,DNAJC5AA,DNAJC5B,DNAJC5GA,DNAJC5GB,Dnajc3a,EDEM1,EDEM2,EIF2AK1,EIF2AK2,EIF2AK3,EIF2S1B,ERLEC1,GANAB,HERPUD1,HSP70L,HSP90AA1.1,HSP90AA1.2,HSP90AB1,HSP90B1,…	0
Purine metabolism	113	-169397	0	1	ADA,ADA2A,ADCY1A,ADCY1B,ADCY2B,ADCY5,ADCY6A,ADCY7,ADCY8,ADKA,ADKB,ADPRM,ADSL,ADSSL,AK1,AK2,AK3,AK4,AK5,AK7B,AK8,ALLC,AMPD1,AMPD2B,AMPD3A,AMPD3B,APRT,ATIC,Adss1,Adss2,CANT1A,CANT1B,DCK,DGUOK,ENTPD1,ENTPD2A.1,ENTPD3,ENTPD4,ENTPD5A,ENTPD6,ENTPD8,FHIT,GART,GC2,GDA,GMPR,GMPR2,GMPS,GUCY1A1,GUCY1B1,GUCY2D,GUCY2F,GUK1A,GUK1B,HDDC3,IMPDH1A,IMPDH1B,IMPDH2,ITPA,NME2A,NME2B.2,NME4,NME6,NME7,NPR1A,NT5C1AA,NT5…	0
Pyrimidine metabolism	49	-187648	0	0.18864	CAD,CANT1A,CANT1B,CDAB,CTPS1A,DCK,DCTD,DHODH,DPYDB,DPYS,DTYMK,ENTPD1,ENTPD3,ENTPD4,ENTPD5A,ENTPD6,ENTPD8,NME2A,NME2B.2,NME4,NME6,NME7,NT5C1AA,NT5C1AB,NT5C1BA,NT5C1BB,NT5C2A,NT5C2B,NT5E,NUDT2,PNP5A,PNP6,RRM1,RRM2,RRM2B,SI:CH211-243J20.2,TK1,TK2,TYMS,UCK1,UCK2A,UCK2B,UMPS,UPB1,UPP1,UPP2,UPRT,ZGC:110540,ZGC:136858	0
Pyruvate metabolism	41	-204065	0	0.0477995	ACACA,ACAT1,ACAT2,ACOT12,ACSS1,ACSS2,ACYP1,ALDH16A1,ALDH2.1,ALDH2.2,ALDH3A1,ALDH3A2A,ALDH3A2B,ALDH7A1,ALDH9A1A.1,ALDH9A1B,DLAT,DLDH,FH,GLO1,GRHPRA,GRHPRB,HAGH,LDHA,LDHBA,LDHBB,MDH1AA,MDH2,ME1,ME2,ME3,PCK1,PCK2,PCXA,PCXB,PDHA1A,PDHA1B,PDHB,PKLR,PKMA,PKMB	0
RIG-I-like receptor signaling pathway	47	69031	0	1	ATG12,ATG5,AZI2,CASP10,CASP8,CHUK,CXCL8A,CXCL8B.3,CYLDA,CYLDL,DDX3XA,DDX3XB,DHX58,FADD,IFIH1,IKBKB,IKBKE,IKBKG,IRF7,MAP3K7,MAPK10,MAPK11,MAPK12A,MAPK13,MAPK14A,MAPK14B,MAPK8A,MAPK8B,MAPK9,MAVS,NFKBIAA,NFKBIAB,OTUD5A,PIN1,RELA,RIPK1L,STING1,TBK1,TBKBP1,TKFC,TRADD,TRAF2A,TRAF2B,TRAF3,TRAF6,TRIM25,ZGC:171775	1
RNA degradation	74	-124544	0	1	BTG1,BTG2,BTG3,C1D,CNOT1,CNOT10,CNOT2,CNOT3A,CNOT3B,CNOT4A,CNOT4B,CNOT6A,CNOT6B,CNOT6L,CNOT7,CNOT8,CNOT9,DCP1A,DCP1B,DCP2,DCPS,DDX6,DDX61,DIS3,DIS3L,EDC3,EDC4,ENO1A,ENO1B,ENO2,ENO3,ENO4,EXOSC1,EXOSC10,EXOSC2,EXOSC3,EXOSC4,EXOSC6,EXOSC7,EXOSC8,EXOSC9,HSPA9,HSPD1,LSM1,LSM3,LSM4,LSM5,LSM6,LSM7,LSM8,MPHOSPH6,MTREX,PABPC1B,PABPC4,PAN2,PAN3,PARN,PATL1,PFKLA,PFKLB,PFKMA,PFKMB,PFKPA,SI:DKEY-42I9.4,SI:DKE…	0
RNA polymerase	27	-104652	0	0.733018	POLR1A,POLR1B,POLR1C,POLR1D,POLR1E,POLR2A,POLR2B,POLR2C,POLR2EB,POLR2F,POLR2GL,POLR2H,POLR2I,POLR2J,POLR2K,POLR2L,POLR3A,POLR3C,POLR3D,POLR3E,POLR3F,POLR3G,POLR3GLB,POLR3H,POLR3K,TWISTNB,ZNRD1	0
RNA transport	133	-414299	0	0.0116662	AAAS,ACIN1B,ALYREF,CASC3,CLNS1A,CYFIP1,CYFIP2,DDX20,DDX39B,EEF1A1A,EEF1A1B,EEF1A1L2,EEF1A2,EIF1AXB,EIF1B,EIF2B1,EIF2B2,EIF2B3,EIF2B4,EIF2B5,EIF2S1B,EIF2S2,EIF2S3,EIF3BA,EIF3C,EIF3D,EIF3EA,EIF3G,EIF3HA,EIF3HB,EIF3I,EIF3JA,EIF3JB,EIF4A1A,EIF4A1B,EIF4A2,EIF4A3,EIF4BA,EIF4BB,EIF4E1C,EIF4E2,EIF4E2RS1,EIF4EA,EIF4EBP1,EIF4EBP2,EIF4EBP3,EIF4EBP3L,EIF4G1A,EIF5,ELAC1,ELAC2,FMR1,FXR2,GEMIN2,GEMIN4,GEMIN5,GE…	0
Regulation of actin cytoskeleton	195	185052	0	1	ABI2A,ABI2B,ACTB1,ACTB2,ACTN1,APC,ARAF,ARHGAP35A,ARHGEF12A,ARHGEF1B,ARHGEF7A,ARHGEF7B,ARPC1A,ARPC1B,ARPC2,ARPC3,ARPC4,ARPC4L,ARPC5A,ARPC5B,ARPC5LA,ARPC5LB,BAIAP2A,BCAR1,BDKRB1,BRAF,BRK1,CDC42,CDC42L,CDC42L2,CFL1,CFL1L,CFL2,CHRM2A,CHRM4A,CRK,CRKL,CXCL12A,CXCL12B,CXCR4A,CXCR4B,CYFIP1,CYFIP2,DOCK1,EGFRA,ENAH,EZRB,F2,F2R,FGF10A,FGF16,FGF17,FGF18A,FGF1A,FGF1B,FGF20B,FGF23,FGF3,FGF4,FGF6A,FGF8A,FGFR1A,…	1
Retinol metabolism	35	-256669	0	0.000313239	ADH5,ALDH1A2,AOX5,AOX6,BCO1,BCO1L,CYP1A,CYP26A1,CYP26B1,CYP26C1,CYP27C1,CYP3A65,DGAT1A,DHRS3B,DHRS4,LRATA,LRATB.1,PNPLA4,RDH10A,RDH10B,RDH12,RDH5,RDH8A,RDH8B,RETSAT,RPE65A,RPE65C,SDR16C5A,SDR16C5B,SI:CH1073-13H15.3,SI:DKEY-221H15.4,UGT1AB,UGT5G1,ZGC:109982,ZMP:0000001048	0
Riboflavin metabolism	7	-45185	0	1	ACP1,ACP2,ACP5A,ACP5B,BLVRB,FLAD1,RFK	0
Ribosome	122	-1225080	0	8.36761e-35	FAUA,MRPL1,MRPL10,MRPL11,MRPL12,MRPL13,MRPL14,MRPL15,MRPL16,MRPL17,MRPL18,MRPL19,MRPL2,MRPL20,MRPL21,MRPL22,MRPL23,MRPL24,MRPL27,MRPL28,MRPL3,MRPL30,MRPL32,MRPL33,MRPL34,MRPL35,MRPL36,MRPL4,MRPL9,MRPS10,MRPS11,MRPS14,MRPS15,MRPS16,MRPS17,MRPS18A,MRPS18C,MRPS2,MRPS21,MRPS5,MRPS6,MRPS7,MRPS9,RPL10,RPL10A,RPL11,RPL12,RPL13,RPL13A,RPL14,RPL17,RPL18,RPL18A,RPL19,RPL21,RPL22,RPL22L1,RPL23,RPL23A,RPL24,…	0
Ribosome biogenesis in eukaryotes	64	145396	0	1	BMS1,CSNK2A1,CSNK2A2A,CSNK2A2B,CSNK2A4,CSNK2B,DKC1,DROSHA,EFL1,EIF6,EMG1,FBL,FCF1,GAR1,GNL2,GNL3,GNL3L,GTPBP4,HEATR1,IMP3,IMP4,LSG1,MPHOSPH10,NAT10,NHP2,NMD3,NOL6,NOP10,NOP58,NVL,NXF1,NXT2,POP4,POP5,POP7,RAN,RBM28,RCL1,REXO1,RIOK1,RIOK2,RPP25L,RPP30,RPP38,RPP40,RRP7A,SBDS,SNU13A,SNU13B,Smfn,TBL3,UTP15,UTP18,UTP4,UTP6,WDR3,WDR36,WDR43,WDR75,XPO1A,XPO1B,XRN1,XRN2,ZGC:86598	1
SNARE interactions in vesicular transport	33	-122604	0	0.576323	BET1,BET1L,BNIP1B,GOSR1,GOSR2,SEC22BA,SEC22BB,SNAP23.1,SNAP23.2,SNAP29,STX10,STX11A,STX11B.1,STX17,STX18,STX1B,STX2A,STX3A,STX5A,STX5AL,STX6,STX7L,STX8,USE1,VAMP1,VAMP2,VAMP3,VAMP4,VAMP5,VAMP8,VTI1A,VTI1B,YKT6	0
Salmonella infection	69	-54564	0	1	ACTB1,ACTB2,ARPC1A,ARPC1B,ARPC2,ARPC3,ARPC4,ARPC4L,ARPC5A,ARPC5B,ARPC5LA,ARPC5LB,CASPA,CDC42,CDC42L,CDC42L2,CXCL8A,CXCL8B.3,DYNC1H1,DYNC1I1,DYNC1I2A,DYNC1LI1,DYNC1LI2,FLNCA,FLNCB,FOSAA,FOSAB,JUN,KLC1A,KLC2,KLC3,MAPK1,MAPK10,MAPK11,MAPK12A,MAPK13,MAPK14A,MAPK14B,MAPK3,MAPK8A,MAPK8B,MAPK9,MYD88,NOS2B,PFN2,PFN2L,PKN1B,PLEKHM2,PYCARD,RAB7B,RAC1A,RELA,RHOGB,RHOGC,RILP,ROCK1,ROCK2A,ROCK2B,Rab7a,Rac1B,S…	0
Selenocompound metabolism	11	-49531	0	1	CTH,KYAT1,MARS1,MTR,PAPSS1,PAPSS2A,PAPSS2B,SCLY,SEPHS1,SEPHS3,SEPSECS	0
Sphingolipid metabolism	48	94668	0	1	ACER1,ACER2,ARSA,ASAH1A,ASAH1B,ASAH2,B4GALT6,CERK,CERS1,CERS2A,CERS5,CERS6,DEGS1,DEGS2,ENPP7.1,GAL3ST1A,GALCA,GALCB,GBA,GBA2,GLA,GLB1,KDSR,NEU1,NEU3.1,NEU3.2,NEU3.3,PLPP1A,PLPP2A,PLPP2B,PLPP3,PPAP2D,SGMS1,SGMS2A,SGPL1,SGPP2,SMPD2A,SMPD2B,SMPD3,SMPD4,SMPD5,SPTLC1,SPTLC2A,SPTLC2B,SPTLC3,UGCG,ZGC:153896,ZGC:158263	1
Spliceosome	123	-577599	0	6.58857e-06	ACIN1B,ALYREF,AQR,BCAS2,BUD31,CCDC12,CDC40,CDC5L,CHERP,CRNKL1,CTNNBL1,CWC15,DDX23,DDX39B,DDX42,DDX46,DDX5,DHX15,DHX16,DHX38,DHX8,EFTUD2,EIF4A3,HNRNPA1B,HNRNPUB,HNRPKL,HSP70L,HSPA1B,HSPA8,Hsp70.3,ISY1,LSM3,LSM4,LSM5,LSM6,LSM7,LSM8,MAGOH,NCBP2,PHF5A,PLRG1,PPIE,PPIH,PPIL1,PQBP1,PRPF18,PRPF19,PRPF3,PRPF31,PRPF38A,PRPF38B,PRPF4,PRPF40A,PRPF6,PRPF8,PUF60A,RBM17,RBM22,RBM25B,RBM8A,RBMX,RP9,SART1,SF3A1,S…	0
Starch and sucrose metabolism	25	-72653	0	1	AGLA,G6PC3,G6PCA.1,G6PCA.2,GANC,GBA3,GBE1A,GPIB,GPIa,GYG1A,GYG1B,GYG2,GYS1,GYS2,HK1,HK2,HKDC1,PGM1,PGM2,PGM2L1,PYGB,PYGL,PYGMA,SI:CH73-12O23.1,UGP2A	0
Steroid biosynthesis	18	70434	0	1	CEL.1,CEL.2,CYP24A1,CYP27B1,CYP2R1,CYP51,DHCR24,DHCR7,EBP,FDFT1,HSD17B7,LIPF,LSS,MSMO1,NSDHL,SC5D,SQLEA,TM7SF2	1
Steroid hormone biosynthesis	26	-98616	0	0.805128	COMTA,COMTB,CYP11C1,CYP17A1,CYP19A1B,CYP1A,CYP1B1,CYP3A65,CYP7A1,CYP7B1,DHRS11A,HSD11B1LB,HSD11B2,HSD17B1,HSD17B12A,HSD17B12B,HSD17B2,HSD17B3,HSD17B7,SRD5A1,SRD5A2A,SRD5A3,STS,SULT2ST3,UGT1AB,UGT5G1	0
Sulfur metabolism	9	-41625	0	1	BPNT1,ETHE1,IMPAD1,PAPSS1,PAPSS2A,PAPSS2B,SELENBP1,SQOR,SUOX	0
[truncated: 24 more rows]
